# Supplementary material for: Reactive Astrocytes Derived From Human Induced Pluripotent Stem Cells Suppress Oligodendrocyte Precursor Cell Differentiation
Source: Front Mol Neurosci. 2022 May 6;15:874299. doi: 10.3389/fnmol.2022.874299 (PMC9120968; doi:10.3389/fnmol.2022.874299)
Supplement: Supplementary file 2 [file Table_1.CSV]

	baseMean	log2FoldChange	lfcSE	pvalue	padj
BST2	4768.85742611246	6.45811630545996	0.170429664835184	0	0
CTSS	3567.79202441933	9.35990804616	0.248580426013188	0	0
ERAP1	8086.47368350477	2.22152018010556	0.0484296127365495	0	0
HLA-C	11248.0819600155	3.13344946335495	0.0679775377775971	0	0
IFI6	46848.309017402	5.63269316964552	0.099934811162207	0	0
IL4I1	2867.18395245741	8.16502537156301	0.203571956128412	0	0
PSME1	3774.49857210474	2.21238743222137	0.0567897702223106	0	0
TAPBP	34506.6178823538	2.45990180451365	0.0576016487133847	0	0
TNIP1	10984.757433592	3.13632678440034	0.0810649885501	0	0
UBD	5553.81507689673	7.77309797233418	0.20011366835155	0	0
DDX60	2198.90019077192	4.57386289956999	0.126542243016942	5.02705743149701e-288	1.03662494289679e-284
C3	28656.7594561665	12.7426524034221	0.359606482357772	1.7166215025104e-278	3.24484379512029e-275
IKBKE	1885.79017972188	3.20489076767994	0.0905095758753476	6.70005044415683e-276	1.16905572480623e-272
HLA-F	1814.00243888637	6.55128530357754	0.187530888779618	3.96512817027311e-269	6.42435730616464e-266
NFE2L3	1786.37497712108	4.76395309396457	0.13964909455809	4.07492699208266e-257	6.1621045974274e-254
PSMB8	2502.74320988351	2.77640484354945	0.0815437166194074	1.67346664666095e-255	2.37245274663815e-252
MMP7	2976.33983600795	7.62119655756419	0.225226696047484	2.25043673123995e-252	3.00274449263034e-249
HLA-B	50540.6242435322	4.03227586856566	0.119340110351009	8.38718632547825e-252	1.05692526344902e-248
B2M	81458.0248044312	2.94300873245112	0.0892087256655805	5.14202043919278e-240	6.1387605064321e-237
SEPT4	678.546419986445	2.79365807834828	0.0850228987004803	3.45227344186881e-238	3.91539592409552e-235
OAS1	3205.44154712992	8.01971328240061	0.247722102264209	2.7635722097675e-231	2.98505278257886e-228
CXCL6	12619.5001111307	10.4927407803148	0.326090364756452	2.52416548164607e-229	2.60252934637172e-226
PSME2	3072.58848630873	2.82505547228743	0.0882903790160608	4.77967880677974e-226	4.71380236409499e-223
XAF1	1762.17567580574	8.98257892960957	0.284077702847298	5.85378512379071e-221	5.53255866512269e-218
ELF3	845.829710918706	7.33266895338898	0.232026207790746	1.19513499938193e-220	1.08436988763921e-217
C1S	8334.50856745623	6.96031307879738	0.221942486246409	1.8165753682418e-217	1.52612515103069e-214
SOD2	159848.641377427	6.40955725101264	0.204500502346145	1.7501419084627e-217	1.52612515103069e-214
C15orf48	760.703287884745	7.7440296795615	0.247525880444615	3.05049241249934e-216	2.47122569259723e-213
FBLN2	867.064560997245	4.20292455309659	0.138621292973653	1.41361743298403e-203	1.10569255973713e-200
EBI3	1246.85846573371	8.87078718664326	0.293540586064826	4.21069388231585e-202	3.18370564441901e-199
DRAM1	1771.50047870723	2.30446956745311	0.076784323282265	1.72839100524354e-199	1.26468042490127e-196
BTN3A2	3092.11001151676	2.42620952682783	0.0808609788958325	2.28261143347642e-199	1.6180148482983e-196
LOC105375913	658.726011616849	7.57611437608151	0.255792283579394	3.40809565742162e-194	2.34260102416044e-191
IFI30	1697.18589576865	5.80121459463309	0.200255790892755	1.16824519772143e-186	7.79391347644564e-184
BTN3A3	2063.54158133912	2.80463693873028	0.0970840368165434	6.36445687244866e-185	4.12471357822151e-182
PARP14	18236.7532355547	3.26642190493179	0.113041483158775	7.34929747903009e-185	4.63066985324554e-182
CXCL2	1044.19670281449	7.13333036307704	0.247924026306627	1.40719601768524e-183	8.6268722349066e-181
GCHFR	349.894019687735	2.17088861607451	0.0755922769427281	5.78186065034546e-183	3.45131434557332e-180
HLA-A-6	9906.72107432054	2.98687604813674	0.104359765242691	1.70610497341992e-181	9.92296900309847e-179
HLA-C-2	13318.9874165519	3.34661547203567	0.117092366755774	6.35321079980445e-181	3.60274701429911e-178
HERC6	4985.48363925636	4.59841254059618	0.16173101354766	9.54953192599096e-180	5.28322030920129e-177
SLC22A4	357.661504896563	2.8236665528578	0.100207946783756	4.24696830836848e-176	2.29366624139815e-173
C1QTNF1	2042.78363413637	4.98817083222557	0.178098890402208	9.62361262423279e-175	5.07656756175517e-172
PLA2G4C	687.888080199255	3.05114095139362	0.108736448489247	1.46852028585743e-174	7.57055582820546e-172
HLA-H	1064.6061671335	4.04063046851467	0.144420403810252	8.89261620091219e-174	4.4824714063398e-171
MX1	15923.0586487592	6.63809112859744	0.23821643900057	1.21960656795135e-172	6.01398603931313e-170
UBA7	824.375021205097	3.10652484137381	0.111869016949813	5.14515169612129e-171	2.48313778559828e-168
PSMB9	1400.3519170884	4.12773268525903	0.149029087472775	1.94663708144398e-170	9.19907685799872e-168
PSMB10	1098.32365486392	3.03999173832058	0.109957435895361	1.45840304456673e-169	6.75121556324636e-167
C1R	7825.4201523143	4.57898920913293	0.166385405144791	1.24318615607203e-168	5.63983831563636e-166
TAP2	4514.64062707018	3.09156609527799	0.113567449524913	1.76243936407642e-164	7.83870825398929e-162
HCP5	1308.10688505845	4.03158690954269	0.148442877470874	6.00291289350329e-164	2.61853986852568e-161
ERAP2	1519.65090791402	2.78160065902391	0.102792411393802	1.0676216993567e-162	4.5692194351902e-160
HLA-A	19293.9492533997	3.17855485970522	0.119070022585117	2.82346001999988e-158	1.18601006728995e-155
SGPP2	3903.34973261837	4.655616537345	0.174946656234393	5.58032275877318e-158	2.30142656613186e-155
LOC105375914	715.879873529144	8.02033546977086	0.302218962268652	1.48070600337749e-156	5.99765254903778e-154
CHI3L1	48330.3540934238	11.1354305062464	0.421385838142619	2.4547828051594e-156	9.76874357358432e-154
PARP12	1561.80895030844	4.07742199154559	0.153882793226148	3.00362694718962e-156	1.17467706970866e-153
CXCL8	2971.0103834139	9.0864208812859	0.343418372190803	8.44125740080339e-156	3.24530579021057e-153
STARD10	488.505844417801	2.00793509900756	0.0760993631044752	5.85776911557221e-155	2.21452961414207e-152
APOL3	655.60416292951	6.26987680297285	0.238021851935654	7.12104419689527e-155	2.64797779537992e-152
ENO4	554.124900074676	-2.26517012067971	0.0862029829967735	8.8496489546931e-154	3.23768689095651e-151
SQSTM1	13314.5507047443	1.44883346077041	0.0553116785073468	2.95444740017997e-152	1.06374175203623e-149
CTNNA3	696.37436834441	-3.48861181268145	0.137309741399013	1.12545425486612e-143	3.98885607236379e-141
OAS2	5501.84931770196	9.63272805640783	0.380148560222257	2.26519167243336e-143	7.90482195473937e-141
SLC15A2	2762.85289300816	-3.86435898947754	0.154470961471958	1.57244363651474e-139	5.40420287985815e-137
BRINP2	7892.5998230835	5.3637243056205	0.215517919689849	6.28741180517e-139	2.12861734293539e-136
DNPEP	1458.22590176523	1.60085496156098	0.0642289793768396	2.64674522001851e-138	8.82884144495291e-136
ERBB4	3433.61712755824	-1.63974330524251	0.0659483141165938	1.0760168421188e-137	3.53728841011315e-135
BTN3A1	1788.99651943285	2.8207259610687	0.113570476266401	1.36230461060455e-137	4.41445078319187e-135
MAP3K19	1176.21964392945	-3.4474504675619	0.138995216412457	4.51021936922476e-137	1.44091980214261e-134
LOC105369486	539.824822656171	7.13478445739565	0.288947865372241	3.5557188654632e-136	1.12019959757364e-133
LY6E	7479.15779886899	4.98970552109193	0.203144132085392	2.44439687584125e-135	7.59537730612426e-133
TNFAIP3	6557.93441644861	4.94103140507364	0.201229318376389	3.13583599205e-135	9.61218483887434e-133
SLC39A14	10295.7697355896	3.34697996851784	0.135939847883476	4.07142987523721e-135	1.23136325146674e-132
GBP3	3027.67637522931	4.69382502811352	0.192289208298819	1.4604432406299e-133	4.35884658252737e-131
MT2A	6565.94734044421	4.52794005840024	0.186016570294886	1.00456677139045e-132	2.95929715265579e-130
CD70	346.328206214135	5.03975447792799	0.207471059688724	1.77849237532754e-132	5.17199263455828e-130
PWAR5	2158.16468572119	-2.17566866965764	0.0902133069272341	4.29789374431069e-130	1.23403954179999e-127
TDO2	3056.34235390586	9.85771841553329	0.409564021089742	8.45857002313568e-130	2.39832179793483e-127
PXDN	7094.29213231743	2.18406895006883	0.0910674844721108	1.08012760152892e-128	3.02475733154081e-126
ISG15	6606.46326222163	5.49573173628747	0.230491562822051	7.32004437032432e-128	2.02488495673252e-125
TNFAIP2	15064.7225171453	7.03365310327058	0.294504062820484	1.13316208136781e-127	3.09680909538144e-125
NMI	712.440351689291	3.45777983844312	0.144689227416004	1.71985687307241e-127	4.64422779189303e-125
APOL1	1237.61297117628	8.88214875111951	0.372746685516839	5.61724942887588e-127	1.49510697050972e-124
TAPBPL	277.742078339025	3.80953812443379	0.159809472388181	5.66852706713555e-127	1.49510697050972e-124
GRIA1	5845.73893203594	-2.6633647994976	0.112385621538695	1.18724697861579e-125	3.09543945010826e-123
NOD2	587.86174080205	7.47326360619071	0.315550510063063	1.84482778451908e-125	4.75525325411889e-123
APOBEC3G	383.806796628979	6.03885587462394	0.255646914386177	1.92130407663961e-125	4.89673487308048e-123
ADCY2	6135.10495595368	-1.69439968668584	0.0716528866778946	6.58300554313085e-125	1.65913683038708e-122
DRD4	920.479123689326	4.76460716300492	0.202193892546917	8.9780584449051e-125	2.23790439237123e-122
LOC100129034	5695.26174716438	-1.20517519657564	0.0512900950015098	6.31982429774062e-123	1.5581801581049e-120
DDAH1	12423.4610374157	-1.68616236032762	0.0720857355218251	2.81907200657818e-122	6.87580756185085e-120
MMP15	4520.89161109784	-1.62523552627681	0.0694792994211659	3.223604160824e-122	7.7788311893586e-120
FHL1	21425.0139947159	-2.03903023616749	0.0872959744398425	3.3113715149076e-122	7.90650948133148e-120
IP6K3	596.940426702017	5.31783260360991	0.229664620277032	8.23280504566268e-121	1.94525746719549e-118
CTNND2	10198.1600879319	-1.52423632315517	0.0655503805203653	1.06663460106731e-120	2.4942755315474e-118
NEK11	952.712214137424	-1.59883902695254	0.0688360935123668	1.62182453319525e-120	3.75386182514979e-118
HLA-A-8	5139.1469299911	3.88986324168018	0.168698266474662	4.69274677331997e-119	1.07520782888098e-116
RHBDF2	486.941693826651	4.87140217708574	0.212034009357268	7.43645931411196e-119	1.68681206622001e-116
PWAR6	1411.5055957352	-2.39477346224224	0.104178288275175	1.61443256990078e-118	3.62575980030292e-116
TREM1	613.5255687023	5.68696712785801	0.248404577637467	3.46686655449278e-118	7.70969941721174e-116
TMEM132A	25715.6765551823	1.26431315729053	0.0550937820900607	2.12083881041859e-117	4.67058123657522e-115
CXCL10	22843.3664272717	10.2285694227965	0.448182325741416	3.08876300784898e-117	6.73677031798446e-115
EPSTI1	1090.18467375153	5.04885379665178	0.222313969377786	2.6270589331383e-116	5.67519788384533e-114
TCIM	3505.38631724715	3.7152486581323	0.16310929652334	3.5386462359009e-116	7.57236911027736e-114
CCL5	9956.73395488548	12.6489183334089	0.561008005984469	8.11947719123726e-116	1.72125328157789e-113
GABBR2	11887.9130779687	-2.93809729312478	0.129324079910287	1.22384675900909e-115	2.57041815135215e-113
NEBL	3375.81718000653	-2.72070985194034	0.120362838798263	1.31355863821396e-114	2.73352757711993e-112
PSMB8-AS1	346.847004418115	3.38908448735983	0.149806607216641	1.37965863331112e-114	2.84498152539965e-112
IRAK3	650.002918440402	5.40152365251617	0.240332493150245	4.52329074575013e-114	9.243405764491e-112
IFI44	1150.38612767797	3.70164168465553	0.164195527453566	7.1969466799712e-114	1.45757447805167e-111
DTX3L	9131.42324013128	2.81151435538947	0.125114716354343	2.8956885912425e-113	5.81264639957111e-111
ICAM1	13306.8824338932	6.67092525184033	0.298657124246268	2.65992326297343e-112	5.29254731351108e-110
EFNB3	21071.1727691459	-2.40895373485887	0.107754443811816	2.73954887240925e-112	5.40358148459643e-110
RELB	1325.67482699497	3.06256939010467	0.137868285951285	1.18125358088064e-110	2.30985991164788e-108
CXCL3	214.93718965062	6.05503523818918	0.276854137287432	4.07525123460063e-108	7.90076271405522e-106
CXCL11	3915.95566840579	8.24892017996507	0.377048689733875	1.72463737106582e-107	3.31524995660051e-105
SQOR	708.714843695477	4.27522975560875	0.195835841446487	2.63123699023133e-107	5.01549148314431e-105
SP100	1894.12005100623	4.86172342975427	0.223297352184179	3.8871388105288e-107	7.34766413660206e-105
TYMP	374.557290734228	4.39410922815913	0.201790647763848	7.23462648898946e-107	1.3562234103285e-104
ALDH1L1	414.055390363778	-2.84694894960718	0.130682549291696	1.21202977513304e-106	2.25348126142154e-104
CFAP54	1541.72090253589	-2.24767932303453	0.103324133742989	1.61971111200791e-106	2.98698432143702e-104
TAP1	6702.73645081526	2.89529823448854	0.133303441126949	5.324614674561e-106	9.74018021476349e-104
LACC1	455.72263915392	2.96454466179047	0.13715104912421	5.50005640127114e-105	9.98062234800266e-103
STAP2	432.880939593987	3.50584998760906	0.162197854947757	6.86327244364539e-105	1.23555245110483e-102
APOL6	3880.5900307013	3.62535926326364	0.168033353240841	1.52376649573464e-104	2.72154294667313e-102
CXCL5	8276.94875253775	9.89644331225498	0.460395247120111	2.75017809357034e-104	4.87361638253563e-102
ADGRV1	5890.37504579355	-1.99888569053092	0.0929374488332268	4.00167598191128e-104	7.03643537191423e-102
ARMC3	853.5283097884	-2.27285617591394	0.105810364721734	6.00173187407975e-104	1.04720987769039e-101
NEXMIF	1325.72767930458	-1.03715986301923	0.0481655075475909	8.96872484086095e-104	1.55295866843701e-101
CD36	1012.51376999778	-4.58954465274959	0.214769740484693	3.45962060399321e-103	5.94504349699832e-101
PTPRN	1671.74212570433	3.11931766545284	0.145689515605438	5.12562835927697e-103	8.74170135890824e-101
NFKBIA	6567.57487531072	3.3291671119035	0.155564644031902	7.00030296712071e-103	1.1849841209194e-100
LAMB3	1182.12938548918	6.91918140952045	0.325024948441421	3.02110492023038e-102	5.07612762263598e-100
GGT5	1457.37241432147	5.04961281045659	0.237752572504207	3.16628266249585e-102	5.2809404142201e-100
TRPA1	177.950927715521	7.30151002879669	0.342938617534856	4.00698175625174e-102	6.63433337058818e-100
GJD3	353.210160694566	5.73188103572271	0.270227765701464	4.94059614946768e-102	8.1208364100272e-100
SLC43A2	12160.2685551502	3.47170462751576	0.16316255112608	9.68270370911841e-102	1.58009185779808e-99
CYP46A1	233.483017928272	-2.56241878519724	0.120652505928983	1.20818094883093e-101	1.95751203302371e-99
LRRC55	6171.01950126817	3.43731447778522	0.162018836916665	3.64845891413787e-101	5.86936124463755e-99
BIRC3	1549.17006617155	5.16215840913363	0.244786354472081	7.07391792317087e-101	1.12998366374144e-98
B4GALT1	5516.34218291441	2.46333685625358	0.116513539793344	8.65348459117239e-101	1.37263630057037e-98
CFAP52	667.678148017562	-3.21102317195932	0.151716445368825	1.02861836802891e-100	1.62028822513888e-98
PLEK	310.350126690258	6.67173290475987	0.316153914878149	1.18125992971989e-100	1.84789786109216e-98
ABCC9	1537.9732871954	-3.43957114376681	0.162561435187086	1.22146349364289e-100	1.89770249495217e-98
KIAA0319	184.273042936381	-2.5311190790446	0.119879825387723	1.64470992701562e-100	2.53788811391124e-98
FTH1	166253.47282843	3.16808148848972	0.150546070346553	1.28955751976324e-99	1.97642116356687e-97
MAP2	21908.1368242676	-1.11715951842994	0.0533735983125711	3.85462526869488e-98	5.86808489730242e-96
SLC43A3	1594.952499212	4.15280712769018	0.199318025832478	5.68063714091405e-98	8.59025948449023e-96
MGLL	5254.48987422809	4.13420497931109	0.199077351076753	2.42679763594617e-97	3.64550005140178e-95
PRR29	696.71231654874	-2.10418717409736	0.10136006149052	2.75478575225779e-97	4.11097402753049e-95
ICOSLG	654.739830628932	3.75166889158365	0.180995985243364	8.76533290839868e-97	1.29950357098828e-94
BID	2349.72435991335	3.03151318168738	0.146745093412741	3.6695653519539e-96	5.4049838232708e-94
HLA-A-3	9591.67827559212	3.2728053343913	0.15865627645399	7.93890973812995e-96	1.16179541670969e-93
PSMA6	4723.61385470645	1.63536423401752	0.0795279061818546	3.63047332534434e-95	5.2788478486401e-93
TNFRSF9	220.317362381602	5.16553837406337	0.253483398507633	1.83015110186761e-94	2.64416034673013e-92
CASP1	553.017630044117	5.1198864189361	0.252217992342513	9.43675522944165e-94	1.35477163841408e-91
TTYH1	12584.4249956444	-3.45284268974439	0.169623340097371	2.17108030207089e-93	3.09727135169019e-91
FLT3LG	110.263045094926	2.88954515688856	0.14209370834144	2.42650418644732e-93	3.44002465382404e-91
NEK5	139.08172968966	-2.75988978701702	0.135798605473971	2.71154969270902e-93	3.82025352047943e-91
RTP4	309.868038234645	6.05097999681989	0.299140805019406	4.48152270389755e-93	6.2749616970684e-91
SAA2	1190.54926137607	12.2689350707035	0.611319968313353	1.3573004256139e-92	1.88881261068712e-90
BISPR	116.855074279183	5.33906987907298	0.264867409155958	1.48664684103539e-92	2.05619574970767e-90
CFAP77	648.016166557569	-2.24318439549367	0.111264468106208	5.50889527443575e-92	7.57322857636522e-90
GDPD5	481.683241779197	-2.52804138639699	0.125573464192961	1.06349854203582e-91	1.45321309813243e-89
TMEM178A	967.364038937119	-2.70573755627042	0.134465597635991	1.51378195945742e-91	2.05611474169896e-89
SEPT3	10138.2117378302	-1.44778833801759	0.0718148958491461	2.18561479611739e-91	2.95097026311493e-89
IFI35	2356.60716820361	3.72218907677956	0.185002016219424	2.30023108292144e-91	3.0873456599945e-89
GBP5	826.917411458276	5.2493470766747	0.262469762697762	3.70155971725849e-91	4.93896935685731e-89
RAB13	4000.85672064378	1.21744416037063	0.0604561028637586	4.94550154322678e-91	6.56016441549783e-89
PLXDC2	6917.33503504203	-1.45985186610124	0.0726597833107108	8.44535889246039e-91	1.11375625440511e-88
LCN2	474.710213675286	11.703460964723	0.588311466509664	9.67532816562516e-91	1.26858652474494e-88
GRIK1	292.088873650025	-4.35925291992173	0.21797938021223	1.13380626304386e-90	1.4780533025646e-88
IRF9	2530.21643570381	1.79029174580312	0.0893598018313665	1.20516455427781e-90	1.56209986198192e-88
HLA-A-7	10994.2583189805	3.21173247927889	0.160453510990322	1.98350986614975e-90	2.5563610394247e-88
TCTEX1D1	615.482628818623	-3.81688403582106	0.190808446407923	2.17482671285502e-90	2.78709572472827e-88
CFAP99	222.006328180138	-2.28190884960656	0.114248816513976	2.38691793661686e-90	3.04171121102698e-88
OAS3	6268.52846317898	6.3497043726086	0.318813823516093	3.12370079625006e-90	3.958374590019e-88
GDPD2	2502.64505374216	-4.22509313540939	0.211746405670483	3.45117243950506e-90	4.34905246918296e-88
IL5RA	316.855426110496	-4.01128534401302	0.201230872948279	7.01543753149971e-90	8.79177732193414e-88
DNAH7	1866.23659517906	-1.85077021221305	0.092877724011186	9.25546750613312e-90	1.15352620572317e-87
STAT5A	787.811228278261	4.12446162136566	0.207189213960692	1.02549505336191e-89	1.27110952433924e-87
NFKB2	2939.7586312316	3.18563846559582	0.159992544279564	1.61134411747336e-89	1.98641949003523e-87
SLC2A6	2489.45341246996	3.29551176749463	0.165882470085572	4.11203491003842e-89	5.0417993440217e-87
ETV7	288.512627625864	4.53091193585799	0.229041036438473	6.47283257015432e-89	7.89372371982851e-87
C8orf34	1066.41089725762	-3.74695358197229	0.189440988252024	2.05336568716794e-88	2.49072159796953e-86
UBE2L6	5697.0761506605	2.26187458021238	0.114609283287218	2.71220411538332e-88	3.27238967815105e-86
HLA-E	11806.0988956018	2.66642518071788	0.135117546189917	3.37669110245814e-88	4.05256530566444e-86
APOL2	2850.73680127926	1.99053963528731	0.101048391308879	6.87439683876587e-88	8.20694439440665e-86
IDO1	396.589808637328	8.91114099662825	0.452511521584945	8.33891029841967e-88	9.90322001565725e-86
C1orf194	159.22323114209	-3.63398343521738	0.18492505767171	2.78998719498186e-87	3.29610830957154e-85
IFIH1	4174.06269872081	4.28128556242345	0.218519557297124	4.10013782348289e-87	4.8188303756509e-85
TNIP3	753.559227522436	8.84080520169668	0.450990227329617	5.02160159633334e-87	5.87139118606335e-85
TP63	196.619126566971	5.74945455250235	0.294630178055946	5.47623936348694e-87	6.37013012728073e-85
PRICKLE3	282.223725538468	1.84462601596207	0.0941410219108317	6.84039141436821e-87	7.91635706388338e-85
TRAF3	3731.19966416536	0.84031457435917	0.0428817213124372	1.02089548839383e-86	1.17548083062118e-84
ABTB1	280.583779036796	1.89929058035781	0.0971453074124892	1.4495003976669e-86	1.6605564404181e-84
RSAD2	2018.03808378094	6.71174803193377	0.344544844155045	2.55142477617097e-86	2.90823960793397e-84
DPP10	838.006803709164	-1.61984961026657	0.0828934439269163	3.19126899463879e-86	3.61937773026958e-84
OAF	1788.12787719899	3.94258697299492	0.202247124690746	4.58671587100531e-86	5.17614308965242e-84
RDX	27211.7726007124	1.20843115329601	0.0618020158271074	5.54204096025608e-86	6.22327302482617e-84
HERC5	1741.39848681587	4.481802905183	0.230929650183557	1.1031705037121e-85	1.2326707653055e-83
ACP2	5284.37584462724	1.68025607676478	0.086406513980002	1.78049228571648e-85	1.97975031945623e-83
LRRIQ1	853.311395274505	-2.14499834097953	0.110761869943439	4.00693370914823e-85	4.43362328412729e-83
DHX58	450.871622992326	6.84374699147533	0.35394323176727	4.85431542153107e-85	5.34516683041695e-83
CNR1	2345.42555599088	-2.27693712170278	0.117974959621221	1.35623253553336e-84	1.48615568132865e-82
OASL	805.168691867048	8.51352886215966	0.440844322223729	1.63580050101752e-84	1.78388763291252e-82
IQUB	439.3296306454	-1.99164657089572	0.103196622546908	1.6927558997336e-84	1.83716660639508e-82
PTX3	4494.10991604031	3.23308186859975	0.167751099495771	4.54742459302348e-84	4.91186819255007e-82
IFITM1	16079.9908689173	8.12821512751628	0.422102812854101	4.8986358328538e-84	5.26614960173567e-82
FBXO2	1038.37047837683	4.41638325585123	0.230237979205252	9.7093626896499e-84	1.03885600891193e-81
HP	3976.01786272117	11.4294995339577	0.599079082737569	1.15664234242889e-83	1.23174264100068e-81
CXCL1	2736.35843261321	8.39575197479786	0.437580188990303	1.86398982839764e-83	1.97574211577307e-81
BAIAP3	3408.4295337902	-2.76303693032356	0.144079146383291	1.92880402299325e-83	2.03493310016539e-81
CFAP44	578.871657416262	-2.41334841488869	0.126717017025756	1.85165577789872e-82	1.94449574120725e-80
RILP	177.669708147431	1.85735909497165	0.097443892357085	2.07447887995776e-82	2.16845181723879e-80
IL34	211.585618963912	3.82842390571069	0.200966670611577	2.77370394660553e-82	2.88605167985566e-80
SAA1	1423.60888855011	12.8977774151233	0.687512996471361	7.70140035327239e-82	7.97675179056062e-80
SAMD9	3747.3605613562	4.43690498780695	0.234572489076007	1.54784890573227e-81	1.59590257857841e-79
LOC102723996	745.882048943598	3.72722627474202	0.196718825759572	2.1640660782018e-81	2.22115433718785e-79
PARP10	1086.04626813756	3.71439244636803	0.19644626739077	4.58534264282982e-81	4.68510482735625e-79
EXOC3L4	271.795880749154	10.987053247152	0.585359118919935	7.03207835674658e-81	7.15285351417411e-79
GBP4	1125.49846108956	10.3576484047332	0.551076761486828	8.81429591015367e-81	8.92565509508998e-79
ATF5	2119.85695230076	2.40002501792247	0.127581385238501	1.5485531036019e-80	1.56114800217786e-78
FREM1	412.828068037902	-3.1645826221527	0.168157672429354	2.5362067031475e-80	2.54552109059711e-78
CHI3L2	1718.83557920171	8.93546245223827	0.475806853255443	3.66580858069799e-80	3.66306326149658e-78
GPM6A	16943.5987650001	-1.89676046291845	0.100978382417578	3.71539898449394e-80	3.69633312128403e-78
GSTM2	574.783084511593	-2.22376556211818	0.118504278859247	3.73377336021944e-80	3.69839218907675e-78
SETBP1	3421.01207231585	-1.14129181289084	0.0606247379725617	6.47713935087555e-80	6.38786747373522e-78
DEPP1	999.965411833128	2.61904783992035	0.139813914714436	7.86356768245312e-80	7.7216149671465e-78
SHROOM3	10488.558454454	-0.980575036709027	0.0522531881226407	1.37251569556138e-79	1.34192989320771e-77
CLDN1	9530.37093814278	4.25219961410112	0.22795258463008	2.84042897862146e-79	2.76521246875839e-77
MT1E	1468.88601535892	4.75003153552798	0.255471489440861	4.11506102605714e-79	3.98897133564333e-77
ZC3H12A	456.673420074782	3.06091751191058	0.164595261229518	1.52412672883575e-78	1.4711390038375e-76
CPNE4	739.392573076871	-1.65730110186385	0.0890944075345063	1.87649525654039e-78	1.80358228407227e-76
SPON1	18238.4860489537	-1.85020764437697	0.0996244117913185	2.14778842239067e-78	2.05562383059441e-76
NLGN3	3475.62494168763	-2.19994780664936	0.118744494973724	3.26616973531553e-78	3.11287933219169e-76
SPECC1L-ADORA2A	722.548540279746	3.03465675470153	0.163665756840818	4.13602147684301e-78	3.92541318657866e-76
NAMPT	23673.6929464747	2.91523728818514	0.157295803918783	4.31754064403855e-78	4.08061560119693e-76
VNN1	376.175094827611	10.6043992446619	0.575209341130272	5.60688595955564e-78	5.27721967720335e-76
CD82	2276.8372457522	3.69933544705402	0.1998711560173	8.31388345221815e-78	7.79271976639108e-76
IFI44L	10883.6489587873	4.25867310868076	0.230587698542012	8.84567522646881e-78	8.25705560337416e-76
AKR1B1	11612.6308982046	3.74249313656005	0.20268342668119	1.81556619219809e-77	1.68780688268973e-75
CRTAC1	968.064897246301	4.19814998052251	0.227981903511362	2.65461113811835e-77	2.45773650799749e-75
TGM2	5278.71243808601	9.00441961847778	0.488919550726392	3.06861053257353e-77	2.82948344351078e-75
SLCO1C1	540.604553328611	-2.06078509357491	0.112477888696208	1.60900482999763e-76	1.47761362586382e-74
SLC17A8	1554.18702365102	-4.24810335295753	0.232144071491418	2.04681888089466e-76	1.8720964788441e-74
DCLK2	7621.73474419525	-1.16968564500822	0.0637001413003527	3.7110788493897e-76	3.38065869641392e-74
LOC100505912	117.387241471737	5.99935768018692	0.329704665821811	4.1597577048696e-76	3.77423136078229e-74
NRP2	19844.2299670142	2.90154501103386	0.158709613423899	4.39695356082265e-76	3.97354970598168e-74
SH3RF2	568.46371887241	2.98498484673396	0.163309637315332	5.13170943696201e-76	4.61914941105592e-74
LINC00641	1088.72141857603	-2.10645957795194	0.115616100798394	1.00325383947673e-75	8.99478531258916e-74
PAQR6	805.569021789423	-3.70016187513722	0.202831787005112	1.11985327604781e-75	1.00006424648002e-73
MT1M	193.592372245892	5.49366144618205	0.303118350355063	1.30661000315512e-75	1.16226802751245e-73
COQ8A	659.605689601042	1.34778601570755	0.0738334592018115	2.36189482360352e-75	2.09276797983589e-73
SH3BP1	757.585926796478	3.60288067649527	0.198032188459133	2.90560004641559e-75	2.56450295147256e-73
KNDC1	1064.87354742939	-1.52077688021716	0.0835651374638181	4.47696061685582e-75	3.93608130512173e-73
IL18BP	880.348994233039	4.73406745986935	0.261998442795024	6.51603149011391e-75	5.70668503051173e-73
APOBEC3C	1744.04410360332	1.5121793745406	0.083189360172198	6.72582611776983e-75	5.86776591651435e-73
TMEM232	566.805296877163	-2.31830513677434	0.128183276016382	1.04049345762781e-74	9.04272532542976e-73
PARP9	5116.95008308606	1.98304051159884	0.109624242738924	1.23240032917037e-74	1.06696704834242e-72
CD40	141.178485140506	5.36962682343701	0.298699110237118	1.92956894206029e-74	1.66419818679671e-72
SRR	830.450564702549	-0.841782708983002	0.0465388290486423	2.42066891510693e-74	2.0798497349004e-72
CFAP43	598.03698002249	-2.42349692669706	0.134443161291053	3.12037076988465e-74	2.67091962918088e-72
TRIM22	6892.8736509612	1.99203204459864	0.110659546678304	5.98935077655285e-74	5.10738510017099e-72
SAMHD1	5553.70452902049	2.52504435529246	0.140412107335084	7.1423601189112e-74	6.06779605158287e-72
ADGRE5	379.630672937438	3.38714546147193	0.188204637374268	1.06252091122481e-73	8.99297083183296e-72
PLEKHB1	3319.81825169429	-1.99309516086689	0.110989456152656	1.3212847934523e-73	1.11415252676128e-71
FMN1	834.997357230513	4.87953869305892	0.272812700146987	1.46575835324294e-73	1.23139987876332e-71
PLEKHG6	171.59656362741	2.36652631511524	0.131992485701774	1.76642443264187e-73	1.47851680463526e-71
ANOS1	13392.8290100633	-3.19141269780782	0.177739107338834	2.09824153327263e-73	1.74979458453026e-71
DRC1	594.469543471945	-1.76788642285249	0.0985877117862378	3.11620718908119e-73	2.58919148974098e-71
GAL	286.276259378396	5.33593941857997	0.300130936384862	6.82676178895565e-73	5.65151232331682e-71
PDCD1LG2	342.695424103203	3.55959607618419	0.199167713483261	9.81777107679901e-73	8.09805459400116e-71
LGALS9	520.805864004539	5.44821304092173	0.307503574447855	1.95959836176759e-72	1.61049165362225e-70
SLFN5	3959.12464190311	3.78509339465805	0.213068011754059	5.85447129744893e-72	4.79411452852109e-70
RARRES3	2200.52657443648	2.61819598273302	0.14758302435909	5.89450824955123e-72	4.80953707282628e-70
SOX6	4168.4465291208	-1.35606903344341	0.076133268614822	6.99244759702627e-72	5.68493508399093e-70
BDKRB2	542.960224601749	4.52990735212409	0.256042832337118	7.70128953592727e-72	6.23886966226565e-70
NRCAM	16175.7132089773	1.47780558251746	0.083212816790939	1.37704923661775e-71	1.11158746740927e-69
PFKL	6819.86634286672	1.48621710638448	0.0838150370072221	2.19279437965294e-71	1.76379981963361e-69
LAP3	8075.29638523452	2.70456748633544	0.153196539364266	2.94105267574903e-71	2.3573108778804e-69
PTGER4	468.331918983381	4.32941325440033	0.246050982208156	5.81490655770814e-71	4.64434948762302e-69
TRIM14	2135.83141266419	3.13620645693096	0.178330036739132	1.45046890726818e-70	1.15442056924787e-68
HYDIN	3029.78800161272	-1.42817916736987	0.0811561540961057	2.7048934556861e-70	2.14528315578069e-68
IGF2R	15494.3153031396	1.0345459800145	0.058832891594261	3.59452545497122e-70	2.84092755732098e-68
MMP9	329.269452920556	7.12735701495781	0.40766985330127	4.31148884557855e-70	3.39574657931452e-68
VWA5B1	588.485163860516	-2.75107994491371	0.157171550123261	4.36772274425418e-70	3.42813339127742e-68
DTX4	7411.11742778071	1.49009400133591	0.0848930255511266	5.21626370482214e-70	4.08001757298209e-68
STAT1	21259.0864677528	2.72128994522217	0.155758648624367	7.49909222416945e-70	5.84542642339642e-68
CFB	1693.97841577602	9.8192780641843	0.563060308484613	7.62812432453619e-70	5.92564191963885e-68
SAMD9L	2801.2159338514	4.11221761632098	0.235680584004105	1.07365052138597e-69	8.31181391692761e-68
TNFRSF1B	681.629697175677	7.80312584207683	0.447556186860997	1.56499375287811e-69	1.20744058831749e-67
TLR2	124.159593845765	5.98566467946369	0.345086360451557	1.57323001538642e-69	1.20968055725458e-67
C5orf49	1308.337972285	-2.68137006906594	0.153876380370021	1.60730955010943e-69	1.23170954476798e-67
ITPR3	1229.11805123195	4.46268288676676	0.25657072892269	1.64280102545339e-69	1.25466854075283e-67
SLC39A12	300.707384860756	-4.45895805346343	0.256926568357589	3.24024293932278e-69	2.46639028834425e-67
PLPPR3	2197.61078618667	-2.17811368680899	0.125426371672127	3.96530649178447e-69	3.00819555696144e-67
FCHO1	740.853985050881	2.23619023363001	0.128869864986287	4.86650220780458e-69	3.67956231932104e-67
SNTG1	1129.48017569958	-1.78475645067227	0.10268739746096	5.30008553027665e-69	3.99408106588921e-67
CD68	352.723729700164	4.28382177211261	0.247379434629169	8.27219530911676e-69	6.21318563565217e-67
TLR5	219.657580187032	3.07584005435183	0.177629736889929	1.5732416892819e-68	1.17775053590697e-66
TRIM34	266.496922067415	2.39428878180198	0.138560566354313	1.70070858457886e-68	1.26898594815797e-66
EVA1A	1026.13336067262	1.66434802413198	0.0962885726405861	3.66839140536594e-68	2.72820072943986e-66
ALOX5	144.043900153874	5.49543222665905	0.32116092089403	7.80456228402814e-68	5.78532308132713e-66
FGFBP3	3240.50759789607	-2.41030388756874	0.140273436436642	9.10525695716376e-68	6.72750956219366e-66
CXCL16	916.665144740978	2.58699946448425	0.150522666768848	9.34980080493313e-68	6.88576401487981e-66
PPIL6	1211.00131325708	-1.76361368503065	0.102465913037049	1.03947194423339e-67	7.630531427523e-66
SLC13A3	168.387052519691	2.40218663421098	0.139960199739767	1.27228592018434e-67	9.30943920243268e-66
LY6H	778.650456466996	-2.29261546649037	0.133722177366648	1.74641069791086e-67	1.27375671577852e-65
TEKT1	371.594129767526	-3.68897947935371	0.215097735441913	2.96832061196245e-67	2.15802616798539e-65
WNT10B	685.225240975314	3.20730256122546	0.187071919238588	3.31409176793742e-67	2.40171065725637e-65
SCN1B	176.838361781208	3.21480449177121	0.18756178174648	3.61256746296281e-67	2.60967731727342e-65
DNAH12	146.772010865957	-3.90233438711073	0.22787841336037	3.83432513748881e-67	2.75234168017907e-65
IFIT3	7688.19738786863	5.60757073801718	0.329506781402606	3.83021189509567e-67	2.75234168017907e-65
TUBB2A	10806.7681873384	-1.03055376630402	0.0599860761262849	4.09353385386938e-67	2.92913654281764e-65
TMEM231	3635.70737708089	-1.75324550622038	0.102352754692826	4.39205880285545e-67	3.13286383098019e-65
CCDC113	1448.90232099407	-1.8066598640429	0.10552852155347	4.60263124150062e-67	3.27277380724008e-65
F11R	2548.7569435555	1.52720863508063	0.0891275714251736	6.84517562729373e-67	4.85215996105949e-65
WNT10A	823.098717670732	9.59914047684081	0.563354849375704	9.23884223733029e-67	6.52849403331349e-65
CEBPB	4169.60633668155	3.20177626473851	0.187616821646394	1.28577491421344e-66	9.05752558357252e-65
HLX	80.0383562317088	3.91346500872271	0.229650182630707	1.58968784444544e-66	1.11637428407294e-64
MAPK15	376.796196975737	-1.84777833214217	0.10891907742807	6.0627410062488e-66	4.24448006928215e-64
DAXX	1895.27283256484	1.01580936597151	0.0596993435692291	6.56532869253081e-66	4.58219540715927e-64
PWARSN	1103.78775140484	-1.85896268161628	0.109777570651984	1.00234472018405e-65	6.97428996562414e-64
ADGRB3	1280.87185448691	-1.63895435784179	0.0967533139895177	1.47628265509858e-65	1.02405258304591e-63
CFAP73	89.9454507280584	-3.93786709296111	0.232899149427558	1.49025935408249e-65	1.03059612587357e-63
PIK3AP1	1151.1774645434	3.25178332048411	0.192230175209634	1.68092206295296e-65	1.15891657002924e-63
TLR3	884.150703150471	2.64350506242659	0.156647042253261	1.99008241488576e-65	1.36791028535921e-63
CEACAM1	144.193756569835	7.71147049166508	0.457067997605845	2.40094688685034e-65	1.64533771100986e-63
CRACR2A	285.381827382589	4.91969752262574	0.293077411307989	2.90398624956771e-65	1.98406988249832e-63
LRRC9	364.797252668552	-2.62273649298616	0.155670875564565	3.11941237848024e-65	2.12485378321524e-63
GPC3	979.709407405399	-1.50730564760963	0.0891733026769582	3.78304448930655e-65	2.56918557338145e-63
HEATR5A	4666.74955819568	-1.30473345977473	0.0770953769025835	3.98139315968564e-65	2.69581913555669e-63
CFAP126	1596.05220589282	-1.94456503862967	0.115543537654788	5.05696063805892e-65	3.41389994503246e-63
WTAP	11522.6764703104	2.65052981763186	0.157578475844866	5.08484864810012e-65	3.42254070874941e-63
TUBB2B	23136.3642170392	-1.26208539130026	0.0746714037644484	6.01308439719616e-65	4.0353489166154e-63
TNKS1BP1	5180.94343385049	1.1037593184139	0.065397593741838	8.44728459150372e-65	5.65220520321766e-63
MDM2	25936.1669165684	1.10187145128429	0.0653720105257241	1.22699288706301e-64	8.18584695801481e-63
TYK2	3741.48946645131	1.59098495451027	0.0946033541038332	1.31480900673605e-64	8.74598612897181e-63
GBP2	3018.72823416164	6.14095540725924	0.368223144470131	1.56984905972526e-64	1.04119550355989e-62
CSF1	4199.61010327037	2.00948323433096	0.119942183674631	1.65738679678298e-64	1.09604970004164e-62
MASP1	1974.01284389064	-2.87475305332156	0.171574478733053	1.88888802598406e-64	1.24551299690106e-62
SLC11A2	5250.58207206853	2.46259772847861	0.147229835664855	2.19120655815853e-64	1.44067067706406e-62
ARAP1	2249.39951448575	1.25248225195396	0.0744603938187278	2.38522925361389e-64	1.5637039063504e-62
SEMA5B	2288.0671708417	-2.7189017609218	0.162576894882134	2.74412421475971e-64	1.79380315744653e-62
GALNT17	8290.25246505612	-1.21650390132522	0.072424349568796	3.61628399248531e-64	2.35713131613633e-62
ABCA13	1587.14875286904	5.28236571749528	0.318063419089584	4.21526785185277e-64	2.73968254107669e-62
IFI16	4970.00694505693	1.96872962710975	0.117891929226652	4.36869916242044e-64	2.83129151717665e-62
S1PR2	1176.0032424557	1.39202481393055	0.0830818804601095	5.98237129100704e-64	3.86604353259011e-62
SLAIN1	3565.11220653522	-1.09383275984548	0.0653486456745058	8.66845387866941e-64	5.58598123096188e-62
COLGALT2	2351.32162022663	-1.95792049720356	0.117548996108771	9.1591679594002e-64	5.88547894682931e-62
NOTUM	612.78184906931	7.55060391304242	0.45375257736126	1.06539397835525e-63	6.82664734774917e-62
VCAM1	13930.4076601866	3.25783522499712	0.195450047373483	1.09102003222126e-63	6.97115701151404e-62
IL32	4103.74412009344	6.659493380292	0.401475254240632	1.16019992570351e-63	7.39236374009346e-62
MSC-AS1	178.690857042672	6.28426302057903	0.379568332376069	1.33326605143292e-63	8.4712811889784e-62
SNAP91	616.25988446828	-1.26621330765311	0.075780809021112	1.55118026193478e-63	9.82833013448791e-62
IRAK2	632.505153549766	2.76524958776153	0.166419855118301	1.73509296064338e-63	1.09629842970122e-61
ZNF474	436.512424657313	-2.85480867431925	0.17198443490207	2.51017381841988e-63	1.58161868675606e-61
GDI1	14498.7528096515	-0.895725584172116	0.053940670841625	4.39761176448573e-63	2.76318636160194e-61
CELSR1	7352.61616183189	-0.994564920762812	0.059927600411581	7.17927006236966e-63	4.49854648687102e-61
PKIG	4132.83704224244	1.1691060300009	0.0704671274000345	1.1254868798351e-62	7.03289776730015e-61
RTN1	3171.90414886735	-1.46205999820561	0.0882841730984362	1.32174544070867e-62	8.23658017351506e-61
ATP13A4	298.531935540813	-4.05626911701817	0.24593911373902	1.35836034114057e-62	8.44155825153191e-61
TPPP	2786.26061218822	-1.62554543793801	0.0983286118118579	1.44418433030928e-62	8.95039157497415e-61
TMEM123	15919.1295515994	1.28151869425843	0.0773638891308243	1.69556605478561e-62	1.04797070356136e-60
TSPAN7	1743.46332385116	-2.55790411604631	0.15539570849421	1.92141239064862e-62	1.18433144720333e-60
RCC2	7767.85517210475	0.84470650774066	0.051184264964472	2.1075273090659e-62	1.2955295921827e-60
SPAG8	234.711721680017	-1.90814811780008	0.115862210520043	2.23002102838578e-62	1.36712343207769e-60
CYLD	3160.76781496231	1.61659109379508	0.097969866032409	2.46296176258595e-62	1.50585880487162e-60
CRISPLD1	7385.78486092175	-1.62426638697868	0.0986274740015719	4.11971634917583e-62	2.51203026742891e-60
LINC01088	327.24880567862	-3.34772212654243	0.203622343993351	4.9152555245147e-62	2.98908152982753e-60
NLRC5	1062.74556569052	2.42547230691367	0.147960818030922	5.51772046339525e-62	3.34648270778595e-60
XKR4	381.230747149518	-1.11598826827924	0.0676817531268152	5.76441640223798e-62	3.48678019338571e-60
LRRC4	1623.35766079827	-0.773988413265686	0.0470893982992594	5.90063067937969e-62	3.5596810026694e-60
CCDC65	299.270928747288	-2.69809181193651	0.164938774667264	1.15934533247116e-61	6.97544567014412e-60
PLA2G4A	537.932183458165	3.09280858271541	0.189008186360026	1.53701556665284e-61	9.22331325354135e-60
EFCAB10	464.037784307358	-2.25247677646463	0.138011240328145	1.79337216232749e-61	1.073326141374e-59
LGALS3BP	23409.2819466749	1.75915333341279	0.107532347842557	1.82653978922439e-61	1.09030005365728e-59
TRIM25	4481.52842209801	1.39032245558173	0.0847763738298558	2.20693188437214e-61	1.31390645493998e-59
A4GALT	548.811134106311	6.73833126619124	0.414275933431135	2.52607633993028e-61	1.49997355022614e-59
C19orf66	1323.44326261408	2.56873168713386	0.157591449245993	2.71124119342721e-61	1.60572020862949e-59
TP53	4421.48040393079	1.01565968548407	0.0620902699952492	3.93169235094786e-61	2.3224629582435e-59
DNAAF3	586.445290123554	-1.81214393789155	0.11125753782154	5.2706570133621e-61	3.10530683205435e-59
CFAP45	261.801774290925	-2.40806038175054	0.148171423339263	5.51396416749552e-61	3.24023961687308e-59
LTBP2	1763.34394587229	3.62727417348288	0.222726888759523	6.08179490268402e-61	3.56468614412356e-59
DNAAF1	313.326769403893	-2.60448547195582	0.160286604610774	6.39732750977938e-61	3.73996339959602e-59
IRF1	1948.09744775161	3.3278985825143	0.204430078772717	6.96455702162525e-61	4.06110660466646e-59
ARMH4	3690.31535510099	-2.26140671719087	0.139320657477076	7.69350435049888e-61	4.47466049185554e-59
IL15RA	111.016394597777	5.29097551923774	0.327888693770584	9.78410466259042e-61	5.67603186858155e-59
PDZK1IP1	117.368491282749	9.83000636480258	0.606982940839459	1.01057423540951e-60	5.84766718923316e-59
DLEC1	193.191282156784	-1.9560311541051	0.120563072171922	1.15192044798487e-60	6.64860344062107e-59
LYN	3400.77735032532	5.84743255138454	0.363043977251861	1.54559111394984e-60	8.89813280145284e-59
CCDC40	905.366292269793	-1.29722221873241	0.0796670776770372	1.73424551218967e-60	9.95895973493629e-59
RALYL	344.097101813941	-2.39503659920243	0.148058988491445	1.88239885642089e-60	1.07824376919685e-58
VEPH1	1026.33786933271	-4.41306743330789	0.273138852994755	2.00308486537126e-60	1.14448297232283e-58
TIMP4	1010.91667138055	-2.98435623272427	0.184324395532509	2.34229059635878e-60	1.33492908535694e-58
EHF	131.603965173759	3.81263550628708	0.235477180141461	2.51301944123009e-60	1.4286421048978e-58
PSMA3	2287.19273474534	1.04680538864992	0.0644343913427128	2.66879111377407e-60	1.51340472084343e-58
CTNNA2	2272.34122918221	-2.35600104093968	0.145888683990466	2.90009589468852e-60	1.64047070272369e-58
C7orf57	353.042957827709	-2.86839539898978	0.177638786613906	4.23915970587673e-60	2.39196168180104e-58
KIAA1324	302.40977594382	-1.80654019442736	0.111826757597076	4.6582550882293e-60	2.62191563688102e-58
TMEM117	301.374678539993	-1.57913676797953	0.0975737764186876	4.90078355262217e-60	2.75159587435962e-58
CAPS	936.623098830446	-3.77356317297258	0.233648058314992	5.00640960997465e-60	2.8039602267421e-58
GSTA4	1385.67384467258	-1.11310549387732	0.0686897036081632	6.02422058567959e-60	3.36569939765936e-58
ABCA4	85.8206747563071	3.88635005498694	0.240962124857452	6.47671016735255e-60	3.60961220457144e-58
CDKN2A	1052.74947824927	1.47478037230379	0.0912168079986396	8.18673613978746e-60	4.55146411418625e-58
PML	5476.11158090648	2.85848021883155	0.177570583615191	9.3658237591655e-60	5.16921099701045e-58
SLC16A3	1378.12008313285	5.67623345612925	0.354947363634627	9.36624661540051e-60	5.16921099701045e-58
SLC22A17	3751.60787108145	-1.3276841396625	0.0820710860247758	9.34799498894996e-60	5.16921099701045e-58
NR1D2	3538.56944790862	0.948476342709537	0.0587352409273516	9.5749345580636e-60	5.27155923739215e-58
SOX2-OT	10099.1934362405	-1.12084417415074	0.0693205289372134	1.09077532572936e-59	5.99081276356393e-58
SAT1	4453.02041438109	3.19111421597767	0.198164967997228	1.13275300636845e-59	6.20633730518249e-58
GPR176	1370.05719821762	1.4687391746275	0.0911011266593233	1.74386021085474e-59	9.53156172598024e-58
CYP27A1	429.253157126692	1.3643683013321	0.0845893988816022	1.91940717805225e-59	1.04658444759036e-57
CXCL9	93.7778041885104	8.29350625847693	0.517057611168755	2.50174928016237e-59	1.36084361923077e-57
LRRC7	312.034012597157	-2.2357146975938	0.139674242978145	2.96301797095662e-59	1.60789800562701e-57
FAM216B	211.46557417603	-5.02641813761782	0.315488668835823	3.25153542426571e-59	1.76025245891692e-57
DAB1	1180.68832120165	-1.54945378735472	0.0964112261710822	3.27252526298637e-59	1.76739739381714e-57
ABCC1	4949.69371173062	2.20633377180897	0.13790265744769	3.38479295178994e-59	1.82368785096084e-57
PLPPR4	997.449188842587	-1.58489030350983	0.0986723654681867	3.47885199674338e-59	1.86992416687512e-57
RTN3	12615.5562148701	-0.91900951203025	0.0572217724327477	3.58483262221832e-59	1.92233471323352e-57
ITM2C	18301.4510541594	-1.55606952110435	0.0969192410532466	4.16740847445255e-59	2.2294652458964e-57
FAM111A-DT	245.414804269268	1.84792460137862	0.115409318976112	4.31668894452909e-59	2.3038930665589e-57
HMOX1	536.727604834183	1.40902975037665	0.0876878488481139	4.70075278234292e-59	2.50298533713344e-57
IRF7	1598.21346001559	3.08490099083909	0.192733196625212	5.03285111221946e-59	2.67354008848885e-57
UGCG	2931.64043354704	1.96879105963706	0.12313994808059	5.13448066560537e-59	2.72115478826931e-57
LRRN2	1988.25708996496	-1.54651936090115	0.0965523562608318	7.85486399508501e-59	4.15319067600264e-57
SLC39A8	9001.01556717784	4.7812074679329	0.300955660018949	9.01431473259311e-59	4.75515583905604e-57
ROBO1	14882.476154453	1.90565082724357	0.119564124682724	1.26575166125228e-58	6.66149534389452e-57
SPHK1	496.653322603554	3.66391921558991	0.229925201802148	1.72467516730336e-58	9.05574231943102e-57
PIEZO1	4198.79654455259	2.19994151237283	0.13846085162046	1.99775215016854e-58	1.04653607441739e-56
VNN3	134.526288599031	9.56404228342459	0.602947984895227	2.63726045536188e-58	1.37836356933118e-56
NSMF	15067.8471481275	-1.46831510457413	0.0920565333004396	2.78302328174121e-58	1.45120269194795e-56
SCRG1	710.858215803759	-2.69195418632253	0.169563258024338	2.80563306254406e-58	1.45963703572676e-56
DENND6B	1048.8428145265	-1.333639559539	0.0835406525096303	2.89255906344653e-58	1.50141687039262e-56
CFAP221	382.198753080681	-2.00018027244257	0.126003948755387	3.05760078015734e-58	1.58346023964175e-56
ABCA8	208.908813893317	-2.45776083123671	0.154992409461304	3.22808578618066e-58	1.66794236646779e-56
AK5	801.25785680512	-2.7763656931167	0.174963637194827	3.42098062726304e-58	1.76359326291381e-56
GPC5	213.515689474435	-2.59163287485293	0.163925804819325	7.393089092131e-58	3.80266303575527e-56
CBR3	395.885921766571	2.9034699291789	0.183462850504733	7.58268212525753e-58	3.8913569829687e-56
PPP1R1B	377.967841425006	-3.62468645470103	0.229077847860019	1.0521956478164e-57	5.38757423914661e-56
DENND5B	5690.73791199917	-0.836169928045498	0.05289887720729	1.65453361352672e-57	8.45265449451048e-56
IL6ST	27436.0135515616	0.957165785317178	0.0605378819156158	2.19464666746424e-57	1.11867798557509e-55
COBL	1220.97813676488	-1.99451648775498	0.126636561962474	2.21001836979827e-57	1.12398759376983e-55
MLC1	14982.8596238467	-2.30784674310382	0.146826841232885	2.87463006262496e-57	1.45873006063808e-55
MREG	465.070262338585	1.97448521746654	0.125543904776464	3.24514522077952e-57	1.64307207685138e-55
TRAF1	321.575443567461	3.33964868116195	0.212068522344609	3.52444801023247e-57	1.7805134569288e-55
A2ML1	123.138453348802	-5.76158227260169	0.36925786652523	4.53333271762166e-57	2.28510191186249e-55
SP140L	389.055256972065	3.84429308307192	0.244608993344201	4.91969764777241e-57	2.47435702315791e-55
STOML3	442.89830682863	-6.95421366104158	0.444203380014915	5.37404131006624e-57	2.69688891673081e-55
SLPI	283.933873769145	7.71287415905923	0.492120057196263	7.3300075047292e-57	3.67034349293096e-55
SP6	1785.31895931307	3.93707904383659	0.25118861760233	8.72998156946852e-57	4.36172184890429e-55
LOC100506548	863.625023099811	-1.97131353021412	0.125879489658433	9.39601455019031e-57	4.68417138553773e-55
PPP1R17	150.032732480357	-4.2318563882096	0.270674586220051	1.10774581167964e-56	5.51030663296697e-55
TNFSF10	710.012258557389	7.48728403114944	0.478804433249002	1.11701981629117e-56	5.54428019539007e-55
RORB	563.341869080808	2.55929188799849	0.16390417837045	1.57086205617311e-56	7.77988297383725e-55
STX3	288.798352860675	1.76755137043832	0.112958333605771	1.66690162457614e-56	8.23754456432694e-55
SELENOM	1301.88046779369	2.42127644168689	0.155150062429411	1.68714826029309e-56	8.31947478004958e-55
LINC01578	1561.63561601851	-1.01818832158799	0.0650120503568245	2.82949017272343e-56	1.39221964398884e-54
CMPK2	1691.15009180069	4.96162660292441	0.320176891924437	3.40482293634605e-56	1.67167962478652e-54
TMEM8B	1923.09179768425	-1.56223073165635	0.10006717229101	4.75622849475911e-56	2.33014105716244e-54
RPRM	287.370782918797	-1.66290295519815	0.106668220567973	5.28962047809244e-56	2.58587201087437e-54
MLF1	2073.73191833279	-1.33264458790767	0.0853030460462464	6.50638061724462e-56	3.17385444174107e-54
JHY	519.983039638668	-1.66772152262441	0.107120820269548	7.2518831477055e-56	3.52992415106017e-54
WNT6	111.963405340663	7.45936410268137	0.480774829402599	7.3648700256978e-56	3.5772451133384e-54
NFKB1	2874.7869587319	2.38423446509642	0.153723381689313	7.51993096060759e-56	3.64475628161243e-54
CLEC19A	160.189635064064	-4.54160647729658	0.293477877174898	8.39699401500304e-56	4.06117303288516e-54
ZBTB7B	1100.38119690211	1.4008967022527	0.0898235477569006	8.75972267638545e-56	4.22759126528619e-54
USP30-AS1	90.2437817541225	5.79129435065757	0.375951939110267	1.00954642697313e-55	4.86189842951836e-54
SPINT1	293.884085980121	5.28583550582146	0.343140663482947	1.07814310872969e-55	5.1812542659567e-54
TRPC5	475.24019237321	-3.49399773211795	0.225003885274107	1.11548214702106e-55	5.34936184796591e-54
DDX58	4858.83890232338	3.4672757089292	0.223436059832195	1.31859653165446e-55	6.31006859230338e-54
NKX3-1	248.331386826515	2.6867523544793	0.173818062552448	2.00829245656588e-55	9.5903363773229e-54
AQP1	2149.91868832063	-5.19715928721425	0.338646518271131	2.7793623617527e-55	1.32445958932009e-53
MPP6	2029.36690924385	-1.2637701645125	0.0813548831013679	2.79058773475813e-55	1.3270209976419e-53
TFAP2C	2400.88064578449	1.7853433676504	0.115497363845799	3.12407865784017e-55	1.48249950200394e-53
MYORG	1203.93553249965	-2.03444769232543	0.131896934167629	3.42567998433872e-55	1.62222753830387e-53
STXBP2	169.288318538087	3.48919169758532	0.225916423370112	4.1152776558392e-55	1.94472589723751e-53
COLEC12	2500.29965563831	-3.32271063920336	0.215451245273017	5.71358192442549e-55	2.69441120149155e-53
DGAT2	98.2748549412221	3.72238746195196	0.241448143210143	5.8006642525803e-55	2.7298022249228e-53
COL21A1	732.308844005279	-2.33947211034344	0.152149047108091	5.96843034770114e-55	2.80293800366263e-53
CSPG5	3795.20360465797	-2.49406311527962	0.162255156716074	6.66457518613502e-55	3.12339997824588e-53
C10orf105	457.237261023352	-2.46283815266064	0.160299309631475	7.35704920872661e-55	3.44082365364012e-53
ARHGAP26	1351.85586429467	2.04982337966045	0.133367471415406	7.84793747365714e-55	3.66285526162479e-53
FADS3	1287.50927898041	2.0744859444506	0.135021580542636	8.3250574240018e-55	3.87756216732306e-53
CFAP47	318.98681388895	-2.88497453922914	0.187671062661349	8.96582782738623e-55	4.16745640591397e-53
RNF19A	15152.9149952723	1.13202012836878	0.0732958405308723	1.0775318533767e-54	4.99829346219709e-53
SLC8A1	1706.97096897204	-1.961465618353	0.128009292043555	1.82404034591824e-54	8.44381778907419e-53
RIBC1	194.903161475952	-1.38686275354288	0.0900625205618604	1.9367345295893e-54	8.94724019036131e-53
NRBP2	1491.44669658702	-1.33000109658047	0.0863460004427344	1.98828072801472e-54	9.1667015759264e-53
GBA	3082.29014955339	0.822320021992298	0.0535906850956857	2.23762281006744e-54	1.02953343206409e-52
EZR	11759.1248901775	-1.14936432138209	0.0746453324348285	2.2719066814136e-54	1.04319148288471e-52
ITGA5	4323.46915838573	2.48715131476332	0.162749811879277	2.62033450530219e-54	1.20074843603575e-52
MMP24	341.01966358985	-1.0289543592965	0.0669562695569127	2.82988771810473e-54	1.29416014334213e-52
UST	3353.75481127864	1.72760294495873	0.112775700221305	3.04135392387973e-54	1.38806903531919e-52
PTPRZ1	30034.3525773988	-1.01766870219277	0.0662601979075688	3.13863954572907e-54	1.42959359067816e-52
ANKRD6	2796.12064295527	-1.50949439189422	0.0983584476919479	3.32566643763603e-54	1.51174532675146e-52
PHYHIPL	4949.83901146652	-1.84622980943454	0.120695253556247	3.3367029530947e-54	1.51372866170094e-52
FDCSP	99.7750775269892	9.26597785753895	0.606960485531434	3.54774975417903e-54	1.60625963421243e-52
RNF144B	917.002599961388	3.34985217922841	0.219213908622779	5.04085880068755e-54	2.27772510310749e-52
CABCOCO1	275.265737382172	-2.20351156874743	0.144593688834401	5.09636420588434e-54	2.29822722230764e-52
PAQR8	1084.35686057122	-1.65507403100659	0.108215367308952	5.26452796585636e-54	2.36935094939524e-52
UBE2E1	3673.36247201788	0.921657057121163	0.060231213356557	5.49096546874726e-54	2.4663677173781e-52
WARS	16902.8414578016	3.2446044830309	0.212490235972846	5.79926765944147e-54	2.59969937389547e-52
ORAI1	631.930918245524	1.77732203287628	0.116447445797006	6.45117540289585e-54	2.88623297167429e-52
RARRES2	139.769838712299	5.88029280253468	0.388786888305269	7.57880411230849e-54	3.3840553873916e-52
C1orf158	202.50982554551	-2.9972585851933	0.196774035038904	8.60542262698209e-54	3.8349076905272e-52
GMNC	441.972319778284	-3.38954229713442	0.222354261123838	9.0018997614833e-54	4.00372729979854e-52
ATRNL1	931.622047146999	-1.06083299160754	0.0693485795020486	9.10991601731895e-54	4.04384001997741e-52
DNAH9	1768.02322994342	-2.0836935975401	0.137192151736416	1.22795976662828e-53	5.44019753641196e-52
TOLLIP	2474.40512160498	0.415847176413794	0.0270958129444389	1.27167156349013e-53	5.62287057985314e-52
FAM169A	2181.89718108381	-0.77221893496681	0.0507057046833229	1.27741511577875e-53	5.6372776403131e-52
FUT9	2085.90922246299	-1.84577401966222	0.121405008100126	1.39321727483926e-53	6.13637814469494e-52
KCNIP1	879.744002862328	-2.04236077304336	0.134636257356859	1.71097071654129e-53	7.52130789986553e-52
SERPINB8	2109.39579138169	2.16384377899414	0.142818063463869	2.01244404754282e-53	8.82945228828118e-52
TRIM9	1962.58143279668	-1.55484193031068	0.102214196195335	2.38168801421344e-53	1.04293106614679e-51
RALGPS1	509.516820234869	-0.960029160853136	0.0631041565779739	2.41759541143357e-53	1.05661496565602e-51
IFI27-2	4527.41025189454	8.47688394277277	0.560454706010843	3.99535457589753e-53	1.74281976625161e-51
RSPH3	1374.96898292236	-0.889801640740047	0.0586972485473905	4.41857320096409e-53	1.92373312701475e-51
PHKB	3753.60251655635	-1.03478030039925	0.068152925170118	4.84651880782315e-53	2.10600739689373e-51
AQP4	20708.5707163579	-2.48323512522977	0.164601782842781	5.16916283597417e-53	2.2419143519771e-51
LRRC6	908.633530759501	-1.34427102999695	0.0885000443520473	5.18619609953126e-53	2.24500927720739e-51
MOV10	2274.02483406345	1.86638379016749	0.123649812793352	7.07934551903602e-53	3.05868179825322e-51
VWA3A	430.365167632481	-1.85382058460738	0.122871229817416	8.01368320505885e-53	3.45578661863783e-51
ARSI	150.898444936689	2.06343717265712	0.137008348484779	8.71471177790628e-53	3.75096408459674e-51
PECAM1	101.31142717253	4.13029992436756	0.274442891358346	1.05069956625984e-52	4.51382921618789e-51
RSPH4A	1724.09450897877	-1.66289172149536	0.110148798169341	1.05507630355293e-52	4.52406347703045e-51
CTSD	11553.5858955587	0.780315892805611	0.0517419570451638	1.22260404627528e-52	5.23251463804946e-51
NCAM1	15934.4451532176	-1.57341666805991	0.104235398463586	1.34805799048194e-52	5.75856862487794e-51
MORN4	621.735017543883	-0.786652008437263	0.0523435996101567	2.69560898158817e-52	1.14933267912339e-50
MX2	1193.72737275711	9.0426379638438	0.603340813001921	2.73097463478397e-52	1.16222697262298e-50
C9orf24	185.907936318625	-3.86233930047317	0.258084270581116	5.08971811564386e-52	2.16198644226872e-50
TTC3P1	266.477324483591	-0.991690966724967	0.0660557811538138	5.60177764241829e-52	2.3750490142612e-50
TNFRSF14	106.80740606707	7.06526208765497	0.474030850074884	5.81893138219367e-52	2.46251530862498e-50
AKAP14	209.139411331984	-3.40847454996851	0.227768870725914	6.21057678249409e-52	2.62336151130938e-50
C3orf70	1561.45041995075	-1.30926667300343	0.0871824569939725	7.37190289210009e-52	3.10812032158934e-50
NDST3	445.054058125254	-2.75903644285005	0.185102336109993	9.56925721707474e-52	4.02707720695559e-50
NELL2	2914.61578518521	-2.44724722462625	0.16438259722007	1.01646081702467e-51	4.2697001319575e-50
VASH2	946.207449039903	2.38863727122905	0.160662609254442	1.35581728499349e-51	5.68465868308822e-50
ABRACL	282.510239390644	0.998315701424113	0.0667674086015091	1.42639672565223e-51	5.96954924870287e-50
FAM69C	506.564459021529	-2.29455760963899	0.154378913823639	1.45215845958785e-51	6.0661713331181e-50
ANKRD66	87.504639838075	-6.74925580051352	0.455478990385151	1.55293756858133e-51	6.46335465470281e-50
SDC3	23828.4074820779	-1.33711911238624	0.0893453287585887	1.55166709193316e-51	6.46335465470281e-50
GSDMD	464.755306874058	2.91585513417613	0.195977751581168	1.6602114055182e-51	6.89717496545226e-50
LOC105376233	127.245124417542	-2.00285003220543	0.134785065676702	1.93453653054803e-51	8.02213749952849e-50
NFKBIZ	631.873516451707	3.40037663973774	0.228421697321106	2.00110347961148e-51	8.28303471314367e-50
LOC107986649	46.8297876151236	2.57011873233897	0.17313932161598	2.05504223107614e-51	8.49080563342442e-50
OVOS2	884.913363294381	5.61677532433783	0.380915602640496	2.12038409324248e-51	8.74484952491256e-50
CAPSL	103.510102379147	-5.75533423641573	0.390305432177149	2.1428691006463e-51	8.82154261523774e-50
ANKRD45	787.46186693621	-0.933343869214914	0.0626541314209721	2.64214370536234e-51	1.08572003023069e-49
RGS22	190.686060463906	-1.44990608582802	0.0972130061738997	2.71534690802246e-51	1.1137832534299e-49
CLHC1	405.521364777392	-1.2359271049568	0.0828848482467259	3.82725999427171e-51	1.56703499007338e-49
VPS13A	2488.78572844656	-0.481599646801126	0.0322396042870131	4.31409374536027e-51	1.76318177344157e-49
NFKBIE	746.463514148526	2.11839759037863	0.14318872055874	4.46979928312575e-51	1.82353340178312e-49
SLC7A7	66.3840435292766	3.43484895020334	0.231760686705364	5.34917965280451e-51	2.17837418428303e-49
CCL8	349.067300585901	10.137869531245	0.6879795292642	5.44613684324638e-51	2.21388390708526e-49
PDXK	3548.48776398887	1.00932050574054	0.0679111787935681	5.65128227374218e-51	2.29316700921814e-49
MRO	95.0547647730872	-3.27080703637629	0.220896783769958	6.28189826847751e-51	2.54450532899778e-49
FBLN1	3039.24580435331	2.21986341503904	0.15047179511387	7.72353752324448e-51	3.12286990445195e-49
ZEB1	5056.99603898624	-1.10504877440273	0.0744008661694061	8.31100914702652e-51	3.35442385199293e-49
OPTN	3977.78678232183	1.38502160446378	0.0933156049019406	9.11337925726822e-51	3.67173679738215e-49
PSD4	339.773176836987	3.81102439279249	0.258234981444346	1.17639181753859e-50	4.73122262362196e-49
FAM228B	308.137479353474	-1.04995427188936	0.0708759845419999	1.30519090749256e-50	5.23993723091218e-49
CDC20B	190.797874974457	-4.85522927330178	0.331471613613397	1.50997766588141e-50	6.04070959350758e-49
MRPS18B	1063.30330079575	0.614702267694565	0.0415446256163811	1.50934010526515e-50	6.04070959350758e-49
FNDC4	1469.24608399037	-1.73431800340142	0.117667574829125	1.90987052310724e-50	7.62704103444393e-49
C11orf87	1017.14860913252	-2.57135976333356	0.175064777721682	2.08245589852122e-50	8.30164273218924e-49
WLS	22794.3250825149	-1.17803284856493	0.0796811638113696	2.51178031135305e-50	9.99556364954758e-49
CTHRC1	112.403135565246	3.44974517402649	0.234672024348913	3.1834531276564e-50	1.2646281487676e-48
CCDC39	222.766289556114	-2.46580068878117	0.168254831959696	3.21030372201985e-50	1.27306502319189e-48
PHF11	618.006571829144	1.75556250979767	0.11942174542112	3.22596427569918e-50	1.27704271667861e-48
MORN5	179.506722072986	-4.0923856105417	0.279308949395452	4.1932642460038e-50	1.65706991101227e-48
PI16	98.2234627617956	-3.92913775955988	0.267978366655776	4.34890381408014e-50	1.71558582982226e-48
TRIP10	1182.39306400441	1.46578343659316	0.0995415010983011	4.40356572235125e-50	1.73413335555718e-48
RRM2B	5357.67562025007	0.759081486540566	0.0516973062351893	4.73631022614713e-50	1.86193630606058e-48
IL6	635.482731571184	9.67599604032191	0.662178455488574	4.93541529964328e-50	1.93685164778215e-48
STAT2	5539.51896779857	1.73579427389248	0.118410672501691	6.21293555736726e-50	2.4339899351945e-48
RTL8C	4588.88759062297	-0.644262249171918	0.0438769889755533	6.81839817797995e-50	2.66199183943407e-48
TMEM47	6359.50879698331	-1.10494074021606	0.0751114287743745	6.81745046029593e-50	2.66199183943407e-48
HELZ2	4808.07135277683	2.95619421151722	0.202127682604398	7.29661014972774e-50	2.8437973887676e-48
ZBBX	281.5472151331	-2.02862468150991	0.138856303791528	7.59136093303749e-50	2.9535993146499e-48
PDE8B	567.911494799084	-1.73124701040754	0.118228719545138	7.93385396008976e-50	3.08156865371089e-48
ST6GALNAC3	646.595595130658	-1.77403399927614	0.121218399644902	8.14340110950023e-50	3.15755157891955e-48
C5orf56	131.643979606973	2.48524363233614	0.170327393562501	8.29816450426518e-50	3.21206937628408e-48
APC2	7315.21768225966	-1.05797563129415	0.0720560828988679	9.29326523629678e-50	3.59112666703441e-48
TNFSF13	107.056679689307	2.63222841055766	0.180468399493414	9.78983871894273e-50	3.77658013030235e-48
HDGF	15754.2596501977	1.12199055264879	0.0764958416699193	1.32937328751033e-49	5.11955420723206e-48
DOK5	984.763134804285	-1.66582687809325	0.113957340060027	1.3376911279982e-49	5.14285556887852e-48
SLC18A2	394.123063913903	3.24361457505747	0.222222915047079	1.38659005253945e-49	5.32183116104102e-48
CLDN10	349.153623781326	6.60599834505746	0.455601699614051	1.44469099257425e-49	5.53546043658137e-48
WDR78	1767.14373269653	-1.457004886701	0.0995002178148648	1.50813496165373e-49	5.76880697052135e-48
LOC107986655	148.894300922665	2.79148971990523	0.191779873249896	1.73377999968177e-49	6.62076291797672e-48
ACO2	6642.60453022278	-0.818405938036913	0.0560982998183729	1.90762112097874e-49	7.27236468691776e-48
IL15	47.4038068373613	3.19108484921632	0.219257403136215	2.49368895071078e-49	9.49066215922359e-48
TRIM21	928.814946817909	2.17099597563127	0.149545717104295	2.53952689300596e-49	9.64892604925532e-48
S1PR1	1803.12993060119	-3.06464451771123	0.210810740450986	2.9029093507852e-49	1.10111526427861e-47
IL1RN	306.842950337197	10.848623174978	0.75282588326074	3.10939384614565e-49	1.17746879152123e-47
FBXO36	717.710083095833	-1.43583945821253	0.0983758653323822	3.18278543538059e-49	1.20309193839642e-47
RRAS	991.179080709745	1.95786984173733	0.134854128920526	3.18766589505907e-49	1.20309193839642e-47
GDF1	7413.546269829	-1.91213330492031	0.131691814748514	3.37041980403099e-49	1.2699540268245e-47
ARAP3	350.69014267796	1.73907947992691	0.119617079355671	3.61120786792891e-49	1.35842500942341e-47
AQP9	123.334705003686	9.18286268358181	0.633749768904535	4.04081231325296e-49	1.5175123460516e-47
C2orf72	1012.39161640382	-1.54496064676709	0.106182331007823	4.83817595947722e-49	1.81395612047639e-47
DIO3OS	84.0570101124939	-3.25044684588862	0.224127059818272	5.44738282710336e-49	2.03899314632319e-47
PAPSS2	309.740074363999	1.60028388379905	0.110119684816327	5.50024867681392e-49	2.05538946847068e-47
CFAP157	73.5795402947665	-3.19820462076908	0.220573687436179	5.54692761077849e-49	2.06942366768567e-47
LAMP3	408.053481482199	4.32968232425002	0.299831107959549	6.65314874418342e-49	2.47805210122024e-47
STK33	878.551085326472	-1.29958333270919	0.0892755373819588	6.95323044431243e-49	2.58557583882523e-47
PTGES	196.381207268424	4.68352155043122	0.325615433376445	8.99719244220061e-49	3.34015247408243e-47
PTPRT	850.836870858681	-2.96381890501737	0.205093674639685	9.33832198127737e-49	3.46113002453128e-47
BACE1	4553.99229989752	-0.506066342467545	0.0347562455879758	9.94081313807227e-49	3.67842519430495e-47
SLC6A1	1150.13802507414	-1.8930095328089	0.131103678597875	1.12939180887814e-48	4.17231179165846e-47
PTPRD	7467.53141209311	-0.918648168955743	0.0634358006689266	1.14732136294834e-48	4.231656987928e-47
SLCO2B1	90.4688553594409	8.60264008104876	0.596256647230473	1.20700354240609e-48	4.44455541435021e-47
PIM2	1470.58080045988	2.53971819663767	0.176340393624413	1.32608117635217e-48	4.87512144622307e-47
SNCAIP	2120.30536656967	-1.64845675467611	0.114018046335001	1.4486722851776e-48	5.3171898777805e-47
TMEM59L	2495.0815656532	-1.39160698081657	0.0959914536787971	1.45820252904976e-48	5.34352309635472e-47
LUZP2	688.102343742187	-2.9940268210928	0.207703403991684	1.61906634595427e-48	5.92343256859366e-47
ROBO2	1127.41416155109	-1.8884851699153	0.131134899127609	1.97397848765483e-48	7.21026635031796e-47
LEFTY2	258.092501170448	-1.60145803887258	0.110885764836926	2.02943862761237e-48	7.40092546465133e-47
FGFR3	2988.25920540924	-1.04791409533273	0.0724309346388629	2.09528673799357e-48	7.6287943945278e-47
EFCAB1	376.517081148928	-2.29123688373313	0.1595159904104	2.22564901535844e-48	8.09044817554094e-47
BCKDHB	751.106314731551	-1.0746368480121	0.0743182449090865	2.50929325649351e-48	9.10692782992677e-47
DCDC2	244.769822535394	-2.48098094891458	0.172842011644118	2.5938194926962e-48	9.38366946616075e-47
REEP1	1419.39887926995	-1.82548566138264	0.126853002274198	2.59334853722994e-48	9.38366946616075e-47
SVIL	7196.87801505651	1.51264500361048	0.104776938686848	2.71912418298441e-48	9.82132067557888e-47
FAM117A	1509.64540276074	2.1260469948732	0.148198874278267	3.16503641049268e-48	1.14137553098896e-46
TFPI2	6569.4142821169	4.16023466009195	0.290012302171239	3.35907331155564e-48	1.20942634803201e-46
ICAM5	75.4787797843032	2.56437478487006	0.178992656611676	4.00449972084307e-48	1.43952562865108e-46
LRGUK	487.082722794918	-1.5812909703986	0.109835058941044	4.11790283213816e-48	1.47794920793338e-46
LOC102724250	955.898008446172	-1.65640620379775	0.115302014381365	5.3978754268352e-48	1.9342813318626e-46
KYNU	88.6703108734244	8.34409167409721	0.582548661208499	5.51299928876723e-48	1.9724189726673e-46
ZNF385C	108.661110017635	4.6895320267579	0.329063278921782	6.01799595604814e-48	2.14970397277228e-46
FGFR1OP	659.231261354945	1.38777295956973	0.096405001281818	6.45022046414959e-48	2.3004772136526e-46
FRZB	479.587508914125	-2.38348710350026	0.166863291304267	6.9410682281055e-48	2.4716522859987e-46
ARHGEF16	73.1734832859655	4.19192545551284	0.293358888493131	7.16825103183601e-48	2.54854918738458e-46
DPP4	404.323121750055	3.6607827355225	0.255979698609245	1.01564880836457e-47	3.60531485448099e-46
PSMA5	1795.22942539666	0.75034511415185	0.0524311596853746	1.08441515268698e-47	3.8434045169373e-46
CFAP46	751.69156001351	-1.16330903661194	0.0809836871147189	1.14823261729321e-47	4.06323876100808e-46
TMOD2	4950.37133416465	-1.18936322163345	0.0828163134226056	1.22629536954318e-47	4.33271929397942e-46
B3GNT2	677.157436656231	1.15542385964613	0.0804771908641389	1.27073596643225e-47	4.48275333228348e-46
NEK10	431.757041186652	-1.27361759423573	0.0887051004790937	1.27964360049248e-47	4.50716704813215e-46
LINC00673	1075.59632366366	-1.25194909041038	0.0872203613899085	1.37195115284995e-47	4.82480124032489e-46
MAP3K11	1282.34119763254	1.30446612334635	0.0909262248282846	1.47008296746823e-47	5.16190277880524e-46
RMST	10956.1897416517	-1.84266079745578	0.129163579369662	1.50676343383454e-47	5.28252163364279e-46
MICB	138.22347029841	3.16310671951966	0.221828174312611	1.7344043790106e-47	6.07121829152738e-46
CASC1	316.708050642666	-2.13437021896914	0.150156637073905	2.07892462957163e-47	7.26598572766922e-46
CFAP74	155.308410120984	-2.42403621681605	0.170749325597222	2.44430675619905e-47	8.52987848474815e-46
CEBPD	2540.87284598977	3.02932940501811	0.212976718328276	2.60051558901837e-47	9.06105915602207e-46
CASP4	138.635014666861	7.32119256458177	0.516410685570423	2.88622844027081e-47	1.00411533298562e-45
C21orf62	2785.90292538412	-1.88401527042665	0.132565417900842	3.02535941421174e-47	1.05090700754311e-45
ZMYND11	3755.06640228322	-0.569498864512268	0.0398640349897203	3.48560880903161e-47	1.20893065160954e-45
CCDC74B	424.022654043996	-1.25000342854818	0.087483294858117	3.51519556276166e-47	1.2173310068721e-45
SRGN	76.3836666405435	8.45584722037303	0.596138710201341	4.01885657447173e-47	1.38962993412717e-45
CHST1	544.534545378987	2.26122684924147	0.159730371609836	4.37603461492298e-47	1.51083094627546e-45
MAL	1572.79148968656	5.77667561313639	0.411160638865899	5.08998734953595e-47	1.75465323783471e-45
CXCL13	322.56023555322	10.120503608054	0.717885045934297	5.75792572846382e-47	1.98189725794757e-45
ATP1A2	2017.36449928273	-6.36667840700927	0.453108083796021	7.06136502557524e-47	2.4268627708352e-45
MARCH1	523.511481801304	-1.91226276329362	0.135174912892759	7.31106610058184e-47	2.50887915823749e-45
CPD	16260.0940395464	2.04098734638121	0.144465141666902	7.86681972057217e-47	2.69551467857611e-45
MAOA	1057.19985303194	-1.44299807526322	0.10157028084962	8.68891831585963e-47	2.97271092245315e-45
PLSCR1	2008.66710043976	2.77301098150486	0.196414265015119	9.23557928108987e-47	3.15497959085785e-45
PNKD	1642.8120035317	1.08993238544899	0.0766981543521945	9.35215811394605e-47	3.19000003757351e-45
LUCAT1	100.317375471321	5.71341139085331	0.408111001828104	1.01992325224021e-46	3.47371158116586e-45
LOC107987392	207.673229950235	1.43360549242765	0.100981811519304	1.02495340031568e-46	3.48560989195812e-45
RALGAPA1	3361.72626013004	-0.61276724348469	0.043182160032814	1.04631147317577e-46	3.55291663862964e-45
CLSTN2	5788.09075265134	-2.76661334607409	0.196202750686764	1.17465054089368e-46	3.98275010748749e-45
SYNPO2	1012.0118319068	-2.1617501689005	0.153446157802463	1.22583934138246e-46	4.15010653441469e-45
ARMC4	139.630713941942	-2.55656550012969	0.181504734461692	1.24647444964237e-46	4.21367808364201e-45
SHC1	4755.84650142548	2.07909231046671	0.147559714621898	1.29067382007336e-46	4.35660033641727e-45
TSNAXIP1	224.066991348026	-1.85270778096331	0.131404436319414	1.59671500980045e-46	5.38161761772715e-45
GBP1P1	97.7200797090612	8.81440262165315	0.626072363218064	1.68968510150582e-46	5.68651738241194e-45
CDS1	465.602431918218	-1.91972234782368	0.13629328395742	1.72486749370015e-46	5.79632138660747e-45
TNFAIP6	586.980615692664	7.880776903404	0.560045139216339	1.79261011218931e-46	6.01505549922931e-45
APOBEC3F	501.924509879146	1.98234497470512	0.140868353968342	1.87420157502476e-46	6.27954421363171e-45
LRRC3B	183.323153809198	-3.36609206937784	0.238782203241937	1.91902411167247e-46	6.42023951697149e-45
C1RL	2567.83773456614	2.05844199513684	0.146398017982212	1.99940497143347e-46	6.67930824256634e-45
P2RX4	534.739729464843	1.38519880699395	0.0979226856976444	2.31639474872067e-46	7.72687971841631e-45
CERKL	107.877567287487	-2.98369469859266	0.212114009822523	2.32891963785407e-46	7.75256898674548e-45
LINC00880	100.635847211643	-3.25708926956192	0.231322557339125	2.33093155621409e-46	7.75256898674548e-45
DNAH2	189.426099792527	-2.6659897126691	0.189816922471898	2.37208641776784e-46	7.87789695669516e-45
SP110	834.299764697077	2.61982921108587	0.18661864497729	2.51829679010149e-46	8.35124650436725e-45
TWIST2	120.17706738207	2.78399311587462	0.198195121686825	2.56043213963026e-46	8.4785813464574e-45
PTCHD1	1256.64667421672	-1.32437075976545	0.093683080532299	2.88740584173381e-46	9.54737998659593e-45
EFHC1	1658.46498302717	-1.18051458817348	0.0835006160152256	2.98901957403062e-46	9.86898558919017e-45
TPRA1	869.672883665083	0.767469750645274	0.0545395383586229	3.2338381509887e-46	1.06617951713484e-44
RALGPS2	2465.58511319987	-1.3217924269431	0.0935539411182269	3.24689589188701e-46	1.06893090733923e-44
GRAMD1C	137.949591752601	-1.33068556721205	0.0942454246279521	3.66450607265388e-46	1.20466653979722e-44
PPP1R3C	539.086722703358	-1.25316707133196	0.0887333753550959	3.72848296623261e-46	1.22392444461728e-44
TBCC	717.327340152958	0.650540970941851	0.0462301884317312	4.5823728253981e-46	1.50205148552753e-44
SPAG16	2216.24980139001	-1.46555190877681	0.104055513332353	4.73393229517816e-46	1.54949186510139e-44
PI4K2A	2077.82352916462	0.851776310057255	0.0606413007763304	4.92141970447622e-46	1.6085383740149e-44
APOBEC3D	55.3775925937815	3.47892142450238	0.248074576042481	5.46543150333072e-46	1.78377529194318e-44
GAB1	5084.1981602871	-1.00206350031039	0.0712667077272298	6.20503607530133e-46	2.02225335195489e-44
MAP6	3813.58525160979	-1.45085257961788	0.103190469550435	6.89627025008153e-46	2.24430556789956e-44
LOC100132874	58.8653090769386	-2.80468857495492	0.20079343777355	7.88809516536196e-46	2.56340490882386e-44
SLC25A37	1202.21368225712	2.25267250970148	0.161475343095361	8.05874942746215e-46	2.61511606957259e-44
LINC02015	94.8742284677649	7.80786360495564	0.559428365097338	8.70665493442742e-46	2.82132934110882e-44
GCLM	1954.12645803615	1.35683574323583	0.0966303538637398	1.06306334061406e-45	3.43496663178756e-44
PRRG4	107.290588404904	5.82364646646378	0.420975351389811	1.06230364281173e-45	3.43496663178756e-44
EDF1	4426.60819968946	0.607825202830546	0.0433317520234382	1.09051888873696e-45	3.51866855664587e-44
PPM1L	2451.01915198787	-1.46758877976695	0.104697749971174	1.21348267210971e-45	3.9098618539012e-44
TMEM65	2695.25388753802	-1.26203041684479	0.0899040091663749	1.2406090998707e-45	3.99159378898824e-44
OLFM1	2654.0622109603	1.99401032501085	0.143189344637246	1.45289985235396e-45	4.6680067069327e-44
NEU1	1753.85729428094	1.00422094078327	0.0717337832321193	1.4841227868865e-45	4.76157810112398e-44
ST6GALNAC5	379.248211381359	-2.24108628139983	0.16124719781519	1.68026078233463e-45	5.38324227764075e-44
APCDD1L	128.954161344945	6.48445343957161	0.469130164134419	1.92109237653183e-45	6.14614081479145e-44
LOC107984035	120.159537978735	-1.37387515537871	0.098265612832031	2.41803787507745e-45	7.72512015780024e-44
MEGF10	5877.2021494445	-1.46436519032242	0.104842642257124	2.47336360640749e-45	7.89076043377511e-44
LOC107986445	51.5149687194238	-2.75925170469455	0.198864618737032	2.77758823244047e-45	8.84888116242236e-44
COL24A1	1067.17122089543	3.2542897745583	0.234130285621649	2.94443176687187e-45	9.36725747096138e-44
RP2	1900.64081858345	-0.835940111918544	0.0600725923881639	3.00050637467036e-45	9.53228096591706e-44
C12orf76	861.992593188618	-0.945609335138709	0.0678793071400788	3.21553440523953e-45	1.0201114253713e-43
ARHGAP5	12579.2116714935	-0.792353391962128	0.0570394810800785	4.05640948410258e-45	1.28507732301535e-43
MPDZ	7200.57215666066	-1.01224886386388	0.0727281599694321	4.73068092368579e-45	1.49659742527147e-43
TIMP1	7923.12903783157	3.04197363828156	0.21968436307837	5.28965135626227e-45	1.67110253083701e-43
ARHGAP42	3828.5937844892	1.23939324713057	0.088990270939495	5.8784111630225e-45	1.85452017261251e-43
LOC107986163	177.079533351046	-2.3453013205373	0.169960407402822	6.51179565050205e-45	2.05148695472692e-43
SYNGR2	1015.85184204486	1.45641899427328	0.104794447781886	6.65114855201315e-45	2.09248269910283e-43
PLSCR4	1193.9131567126	-1.7148729897171	0.123854997287693	7.54579998569135e-45	2.37065624758223e-43
PLEKHS1	441.551596205482	7.41587502603368	0.538077625187105	7.7915484194206e-45	2.4444770788066e-43
EFCAB12	289.287102815365	-1.56498588985414	0.113049920923221	1.11262419666551e-44	3.48586390234306e-43
CCEPR	647.892346125283	-1.98882408852671	0.144329334243027	1.11881141734532e-44	3.5004137075371e-43
TTC29	128.652965871443	-2.21138195187621	0.160753574822502	1.23113837269341e-44	3.84654431236977e-43
TMTC2	2959.89083185277	-1.20174064788708	0.0866858756241338	1.43343219010147e-44	4.47242673563571e-43
CFAP61	349.01911364791	-1.96954958329119	0.143208657359963	1.66818136775432e-44	5.19771400614988e-43
GP1BA	208.300564931623	9.95661267530764	0.727089842669685	1.87531333870862e-44	5.83507989875549e-43
SHKBP1	1118.97743669651	0.858803501119346	0.0623062413522959	1.95927818263896e-44	6.08798726257528e-43
DDX6	18015.0882622326	-0.520063644244802	0.0375515072051673	2.34064981371243e-44	7.26305878583297e-43
CPLANE1	1833.86611799032	-0.737410522180454	0.0535591632206553	2.36418965620866e-44	7.32608114368595e-43
CH25H	765.817806925715	6.26064419115557	0.459536627659218	2.43838931219487e-44	7.54570051412228e-43
KIF1B	19551.2992993848	-0.792289401364856	0.0575779709738751	2.50684233878897e-44	7.74696250282699e-43
ASIC1	2221.14433907565	-2.31164809795529	0.168740749984001	2.59623518677522e-44	8.01229969273772e-43
CDH6	6776.28812944682	-1.52870656354854	0.110964527944111	3.06375027198149e-44	9.44226187762992e-43
VWC2	562.630159844274	-2.40140484179276	0.175458055206229	3.08692717963252e-44	9.50078279723264e-43
RSPH1	622.604474639908	-2.30708811814104	0.168566183782583	3.10239127191225e-44	9.53543918980833e-43
SLC16A14	290.768239705629	-1.52880738349558	0.110988409992494	3.15155493829974e-44	9.67343987353898e-43
GABRB3	1688.71455917654	-1.24383398857213	0.0901155642958722	3.33006332663247e-44	1.02075441132438e-42
ATP6V0E2	4405.62042139593	-1.14979769559043	0.0833398806093353	3.47536360814989e-44	1.06385523243811e-42
CTSO	2473.53707174189	1.16483416853194	0.084437135588661	3.59068374462957e-44	1.09767492425111e-42
P2RY1	721.925494288342	-1.35736413066852	0.0984465072152735	3.68762323807148e-44	1.12579216566858e-42
CPT1A	766.376393733706	1.33686693786471	0.0970261780110514	4.3236133918922e-44	1.3181790667781e-42
SNTB1	1416.68043127948	-1.96135941018254	0.143341962966626	4.43566339598359e-44	1.35052554108853e-42
KIAA0232	3730.74640171137	-0.724093145629925	0.0527651030210146	4.54930527997406e-44	1.38326932527683e-42
MAPK8IP1	7663.51824043684	-1.33209139453596	0.0967150956584271	4.66574819194826e-44	1.41677598712132e-42
PKM	90475.1996565675	1.9691849829886	0.144082463733403	5.46227611605562e-44	1.65642792968569e-42
GALNT6	78.6058385456893	3.38141050569629	0.247100700925847	6.05259287139146e-44	1.83299017492353e-42
VPS37C	1141.0332658397	1.05382416535969	0.0767600533568608	7.36179226038259e-44	2.22650045123011e-42
BCHE	1647.89465385133	-1.90837508890859	0.139828859237507	7.85297350429017e-44	2.37189078559006e-42
RCBTB2	829.680062755781	-1.0956889326449	0.0798002491230225	7.93719448109831e-44	2.39414072360044e-42
ORM1	56.6700622537899	8.62413301713493	0.632382563165436	8.1234956373701e-44	2.44708169379105e-42
PLEKHM2	3781.79266011206	0.66779853096177	0.048778610994821	8.69027648135981e-44	2.61434405075178e-42
MVP	3404.58364908143	1.79507580698956	0.131450759820284	8.76435950659217e-44	2.63313863162954e-42
RAB27B	1572.17420784291	2.68481776419985	0.19718174085547	9.31974441015428e-44	2.79629315417367e-42
PACRG	845.960469587924	-1.47944449751445	0.107984308755625	9.78508127768062e-44	2.93203432789471e-42
JUNB	2085.34221480704	2.52110436668928	0.185500250390661	1.18448320458867e-43	3.54454255009035e-42
NRXN1	1137.08121016144	-1.3223216533935	0.0964785841345863	1.19882874798012e-43	3.5827447286473e-42
CPED1	183.590686754815	3.63781500629995	0.266846200240175	1.20702654443104e-43	3.60249777728018e-42
ADGRG1	11275.6257244676	-2.20618836314797	0.162565307426373	1.5751897884842e-43	4.69514191487346e-42
NPR3	262.20646888581	-2.49837368372947	0.184175775161467	1.66558435866496e-43	4.95806430545897e-42
LRMDA	82.2485856799765	2.8510122486007	0.210061338553368	1.95304517357643e-43	5.80614989151169e-42
TNFRSF11B	518.062506760335	2.15015941208676	0.15861822172756	2.02777413313939e-43	6.02041893481687e-42
IL17RC	1084.99096960549	1.58269231056692	0.116209598265236	2.35618602383291e-43	6.98632255929438e-42
SPOCK2	9059.64172226404	-1.21366880730608	0.0888682508786136	2.48355688846785e-43	7.35437609675146e-42
SLC16A12	104.233415886782	-3.66747531796504	0.27015820331933	2.61017418581741e-43	7.7192413372746e-42
CFH	132.850236035361	5.50618949594774	0.410026103462345	2.72738807959436e-43	8.05538330852069e-42
UG0898H09	1339.7638188651	-3.54495032369373	0.261256257970949	2.95438756092495e-43	8.71448284063206e-42
JAK1	7591.13916937133	1.19602044072861	0.0877045370490386	3.24779079511529e-43	9.56748553319482e-42
ARHGAP24	233.012686771472	3.45695335216831	0.254952664069895	3.38449964889583e-43	9.95727698260753e-42
UTRN	3545.63551086704	-0.664984721175637	0.0489439000863988	3.65562327652793e-43	1.07409977696222e-41
HEPHL1	418.277164691457	6.79615685049959	0.50492618816758	3.6722546664902e-43	1.07759058990941e-41
UBE2Z	3861.78775720745	0.854143188820371	0.062980887278497	4.07798344771424e-43	1.19510204837858e-41
WDFY2	3465.93408403351	-0.676225112685087	0.0498179804326399	4.14135174112696e-43	1.21210685863204e-41
TEX15	111.804154255898	-2.47228606192866	0.183428965878233	5.38265753400746e-43	1.57338686654499e-41
GMPPA	756.505912494074	0.967235460357853	0.0713282517483626	5.70985406162001e-43	1.66688056215865e-41
EVI5	5145.10533519614	-0.963116616402309	0.0710357413389075	5.80207714325504e-43	1.69162616761509e-41
CSF3	253.77943212893	10.1115171290953	0.753100051448117	6.29065477189978e-43	1.83171915521184e-41
ABI2	9890.34612089524	-0.693250533952368	0.051247103205169	7.28341271668773e-43	2.11807244426446e-41
SCN5A	143.44803791488	2.88840828731945	0.214326020763252	7.39668767249773e-43	2.14825949392146e-41
PRELID2	221.853003505	1.53377395201805	0.113280586203704	7.85238573800656e-43	2.27769393472126e-41
CILP2	138.125436756434	1.8423369624047	0.136622659095331	8.23163152950939e-43	2.38465003810806e-41
DYNC2H1	2872.66255286064	-1.23923718188998	0.0913630549145829	8.86691393321086e-43	2.56541082585487e-41
RAVER2	1473.05211342704	-1.5700036778441	0.116089776867132	8.91523310234946e-43	2.57610487210946e-41
PLCE1	1918.9534298463	-1.77127767690874	0.13132218453184	9.13110412352785e-43	2.63512512511428e-41
LOXL2	6881.45146356851	3.15861003031524	0.234376770067664	9.25772202546124e-43	2.66827075862182e-41
DRC3	316.258731490423	-1.66281722750574	0.123143909165861	9.52149354748863e-43	2.74081266672189e-41
PRKCZ	1160.40904925301	1.27086977434414	0.093849730752556	1.1882580760673e-42	3.41612901640489e-41
TUBA1A	98742.3179854422	-1.47383814664643	0.10903002651384	1.20972427560763e-42	3.47343996754531e-41
SDC2	11854.9819331081	-1.31161151582566	0.0968871844339994	1.21485114578776e-42	3.48375076357823e-41
FAS	2432.89650345722	1.66122171615194	0.123268933363152	1.37217749949901e-42	3.92993714913332e-41
MICAL2	1857.16089749623	2.73001368612622	0.203560773036572	1.55369208631632e-42	4.44418632962333e-41
CARD16	111.602667465419	6.49979189812373	0.487836410685814	1.72312505306382e-42	4.92262538773886e-41
UBB	22805.2635627099	0.792295080194041	0.0589060849192428	1.74542431025838e-42	4.98005781504287e-41
ARHGAP17	2730.14382143867	1.5813016852132	0.117382321514243	1.77507816911622e-42	5.05830378267125e-41
CCL2	21126.0749845203	4.37720737444425	0.327227806371119	1.81795987300598e-42	5.17400047671201e-41
NCALD	4976.42446012049	-1.71580026596756	0.127662670921673	1.97722129810125e-42	5.62021437403894e-41
MOB3C	444.877964799497	1.73560588587064	0.12925425690273	2.23200511183986e-42	6.33649210911933e-41
SLITRK2	2511.05802286542	-1.27242449431126	0.094300673852372	2.28648231652517e-42	6.48303479821755e-41
JUP	1854.03684035674	2.62277386704407	0.19607941396456	2.30084924977218e-42	6.51562590918632e-41
C6orf62	11877.3110688028	0.493771929066953	0.036524080541956	2.6278314560575e-42	7.43230684760002e-41
PTPN2	908.610631060052	1.19186318910933	0.0884099872858454	2.70345766486038e-42	7.63667873126128e-41
LTF	310.268772830517	9.15125426787179	0.684672623900265	2.74369015425198e-42	7.74068703593255e-41
RND2	2949.46012620496	-1.5879044904239	0.118180488338439	2.81117704807123e-42	7.92123341383849e-41
CRLF1	340.491012365835	-2.04797214831118	0.153187126893983	2.8204294734609e-42	7.93744438542351e-41
GALNT13	1342.92862497957	-2.41058979092645	0.180587958947754	3.04913107623419e-42	8.57043868676828e-41
STON2	8172.31333440783	-1.59036926173049	0.118428814670163	3.08723681160435e-42	8.66680601455711e-41
ALG3	1096.65907793484	0.893192008586491	0.0665693452358564	3.1617009476392e-42	8.8648779475031e-41
FAM83H	136.605395624643	2.4630363373765	0.184586663775589	3.29620756042176e-42	9.23060198679591e-41
LOC105378228	69.2788689340855	4.09108067821748	0.306300724401283	3.50855020187e-42	9.81312505906501e-41
ZNFX1	8458.7538198018	2.15891384663123	0.161796683465994	3.55514532041018e-42	9.9312021308946e-41
RPS6KA1	328.842507580173	1.45732229484159	0.108456685201968	3.74717378505642e-42	1.04547531324028e-40
NFKBIB	682.443561977559	0.707804182639319	0.0528274169192639	3.99181492841407e-42	1.11236287495352e-40
SMOC1	2612.21739096424	-2.92830003858844	0.219326333642027	4.14732946672327e-42	1.15428066618017e-40
RASSF5	144.348628884082	2.5323990007097	0.190012192617381	4.18943992267221e-42	1.16457188438693e-40
TIFA	227.840908205473	2.52276952151708	0.189432382567085	4.77139315553791e-42	1.32471861624316e-40
C8orf37	666.968977521343	-1.15284514896546	0.0858389758201154	5.19145384464035e-42	1.43958126598994e-40
CDC123	1987.19921476118	0.344312026751091	0.0254532518269172	5.37858495615807e-42	1.48965131331543e-40
ALDH6A1	2901.80903757099	-1.05262098812086	0.0784853001975234	5.50604861394708e-42	1.52123874190209e-40
RIMKLA	699.90651181452	-1.38686626183793	0.103355652823895	5.50028934528617e-42	1.52123874190209e-40
SGSM2	3056.67624547099	-0.862298179853701	0.0644938862419533	5.54783907177914e-42	1.5309201175811e-40
SMAP1	2057.67212897382	-0.540492917435086	0.040230241911027	6.03480236136251e-42	1.66327365689898e-40
FRMD3	2781.5501645253	-1.63455247683455	0.122293370830696	6.5078124425244e-42	1.79146492274006e-40
ARRDC2	66.1372613132671	3.26174984453532	0.244663112478566	6.91308210863333e-42	1.90072050266824e-40
SNHG14	2824.03785249781	-1.05935015640964	0.0790806606922365	6.93572679731218e-42	1.90463790488417e-40
TEF	748.509868652698	0.968664858136961	0.0724534205331102	7.56566209903575e-42	2.0751138257851e-40
NOTCH3	6389.6682878461	-1.13979003779356	0.085161885343339	9.5495721504292e-42	2.61609837063026e-40
MGAT1	2798.96976865054	1.04238915991061	0.0779738179425748	9.5793061153165e-42	2.62107841512333e-40
TMPRSS7	226.991592751621	-1.89497684542758	0.142553812874432	9.88703881605026e-42	2.7020204995719e-40
C10orf25	143.391995277026	-1.17747276381581	0.0879799756391236	9.99505478373508e-42	2.72825304042675e-40
ALAS1	2145.90560843696	0.71903260880064	0.0539625202755343	1.04172343427462e-41	2.84007363697731e-40
DZIP3	2343.56780524052	-1.05421763454382	0.0789213846953669	1.13998496955142e-41	3.10423518179291e-40
RRAGD	6926.85335793412	-1.118574301419	0.0836876163455155	1.17293555115876e-41	3.18631103077057e-40
TTC3	19108.3800927613	-1.3140501073225	0.0982857928671104	1.1716129620968e-41	3.18631103077057e-40
SCD5	18427.9181182429	-1.10491644288497	0.0827149311585695	1.27306348759313e-41	3.45417453218599e-40
CATIP	70.6206668482316	-2.12561523629682	0.160435915132778	1.29406074068193e-41	3.50695098935343e-40
PTMA	20722.4591060587	0.917172451538252	0.068878616593492	1.32428630536415e-41	3.58458069982994e-40
TCTN1	1886.65374463029	-0.821920301903021	0.0617974563274243	1.33166474267053e-41	3.60025641930819e-40
BCL3	737.671996870644	2.18354386635631	0.165081328979625	1.65136651343914e-41	4.45927936004049e-40
FRRS1L	990.913104866992	-1.38333554939268	0.103726093272167	1.66607197319449e-41	4.4936397821606e-40
NAGS	141.997229111927	3.20463171580929	0.241777931827698	1.87577682739311e-41	5.0532358403513e-40
HAPLN3	440.747069785463	2.28897526424103	0.173338612010537	2.09139317768623e-41	5.62741061084897e-40
ATP2C1	5831.18972160739	0.520298575006239	0.038982712551042	2.26316033865832e-41	6.08237748362402e-40
PI3	373.019789791994	10.4420108190827	0.794988575136448	2.28445265772735e-41	6.13233605150644e-40
POU2F3	305.301872879634	7.1966651650583	0.546336875150301	2.4393660249285e-41	6.5404420264129e-40
NEK6	4337.3603304265	-0.913420755548633	0.0688674373882038	2.63321089564556e-41	7.05184448003876e-40
ACTR3B	405.177006771798	-0.836461120446678	0.063134764398454	2.69115419944591e-41	7.19852013042825e-40
DAW1	372.427729908214	-2.58616649668752	0.196171546486254	2.94838089165574e-41	7.87728195116928e-40
QSOX1	2313.19226827308	1.13433978890889	0.0853313871304453	3.18100753388194e-41	8.48879928129931e-40
NBPF1	1399.90569777783	-1.41321533719503	0.106431646118654	3.44893724391561e-41	9.19297808504558e-40
HOPX	294.256132384039	-2.04204959055281	0.154952391728714	3.62308125735569e-41	9.63450787345829e-40
WWP1	2362.53370177768	-0.66600339722728	0.0502793874804595	3.62222717316043e-41	9.63450787345829e-40
NRG4	65.215404345417	-3.60695586538924	0.273128751842516	3.82208657336333e-41	1.0151802077705e-39
NFAM1	388.104739183958	2.71819410118464	0.206417264048026	3.9333573285535e-41	1.04351279863835e-39
CFAP206	617.897377133797	-1.45408220809362	0.10966967496538	4.12557508052175e-41	1.0932292003677e-39
RAB6B	4860.06709627791	-1.12457123786509	0.0848099038336267	4.89318909588522e-41	1.29512495054801e-39
TMEM179B	1640.67355026683	0.832430754017872	0.0630527270784793	4.97932247064854e-41	1.31638661540467e-39
LOXL1	4165.33660112867	2.37079875664225	0.180637720891592	5.99777536627316e-41	1.58378973961786e-39
ELF3-AS1	32.1882974764645	5.95476231505771	0.457448796871506	6.77880525362558e-41	1.7879492973022e-39
KCNA6	1002.82476727782	-2.1100886994994	0.160769448901376	6.81790861271426e-41	1.7961744606527e-39
CREB5	1451.07529445719	-1.44040265810546	0.109018402416787	7.85315495073161e-41	2.06650944022558e-39
CHL1	9676.46887256421	-0.920752407410124	0.0698866649873529	8.71395942567589e-41	2.29036780593982e-39
MAGI1	2970.51395504117	-0.834836640918875	0.0634802111252995	9.81757122251506e-41	2.57745333379988e-39
PIEZO2	1015.29686001988	2.74756903508705	0.209744559255223	9.99133681479737e-41	2.62004038115663e-39
GAS2L2	33.9942484441386	-5.57733068889215	0.429846222565441	1.11846621661846e-40	2.92958073805503e-39
AMY2B	97.6211085481478	-2.33438942830358	0.178659076075177	1.29939307896247e-40	3.39563746660203e-39
MILR1	46.8074536271731	7.68737927125736	0.588087995393694	1.29912170268462e-40	3.39563746660203e-39
MYO1D	318.600705046891	2.28191159926119	0.174936507855633	1.75654510931844e-40	4.58500721687805e-39
PTPRB	73.9236084858939	2.41571636183692	0.18526188231614	1.84197715532128e-40	4.802479059098e-39
SKIV2L	1619.73817367878	0.579047297435929	0.0440005771328012	1.85968178347615e-40	4.84307254817331e-39
GJA1	38834.1375860809	-1.21913920176022	0.0926052524337791	1.87570631613846e-40	4.8792025652487e-39
EFNA1	202.16693282592	1.61907556541662	0.123521446707797	2.10583039100881e-40	5.47154075134625e-39
DTD2	1569.60152134074	-0.941841749864007	0.0718602413367891	2.28929766830624e-40	5.94143466935819e-39
BMF	847.348395260017	2.36510860974707	0.181697245910818	2.47646827741163e-40	6.41985484988892e-39
CC2D2A	1975.63448961213	-1.13331087409575	0.0862871452907832	2.62229616178083e-40	6.79013057507699e-39
SBNO2	1870.18294981552	1.73172181859817	0.132523724930681	2.76175111308008e-40	7.14307873409299e-39
GATM	4209.14770404249	-1.37344733557783	0.104674678210911	2.96769312113089e-40	7.66699123765511e-39
LOC105375635	55.1230439623195	7.86249605484198	0.604218143093766	3.06455661723683e-40	7.90822955048725e-39
ANKS1B	736.202944155167	-1.74977072979955	0.134117719595626	3.4844847587703e-40	8.98165542990757e-39
CYB5R2	238.633409914227	2.83853170817148	0.218247832990135	3.68677794873837e-40	9.49230240763138e-39
DTHD1	814.976788462602	-4.27877922734031	0.329542031474581	3.82602953912265e-40	9.83966304262121e-39
GRN	7577.51685408662	1.00560760375311	0.076884189777568	3.98541441731198e-40	1.02379564244493e-38
GSAP	193.146764915828	1.45808468779645	0.111483886847079	4.43369882887592e-40	1.13766505130534e-38
PRR13	2203.15850471306	0.789808331678583	0.0606080370435182	4.61385510731252e-40	1.18255452428441e-38
ABHD16A	1310.2814166307	0.676470838537372	0.0518504072671969	4.84981448675876e-40	1.24162914224773e-38
RAMP1	1240.36512996156	-1.60452117603585	0.122982131647665	4.85694567222024e-40	1.24205297275053e-38
FAM81B	221.314328437477	-2.11120103595396	0.16277226968416	5.19228187254899e-40	1.32631227156564e-38
TMEM35B	276.634365153211	1.13071298032617	0.0864714736708099	5.60466747775824e-40	1.43004130931373e-38
CFLAR	2757.03997100611	1.77790636856787	0.136896579296493	7.13226278987042e-40	1.81776535800709e-38
CHRNA1	200.798644703768	3.9662879547809	0.305961207118062	7.31982001998567e-40	1.8634733727647e-38
FAM111A	1528.58855072532	1.34586755354349	0.103115951036042	7.66661733665869e-40	1.94957265748239e-38
TKTL1	101.253192154848	-4.10949856351875	0.317458944162497	7.9340057332587e-40	2.01530853356671e-38
CNTN1	4485.00184591941	-2.3376275394083	0.180927523891105	8.74706560948248e-40	2.21934775413749e-38
NACAD	3173.95614321214	-0.860731472987533	0.0663108570680672	9.67173604034541e-40	2.45121774975592e-38
SOX1	435.932905922914	-1.5712838437541	0.12088778180051	9.97233707413618e-40	2.52458171710526e-38
TMEM71	92.3877234403314	3.16694588206527	0.244563287722392	1.0107517827381e-39	2.55595124725178e-38
PNPLA6	3805.25149388122	0.929051675086669	0.0715733041447477	1.14941826599451e-39	2.90336910106385e-38
SLC30A1	2215.33621339663	1.12532038752362	0.0864833080908317	1.28704546593997e-39	3.24739180243787e-38
DPP6	1894.63624041046	-1.62784721077208	0.125644546733274	1.50919478373958e-39	3.80367391995165e-38
IL4R	202.792441894604	3.24614061309905	0.251215990180439	1.5169151767904e-39	3.81888867426601e-38
BAIAP2-AS1	1392.68029411393	-0.812251688841612	0.0627828231666731	1.58320378117946e-39	3.98135381025429e-38
CFAP57	428.768526027997	-1.70749600386938	0.132053362397134	1.75116571914442e-39	4.39885847257508e-38
JAK3	91.0736707012364	2.91611075079987	0.226479611747559	2.14428793924276e-39	5.38040744754907e-38
LOC105373116	43.8791158716465	7.3797737765747	0.575179726483849	2.42608624709811e-39	6.08076401579297e-38
GPLD1	154.871231614313	-1.54217351055831	0.119227185949589	2.43204826105323e-39	6.08897910656407e-38
GLUL	24993.1978184647	1.94158486944972	0.150874933317068	2.43728800249297e-39	6.09536976411776e-38
KLHDC9	151.572812117866	-1.45081534406987	0.112051835738246	2.50636707602864e-39	6.26122515259446e-38
CSTB	942.916480975202	0.890491644311846	0.0689762470844995	2.57595105135336e-39	6.42797554431774e-38
GBP1	8011.3646581406	4.75618024136443	0.372079959944282	2.65964906474741e-39	6.62954063029292e-38
UBP1	2386.01256535867	0.742850627531395	0.0575948571452594	2.75861443464762e-39	6.86867741175762e-38
IFNGR1	2685.23240495242	1.66448496167688	0.129026542304898	2.85770723069522e-39	7.1076067010811e-38
MMP25	49.5018809764552	4.00195768257151	0.311489339309246	3.16155513181444e-39	7.85471577819792e-38
CYP1B1	10741.0424113741	6.32192294190945	0.496433585970797	3.27711283294358e-39	8.13290485663667e-38
IQCG	1059.73181739593	-1.54465161317221	0.119639911843673	3.30046215294963e-39	8.18189978309907e-38
WDR17	530.753767829421	-1.30044795727248	0.100557477222807	3.84019431309256e-39	9.50951174714832e-38
LONRF2	3794.11498210433	-1.08144738031059	0.0837072405164312	3.94453164274322e-39	9.7572313252284e-38
ENAH	24951.2711822087	-0.970515258256811	0.0752775632877161	4.09368624315699e-39	1.01151508772909e-37
ELP4	667.836161346615	-0.890420755994183	0.0691725071967321	4.19473796716653e-39	1.03535627104721e-37
MTMR14	673.123974504021	0.673432221089628	0.0522851145464125	4.32542674254445e-39	1.06645276957756e-37
HSPG2	7718.81142743436	1.74955320660436	0.136137118279286	4.44116143757061e-39	1.09379875014565e-37
PCDHA12	973.992293716019	-1.18358508271218	0.0916272077915222	4.71909732244898e-39	1.1609900712051e-37
MMRN1	59.5057869613294	-3.40894653339481	0.265531145635802	4.72989918620222e-39	1.16238681734155e-37
LRRK1	132.599451096828	4.30625516386268	0.33688739955264	5.03280653092992e-39	1.23548864221952e-37
MARK3	4603.07809356715	0.923555392659441	0.0717911067082249	5.09296629255517e-39	1.24890545312464e-37
WDR45	890.490897535581	0.645545004898132	0.0501306841863136	5.12176048135388e-39	1.25461007557829e-37
COL15A1	108.266792839186	2.87301869011366	0.224673821857191	6.43686254403974e-39	1.57505235260468e-37
LOC107987138	35.1528764861743	8.03008113646126	0.628463058154657	6.80370543451386e-39	1.66302209451592e-37
CEP126	1102.03074778337	-1.40900488117567	0.109422541396112	6.82433362575352e-39	1.66626867204486e-37
FAM198B-AS1	98.1235708738504	2.75825225548807	0.216095223670253	7.87256022285922e-39	1.92014283371092e-37
PHC2	5205.74555248886	0.86595697615387	0.0675513984055543	7.88639007572771e-39	1.92144990427209e-37
TOM1	1473.08232625617	0.759012703295048	0.0592396745100151	8.11279780620876e-39	1.9744913373201e-37
AK3	4544.1524860071	1.00951440683863	0.0786496600790451	9.62422273282035e-39	2.33983112806607e-37
ADAR	19145.7805513916	1.26659329299872	0.098469265071838	9.66738442349574e-39	2.34780814644704e-37
ACSL5	288.780508839133	10.2251244405956	0.806137300419894	9.79275740070929e-39	2.37571247187475e-37
TMEM102	111.777763934648	2.08261185886494	0.163400967294265	9.83898123412529e-39	2.38437618946222e-37
PLPPR5	325.437968480623	-1.47294728958648	0.114735620951883	9.97329831943886e-39	2.41434712678582e-37
WRB	1641.67638963125	-1.19449547653986	0.0929085344617864	1.04264139729577e-38	2.52134699518764e-37
HBP1	1838.3136615111	0.988539565160621	0.0770844296486243	1.04666632433487e-38	2.52838468955143e-37
SMA5	480.591867331084	-1.10935660390738	0.0863755067410284	1.11568218753042e-38	2.69223607018643e-37
C1QTNF5	1006.39265075262	-1.62043248806093	0.126596227354413	1.16070596660881e-38	2.7979057853972e-37
ADGRL4	253.04641330858	2.45167105609824	0.1928100620233	1.23054175540726e-38	2.96309751994722e-37
ASB9	50.4643100310266	3.59639494262	0.282043423020266	1.43874404100172e-38	3.4607668167595e-37
LOC105374985	383.850021381602	2.21829051700828	0.174625953074084	1.50407981538616e-38	3.61409348012757e-37
NR1H2	1540.49263594728	0.594100345676303	0.0463619943855552	1.5537532366874e-38	3.72950102304553e-37
NLGN4X	6609.59884506061	-1.01400834816211	0.0792373809183459	1.60032571121804e-38	3.83722918684553e-37
DNALI1	3232.05073214195	-0.785958844130499	0.0616062644997535	1.60869094705931e-38	3.85321401817806e-37
METTL13	1131.88368569947	0.672767833060431	0.0526861159684132	1.81164983214128e-38	4.33477353823425e-37
RAB42	146.655332384793	2.62691642019515	0.207014882771231	1.85202659212243e-38	4.42671435080221e-37
DPP3	1757.90922732281	0.768459551403333	0.0602838991168416	1.85863625022642e-38	4.43783642777746e-37
MT1F	910.540172159887	2.14744141229263	0.169239152308638	1.90323688755721e-38	4.53955019142589e-37
ACSS1	784.62245483769	1.21441643298673	0.0948024823631118	1.91989474529545e-38	4.57447190205217e-37
C5orf15	4667.35419390829	0.674998424975432	0.0529366632618504	2.2700387490193e-38	5.40307334144856e-37
TIMP2	19499.703090265	-1.20386462623882	0.0940919619940165	2.33181884125923e-38	5.54430259709466e-37
BATF2	186.402585513944	7.46001959938042	0.589470208624843	2.39325008422795e-38	5.68440750372175e-37
PCDHAC1	573.186329487369	-1.28919131819405	0.100813073696312	2.50558319838322e-38	5.94499410972036e-37
LOC107987251	119.259209695047	-1.65699380741327	0.130136042316717	2.52860221228127e-38	5.99334210879582e-37
CFAP161	146.113027623209	-2.22371215437049	0.175660491997716	2.62744087016625e-38	6.22111077849489e-37
AK1	4130.06107793315	-1.68058886188248	0.132122743875388	2.82328501538257e-38	6.67784921834442e-37
CD83	506.697141547883	1.70736692706707	0.134292211813793	2.87032199027809e-38	6.78203267765396e-37
LOC100294362	50.7005156326761	-2.09981236817244	0.165917066171052	3.03754584947509e-38	7.16968288279329e-37
FN1	48288.1253756669	3.62736858987856	0.285902134647265	3.22115892013148e-38	7.59517128745763e-37
RFX3	7261.2962952897	-0.744043524274295	0.0585599222145827	3.27829288833675e-38	7.72186060084553e-37
PDGFRL	537.553484365538	2.25079336407996	0.178229840271516	3.82027164736672e-38	8.98913088975304e-37
LOC112268022	817.210564178816	-0.939873340406333	0.0739541087647703	3.94516075179502e-38	9.27337630393435e-37
SLC12A7	2731.81293844679	1.51544961605279	0.119116560628799	4.01036760117746e-38	9.41689112810644e-37
ZMYND10	1360.04117633527	-2.43648732480598	0.193076568048505	4.17987127783655e-38	9.80475906878661e-37
ZNF91	4354.20681255288	-1.0990101876074	0.086316422539373	4.55000793085932e-38	1.06619658983143e-36
PLEKHG4B	1464.55014900135	-1.97358454106968	0.156212339406371	4.72892935627004e-38	1.10697940751572e-36
APBA3	425.401632679566	1.17728671727367	0.0924456301995177	4.92478748826109e-38	1.15163870717759e-36
PLCB4	424.956684839512	1.35770723847294	0.106659744079363	4.94147295982735e-38	1.15435047526018e-36
MSC	194.774306749405	6.53114446640408	0.521107132984066	5.00606317064254e-38	1.16823591460581e-36
DRC7	301.662129868369	-1.59022992157027	0.125388585184947	5.63379527878374e-38	1.31337490553599e-36
ETHE1	337.913755443977	1.17713398097118	0.0925187316207302	5.71937089351393e-38	1.33195574925643e-36
DGCR5	207.06422420496	-1.23081713582415	0.0967397128288485	5.87349825432802e-38	1.36644677849151e-36
ARF3	18040.2861930344	0.976660454371832	0.0769896800743903	5.94524458433922e-38	1.38172113633777e-36
GSTO1	817.311531934622	1.18191018447818	0.0929197814234167	6.00491540683097e-38	1.39416065683876e-36
GPM6B	43931.4807623918	-1.10712508710715	0.0870961026880825	6.02956330825658e-38	1.39845178447018e-36
CASC4	13164.3613420644	-0.589285693434442	0.0463688613641698	6.23522012381379e-38	1.44467311612327e-36
DGKB	561.693079295311	-2.82900405231396	0.224532035727586	6.79622528743216e-38	1.57304875709004e-36
TNFSF9	64.2894356690118	2.61970449306275	0.208151424596844	6.90241624198308e-38	1.59599905827627e-36
PRUNE2	2544.84063732075	-1.0161404991968	0.0801299927267528	7.09317981227825e-38	1.6384378582679e-36
LOC101927086	52.458737415143	2.36166818216692	0.187791582517352	7.21369527793917e-38	1.66458036611897e-36
CADM2	2775.0766187623	-1.64688776350699	0.130231014313422	7.86021851878261e-38	1.81192415306449e-36
BIK	32.007276854111	3.94251787292549	0.312878927042586	7.91885677834843e-38	1.8235881046018e-36
PDZD4	2687.02092751871	-0.873006749986058	0.0690906215222449	8.38144198254189e-38	1.92815667839754e-36
EDEM1	1082.9059516358	0.816726682023794	0.0646768059732625	8.51929461897422e-38	1.95788409161289e-36
ATP13A2	3119.38463640083	-0.916950389031556	0.0725507789981118	9.0084090140687e-38	2.06819576585142e-36
RETREG3	3242.01755778221	0.544238440757221	0.0428761441848962	1.01741105841956e-37	2.33346158120635e-36
CNTNAP1	4020.78172666282	1.195147347587	0.0942661864287772	1.02525173563891e-37	2.34906920398964e-36
LGALS1	5632.92493612049	2.48392402229708	0.197975675129912	1.05988524260435e-37	2.42597143874817e-36
SLC38A2	9372.85069104113	1.34163225385642	0.105908381839161	1.10641071844006e-37	2.52991071838466e-36
PRMT8	136.975053645397	5.5303959836784	0.444675685375837	1.11117386351124e-37	2.53824337825029e-36
PIK3CD	806.164290096529	1.5926170023683	0.126151037175649	1.16917883228418e-37	2.66805668538251e-36
ARMC2	625.405506696506	-1.27427172875611	0.100589627951951	1.17206749508505e-37	2.67196050160946e-36
DNAI1	134.234197220996	-2.31558938639311	0.184734372351678	1.22526460060686e-37	2.79042941120134e-36
SLC18B1	2785.24998971956	1.421687573597	0.11240253575442	1.25475152221708e-37	2.85471702893181e-36
ADI1	2108.96267454787	0.84972004691771	0.0674558953518577	1.3151255294679e-37	2.9890773932786e-36
CASKIN1	411.72816163394	-0.973971822590886	0.0771807961539235	1.36795619384937e-37	3.10604107558411e-36
CRELD1	1317.30477484565	1.08167403912121	0.0856472796961703	1.62547676785641e-37	3.68706895252869e-36
NDUFA9	1544.31377780207	0.696095790641673	0.0553067262320572	1.71447359690558e-37	3.88505540445646e-36
EFCC1	336.189997634947	-2.1708275706011	0.173679383631583	2.07037374075938e-37	4.68685504607237e-36
DGKI	1980.9066401678	-1.07290839765175	0.0850966991999371	2.08613602904064e-37	4.71782886806868e-36
AKTIP	868.3572557073	-0.911366455190066	0.0725098069289723	2.14862657351317e-37	4.85431240707163e-36
LYNX1	1064.88420331493	0.978540366908447	0.0777615471951686	2.17402903327745e-37	4.90681597630174e-36
PLAU	1511.25224783184	1.49724013866865	0.118905491692031	2.2032655981542e-37	4.96786019512244e-36
SHISA5	10891.1762740155	0.876566964562309	0.0697914908548941	2.20839009225184e-37	4.97446995655893e-36
KAT2B	1661.26615257799	-0.795091993541624	0.0633590542295299	2.29489495781206e-37	5.16419665952887e-36
SLC2A13	1528.08755697568	-1.17927443868992	0.0934947032810155	2.31935085089376e-37	5.21405702188535e-36
IQCH	196.147192711146	-1.01665870482063	0.0808119249863921	2.54359904786294e-37	5.70730465014002e-36
TUBD1	241.410243351329	1.01855035978713	0.0809595157511421	2.54379270876496e-37	5.70730465014002e-36
NMT1	4213.64079327444	0.771044103308581	0.0614889973493216	2.61220042370763e-37	5.85499428962058e-36
FMNL3	2382.40139976243	1.20799275617394	0.0959183243086379	3.01314264305398e-37	6.74700045137152e-36
ZBED6	1374.66740005789	0.669521597569003	0.0533639099943497	3.15954045729783e-37	7.06783591645824e-36
POMP	1825.89944089712	0.743145728546697	0.0593385400507787	3.30955692767711e-37	7.39612608773398e-36
GNG4	1116.37973928694	-0.944806596427069	0.0753487931800832	3.44690598544769e-37	7.69548902243209e-36
MRPL14	632.33263342526	0.91475654623663	0.0730471865287871	3.87608601372032e-37	8.64515821526235e-36
MDGA1	1347.09344924375	1.92129564014407	0.154152176166865	4.43895609949801e-37	9.8908488413471e-36
ARHGEF11	3583.97183072611	1.22664141567045	0.0976347482685272	4.44576534132098e-37	9.89629982700528e-36
LRP2BP	182.271673097088	-2.79144892647981	0.224300679353554	4.59058514562827e-37	1.02086512606163e-35
BIRC2	4084.50722526001	1.02539516143782	0.0818120131550777	4.71755984799856e-37	1.04807453508473e-35
BEX1	3940.09688296677	-1.20652589879528	0.0960755150048696	4.73743738553677e-37	1.05146078489365e-35
ANXA7	2127.05383325975	0.537284448977372	0.0427237763473987	4.75354476434545e-37	1.0540044563993e-35
IQCE	2208.49401282707	-0.836519538066094	0.0670733254649547	6.23627596456338e-37	1.38142038773624e-35
ENG	83.8106760066944	3.95438503309862	0.317988048575122	6.26174400626054e-37	1.3857086760391e-35
TIAM2	1104.47541105409	2.61985854443418	0.211123094442934	6.33198612239313e-37	1.39988734126943e-35
KIAA1549	4439.72974523086	-1.01147368291964	0.0808800676290184	6.41768387961626e-37	1.41745202961378e-35
VWA3B	182.4727628644	-1.78911721893293	0.143694005754515	6.72179563344377e-37	1.48317597620044e-35
KIAA1024	764.444988174448	1.61121886273322	0.129136707028439	7.25548363735632e-37	1.59937935224639e-35
PROB1	262.098373037375	-1.26361014911053	0.100934454355806	7.7510524416042e-37	1.70696235468843e-35
MTX3	1713.19130579942	-0.782981327740951	0.0628996591711212	8.18949473894233e-37	1.801768275106e-35
NEFL	7230.07114154274	-1.94580277451681	0.156929054310508	9.54114556978096e-37	2.09711051317191e-35
AK8	174.697620384046	-1.24392080031262	0.0995573120222818	1.06060114380417e-36	2.32890762293418e-35
TICAM2	262.700809456786	1.64888261314159	0.132582953573959	1.10091091297283e-36	2.41508338868112e-35
MPEG1	33.1892680191829	7.7218232398082	0.624742037872332	1.13678142621885e-36	2.49136358366397e-35
IFT81	1752.22619996484	-0.635275331843838	0.0509991754461022	1.16120736563085e-36	2.54243886820508e-35
PXDC1	1931.94918990658	-1.2218160907899	0.0978703914738328	1.20847360189692e-36	2.64337576777511e-35
PGAM1	11078.3968723161	1.18471834558484	0.0949198548954895	1.22932982261894e-36	2.68640543029533e-35
STPG1	526.904716159023	-1.15546073775454	0.0926054524837181	1.25650701362744e-36	2.7431519336007e-35
M6PR	4140.24846262239	0.745899684097745	0.0601219638543659	1.43780031593614e-36	3.13592543907494e-35
EGFL7	154.816690049923	1.28182037123094	0.102805503092204	1.45280064587969e-36	3.16559817968194e-35
ANKH	738.880836869198	-1.44577772368144	0.116155760797022	1.52272141971158e-36	3.31476871049114e-35
CFC1	103.04023601206	-3.05080368826756	0.246729359024806	1.55489463044479e-36	3.38156039332495e-35
CALR	52839.2151019082	1.18427334823193	0.0950403292112582	1.58869953050914e-36	3.45176929602862e-35
AGTRAP	1720.66914205594	1.14695167614955	0.0921098266642316	1.70498534863637e-36	3.70032593113896e-35
LZIC	1791.11445753602	-0.737976204851401	0.0595431522290449	1.70636199972286e-36	3.70032593113896e-35
ACOT2	512.06218844239	1.20389253253937	0.0967002212315288	1.84522931373428e-36	3.99764436709023e-35
DDX60L	1837.72450257601	3.16711723098319	0.25638357506655	1.96291097904681e-36	4.24854100550751e-35
HMGN2P46	25.1371842974006	4.95879681953915	0.405852445665847	2.55302605549992e-36	5.52052335718824e-35
HCK	783.793168963302	11.3029115257725	0.930612921189204	2.69800095322622e-36	5.82845291638384e-35
LHFPL3	4115.85997445746	-1.1729008825341	0.094466179687263	2.74849528292974e-36	5.93188568056093e-35
AGT	3676.59375442943	-2.06697040184477	0.168056646810978	2.78608582010096e-36	6.00729892180135e-35
IGSF9B	2371.09707821407	-2.1663961151826	0.176266039616334	2.80780092823112e-36	6.04837117332066e-35
WWTR1	17114.7480005664	-1.00701868427533	0.0813020345623803	2.82641638608999e-36	6.08269477093731e-35
WFDC2	101.152110635159	3.68193759871653	0.298744654853881	3.00952901958818e-36	6.47063002382168e-35
GUCD1	2917.45608885235	0.815310795440997	0.0660496294553994	3.01508314955462e-36	6.47643286755184e-35
TMEM170B	3317.00473122085	-0.685942947399702	0.055524841255715	3.30072872362665e-36	7.08329514077798e-35
IRF2	1359.74641900327	0.926377155096566	0.0750111903747556	3.47853075004098e-36	7.45779896060299e-35
S100B	3368.48722080216	-1.47987649834732	0.119608311292901	3.5911628655182e-36	7.69200635302637e-35
DRAXIN	855.689937050157	4.10309207484005	0.334124324317912	3.69623365607317e-36	7.90959132270826e-35
TFRC	8089.77166546194	2.20226316613574	0.179570060016792	3.7881434706453e-36	8.0986294387038e-35
HES6	1670.3678082792	-1.82881529252744	0.148618072149388	3.79989136023663e-36	8.1160956425845e-35
ISOC2	971.979621688865	0.874702008819418	0.0709336715132515	3.83999061855715e-36	8.19402701794278e-35
WDR81	1403.27779675431	0.870584723833213	0.0706503492271682	4.2472703890939e-36	9.05458968381739e-35
SRPX2	416.743701871218	3.67911184148498	0.299243172887607	4.36506482730217e-36	9.29697328429062e-35
LINC01896	119.99060792148	-2.02099441682747	0.164806948138459	4.64147100255054e-36	9.87640588657165e-35
FURIN	2867.21133793133	1.27075266119512	0.102714203685281	4.88296668855319e-36	1.03805373379993e-34
CA8	1266.62191306488	2.29942820223402	0.187970717101536	5.29941062493247e-36	1.12552931840209e-34
UNC5B	2334.64645325239	2.77546082131176	0.226643888790366	5.35920763233728e-36	1.1371647027531e-34
NCAN	6119.44505102407	-1.66468009154139	0.135320891926097	5.70096150917192e-36	1.20855055993034e-34
EML6	395.766569812902	-1.42393052720194	0.11536249283974	5.79200433099233e-36	1.22670433463958e-34
MT1G	357.661456203046	6.04377010346006	0.498913264786512	6.40463594193493e-36	1.35518989804953e-34
EFHC2	763.184321375521	-1.37199894037808	0.111198511172267	6.69841627158379e-36	1.41603146587451e-34
LOC202181	152.426529550939	-1.25304936311516	0.101494138342104	6.75722292534122e-36	1.42608681666551e-34
ZNF106	10501.5823362315	-1.1995906621918	0.0971697711859763	6.75855631052076e-36	1.42608681666551e-34
GPX4	5944.7134285661	0.735031669572689	0.0598460197442557	6.90422656483181e-36	1.45546999228699e-34
CTSC	753.587816411595	3.41542975932321	0.27871207900999	7.39345151824315e-36	1.55715562477539e-34
C2CD2	872.030036533953	1.80949361531699	0.147659372249914	7.42629250997358e-36	1.56262145643535e-34
COL22A1	2846.31907017255	1.25777092360967	0.10194491125327	7.47944805660364e-36	1.57234773186228e-34
NKAIN3	539.345921427058	-3.27393271129952	0.267370435800165	7.91933601822005e-36	1.66328054538227e-34
SIPA1	457.717710708073	1.65423775895449	0.134778820096157	8.26115079613201e-36	1.73346608241131e-34
PLP1	8246.32651209752	-3.58301653677807	0.29266036365913	8.50509715096291e-36	1.78300479367183e-34
TLCD2	165.001158714339	-1.6385336435268	0.133555398431794	9.13200833281732e-36	1.91266246549673e-34
QPCT	225.569229193719	1.80719456656148	0.147749950372555	9.91958089181308e-36	2.07399132190958e-34
RARRES1	171.854346990921	2.97280981018572	0.243482964012403	9.92055982132828e-36	2.07399132190958e-34
ZSCAN18	2437.00231879432	-1.09900339023933	0.0893425837192551	1.02708874433844e-35	2.14525359003948e-34
DCBLD2	14091.2161807635	0.922797242414093	0.0753125808011275	1.14155736387405e-35	2.38214771708879e-34
BCKDHA	1042.15926025289	0.981300969172335	0.0800048403811409	1.16387324627028e-35	2.42648316591441e-34
B3GNT7	128.861142678382	2.26007417488431	0.185728976299129	1.18524795840995e-35	2.46877680813708e-34
GPR155	1057.22497443969	-1.22680123564108	0.0997433111328634	1.20161029672476e-35	2.50056205143191e-34
LRRC23	694.295016028717	-2.00147564799787	0.164244237481552	1.2294228003423e-35	2.55609508525796e-34
ARPC1B	904.926340422993	1.93617987695224	0.158813227477638	1.27152840366088e-35	2.64121600551646e-34
C6orf106	3151.85802974333	0.617258589998864	0.050304134820146	1.30627379723629e-35	2.71090654553621e-34
PAPLN	428.704270299983	2.40480856697848	0.197955748617365	1.47605044770801e-35	3.06044353796716e-34
LZTS2	1538.46037736274	0.677735363661816	0.0554004369355316	1.51805088520273e-35	3.14465280630626e-34
FAM131B	1811.14181947484	-1.14701452470952	0.0934437657060056	1.53607496003852e-35	3.17908652541549e-34
ATG13	3761.95481605701	0.583466947610249	0.0475417071384274	1.56283236088443e-35	3.23151562825356e-34
ZNF483	1865.65854777193	-1.19481701481629	0.097352753917001	1.64633084469451e-35	3.40106762752328e-34
PTGFR	187.457298656934	2.43762010762618	0.200961153180531	1.85329762623991e-35	3.82514559199272e-34
LGI3	255.725606638087	-2.29403747128694	0.189199428109651	1.99483009212223e-35	4.11352099814622e-34
LNPK	2995.21733581593	-0.633999891975001	0.0518596592705498	2.07725375037e-35	4.27959553311923e-34
TMEM130	893.136014006929	-2.12147769002124	0.174888902882857	2.09558100165161e-35	4.31343592200213e-34
IFRD1	856.362500066314	-0.730323046744171	0.0599006830575625	2.11290046518925e-35	4.34514245257369e-34
IL1R1	550.32397886038	2.990604987992	0.246246940275767	2.22337831829872e-35	4.56819659365669e-34
CCDC121	248.23347064748	-1.48764807835575	0.121741322944908	2.34712980165683e-35	4.81809459646896e-34
LOC105374325	62.94870998751	4.57781181681012	0.37909231123053	2.40306286777447e-35	4.92845163017436e-34
ELF4	484.610924899511	1.96478933568238	0.161917518696786	2.44238182838199e-35	5.00456612585263e-34
SORT1	24228.007342578	-0.689164706540131	0.0565326098671681	2.45527111718949e-35	5.02643634938712e-34
MRPL49	2286.42406031957	0.463766042039449	0.0377379679435225	2.7692394168502e-35	5.6640809461148e-34
IL7R	218.676422735508	3.67849397762267	0.302977327088846	2.87580440912461e-35	5.8734921506319e-34
SMIM25	28.6068276608674	7.538646925807	0.623706679252184	2.87680191304151e-35	5.8734921506319e-34
RBMS1	2471.25970373816	0.935980997544736	0.076857264189732	2.96695521336005e-35	6.05210837271997e-34
ROGDI	648.398423326198	-0.968630519833709	0.0794905485809873	2.99197379474787e-35	6.09765872293495e-34
DNAAF4	372.55667384476	-0.882898201178839	0.072577406326277	3.03383828616598e-35	6.17742853187639e-34
ADORA2A	573.470795242202	9.28084465386497	0.767808314834311	3.21718974793344e-35	6.54488924236541e-34
PAK2	7932.02528683141	-0.455535301479551	0.0370927884299949	3.22010612664127e-35	6.54495226439103e-34
MALT1	5202.03202014743	1.52255645472062	0.124942568893519	3.29335171100046e-35	6.68783320148822e-34
CHIT1	66.9119536891658	5.03385779161963	0.419563441040098	3.47925416898297e-35	7.05902704070131e-34
CYB561A3	1012.43391165813	1.11711159484149	0.0915558614586585	3.61776045714691e-35	7.33348172023802e-34
PLEKHA2	1432.3234083385	1.24508409122888	0.102052661447536	4.07562751973488e-35	8.25423741340593e-34
ODC1	3819.70766152828	-1.04174737541544	0.085564600180152	4.21512071215797e-35	8.52913319481527e-34
SNN	5102.67715840268	-0.981759672019827	0.080767741486645	4.50077225056861e-35	9.0990211193982e-34
BBS1	2116.56292478962	-0.705816272503939	0.0582358730248477	5.4944950830253e-35	1.10980972367109e-33
GAB2	1728.07786516702	-1.02705212974255	0.0845576683937792	5.75358314730517e-35	1.16110788728046e-33
MMP16	4686.77485712627	-1.00967258191508	0.0831556795045156	5.76140495554397e-35	1.16165287650314e-33
EVA1C	1655.94685109034	-1.41309550954829	0.116234449884535	5.83604675833076e-35	1.17565762539269e-33
RGCC	77.8444839056221	-2.26973254049659	0.188609139203471	6.08782022220275e-35	1.22528860781034e-33
LARP6	873.272203736513	0.658380102797901	0.0543050264821201	6.37148796235215e-35	1.28124522562087e-33
AMD1	3183.09195088047	0.962622068342896	0.0794311767472062	6.61870304883426e-35	1.32977893052885e-33
MYD88	1800.5794329981	1.27738174865544	0.105148199020665	7.63106927643183e-35	1.53181897696728e-33
VEGFC	230.394398605349	3.48765171491522	0.289699265751208	1.03111148599178e-34	2.06796656381535e-33
WDR38	383.874002568248	-2.28472235666058	0.190554933538416	1.03300220764614e-34	2.06992836360754e-33
SIRPA	2013.94248425899	1.67858008280893	0.139153496132114	1.03774896440325e-34	2.07760456836354e-33
ST3GAL4	616.47588794997	1.80124455670328	0.149601632941731	1.04133766777182e-34	2.08295082169914e-33
P4HA2	775.998790299646	0.928931283685517	0.0769616955190605	1.08550034107746e-34	2.16937482261322e-33
REEP2	4646.98306848935	-1.05455299534924	0.0871539143113336	1.08847154107869e-34	2.17339788435633e-33
DCLK1	17904.0654836382	-2.3804444234259	0.19864549430712	1.09334727247389e-34	2.18121338447891e-33
GNG12	12285.7766326149	-0.83692588857148	0.069442652491451	1.10695261346183e-34	2.20641530150744e-33
GNA15	32.8126818835304	6.88592695463009	0.577398501535979	1.17785060694526e-34	2.34567035270759e-33
BEND6	644.475180183283	-1.14062097994265	0.0942090404194956	1.18418133037747e-34	2.35620922078528e-33
PTPN21	2029.69602724251	-0.802993752159363	0.0666860983353646	1.23038005418092e-34	2.44413085420101e-33
SLC9A1	1663.15220947261	0.844681837906748	0.0701321780009466	1.23052393223893e-34	2.44413085420101e-33
GNG7	1558.05665250655	-2.09289234769462	0.174634798459589	1.27387471801209e-34	2.52802276716258e-33
CALHM6	51.8845424790694	5.70970917770067	0.481530264884033	1.30958288690657e-34	2.59661439018372e-33
SUSD6	2795.77996967546	1.26096697339984	0.10417542727768	1.31487146617474e-34	2.60482353425692e-33
RNF31	1660.07307409311	0.842311019528366	0.0699996163423952	1.40246706882363e-34	2.77593023753284e-33
ADAM9	19994.9904580172	-0.737008679572276	0.061252941794295	1.46759885357048e-34	2.90231428034343e-33
HTRA1	5693.53943081884	-1.21123341133029	0.100145721359295	1.4727526572347e-34	2.90996938362846e-33
CHST9	841.30206500424	-2.21910984804763	0.18559980352879	1.59853921159667e-34	3.15575848012596e-33
NR4A3	1513.4542686849	-2.27575695274451	0.190402696528548	1.62958055884781e-34	3.21144881115072e-33
SPTAN1	40069.8154073362	-0.934287096383574	0.0776125625273095	1.62844759689868e-34	3.21144881115072e-33
LRRC15	531.67855149934	3.57275213566746	0.298021696221927	1.88940391384986e-34	3.72025598766114e-33
COL17A1	58.985796120184	4.27888786425714	0.358482408962816	1.96955618643929e-34	3.87471318100627e-33
LOC105378085	35.2912355050347	3.4216747152072	0.285537129481541	2.00163470699706e-34	3.93440901722829e-33
TMEM140	126.352151982302	5.35405042975252	0.452609239701982	2.0340531588246e-34	3.9946690737332e-33
BCO2	67.8362229551673	-2.04041282729706	0.170792497735658	2.13833720769719e-34	4.19583934967087e-33
COL20A1	480.655809821784	-2.07741247815175	0.17394881092225	2.14471962790775e-34	4.20472561104853e-33
ASS1	3692.17918491797	5.81546676521616	0.492253204433791	2.21434025763589e-34	4.33746805388211e-33
PHGDH	2576.20691026301	-1.85513938786909	0.155000387114504	2.22467835689274e-34	4.35395851332166e-33
PALM2-AKAP2	1731.10462720019	0.931697586862507	0.0775828166707069	2.28816762117957e-34	4.47435397855313e-33
PSMA4	2949.4480432241	0.700368725903606	0.058371312368449	2.45062762064214e-34	4.7879057983657e-33
MFSD12	1848.36235351818	1.38212612725035	0.114768861227483	2.47731194048412e-34	4.83587493511198e-33
POLRMT	1056.6617388905	0.680284014517395	0.0566819505007265	2.54472689135071e-34	4.96320207020706e-33
FBXL13	253.057547692217	-1.21687440137801	0.100992169877825	2.56291906057516e-34	4.9943894373734e-33
CER1	73.7496484985222	-6.49493712466392	0.548991169603996	2.60182302168138e-34	5.06584992281535e-33
FAM171B	4502.54560223861	-1.05721398066476	0.0879271663783238	2.75564532965229e-34	5.36074639901398e-33
SNED1	304.948749335569	4.13867053987088	0.347296330221748	2.96147597357231e-34	5.75622617896664e-33
NME9	103.618801688389	-2.19585556314582	0.184438189042204	2.9903515315786e-34	5.80737532455457e-33
RPE65	1071.26423315349	-3.76424465351574	0.315287012800464	3.18000729809302e-34	6.17041108149222e-33
ZNF507	2012.27706621664	-0.413647438700949	0.0341526502611966	3.27631100940178e-34	6.35184295950945e-33
ENPP1	503.203066289962	1.22846029603892	0.10212597427801	3.28641842618047e-34	6.36599736644336e-33
MIR4697HG	1295.77091997504	-2.78674421510307	0.234056087727271	3.3320115630409e-34	6.44880702085808e-33
TMEM145	198.698777329484	-1.1880188263254	0.0988611078458045	3.72236845400628e-34	7.19816569839935e-33
MFAP4	314.719431713294	-2.64262937747668	0.222314907616722	3.78505800262265e-34	7.31315763828702e-33
TAX1BP3	2123.70004021385	1.18249880371785	0.0984353780046668	3.89450573618659e-34	7.51821903097194e-33
HTATIP2	285.256438826036	1.36089237680406	0.11334849556326	3.96701709406486e-34	7.65168781842459e-33
DDOST	5077.52926604581	0.49163909152963	0.0407739705222438	3.97574384681228e-34	7.6620049003605e-33
POLI	1020.3931075942	-0.578142887789396	0.0481383153156121	4.02950612816414e-34	7.75902270841657e-33
STIM1	3344.72055356243	-0.542028815490145	0.0450723987078899	4.21519769963829e-34	8.10969715189951e-33
DAZAP1	1764.5644555065	0.885530775764006	0.0741340897154432	4.39156130528164e-34	8.44184619387318e-33
KIF5C	8330.86907502781	-0.846890590172974	0.0709679065257232	4.69468338169076e-34	9.01689273047346e-33
UBE2E3	2792.03503969356	-0.577749892983893	0.048171269776121	4.92504012813498e-34	9.45132700731689e-33
OPA1	4585.4944788355	-0.564927282302053	0.0470827821611021	5.03976820483613e-34	9.66331886646643e-33
HACD4	185.355113299901	1.94407203131958	0.163543402543213	5.04707293964077e-34	9.66915164610403e-33
DYDC2	73.436845706964	-3.35810398851677	0.282203328909347	5.37529916639051e-34	1.02892751891338e-32
MDH1B	255.256749110923	-1.77823159222915	0.149447187987209	6.03351632134033e-34	1.15394815107051e-32
SHISA7	291.629869604894	-1.37953902020098	0.115281905713057	6.23111654985858e-34	1.19073645071982e-32
DDO	76.5531268633275	2.31862427123863	0.195891614824693	6.44989885043268e-34	1.23150720222529e-32
LDB2	879.917189611468	2.5984640743238	0.21946759787618	6.46594347758563e-34	1.23353234568608e-32
CLIC6	113.427431200869	3.51627483361325	0.295849940415586	6.52003688494138e-34	1.24280669463131e-32
PPP2CB	4870.07703586197	-0.431743948563682	0.0358400075215649	6.55850168613436e-34	1.24908894833405e-32
MAGED4	10137.5221683358	-1.11608366193295	0.0933161957882587	6.73125749852428e-34	1.28091538455559e-32
KLHDC8A	878.046566058877	-2.58529303534912	0.218486441237406	6.98955688016352e-34	1.32895321636839e-32
LIX1	2608.91413110901	-2.89492776919279	0.244310748462224	7.19725148493695e-34	1.36729694667358e-32
LOC105370259	54.2802311830739	-3.07717438807885	0.25942036024619	7.21633464880515e-34	1.36977505304475e-32
MIF4GD	365.730029522183	-0.942658679179232	0.0791139049703819	7.29977801260276e-34	1.38445539013268e-32
FGD3	477.536353951768	-1.70834786898711	0.143668715334081	7.72999675581596e-34	1.4648246985144e-32
EFR3B	2895.6464893628	-1.0519465152533	0.0881555490802938	8.11205453036951e-34	1.53594100928524e-32
EFCAB6	347.475593694693	-1.135667402428	0.0950655846840986	8.23429889385904e-34	1.55778650383156e-32
H1F0	3990.60600820002	1.9136649178757	0.161486134279986	8.26388829875829e-34	1.56208148567279e-32
FOSL2	11278.7512820865	2.16723625828471	0.183323230483498	8.31948545654443e-34	1.57128133730889e-32
TMEM165	3690.88562865074	1.08203771655713	0.0906668610789312	8.58385340151943e-34	1.61986311735994e-32
IMP3	1210.70307827422	0.540999048151295	0.0452129441246659	8.78519811599734e-34	1.65648087169715e-32
MKNK2	2484.32230516929	1.11819482625533	0.093670671314341	8.87401449984715e-34	1.67183779817303e-32
LINC02393	545.709561189032	8.11415518064364	0.686385865157629	8.99379537693789e-34	1.69299801273927e-32
UBE2D3	9288.44637377606	0.647856658524731	0.0544344925809027	9.90560954234813e-34	1.86309238183319e-32
NHSL2	496.176162141709	1.99831270854066	0.16908464069676	1.05488294627667e-33	1.98242832397628e-32
CLEC2B	32.1305478765213	4.2739240209996	0.362482741702807	1.12780546193836e-33	2.11771616665131e-32
LIMD2	963.149817886526	1.09960084494312	0.0922950243384994	1.13551670064887e-33	2.13043220188737e-32
PGAM2	52.7154021965335	-5.65802980871697	0.484752866122203	1.18562538747948e-33	2.22260666646256e-32
GLOD4	1489.27890887737	0.47767661540956	0.0398954993120717	1.20816031918285e-33	2.26298105037363e-32
AHR	6210.80420640758	2.56024088160759	0.217241806158324	1.21479568903963e-33	2.27353222891798e-32
BAMBI	1790.60982813103	1.13857836275721	0.095592922271596	1.26449630031337e-33	2.36459765704932e-32
NT5DC2	4705.01707533516	-1.80887957209223	0.152903701056656	1.28479825704156e-33	2.40058310251019e-32
DPY19L4	1583.77271244147	-0.843553935517946	0.0712007185791008	1.30630401950434e-33	2.43875671394379e-32
EMILIN2	973.802761028809	5.29763633199149	0.453744475391923	1.30921525432157e-33	2.44218171165922e-32
RNF213	14886.2522060006	2.02995740846892	0.172164408777256	1.40125806496354e-33	2.61172856923319e-32
TRAF3IP2-AS1	665.296834520642	-0.917851969004044	0.0775161241542247	1.65522327268639e-33	3.08254757753246e-32
FAM69B	1654.36988640581	-0.931983583982533	0.0786955513221762	1.67846354518795e-33	3.12326403572587e-32
DPF3	794.342192920225	-0.836225555361158	0.0707182151539871	1.69870340361675e-33	3.15833518887202e-32
PCDHB3	312.785501104795	-1.30815540243405	0.110026810085173	1.70992155669324e-33	3.17658891650064e-32
MCHR1	1894.35713518679	3.57219162323335	0.302639334848443	1.71816997571451e-33	3.18930029125469e-32
FAT1	41010.445221967	-0.728869739569689	0.0616235174274917	1.74883250182687e-33	3.2429727400698e-32
PPFIBP2	541.748294497376	2.44880346015259	0.208381003553147	1.74994429036963e-33	3.2429727400698e-32
SCAPER	577.78630376435	-0.840885595472885	0.0711489667839292	1.83655697363674e-33	3.40070382310221e-32
SIRT2	3645.47321534345	-1.22386961672187	0.103041855034087	2.02470099609465e-33	3.74602713657544e-32
PFN2	13557.3039369007	-0.750436953449233	0.0635378170013926	2.04421899421991e-33	3.77905618955911e-32
RAPGEF3	102.091943809316	2.13256842854368	0.181582491517319	2.15764932873388e-33	3.9855016061621e-32
NT5E	4080.90745381685	2.62467000814516	0.223582783047541	2.16595283608165e-33	3.99758406678926e-32
FCMR	45.5099134527068	2.86495603743319	0.243791047511994	2.23367425751902e-33	4.11922221002471e-32
CHST6	2122.29443513341	-1.78220762641204	0.15128058380216	2.44568957567156e-33	4.50654562509813e-32
NR1D1	676.313017640821	1.06432091100001	0.0898998444437521	2.56598342369342e-33	4.72436704542515e-32
SAA2-SAA4	31.5725014590721	7.74260331138974	0.660648637848611	2.57050283458713e-33	4.72884961856771e-32
FAR2	210.657487293229	2.35635038912195	0.201073839321083	2.57676997986529e-33	4.73653755699225e-32
PPP1R3F	427.772208503407	-0.908091587360826	0.0769726335517419	2.69550359403457e-33	4.95077797761021e-32
MAP3K8	944.546241710935	1.85253965660337	0.157548478962717	2.76076370406195e-33	5.06653746757582e-32
SPATA6	2000.15068155596	-1.02390322309796	0.0866003555759782	2.77613168700638e-33	5.09062207407969e-32
DCDC1	284.981767697302	-1.2666357416572	0.106885384673691	2.78855701619835e-33	5.10927615496181e-32
SPSB1	795.201278887344	1.95038997792293	0.166102707370503	2.81496703526394e-33	5.15350260378466e-32
FXYD5	187.104804012603	3.21013986602888	0.273320838399376	3.15020001321087e-33	5.76257958868243e-32
LRRC71	28.2338849792799	-4.96115988410621	0.426722399790387	3.17241106985347e-33	5.79853346474506e-32
WDFY3-AS2	194.860933360295	-1.29466719720134	0.109374594949625	3.2272012986967e-33	5.89392971484198e-32
SEMA4G	563.876310607715	-0.979839158052499	0.083041460837801	3.24024023387779e-33	5.91298223853982e-32
ATG7	923.638737212936	0.931247801565235	0.0790057235990298	3.24985756758602e-33	5.92576520944966e-32
MYO1B	4574.76702341352	1.77496245392825	0.151011380497667	3.42098588058494e-33	6.23278897424162e-32
C1orf61	6998.20870358837	-1.83412268202564	0.15628508460132	3.7501006299059e-33	6.82692877914572e-32
SDF4	6321.32887443756	0.835144079744794	0.0710330383335638	3.78724406997861e-33	6.88901822288089e-32
MIR155HG	24.6668424656368	5.52536095002818	0.477398518837038	3.8515161550304e-33	7.00031578081367e-32
HECW2	1890.09497958906	-1.00729928710155	0.085482734948402	4.2353179399667e-33	7.6917307311661e-32
SPAG9	8667.32515677559	-0.985364120788684	0.0836891847386945	4.44507284006529e-33	8.06620697849608e-32
TRIM38	264.048053900855	6.57261753007258	0.566886082735893	4.46408715172274e-33	8.09423572042581e-32
ARHGEF26-AS1	42.0990370022253	-3.36092612954241	0.286756898824225	4.49806223161806e-33	8.14932472841792e-32
GRID1	473.287553731007	-1.21106833660181	0.102563489227975	4.60454393208408e-33	8.33558419883984e-32
PAX8	162.328272541591	4.95005725993482	0.427296496011742	5.23249749576015e-33	9.46481185776135e-32
WNK3	2460.95827308915	-0.46045189859919	0.0388245094168417	5.24397532199403e-33	9.47801531703511e-32
BMP6	291.637497418772	-2.61429472062142	0.224160927272588	5.30221894678363e-33	9.57565544346282e-32
IER5L	1757.14284551659	2.57902679882336	0.221179716718249	5.34604623976129e-33	9.64712544602271e-32
PLLP	453.33805136928	2.55025253239922	0.218749532378199	5.40308721287731e-33	9.74230741253546e-32
SPTB	264.570377024224	-2.67118767061298	0.229159057100293	5.8956693726852e-33	1.06220387911532e-31
TMEM184B	4479.91218060436	0.796197554990839	0.0679546578920438	5.99766464090371e-33	1.07972243690174e-31
CORO1B	2064.84137977366	0.435068024788577	0.0366932495411351	6.3086370622975e-33	1.13480423857331e-31
TNFRSF10B	4306.92040348323	0.652894740316053	0.0556616941060118	7.49218195262798e-33	1.34663362307021e-31
FBXO31	1667.93432995805	0.491434173470479	0.0416046495691413	7.64922164308193e-33	1.37377113642144e-31
CPXM1	2536.2711222693	1.83303666548457	0.157069812064413	8.14776951752362e-33	1.46215075922459e-31
HDAC1	1303.57136038696	0.599505186509961	0.0510622736365416	8.87841029892326e-33	1.5920077534425e-31
EPN2	2535.05336387024	-0.718903191543662	0.0614941419267521	9.14095471886282e-33	1.63779048884649e-31
MTURN	4579.25375035927	-1.82029619923383	0.156104904776185	9.34605910003393e-33	1.67321751038729e-31
ADGRB1	1261.83184939825	-1.65455133259855	0.141519210367616	9.37144156748555e-33	1.67643855737598e-31
PRKG1	1341.84072009662	-0.921834767709295	0.0788488727645556	9.82385856770036e-33	1.75598568866152e-31
PARP6	1299.233157168	0.7464668096185	0.0639295237531613	1.0119123735236e-32	1.80733924162487e-31
CFAP100	45.7623472695038	-3.94310042745663	0.338893440171059	1.02286330296716e-32	1.82546092062975e-31
GPD2	4151.87968349273	1.73042186386934	0.148295587894193	1.0301086632454e-32	1.8369461327355e-31
RFX5	2458.97615470445	0.649626513957345	0.0555133632118765	1.05462813577493e-32	1.87919324460195e-31
IGFBP4	5556.70202158264	2.03651363733124	0.175295157182464	1.07268491572437e-32	1.90986749948005e-31
MAGEE1	501.675162273335	-0.640338340335089	0.054730289779058	1.1369676381405e-32	2.02273230870124e-31
LRRC34	162.708955016827	-1.88780831956587	0.162318787343318	1.17293664830971e-32	2.08508793053364e-31
TTLL9	326.046435708972	-1.68346283234492	0.144304515934827	1.18177272201399e-32	2.09915040355859e-31
ZNF710-AS1	193.225005432099	-1.72382910633463	0.14794825542182	1.2791945209014e-32	2.27042013439799e-31
GCNT2	404.195265001536	0.816984176925026	0.0701156916158442	1.28954665262713e-32	2.28700443483512e-31
ZNF285	189.419145215195	-0.851341591123974	0.0731126493297756	1.46168857585762e-32	2.59027202860769e-31
SLC24A2	1052.62204214146	-1.79836151505576	0.154803975279892	1.6332875470907e-32	2.89210471745967e-31
NAIP	304.337742852708	-1.22910671478384	0.105067740232777	1.69250699007911e-32	2.99462839750112e-31
SPEF2	354.584989617189	-1.20941216182459	0.103427733942212	1.7817574689105e-32	3.1500861003349e-31
PLAUR	544.037840770938	2.74327006007121	0.237194194440569	1.7943871337379e-32	3.16994418649353e-31
BGN	602.955262322205	2.60688125831556	0.225651469943928	1.90565253124837e-32	3.36388454212504e-31
C15orf62	47.8596813885174	3.1577511113861	0.272498393829	1.91318892053886e-32	3.37456176396445e-31
VSIG10L	170.760203582876	1.32371239848438	0.113339712508516	2.03880517259663e-32	3.59333471095643e-31
IGSF11	1241.06917149651	-0.912204953497853	0.0785011013416528	2.19781316984741e-32	3.87057423382367e-31
EML3	679.175330117527	0.883423967819328	0.0760840023526616	2.28279278372542e-32	4.01711316627182e-31
SLC4A4	4517.40983665306	-1.36973888100648	0.117439574508242	2.32714256939775e-32	4.09198255051545e-31
ARHGEF6	3076.00603919986	-1.4597293166894	0.125331286814943	2.42549042943274e-32	4.2616111085068e-31
VDR	510.952085416858	4.31103019566192	0.374294542798831	2.65255204776965e-32	4.65695341327856e-31
CPE	5033.43389253324	-1.29945422458551	0.111528733039997	2.88335411621703e-32	5.05824604935428e-31
PHF23	2342.64007473322	0.429268862130326	0.0365935245887021	2.92137886202402e-32	5.12099201911057e-31
ATXN7L3	2296.96676849185	0.553651515472115	0.0474758501549787	3.0186167439556e-32	5.28735780719265e-31
TMEM38B	896.354225129963	0.796754799305019	0.0688125203505697	3.02895088862731e-32	5.30136520113682e-31
SLC50A1	444.132996520967	0.936946418772066	0.0808037916288531	3.14536111384428e-32	5.50086554705704e-31
NEGR1	802.214958593963	-1.74240559241815	0.150587837495876	3.16581010734215e-32	5.5323629171681e-31
MEGF8	10441.0611187423	-1.11747281909933	0.0960503145329872	3.2077303785675e-32	5.60130470954939e-31
LGI2	163.432895561459	1.59842528901593	0.137827483972709	3.21740649795663e-32	5.61387935331925e-31
LOC653080	404.423941166373	-1.24303204511957	0.106760388549877	3.232100068627e-32	5.63518261772992e-31
CES3	56.8441788266335	2.52851840722811	0.219874441378969	3.39816189781595e-32	5.92016177635632e-31
TRAF2	645.747099143456	1.3100543123793	0.112604243370989	3.49714905782454e-32	6.08793799529042e-31
ANPEP	956.705776465159	6.71529534851011	0.58808346272184	3.80728259570357e-32	6.62274471766441e-31
ISG20	481.022595349377	4.17935591224881	0.363550664070813	4.03409734912789e-32	7.01191035787494e-31
ARPP21	250.564803529076	-1.51495638035488	0.130733653574997	4.31400231924362e-32	7.49268871419624e-31
PNPLA2	1284.0222816608	0.759582168278017	0.0657836775242683	4.52380232053483e-32	7.85106411910418e-31
PRKCA	7062.95581638147	-1.7975199676663	0.156010499772173	4.97286401400937e-32	8.62381302979928e-31
ETV6	2978.83231141906	1.00497572135953	0.0868517135527658	5.08557131375207e-32	8.81252972573249e-31
HDAC9	2863.63310289075	1.43823366124586	0.124151067025044	5.24239584703538e-32	9.07734847315294e-31
HLA-L	129.279252585844	2.57222224345722	0.224538325315491	5.76424105790857e-32	9.97332417364913e-31
ADGB	49.487204690175	-3.14297628669328	0.273535883061195	5.89329156726025e-32	1.01888363277564e-30
CDHR3	209.585880936018	-2.01975671886243	0.176050642993047	5.94321729825101e-32	1.02673265785398e-30
CTXN1	5536.20364678962	-1.20237478935962	0.103767699493533	6.14150961265088e-32	1.06018160231172e-30
PDE3A	2518.96199767868	-1.09507223737538	0.0946477777741848	6.49399895541672e-32	1.12017778179253e-30
LINC02051	68.6897619470541	2.37137859087986	0.207293733975341	6.67307545199981e-32	1.15019278478504e-30
DHRS4-AS1	819.791745236508	-0.607003082101018	0.0524892757020601	6.74584419382568e-32	1.16116051893187e-30
LINC02200	68.22475039061	-3.20391196411417	0.279042711289581	6.74694513050395e-32	1.16116051893187e-30
B4GAT1	2995.02048477855	-0.702421728673982	0.0609536095242516	6.7862156806828e-32	1.16703358821022e-30
TMEM50A	3333.18500631442	0.777711207243364	0.0675708807716793	6.82552991651507e-32	1.17290526588115e-30
FAM163A	76.1602425173105	-3.21739172917451	0.280522939883786	7.85605742911709e-32	1.34897010344181e-30
FHOD1	568.011791630965	1.28947611838258	0.111509659566194	8.05533069771777e-32	1.38214119679525e-30
PARD3B	1322.87738466266	-1.23963859693176	0.107275928676517	8.97166269829056e-32	1.53820275877041e-30
ADPGK	1027.82518461776	1.00903366862094	0.0876329318241259	9.94692563302469e-32	1.704124729108e-30
H2AFJ	496.235361511274	1.15465559785394	0.100079928066519	1.04852189826291e-31	1.79499035609793e-30
SLAMF7	44.7215570315663	7.54890005041671	0.663164734891418	1.11917451563181e-31	1.91449740106156e-30
ZNF460	2897.76861731955	-0.819805039884761	0.071506346518085	1.14200725582879e-31	1.95208369133116e-30
CASP8	451.64343103627	1.44464379837817	0.125444323870554	1.1472460541561e-31	1.95956191614629e-30
SRSF12	564.084878354877	-0.787671483931575	0.0687276843278467	1.19365864241213e-31	2.037303159205e-30
MFAP5	349.543968406988	-2.7746739896011	0.243471687573597	1.29575435038211e-31	2.20989443080583e-30
LOC107984562	30.3137659594735	-3.17626663799066	0.278105057570222	1.33295130088177e-31	2.27162542132992e-30
CCDC191	322.280739796135	-1.20963054804792	0.105009620395273	1.35660013071274e-31	2.3101922496214e-30
RNASEK	4345.3323175189	0.698538137743945	0.0609361359757461	1.38670998744011e-31	2.35969562228837e-30
TBK1	1067.69000234513	0.906336331558031	0.0790918729339326	1.40319871596716e-31	2.38596375369439e-30
C1orf189	45.8166784462572	-5.28902939360875	0.469202487861932	1.40814141184549e-31	2.39257465504803e-30
TRIM2	9066.49524895671	-0.805535165500428	0.0704200675956164	1.53010389011515e-31	2.59785527990135e-30
LOC101927359	40.7156306543964	-2.31265767038671	0.203503955569712	1.60981889342131e-31	2.73115347490467e-30
ADCY8	390.322638724218	-2.61689282850173	0.230284046831327	1.69188812133328e-31	2.86824351690604e-30
GATD1	1294.43662664136	-1.00700921108128	0.0878295441039594	1.73737412422346e-31	2.94315588198362e-30
BACE2	2423.38076427341	1.28438565863496	0.111722602659567	1.76862580913635e-31	2.99386113646565e-30
STK11	1734.1538668556	0.467546361553922	0.0404561218715734	1.79471885998724e-31	3.03576494415291e-30
TMEM265	204.985379331865	1.52385014350199	0.132947972611907	1.8314015460459e-31	3.09550531065269e-30
ST6GALNAC2	162.774004676092	-2.47480174103502	0.218022359309042	1.85253988098122e-31	3.12890261506307e-30
HTR2A	118.165385264371	-2.1331194611236	0.187780302661256	1.9058441631466e-31	3.21653743695344e-30
LINC00844	41.4900389114264	-4.87872160602812	0.432491925274006	1.90948266048451e-31	3.22028217009443e-30
LRRC10B	542.665245943869	-1.6615614770308	0.145364576975987	1.9355857135109e-31	3.26187895539135e-30
CDCP1	3674.13637057883	3.5398313694553	0.310619147146196	1.98544717704712e-31	3.34342229524571e-30
IL1B	35.7080937718034	7.15496734519463	0.632813796543509	1.99150393759387e-31	3.3511338142761e-30
HPS3	930.909983589967	0.812197074129841	0.0711526424609663	2.02378274120889e-31	3.40292542022544e-30
NRG3	438.736652918375	-1.11278484798038	0.0969969708176379	2.08012196365594e-31	3.49506714826724e-30
VAV2	4201.27440956623	0.985735900591116	0.0861329557524908	2.08256907223581e-31	3.4965887687287e-30
KCND3	8547.32400913742	-1.05813910155287	0.0923293231431493	2.11513543881017e-31	3.54864032237657e-30
FAM198B	13225.3136020961	1.7271591493488	0.151400801030038	2.16199970060864e-31	3.62458530738402e-30
RBFOX3	289.76388867721	3.07832932935165	0.270700007821068	2.1913959084028e-31	3.67115460785086e-30
SOX8	2414.60484056883	-0.809674402500978	0.0709855414023465	2.23424466737303e-31	3.74017503985406e-30
ADAM32	152.855359274949	-1.72054766071728	0.150889392403443	2.32801269657636e-31	3.89427079619775e-30
PLCD4	58.735319953232	2.64224293201197	0.233231599264415	2.55699694486868e-31	4.27416077379929e-30
CCDC136	609.869417191567	-1.58872959915969	0.13911472808466	2.56589211221831e-31	4.28587119156465e-30
AMER2	736.395536508355	-1.27888202091732	0.111565620444231	2.59969133564475e-31	4.33913160900882e-30
DNAL1	2138.01419148898	-0.706262188404063	0.0619393084935379	2.72772068151472e-31	4.54947707491164e-30
C9orf3	2630.88680104518	1.14257816997846	0.0997624787501867	2.73131593956304e-31	4.55212633777431e-30
POU3F4	449.513902833264	-1.07802918355936	0.0942253269404628	2.77688922695078e-31	4.62468269713103e-30
GNAO1	4879.44707927645	-1.12957113665531	0.0986623702176377	2.8074779376743e-31	4.67219530889701e-30
LOC105375566	40.7592299924266	4.87915361310088	0.434093977569927	3.03083238106394e-31	5.04020314513735e-30
LOC100287387	42.3418754237836	2.91263061913944	0.257079297102206	3.099579480056e-31	5.15075174696779e-30
TEKT2	127.02081593837	-1.28514938879729	0.112305322033702	3.25235496858357e-31	5.40067113853449e-30
BCL2	2210.43495275906	-0.841718228194025	0.0739950839162502	3.25882436267732e-31	5.40745523179296e-30
CD164	8079.4421689087	0.855748350823295	0.0752784869367435	3.62132257100565e-31	6.00456578056441e-30
CDH1	1428.34487445126	-2.87115118531455	0.253812548281487	3.65933671647568e-31	6.06316543022775e-30
PCDH10	5802.54409599308	-1.42344591682333	0.12465994778145	3.67772534375203e-31	6.08918569141075e-30
BRD3OS	2661.42980105713	-0.713993490194751	0.0627837258278699	3.76557717990887e-31	6.23009388562165e-30
FAM168A	10576.2961560501	-0.848053073698921	0.0746512723087053	3.90611048356119e-31	6.45789388473896e-30
GRIN2A	5078.69531204634	-1.83744528101648	0.162095777069391	3.9276544532499e-31	6.48878266300564e-30
SLC2A4	65.5062988692298	3.18853064941649	0.281505960608828	3.94751952107147e-31	6.51685482507018e-30
IFNGR2	1789.42374831615	1.16517117683873	0.101999432487913	3.95400720193542e-31	6.52281784447282e-30
LINC01137	79.3554232398365	1.5145520727636	0.132898030969415	3.98035098916528e-31	6.56150446854912e-30
LOC105374353	43.9030596031468	-2.80023387017154	0.248002490753438	4.38414864714926e-31	7.22190586516243e-30
TWF2	1092.51953819214	0.760916462088696	0.0670594774041328	4.53316211308677e-31	7.46195328092506e-30
TEX26	49.757415750031	-2.82963366142502	0.250639103444506	4.56374625750363e-31	7.50684962719034e-30
PRMT5	2835.34874907539	0.570880874490122	0.0499954795022931	4.57753099276037e-31	7.52406779049155e-30
CCL20	39.442474062705	6.98671562484253	0.622764941361604	4.65048123003362e-31	7.63844067638325e-30
SLC6A6	3105.75098849764	1.58561932436227	0.139526213479289	4.91562389543458e-31	8.06809673083521e-30
MRPS18C	426.090283536914	0.799305269137628	0.0705155724479544	5.03895228530625e-31	8.2645375768331e-30
RUNX2	2602.35295850727	1.64537349422592	0.145014581087826	5.27489080746876e-31	8.64525637180736e-30
SPACA9	484.192436462438	-0.996951889927793	0.0877134146099968	5.28106824537214e-31	8.64913148085026e-30
TGFB3	2669.75218363071	2.43724550895148	0.216580907345727	5.6153342359466e-31	9.18994419004161e-30
SLC39A10	2505.70257259281	-0.882103630023042	0.0779145349835848	6.44720070067061e-31	1.0543752955538e-29
TTC23	677.669792745845	0.674712812289045	0.0595464977901759	7.01143346488247e-31	1.14582381328479e-29
GABRG3	920.374741980911	1.83801436846163	0.162916882199866	7.23669378347102e-31	1.18178491785798e-29
ABCD2	308.026243150185	-1.55596302994756	0.137270269699224	7.34459015667966e-31	1.19854200376953e-29
DCAKD	2548.6386917946	-0.910337756737038	0.0804498003168598	7.3507948960165e-31	1.19869216841368e-29
SRGAP2B	4152.8226070481	-0.568397475100038	0.049968577927473	7.67598840623864e-31	1.25082216249074e-29
EFCAB8	1039.02269399035	-0.902474512073062	0.0797963991179935	7.71017972946698e-31	1.2554917932771e-29
DLGAP1	1896.48999257838	-1.53133819979215	0.135096502986574	7.74193586926644e-31	1.25975847433695e-29
BSG	16460.3803763421	0.444793929198093	0.0388840908506175	8.07078252106647e-31	1.31232659444696e-29
C1orf122	979.116043722281	-0.578663185096753	0.0509174368508624	8.09550940591174e-31	1.31540429695054e-29
KEAP1	2125.17503806305	0.413676177326349	0.0361277104626639	8.4265989951781e-31	1.36822151043396e-29
GPC1	9609.6063496379	-1.60579741264092	0.141971617114842	8.66923315811443e-31	1.40661098516101e-29
TCIRG1	58.3662434136849	2.30457492128217	0.205494788901476	8.8426432407265e-31	1.4337217771937e-29
LOC441204	160.264718798435	-1.9685572260442	0.175159809908849	9.36644958029314e-31	1.51756554164135e-29
HEXIM1	4854.93649720474	0.641841403322406	0.0567173731375493	9.69033562245355e-31	1.56892136277026e-29
ITSN1	7584.70709894159	-1.18760106144159	0.104776349528046	1.11351860549349e-30	1.80156508761832e-29
VNN2	24.0191588283265	7.18006424236078	0.643680251130591	1.12025330535197e-30	1.81116933181032e-29
ISPD	257.72380624066	-0.797972393272284	0.0708536310503965	1.15627333314863e-30	1.86807322049932e-29
GRIA4	1255.00695966336	-2.05664060161308	0.183501768100504	1.17161914696528e-30	1.89151865555967e-29
PRMT2	3985.33874649602	-0.789181801627783	0.0700902822302489	1.19619922839438e-30	1.92982838532501e-29
SEPHS2	1543.44714980445	0.802815625464796	0.0713162223364344	1.22533762023067e-30	1.97543235534416e-29
ARPC3	3220.49941280783	0.560814337214853	0.0494636210072086	1.23459040042125e-30	1.98893565715591e-29
TMEM240	93.9568189277645	-1.24645462951859	0.110069469947801	1.28321307796459e-30	2.06580001756357e-29
LOC105374952	80.2543909920011	2.13095714587884	0.190397945378191	1.28451601931331e-30	2.06643098341019e-29
DKK1	298.092944317531	2.88321906130518	0.257409489840599	1.30001507316056e-30	2.08988248791645e-29
ABCA2	3826.18548727578	-0.692300656697776	0.0614274651176878	1.30292852667508e-30	2.09012219028082e-29
CBARP	1175.79097208834	-1.06100600489925	0.0938770816517027	1.30244775706267e-30	2.09012219028082e-29
GPR162	1260.5045359622	-1.10103133370876	0.0973496741355864	1.30166588894835e-30	2.09012219028082e-29
SH3D19	2450.57387953457	-0.701969094946401	0.0623175169627304	1.34362403393948e-30	2.15388155207415e-29
SMA4	587.475159117189	-1.14391336815963	0.101167530070331	1.44953972638425e-30	2.3220275150829e-29
AIFM2	690.330320824187	1.44571823275534	0.127997511079931	1.45602840410079e-30	2.33077574384038e-29
C19orf24	584.560661850203	0.774471276200475	0.068905394477884	1.51409519009936e-30	2.4220184201004e-29
LRTOMT	766.791823681104	-1.64935366771815	0.146573012139927	1.51746800758013e-30	2.4257030878041e-29
POM121L9P	21.2089391099143	4.65025113738647	0.418100023622579	1.53412744427891e-30	2.45060653651961e-29
INPP5A	1287.55040269121	-0.647701825552354	0.0574792851892591	1.62554520376534e-30	2.5948094199162e-29
CHST12	932.555796802718	0.728454465494179	0.0648113621786422	1.64240553233578e-30	2.61987937341579e-29
NPHP1	355.857490545186	-0.774708643189766	0.0690134931905843	1.77732319477391e-30	2.833100634368e-29
MOGS	1550.23369871352	0.721463351669536	0.064264821761272	1.94401204550365e-30	3.09663098512355e-29
MR1	153.523977988191	1.9117157526959	0.170960166331127	1.95097613953671e-30	3.10554328232359e-29
TPMT	866.173627272089	0.544450405807318	0.0481638790011214	2.02083764383478e-30	3.21449230540703e-29
B3GAT2	346.95916722098	-3.57659745726811	0.319626545455323	2.0496674909393e-30	3.25806641184136e-29
NARF	1453.24229465365	0.567584009957915	0.0502796691241309	2.07678225801667e-30	3.29885517917312e-29
MT1L	28.8036796767837	4.26543198995885	0.382941537855196	2.13750123018177e-30	3.39292794990995e-29
USP40	1593.62236855205	0.461518298049184	0.0406890329618529	2.21165522813322e-30	3.50818010767453e-29
GPR108	1423.47651888299	0.526860963178382	0.0466012171409821	2.22596262273917e-30	3.5284074193985e-29
ACKR1	774.818390726089	2.10644066437799	0.189046931049662	2.30741331270203e-30	3.65496202318576e-29
KIF5A	4104.08541355959	-1.24542468740152	0.110495711244388	2.34268737360979e-30	3.70824687338387e-29
LSM8	1128.29993508424	-0.494066102372141	0.0436493013791695	2.36531186395168e-30	3.74144832705829e-29
SLX1A	850.529369171816	1.10662962761502	0.0983014008342385	2.38737321795466e-30	3.7737133590847e-29
DNAH11	450.661645046416	-2.18993192688171	0.196865621907788	2.62440865043084e-30	4.14550566975785e-29
LIMK2	3867.28498742872	1.64260354487254	0.146614347297251	2.69117967973598e-30	4.24801869696947e-29
ZDHHC14	1231.54865635005	-1.34547404237786	0.119625504816168	2.90055089388887e-30	4.57532655953277e-29
STAT6	229.291120709632	1.7417658992945	0.155875849312713	3.00566709547684e-30	4.73784202409319e-29
AP1G2	239.885467314581	1.57412581104336	0.14051118823442	3.16826332860255e-30	4.99067479740914e-29
GPR84	144.624471968157	9.04009231202661	0.813949621368044	3.22035614216712e-30	5.06921154564725e-29
SLC30A7	2622.95482117923	0.688728703371629	0.0615513724447794	3.29937046151051e-30	5.18998752971171e-29
DPEP1	24.2275908894856	-5.06316048476308	0.460008202910424	3.40566504344185e-30	5.35347887598001e-29
ITGA1	492.491554988845	2.84705003165709	0.256223669026141	3.43708742067101e-30	5.39913116087815e-29
SHB	1521.23325387349	1.81509183361707	0.162858788286868	3.56238511550781e-30	5.59208176990061e-29
VILL	275.971986573745	5.49041508973101	0.500315546860422	3.62013014748488e-30	5.67879751973717e-29
PSMB7	2151.07004420272	0.431427154353497	0.0381489519371669	3.86960612815845e-30	6.06594856980084e-29
CFAP53	115.929368034133	-1.34917580051727	0.120257382480623	3.97852133637786e-30	6.23237565421679e-29
EEF1G	26247.01481693	-0.928927283186861	0.083203112863963	4.2552128215089e-30	6.66121410837036e-29
REL	559.786429161131	1.12459082343192	0.100367541154147	4.47448605022238e-30	6.99963910877201e-29
LOC100507412	458.578377690159	1.23607413954542	0.110245280173533	4.57006555491146e-30	7.14423135644773e-29
ATP1B2	14109.7103122387	-1.54335014243263	0.138164111692136	4.88963777122325e-30	7.63854363392955e-29
SLC47A2	870.966961561288	-3.95774100437965	0.356771572124584	4.96632813962816e-30	7.75300902898731e-29
SLC25A4	1522.88845472667	-0.670406454737166	0.0601237685189693	5.53905691361053e-30	8.64115735704454e-29
DNAJC18	1795.43728406219	-0.714340361146436	0.064152072454319	5.56474004835825e-30	8.6752576300282e-29
SMIM10L2B	243.245802849066	-0.767122549310651	0.0689929092847809	5.95954012052398e-30	9.28435773034653e-29
PTPRO	2092.27959897285	-1.0933502991122	0.0978555618855926	6.01364641178782e-30	9.3622197363475e-29
LOC107984658	756.355307076799	-0.930413618961715	0.083572863836465	6.08984054938466e-30	9.47433835265379e-29
FRY	1367.46584412142	-1.1244618946048	0.100609867975357	6.14647775877022e-30	9.55589821810725e-29
NEFH	52.8744100656445	2.14844156123507	0.194472139017759	6.39607232850169e-30	9.93713072790437e-29
NBEA	4954.06865465225	-1.0726094533662	0.0961041439901575	6.5834196095321e-30	1.02211982890497e-28
ARRDC3	5403.0590117651	1.13840217399281	0.101907501247874	6.68817365181706e-30	1.03767334435134e-28
FAM155A	939.458927619107	1.82257138388906	0.164440783846592	7.01490311978926e-30	1.08762165048653e-28
ASTN2	1243.0556045959	-1.38388134603548	0.12398891584861	7.29468468353049e-30	1.13022768221668e-28
CYP7B1	3137.04045170025	1.77188430268993	0.159839019783147	7.62350042062094e-30	1.18036764533068e-28
GAN	1036.65104671688	-1.04247245416711	0.0936093616617932	8.03344890086021e-30	1.24299264268903e-28
OPRD1	47.0601893910866	3.83564726262383	0.346885987524277	8.13190256804547e-30	1.25736841139043e-28
LINC01141	94.6933856720543	3.04143878062612	0.275346204866163	8.34890231003626e-30	1.2900419012163e-28
PSAT1	5361.7682869456	-1.55846078638131	0.140164174703058	8.44753019729773e-30	1.30439297117294e-28
IFIT1	11493.3352605735	3.31272273030359	0.299579361028162	8.62045059095208e-30	1.33018830445283e-28
PLCXD3	797.80080322923	-1.889213890327	0.1709491942118	8.83153055314248e-30	1.36183281806207e-28
FEM1C	5852.02029884261	0.699895796976687	0.0630649432187894	8.85574897197277e-30	1.36463963268518e-28
NEK4	2049.82529021676	-0.612351267608988	0.0550052105686866	9.18874955842067e-30	1.41499257456657e-28
WNT5A	9739.83223831374	1.59421716578923	0.143646242750429	9.82635791584247e-30	1.5121524871442e-28
EML5	139.208873487935	-1.31819064321016	0.118323908749164	9.92094492848149e-30	1.5256731783915e-28
FGF12	896.696294284612	-1.10811368134579	0.0995754972134943	1.02233914705402e-29	1.57111916481208e-28
FAM199X	5070.35768767446	-0.819755910820707	0.0740771137077677	1.05440594598666e-29	1.61930196836935e-28
ECM1	108.41632181483	1.63995013206322	0.147986454939579	1.06510431002586e-29	1.6346252411581e-28
NFIA	12634.9150534077	-0.847296783907939	0.0765648339928252	1.07839562562123e-29	1.6539045284629e-28
TSPOAP1-AS1	91.3171215307243	-2.29227585747126	0.208552143942465	1.08374909525345e-29	1.66099194105635e-28
SIAE	1880.14871542934	-0.978778000467967	0.0882779790047303	1.1605030808771e-29	1.77742683210907e-28
STUM	1656.89948841268	2.45241228429308	0.223301162795016	1.16750208393544e-29	1.78693993049309e-28
TNFRSF11A	67.3067306168329	4.39227538641875	0.400397458405772	1.19151301892379e-29	1.82246054000325e-28
LOC105370090	19.6767457269641	7.35463432745222	0.671791311501337	1.2624771681865e-29	1.92970145592819e-28
PEA15	52470.6985902274	-0.930574163545726	0.0840849484761755	1.27151168129192e-29	1.94220198429257e-28
ELAVL2	989.081765293045	-0.840931287601113	0.0761155618538223	1.31275175123726e-29	2.00384575863491e-28
ALDH1A3	40.5696491248392	4.56094675579257	0.417625455112125	1.62608610498959e-29	2.48046476929918e-28
NNMT	5645.04490543501	5.12732637726801	0.472162398785863	1.63532891407883e-29	2.49288748373992e-28
NXT2	1002.4502380916	0.982288917846312	0.0888673150922809	1.71181633073549e-29	2.60773202351062e-28
HCG26	32.7474425480771	2.85828695504107	0.260640830621281	1.73717090016543e-29	2.64458037103708e-28
TRPC4	353.569611917188	-1.82079754169554	0.165549065077627	1.81437376117312e-29	2.76025754692756e-28
PLEKHG4	54.4195062480063	2.73550873464999	0.249736795279192	1.82304455495418e-29	2.77158978820548e-28
HCN1	160.250889277006	-1.83550962213101	0.166985752186288	1.89395892469069e-29	2.87747289275009e-28
CDC42EP2	357.797456066511	1.6038932383507	0.145397587715998	2.03428410469003e-29	3.08859881838581e-28
SPEF1	664.517486897419	-1.83741469258322	0.167266111462438	2.04000189373995e-29	3.09520822446176e-28
CHRDL1	1435.17720772767	-2.16944395159582	0.198357490443049	2.13871264323881e-29	3.24280874910334e-28
CD46	1209.35518660256	0.978966315166887	0.0887386972528595	2.15059411531191e-29	3.25864571259988e-28
ZBED5-AS1	217.504462748369	-1.73259602242664	0.157545573425284	2.21406218241363e-29	3.35257493215543e-28
EGF	1144.4570008054	-0.849976371195953	0.077274938428802	2.2795332289293e-29	3.44940975529042e-28
SERINC5	4189.77973157752	-1.5645368364253	0.141874923052165	2.30963064421141e-29	3.49262346017649e-28
RGS4	923.79164981082	-1.88358582205851	0.171787134309846	2.33867393873289e-29	3.53418660574804e-28
AK9	448.89811870993	-0.817189419808518	0.0743321109480585	2.35864759149221e-29	3.56199755777748e-28
NFIC	8457.87760047686	0.961727967344324	0.0872831699086803	2.37795583405117e-29	3.58876727769679e-28
NUP62	3475.11232463251	0.927783484446799	0.0842692544172422	2.38539217571798e-29	3.59759645756722e-28
CTIF	1545.88309220666	-0.62905449281875	0.0569885749987275	2.40117441880376e-29	3.61899264729074e-28
NSUN7	251.667208996426	-0.661409331920342	0.0600026076316635	2.40601588041123e-29	3.62388168760743e-28
OSBPL1A	1175.84925422473	-0.989698324545985	0.0897809273729722	2.43810454714681e-29	3.66977607451435e-28
DNAJC13	3512.03473812204	0.480212794402655	0.043195917584402	2.5374539503652e-29	3.81678169470384e-28
ZNF704	1990.5636108736	-0.787612041025369	0.0716915435427165	2.572103649686e-29	3.86633711635703e-28
CCDC30	328.556011211895	-1.27483334944223	0.11531055847206	2.62275341141853e-29	3.93986196233156e-28
KNCN	33.2588714664955	-4.5465697798976	0.417986748246117	2.68646871726155e-29	4.03290336953301e-28
PLIN2	357.834074516987	0.940388482830485	0.0854860543334546	2.73389616708827e-29	4.1013866903481e-28
SOCS1	211.494978674426	2.86569359589026	0.262352784740626	2.81475297640382e-29	4.21989701016311e-28
MGST1	2798.75368799774	0.888523715401626	0.080893907284728	2.89388022444859e-29	4.33565951989217e-28
LINC01106	55.2509099552823	-2.47829284656465	0.22737257759599	2.92068920559562e-29	4.3729368482195e-28
CA14	426.274137403486	-2.29755047796835	0.210850521442509	3.07956658627281e-29	4.60777103406505e-28
AP1B1	5737.83928899829	0.429449681249505	0.0386071301566707	3.18912149469263e-29	4.76854600290791e-28
DUSP18	1311.22635120074	-0.902316426657111	0.0821964106821597	3.19692802949612e-29	4.77706972945063e-28
ADGRF4	21.1842475174266	6.95097556912088	0.641711669576193	3.23444636063624e-29	4.8299504146354e-28
RBCK1	1793.8069353382	1.00684045977588	0.0915177348512356	3.26248258161999e-29	4.86861134203198e-28
CDO1	1396.03656700184	-1.3108686484667	0.118818637199794	3.32817933348443e-29	4.96338539259877e-28
PRPS1	2871.23192739184	-0.79736736525987	0.0727451525515133	3.38014380133248e-29	5.03756910943657e-28
LMBRD2	1781.11193529871	-0.577339331146572	0.0523179118872204	3.38988183286073e-29	5.0487649123296e-28
ACVR1	1462.27126630898	1.28000824903577	0.116050559640718	3.49078465363172e-29	5.19563440277745e-28
SNX11	678.62207526828	0.854888067715263	0.0780221022256521	3.66728872098403e-29	5.45476131528399e-28
AGL	2351.09269961439	-0.379235086482959	0.0340755996313781	3.89182251924081e-29	5.78494169095277e-28
CLDN16	33.6681661898627	3.73456953603037	0.341984942551401	3.91199408479282e-29	5.81111734285236e-28
CAPRIN2	654.615442606012	-0.487340092897785	0.0440271730187519	4.1538873208216e-29	6.16640223155735e-28
NINJ1	2136.64431312296	0.634995959456383	0.0578017270429187	4.16709476756264e-29	6.18196276079943e-28
PDE2A	230.884320643759	-2.48197056361084	0.228397822940406	4.18911917301569e-29	6.21057452297483e-28
S100A3	124.030245960511	3.2032458398641	0.293815890658042	4.54172438762914e-29	6.72893104406216e-28
AKAP2	3640.40303623679	1.03682332122079	0.0944404259482051	4.56764429068359e-29	6.76291615179999e-28
USP18	1211.01309751732	2.73550294320699	0.251709459202261	4.67872466364053e-29	6.92286441913622e-28
CYP39A1	74.7886192222137	-1.79909024425187	0.164826034286709	4.77617096574399e-29	7.06244367770345e-28
LRFN1	497.665847143142	-0.739982961967524	0.0676648977883327	4.78094244101145e-29	7.06489364100734e-28
TMEM158	4170.4836898621	2.30390106211956	0.212255421126788	4.88093678236894e-29	7.20796152568194e-28
ATP9A	6281.59589460831	-0.950569011723564	0.0868407897438239	5.12437586872898e-29	7.56253857061675e-28
UBALD1	947.582696496781	0.830183385128551	0.0760289790345453	5.40988005228186e-29	7.97869370779645e-28
THBS4	736.719523224557	-1.40647582944219	0.128173550052914	5.74187974939655e-29	8.46283680023144e-28
RGS11	60.0822855641317	-2.15354154077839	0.19853455867946	5.82664157039179e-29	8.58218900916864e-28
TCEA1	4940.77551973565	-0.348822343901448	0.0314105127745048	5.85369844603793e-29	8.61644658348335e-28
FNBP1L	3929.13664260455	-0.64911039844482	0.0592918167347376	5.89578691647653e-29	8.67277137655234e-28
MCF2	74.8245756076941	-2.59990022965014	0.239865379447308	5.90861500972913e-29	8.68600870159986e-28
TP53INP2	7297.80340358162	1.3059360992286	0.118940603570406	5.99122379658915e-29	8.80174413070154e-28
CALB1	163.715275792626	-2.65819419983089	0.245280862687898	6.20299408603461e-29	9.10695889019567e-28
CXADR	5642.74300961945	-0.671483288168862	0.0614566127248028	6.72175257378121e-29	9.86219363719788e-28
FAM189A2	165.997282791195	-1.72863631558586	0.158640474125572	6.81039413233973e-29	9.98578992268016e-28
RUFY3	4432.71681836153	-0.82917884964758	0.0761462089460408	7.51854919693283e-29	1.10170059065909e-27
RFTN2	1758.7605044289	-1.11576303406415	0.101925747264662	7.76053233330485e-29	1.13642449913721e-27
FAM81A	140.331135627666	-1.51251083423073	0.138417498381895	7.85009673241779e-29	1.14879834955763e-27
CAVIN3	139.052198955454	4.6396558628251	0.43091909630769	7.93297186185544e-29	1.16017795449689e-27
LMNTD1	52.2464163629386	-2.67304394320896	0.247294219987598	8.50671719041814e-29	1.24328521926711e-27
SUPT3H	414.152931344882	-1.31309511550181	0.119969329172774	8.7195050618875e-29	1.27356428408753e-27
ALG10B	524.225740570145	-0.839958550508278	0.0772376278900555	8.87905392046128e-29	1.29603333383413e-27
CLN8	980.517368610266	-0.727976265969498	0.0669038270680836	9.02811137302331e-29	1.31694308858063e-27
PLA2G6	536.764895964043	-1.14248722585635	0.104467872386308	9.1099999257701e-29	1.32803424367766e-27
STX4	623.356340768318	0.573037646925713	0.0523408988894306	9.15575621920215e-29	1.33384725960284e-27
NECAB2	265.42268235628	-2.32993207876717	0.215847315507851	9.31837847865816e-29	1.35666738787807e-27
PLEKHH1	376.77021964026	-1.26010964318352	0.115203203467765	9.6482639433125e-29	1.40379455436919e-27
IL17RA	837.687910462798	0.918806527414192	0.0844662270298444	9.96810197206702e-29	1.44940036559228e-27
KDM5A	5101.86856540048	0.382347051284793	0.0346228458607035	1.00317682472108e-28	1.45772324888841e-27
KCNJ16	678.589589261297	-2.20358702080045	0.204228733961573	1.04566484861599e-28	1.5184901255542e-27
DLL3	1917.37514714837	-2.05376795669957	0.190120983775961	1.06214986995479e-28	1.54144245042766e-27
DPY19L2	362.408259192843	-1.01305264335763	0.0929896057485549	1.08127370751919e-28	1.56819255164052e-27
LOC107986523	113.420288081901	1.65063018654849	0.151883343326659	1.11294648867747e-28	1.61309681806205e-27
SBDSP1	892.707120809083	-0.557572292234287	0.0509717288752158	1.1211884933869e-28	1.62400501886942e-27
CD1D	67.6283219130467	4.8257874766728	0.450633851129844	1.17206449541725e-28	1.69661384489786e-27
ZNF595	648.905007956016	-0.624013336028072	0.0572838148469687	1.22982466003242e-28	1.77908882420378e-27
TNFAIP8L3	103.060722497375	1.55477905183805	0.142952857943258	1.25712187593707e-28	1.81741845200004e-27
SHC3	3745.54296084489	-0.727859320390488	0.0670793091765882	1.25811613611766e-28	1.81769734493994e-27
NME5	345.519921583054	-1.17808150111768	0.107983230866651	1.27150809661958e-28	1.8358763943744e-27
DNAH6	332.6785094573	-1.84153913024193	0.170261399957935	1.30105459662399e-28	1.8773423292126e-27
BBX	6484.93027406534	0.623926479387415	0.0573302143628835	1.37853911901222e-28	1.98788320639251e-27
TRIM47	1774.14013517554	1.07239856279249	0.0985128142775158	1.38245723910187e-28	1.99226668072095e-27
PPP2R2B	1977.19637440654	-1.37646479951775	0.12632797763506	1.40367649948081e-28	2.02156152620464e-27
CTDSP2	4701.09275887044	0.898830877486439	0.0829257132637385	1.45287808530796e-28	2.09109350311171e-27
ELK3	2892.71818196894	1.03531018458263	0.0952284756158338	1.46805394955118e-28	2.1115959250266e-27
RAB8A	3350.59910308974	0.587583606333074	0.0539223219668821	1.47149538145374e-28	2.11520467284633e-27
DNAH10	71.2112164832816	-2.39698921820544	0.22297018765355	1.48572161279991e-28	2.13430166834327e-27
KRT7	78.7489999119745	4.0278429518085	0.373818519654241	1.54836364784193e-28	2.22288181164548e-27
CLGN	377.562366413106	-1.18608232295192	0.108942211020566	1.6405612914851e-28	2.3537540654495e-27
GNAI2	20767.3495773142	0.410186509100439	0.0373438668274159	1.67973411737051e-28	2.40843293200475e-27
ADPRH	198.952896873523	1.47417035537449	0.135691695950464	1.69429165323297e-28	2.42777116678986e-27
LOC101927344	25.585500911178	3.66801445429607	0.340110469260592	1.75882852438756e-28	2.5186557713815e-27
ATAT1	1819.36207869596	-0.814876887234311	0.0753857467818532	1.78880114828911e-28	2.55996065909412e-27
BRINP1	1333.93152457745	-1.05697425791334	0.0973639769714226	1.84759138855798e-28	2.64242846574153e-27
APBB1	3697.69231638697	-0.685684668940503	0.0633497187302871	1.94741516987176e-28	2.78344160669194e-27
RHOG	1042.15731860002	0.814215598005148	0.0753982318538031	2.0066540302895e-28	2.86630562777436e-27
NLGN1	3003.24751432551	-0.737059353835412	0.0682458551449611	2.13987390546599e-28	3.05467336675174e-27
PDZRN3	3723.52779449275	1.54199055853372	0.142383017830728	2.14533013802751e-28	3.06053607049548e-27
LMTK3	1212.94417968621	-1.06030262954965	0.0977944058025813	2.16391571151723e-28	3.08510999901605e-27
PAK5	224.137012575842	-0.91091217885788	0.0843082958712922	2.17467103055236e-28	3.0984964187198e-27
HEXB	2122.43510284167	0.773155501244798	0.0716407905418661	2.19475790419873e-28	3.12515339240049e-27
MPPED2	131.988543902726	-1.47156983799516	0.135771586144512	2.25175828419847e-28	3.20430571897578e-27
PCSK1N	6665.9268239528	-0.831295234038179	0.0770710509252808	2.32645046243141e-28	3.30851886140011e-27
AIG1	1046.05939145451	-0.788398492542591	0.0731025124213128	2.34654814983402e-28	3.33500950392764e-27
C8orf34-AS1	65.4213769248125	-3.94785375964647	0.367489368798878	2.35540868164735e-28	3.34550626961846e-27
TMEM163	1060.98236420006	-1.28272768149081	0.1181736619013	2.3965372234353e-28	3.40179310633185e-27
BTBD3	4198.01447810188	-1.01614540582572	0.0939005156575093	2.41200446660456e-28	3.42160708667863e-27
SLC34A2	3761.12484604747	2.46447969194458	0.230214343241389	2.42409463101765e-28	3.43660865721084e-27
CLCA2	66.033455139642	5.70683519217448	0.539723466877015	2.68737303029494e-28	3.80747548071082e-27
PURG	428.647915283245	-0.955587811993701	0.0885375095369491	2.77029132808903e-28	3.92250425686913e-27
FLI1	172.25126972237	2.57205509538259	0.240527519900796	2.83120847360686e-28	4.00625713080627e-27
SFRP5	47.4392589694252	4.3652087211544	0.408622711524182	2.84232548638102e-28	4.01948061144519e-27
HTR1D	151.575388651374	-2.73309789789623	0.255458299966101	2.91921757627872e-28	4.12564562509222e-27
PROS1	1920.81551748123	-0.86735609750782	0.0805413788500488	2.9242160197725e-28	4.13013648670608e-27
APOBEC3B	297.380192337442	2.50634562094461	0.234584568486276	3.06165144744746e-28	4.32155816941199e-27
GREB1L	496.84764028076	-1.22131320755781	0.112758509280819	3.09203305992768e-28	4.36172797875246e-27
MTMR4	3175.91236322709	0.542139228174588	0.049951692500859	3.17889307116884e-28	4.48146870934262e-27
ALDH1L2	405.067470200196	-1.41118494136758	0.130513928979392	3.32411247361807e-28	4.68328218876265e-27
TMEM239	21.3514823303132	6.16676000736254	0.58420198973788	3.56804039326949e-28	5.02382745130552e-27
C1orf162	190.668760040929	-1.11803394299479	0.103506176222703	3.8058036102862e-28	5.3552756384691e-27
WDR92	528.492556631484	-1.0021066617454	0.0930182623789607	3.91635059423417e-28	5.50741354798598e-27
RPS3A	10714.8529818647	-0.853117803204825	0.0794360010303247	3.93754975124311e-28	5.53379436229538e-27
CSPP1	1173.86206847798	-1.00375049728203	0.0931832001735973	3.99581553370684e-28	5.61220332823977e-27
EIF2AK2	11414.0851819136	1.46973059551621	0.136307371399537	4.16451060366917e-28	5.84551943211806e-27
SLC30A10	156.47466733921	-2.2568442467257	0.211769368154889	4.24798252412459e-28	5.95899737753359e-27
C17orf49	1145.2865321132	0.713410711648327	0.0664355235486541	4.46686675098386e-28	6.26217172512775e-27
MAT2B	1455.49993077718	0.567610474074985	0.0525362206057147	4.61226689406655e-28	6.46201667437378e-27
SIGIRR	112.023816270643	2.20677198505052	0.207174355251177	4.64751557863763e-28	6.50738246112576e-27
MRAP	25.7866289718502	-3.32203546529286	0.310758510041537	4.79882585845729e-28	6.715099749993e-27
FLNC	20782.2221852609	-1.62345583835011	0.151277026552964	5.21703862542778e-28	7.29581301729829e-27
IL17D	132.793552283509	-1.38048773223881	0.128118547650526	5.22166456554267e-28	7.29778295380188e-27
WNK2	1653.85663203704	-1.45150995645011	0.134855143107682	5.29373296065946e-28	7.39394979966986e-27
POMT1	1635.90744776857	-0.558164388886175	0.0517008219637384	5.35615420805336e-28	7.47653205546304e-27
RAB27A	531.712087097773	1.8274814476175	0.170997903773005	5.42016855310721e-28	7.5612351346944e-27
CX3CL1	4166.76127434306	1.20332267391028	0.111684870497097	5.68515203974441e-28	7.9260174380776e-27
VSTM4	1959.21417516062	-1.4651578681203	0.136269584702213	5.85322081139051e-28	8.15531988112844e-27
FOXI3	52.1938698665947	4.7102669232114	0.44551856825164	5.88513813417973e-28	8.19475680157145e-27
GAREM2	3546.37443550293	-0.794528622419713	0.0742661727177317	5.97357646885763e-28	8.31279969589556e-27
CLEC18B	393.531931792161	-2.74877475751565	0.258540467345147	6.05055873195386e-28	8.41476540263087e-27
SEC22B	2730.71836236932	0.778550618749112	0.0728017044201751	6.31928818716998e-28	8.78311359985151e-27
UNC5C	357.132574877354	1.99131818108693	0.187061362720494	6.3651720310011e-28	8.84146951495394e-27
SPATS2	921.535696785631	0.471470995308708	0.0435366979406633	6.49124779525309e-28	9.01107550426719e-27
XRN2	4242.15298506623	0.46142558125767	0.0425905905484965	6.55342600467758e-28	9.09182642593893e-27
IRS4	243.144360638764	3.0498028562634	0.286505511794609	6.633465768241e-28	9.19724352206666e-27
PAG1	2357.30863419483	-0.92821095060008	0.0867048126657531	6.63890817636843e-28	9.19916641200764e-27
CLASP2	3883.65383947556	-1.04032557309518	0.0969323384482962	6.75061866055608e-28	9.34824683012171e-27
EXOC5	5445.15769869494	-0.588959733508228	0.0547545368049485	6.78363697605402e-28	9.3882390193919e-27
PCDHA11	771.985856338827	-0.937084587492293	0.0875636120654291	7.06724834624741e-28	9.77478013645915e-27
MAFB	1818.46500341101	3.1898721396823	0.299593804894028	7.10302135373247e-28	9.81827138127444e-27
SEPT7	7774.5727825892	-0.66109233389109	0.0617018472198507	7.15075898614824e-28	9.87823788567603e-27
PCDH19	3188.81133505337	-1.06902262569175	0.0996018005051392	7.2153415574483e-28	9.961387251832e-27
EFNA4	224.544268712182	0.81399363421042	0.076235815213064	7.48862079494663e-28	1.03323835457284e-26
RUFY2	1885.57195967608	-0.589680650623508	0.0548771560312306	7.60212012536671e-28	1.04826073436895e-26
LRRC75A-AS1	6135.25734179557	-1.06570554770947	0.0993688842260162	7.82196843384407e-28	1.07792047378423e-26
UNQ6494	24.3066743310035	4.7328273971845	0.448986681433938	7.99564465890577e-28	1.10118523253163e-26
BAK1	835.502037593724	0.860444525037273	0.0806053363128679	8.01450840469263e-28	1.10311343533764e-26
TNIP2	648.628012423196	0.617598410600445	0.0575944964560825	8.18222184473321e-28	1.12551448213513e-26
ATP6V1E1	1890.56500365213	0.592615287272768	0.055196377909143	8.22943312243335e-28	1.13132261524943e-26
CMTM4	3402.1372345041	-1.63282518441616	0.152779034386637	8.23670314860024e-28	1.13163620544942e-26
SPIB	132.801187065001	7.19403574658527	0.682201744256835	8.45098247587165e-28	1.16037309624816e-26
CHPF2	2846.18510087889	0.604990992115978	0.0563989008408311	8.45959354147255e-28	1.16085275439336e-26
STK24	3221.9649957732	0.80424275950153	0.0754052264915495	8.48784661275527e-28	1.1640255424252e-26
SRD5A1	905.351539185316	-1.01488884335654	0.0948420476498087	8.864129076015e-28	1.21489450049093e-26
KIF9	497.161060267707	-1.09848000227832	0.102472676123432	8.88047101803284e-28	1.21639930013309e-26
ENHO	1209.84267638375	-1.66137271596318	0.155672601216685	9.10792698645595e-28	1.24680209917791e-26
VCP	15126.759063227	0.623061011517676	0.0582044721392461	9.69159616344509e-28	1.32590154267446e-26
NR4A2	94.9248539410475	1.64722084017731	0.154438200448003	1.00661582328867e-27	1.37631505242055e-26
PARD6G-AS1	79.5399793199696	-1.20394104592959	0.112297710682454	1.01131926079501e-27	1.38191293931405e-26
MLLT3	1757.58799241849	1.27071558412264	0.118521136327176	1.02017833551223e-27	1.39317912007368e-26
PLPP3	11933.5306267336	1.37549108683215	0.128408281081561	1.04169078279242e-27	1.42170108460172e-26
HDHD2	1542.60809490876	-0.549375413330197	0.0511788697143625	1.10831546702398e-27	1.51172097044528e-26
MLKL	84.1503262145721	4.64547558721627	0.441611107033129	1.12910602783784e-27	1.53915336715418e-26
MCFD2	4966.3862181781	0.443520475261296	0.0410931346140071	1.13853999437288e-27	1.55108124278438e-26
RNF141	2897.38696980601	-0.599436112441676	0.0560119776050198	1.14770240898278e-27	1.56262507460723e-26
BARD1	1993.35246225572	-0.752328953707969	0.0707210030607746	1.19897893949423e-27	1.63146006505985e-26
ZDHHC1	603.422933304196	-0.811319861099079	0.0763089097471797	1.217763415575e-27	1.65602683186377e-26
ALPK1	46.0002278152765	3.92282559140268	0.370528583137769	1.27782603130805e-27	1.73666434201081e-26
FAM183A	182.535710579954	-2.4760482450855	0.234716725826629	1.29241862127396e-27	1.75544500517109e-26
LOC147004	19.3981034449422	5.29617584059738	0.507321262018388	1.31649961487653e-27	1.78708322945807e-26
TM9SF4	4999.44330922419	0.626117010673332	0.0587013207416926	1.44443673083887e-27	1.9595788496183e-26
GPX1	3650.76392310011	0.646141726413589	0.060642880757259	1.46390277432489e-27	1.98361449402697e-26
SH2B3	2040.45301491292	1.9019939131904	0.179747297912135	1.4637397326343e-27	1.98361449402697e-26
ZFYVE19	404.153977301975	0.792570287662615	0.0746933031558194	1.53055881784216e-27	2.07269645761873e-26
CLCN7	3608.91569610263	0.524737841679732	0.0489634227453376	1.57203954591724e-27	2.12759982219813e-26
ZNF503	4684.33147693957	0.784367020528338	0.0739529789887107	1.61743778745905e-27	2.18773651359174e-26
IFI27	1706.4326431896	6.98339534745759	0.66764645954616	1.75696570115838e-27	2.37504487481379e-26
NAALAD2	177.169668472566	-1.80117692400627	0.170239815554542	1.80393795067175e-27	2.43708901340603e-26
NME4	2061.09912193532	-0.678034650105976	0.0638426210623473	1.82223912051824e-27	2.46034821254257e-26
LOC105375132	54.4581257035791	1.91985716660126	0.181841825346196	1.82550078817122e-27	2.4632858047643e-26
ZMIZ2	4879.80565017441	1.10416846859608	0.10365983530237	1.86153126909938e-27	2.51041104500483e-26
ALDH16A1	749.327742612586	0.820016263143315	0.0774409706846463	1.93691631298173e-27	2.61026160289422e-26
TNFSF14	24.5407344421847	6.9385454026016	0.664173305889647	1.93787441664412e-27	2.61026160289422e-26
KIAA1257	318.605348267453	-1.33054377723833	0.12484116282918	1.95429453627542e-27	2.63081679325433e-26
RBM47	499.606473188248	2.04367939062878	0.194024012623186	1.96072655469339e-27	2.63790987189266e-26
GAL3ST3	934.538439010008	-1.6348395561509	0.154154639635063	1.98636826999612e-27	2.67082344210563e-26
PRMT1	4261.97404661968	0.769342688907663	0.0726784317438339	2.04900034273063e-27	2.7534049036824e-26
ZFP1	913.537584794366	-0.42361133922821	0.0394164015516568	2.09989461325212e-27	2.82012489712243e-26
KCNB1	457.370434259778	-1.5360717889424	0.144666717350481	2.15066803891952e-27	2.88660373531429e-26
DIO3	244.894652672389	-2.362640173398	0.224995588265629	2.16407451458876e-27	2.90288008364381e-26
LPCAT3	1787.6061913088	0.938206455137467	0.0885310919315227	2.1670814428615e-27	2.9051955300489e-26
DST	25460.3892254979	-1.02255051164111	0.0963367230739558	2.28599223112084e-27	3.06279750611424e-26
UNC79	508.869662791383	-0.935517172724446	0.0883275801824951	2.29475181306657e-27	3.0727187352886e-26
ABTB2	1206.86900800576	1.55422099981718	0.146526665913765	2.32577213116279e-27	3.11241824490653e-26
ATP1A1	16946.607667181	0.782723824316732	0.0740383392580308	2.34006026682955e-27	3.12969263163295e-26
TTLL11	338.718238002908	-0.746832397430969	0.0706194061947102	2.36817395392555e-27	3.16542662327008e-26
GPBP1L1	3345.95466544374	0.348597477548466	0.0323826353496821	2.50195413008252e-27	3.34227476635229e-26
AMPD2	2340.69398832964	0.609748797443482	0.0574006907168084	2.53457573626781e-27	3.38386000151635e-26
WBP2	3931.28145225674	0.496073142129218	0.0464126811537812	2.57527696927136e-27	3.43617691141073e-26
SYMPK	2428.19550687996	0.615607291554188	0.0579827750061743	2.60071038052687e-27	3.46807251978196e-26
ABAT	15086.7673149939	-0.967434605376885	0.0913953623356514	2.67554976374472e-27	3.56577528149363e-26
NCEH1	1383.70544323369	1.18636600002997	0.111619941875052	2.68702960580091e-27	3.57897196408585e-26
TRDMT1	758.109279153457	-0.655154878614523	0.0618753493382191	2.85839894767178e-27	3.80499197946239e-26
CAP2	1592.60292019825	-0.877606484900951	0.0831193425840859	2.86388470835961e-27	3.81005846567279e-26
ARFGEF2	2225.80356652922	0.500704260340189	0.0469014520893307	2.86610009860625e-27	3.81077072313514e-26
FASTKD5	807.100977310528	0.477886828904182	0.0447108401649417	2.88347900482382e-27	3.83163176721844e-26
LPAR4	596.249082311368	-0.937510590934656	0.0887392910701098	3.0643232023206e-27	4.06955756429966e-26
WNT7A	1806.95410080175	-1.65357958002785	0.156649554111296	3.2247681385752e-27	4.28012964817445e-26
TMEM154	249.668804862443	1.28271288287161	0.120883159348313	3.31781093984409e-27	4.40104710809845e-26
LOC101928554	23.3907374357327	5.9899456309683	0.579473688243676	3.35960832473343e-27	4.45388636060365e-26
MOCS1	757.827019515277	1.39718771401298	0.13185257667154	3.48462892042108e-27	4.61692977814903e-26
ALPK2	8925.67448742837	1.91834679431787	0.182771268093782	3.53843825315064e-27	4.68548715097583e-26
GFPT2	1713.29846421102	2.02573657170424	0.19338115578825	3.71065740689157e-27	4.91066755895691e-26
CCL7	40.8111276739147	6.69023624863811	0.645595283262517	3.8174796735981e-27	5.04908987966331e-26
LOC112268389	317.658862757631	-1.20541702722189	0.113821137990154	4.09578201615353e-27	5.41402234687707e-26
PILRA	38.9773978930661	4.48467187343015	0.430565803451819	4.17932011316041e-27	5.52122994332076e-26
PSTPIP2	572.425938166972	2.39684857240613	0.229633566581032	4.19366837075929e-27	5.53696039894837e-26
PSMD9	1123.56290839109	0.643490062329277	0.0609571485568923	4.26456147069754e-27	5.62728608725029e-26
FPGS	1648.14927104004	0.573900338643929	0.0541843440881947	4.40942295625364e-27	5.81505470445938e-26
POR	5424.25127651795	1.10228668930196	0.104281154269223	4.42131739533861e-27	5.8273528459306e-26
ZNF25	1061.50859833954	-0.478873308265661	0.0449782529465771	4.48723114096071e-27	5.91079349421671e-26
DENND1B	581.082143567154	-0.68082826936224	0.0646259490153899	4.49307667004667e-27	5.91505850880258e-26
ERLIN2	2773.82364625457	-0.731046672071995	0.069506922829975	4.54923591714621e-27	5.98551730328466e-26
CTSH	3726.24072963222	3.23656958893047	0.309025911602966	4.60856706670113e-27	6.06006532023083e-26
SPATA17	442.575854424174	-1.30993353020586	0.123838739157355	4.67487496428683e-27	6.14369575984462e-26
ATXN2	3311.94585330212	-0.524308283636839	0.0493967742571909	4.76798746981883e-27	6.26243542431387e-26
EFR3A	2879.36389779037	0.621785338873753	0.0589328491531841	5.10357554153218e-27	6.69932893568139e-26
IPO9	10364.0944884682	-0.570447866908487	0.0539369589083235	5.31635939038782e-27	6.97460844720457e-26
TMEM171	103.014829228365	7.82948631374084	0.752716170917778	5.72780721268349e-27	7.51004919105778e-26
PSMC4	2912.54235400651	0.406743756182994	0.0381563836167023	5.8963975458633e-27	7.72663116885137e-26
SLC25A18	321.470235570576	1.18801297675281	0.112645763811161	6.44993020643684e-27	8.44709970396114e-26
GPRC5B	12689.5476517074	0.8407476293539	0.0802477121996053	6.45831753533895e-27	8.45320349994768e-26
ATP6V1G2	494.814789331333	-1.27569630183201	0.120963769470659	6.6450587394353e-27	8.69261057592912e-26
CRYBA2	107.105570746101	4.34047472071698	0.417794887004012	6.66842146082211e-27	8.7181443225261e-26
ITGB5	8250.83031686054	-1.09636606012768	0.104142920244531	6.87673588841325e-27	8.98531106894457e-26
TMBIM1	1009.36345315429	1.62865290549623	0.155311102675731	7.13813317553309e-27	9.32148962697854e-26
PRDM5	426.690192039705	-1.27382316735867	0.120873660436676	7.20867192714824e-27	9.4081878782223e-26
FAM171A2	1403.4329678159	-0.924827545774819	0.0882550093133203	7.3562115321218e-27	9.59522404733289e-26
TNFRSF18	15.3499009617175	5.94703105081126	0.579699125504758	7.48912183566224e-27	9.76297417231762e-26
TSC22D4	2179.94025801044	0.654900489275818	0.0623833159205893	7.49418153774067e-27	9.76395863415115e-26
ROPN1L	287.21916609364	-1.78353446094166	0.17071486828303	7.67260458404307e-27	9.99068253615665e-26
PKD1P3-NPIPA1	784.157864024813	1.37443611093762	0.130600193220341	7.77660856878768e-27	1.01202990341831e-25
NENF	762.139463923772	-0.718744097795512	0.0686649335311711	8.01837284753586e-27	1.04289421617349e-25
CCDC177	516.725771243529	-1.51829041649626	0.144648064672885	8.14706222428448e-27	1.05902471308564e-25
CPAMD8	192.863790777082	3.76845417749867	0.361666762391741	8.26936478241326e-27	1.07430699518603e-25
SPA17	787.1665839504	-1.18858482917906	0.112959130651194	8.33684132551277e-27	1.08245318710135e-25
GPD1	206.347510223997	-2.62913951076594	0.253442017272522	8.63430341269776e-27	1.12043423518434e-25
EPHA5	923.276797900145	-1.20799357027924	0.114838600390069	8.74856751870898e-27	1.13461267596841e-25
NUDT12	737.192180362537	-0.784996848035893	0.0751404732970105	8.78728075504825e-27	1.13898222495291e-25
PKD1P6-NPIPP1-2	355.265099148423	1.29529248549659	0.123164435114153	9.00150589986587e-27	1.1660831429278e-25
CDKN2B	1934.35749328493	1.3772469486456	0.131095988749737	9.41246106859546e-27	1.21862359828168e-25
RPP25	167.646520009209	0.895436256169978	0.0857244925890505	9.79012395016823e-27	1.2667962439342e-25
PDZD2	652.117619161791	2.72330311238195	0.262721067340943	9.90249912946376e-27	1.28060654363527e-25
WNK4	774.414823708971	2.63535431569871	0.254366220423107	9.9473456412565e-27	1.28567316912035e-25
RARG	283.096166708427	1.6114892008818	0.154115248375575	1.01851320139001e-26	1.31565688764975e-25
G3BP1	6345.50966017056	0.503422305137866	0.0477023692289513	1.04505345823231e-26	1.34917174690288e-25
POLD4	233.625688746542	1.12604408871907	0.107314290977419	1.04759444583452e-26	1.35168286773973e-25
AMZ2P1	275.679322465406	-0.828655152394987	0.0794506055624993	1.0514837331909e-26	1.35592981921372e-25
FN3K	603.136858194335	-0.871826094412857	0.0835607811944168	1.06358192960471e-26	1.37075164256953e-25
ARHGAP33	903.122443075739	-0.952701291146673	0.091175771096237	1.08450333687156e-26	1.39692158945244e-25
ECE1	4197.03946859563	1.25791861951482	0.119804927741773	1.08839088149451e-26	1.40113339188082e-25
OTUD3	417.48449361338	-0.649793357865768	0.0621003670521428	1.10723002265844e-26	1.42457734565862e-25
CLIC4	17925.2001661036	1.43436269591063	0.136851312517911	1.1205515029516e-26	1.44089964520698e-25
FAM104B	419.051302936356	-0.888719056948475	0.0851986161463073	1.1233573385741e-26	1.44287171635766e-25
SELE	36.2305683904399	4.97399157422108	0.484660612367757	1.123312832442e-26	1.44287171635766e-25
AFAP1	5983.50169602587	0.459821477548094	0.0435085312630732	1.16502761157873e-26	1.49554732956652e-25
ANKRD44	475.524657686093	-0.874466823094374	0.0838825189230737	1.1686105190182e-26	1.49929821283314e-25
PDIA4	13818.2706627894	0.794006228235956	0.0762354774387392	1.22292113504208e-26	1.56809045258109e-25
FAM131A	822.014085961445	-0.731513836244452	0.0702013412384133	1.27351007568032e-26	1.63203553935913e-25
HIST3H2A	468.045606611701	1.03004067342598	0.0985450875531595	1.29391861554005e-26	1.6572533007507e-25
CHTF8	2371.36846712607	0.604333485746718	0.0577094461498093	1.30526770144212e-26	1.67084578283361e-25
DAP3	2011.70728966211	0.711844168769881	0.0683047606041449	1.32921779440156e-26	1.70054411903049e-25
H1FX	4464.80050607658	0.655451142459396	0.0627630016684977	1.33429539611016e-26	1.70607792953589e-25
C6orf132	43.0091363622329	4.9593477092908	0.484154777533985	1.39810526072848e-26	1.78565437100812e-25
CANT1	2931.30876583396	0.545257626706374	0.0519259213782859	1.39766105944003e-26	1.78565437100812e-25
EDNRB	11730.9943024755	-1.49142736669031	0.142724013979325	1.40815327652256e-26	1.7974755639483e-25
GPR146	46.3982314552928	2.35251541438741	0.228011937701772	1.48849031956233e-26	1.89895533850576e-25
CNOT1	11492.6598287015	0.596881270252035	0.0570549688420243	1.52579253413888e-26	1.94544980617606e-25
AK7	834.354288831338	-1.45881877149854	0.139689855789231	1.60216549781161e-26	2.04168089813824e-25
LOC107986558	52.2109888010183	-2.11268065792055	0.204606811363038	1.60693453546342e-26	2.0466084260481e-25
MAP7	1257.96694893301	-1.05686564836603	0.101250291800605	1.61100062209753e-26	2.05063564035007e-25
ZNF236	993.996837829092	-0.575905060205332	0.055021796332446	1.64301315180027e-26	2.09021129121063e-25
CLSTN3	4468.30218126429	0.97347429940214	0.0935085670008519	1.71979943181712e-26	2.18667099281994e-25
ANKRD13B	1023.46413485608	-0.844389114637708	0.0813369992055092	1.77104434239801e-26	2.25056576014644e-25
TNFSF13B	385.805038750979	6.15505722589201	0.604589014389754	1.79296453328107e-26	2.27714526922814e-25
MDGA2	1034.80760851971	-1.26076292286636	0.120622977502248	1.79735154971829e-26	2.28143957483268e-25
GTPBP2	1096.8599348894	1.16452887461728	0.111515896530177	1.87926858408794e-26	2.38408553092096e-25
THCAT155	51.082155192499	4.92272766447121	0.481747103911849	1.8839211744431e-26	2.38865198434281e-25
SLC1A5	1213.98938124335	1.77569961910428	0.17145018914507	2.02021901741148e-26	2.56003508223154e-25
LOC101927060	940.312635857155	-0.942727744345404	0.0907655709520711	2.03714833056585e-26	2.58004665450726e-25
NT5DC1	856.037733694166	0.804660495611963	0.0776474314327354	2.10785202487121e-26	2.66810309599072e-25
SF3B1	9347.5969675063	0.24833017476126	0.023432224378419	2.16680755789315e-26	2.74119887538708e-25
MPP5	3710.8400911565	-0.463498044077247	0.0441430891653644	2.36557577022072e-26	2.99098969876904e-25
PHLPP1	5883.58922290468	-0.672903251902246	0.0648246045223023	2.38390901932887e-26	3.0124907122806e-25
WNT9A	145.488909038071	-2.13232779449294	0.207312937428347	2.38737211791284e-26	3.01518717987845e-25
MAGED1	18217.0913280071	-0.678454639410648	0.0653759809865354	2.39182375280366e-26	3.01912844656903e-25
LOC728392	18164.7373707072	-1.24208742981516	0.119149494859184	2.3958617600391e-26	3.02254350961996e-25
PSEN1	5275.80245541394	0.456840372245204	0.043512006326224	2.48040212691431e-26	3.1274575566869e-25
UNC13B	3140.69530488921	-0.611506435493085	0.0587658887091449	2.51588334534078e-26	3.17043232902027e-25
ZNF800	2243.25371299885	-0.388406870366776	0.0368821837457516	2.57023875332269e-26	3.23713079631419e-25
NOSIP	780.65026562096	0.498862819790401	0.0476475921186478	2.61311263531192e-26	3.28930265853387e-25
CCDC13	138.142039564287	-1.7510691074675	0.169423376744634	2.66515642076819e-26	3.35295302785828e-25
DDA1	2137.65074348878	0.577625006381993	0.0554345541225676	2.66705497100277e-26	3.3534815913113e-25
RAB18	4416.89165188567	-0.390667069368996	0.0371203154134262	2.72826152703427e-26	3.42854051067692e-25
NEURL3	82.3931445057605	3.67132255133997	0.356143211100183	2.73352908339402e-26	3.43325803979106e-25
GPX8	1656.85254715061	0.853663639936566	0.0825808758038628	2.83595361740925e-26	3.5599300444767e-25
TAF8	958.191311120389	0.884593078478396	0.0855479247194575	2.88378197986681e-26	3.61796607573667e-25
PDE6D	816.811904266016	-0.733644626357241	0.0709463333904614	2.91413483976189e-26	3.65402545994024e-25
EXOSC5	217.517913043069	0.955061284994738	0.0922354406547176	2.93348183205756e-26	3.67625239760009e-25
SNRPN	1598.17195500085	-0.977773956967233	0.0943751480493883	2.9351447296904e-26	3.67630524039577e-25
TMEM200C	6747.72919915432	0.90024660739444	0.087081168523187	3.04792948108275e-26	3.81546271630243e-25
DOCK3	1033.96156773569	-0.879924826666985	0.0851554528678725	3.08091327124528e-26	3.85462524719562e-25
SLC44A5	1731.62824823538	-2.06056668028129	0.200700466495951	3.15011779205518e-26	3.9390364871658e-25
LOC107984485	132.459260163056	-1.23503348052168	0.118805174169119	3.2458938759615e-26	4.05656257787519e-25
APOL4	518.504046807591	-1.56218168361686	0.150877216945504	3.32677447308644e-26	4.1553538201002e-25
SLC25A48	89.6619830117727	-4.49752974002531	0.440352787347969	3.38536631175285e-26	4.2262115602361e-25
GPRC5D-AS1	24.9410244552424	3.57169256275653	0.347153028745014	3.42714347247754e-26	4.27601184742619e-25
ENKUR	1565.91078890213	-1.02873498819825	0.0993357407645828	3.53101049459142e-26	4.40318367503118e-25
UAP1L1	438.587963759451	1.0299912953977	0.0994808896258104	3.63545803516288e-26	4.53093926437361e-25
PRELP	134.075614177182	-3.92531800599581	0.382371801145129	3.71775256846973e-26	4.63095999509055e-25
NISCH	4973.272266885	-0.677649935454921	0.0655637962884155	3.72678396733251e-26	4.63966195010995e-25
DNAJB13	60.0775042661258	-2.45789360422388	0.240336749331504	3.77404004638042e-26	4.69591609281662e-25
PIGZ	76.0440987446039	-1.64398759274312	0.159256612944187	3.84684758612072e-26	4.78388398004256e-25
NEIL2	759.84312119887	-0.603967712415279	0.0582579240253619	3.94965783447101e-26	4.90904595393457e-25
ABCC4	2273.01244496522	2.25170757614567	0.220169663272914	3.96745021511859e-26	4.92845965112459e-25
RAB43	1055.44832501341	1.53894523805766	0.148896917554469	4.23254808023431e-26	5.25489261652736e-25
KIRREL1	5781.68184687	1.08527584211154	0.104841223653018	4.24893823384125e-26	5.27235590581078e-25
PTGS2	344.530204558494	4.95441306537239	0.488871678112832	4.32749799286577e-26	5.36690196676731e-25
WASHC2A	2144.57407183959	1.19219049951373	0.11501728877178	4.34155184013243e-26	5.38138909233464e-25
BCAN	17418.5287430132	-1.63129522554622	0.158191383781525	4.42481480106954e-26	5.48159880571603e-25
SORBS2	6647.55020857862	-0.802563894702018	0.0779823488455044	4.44014069355667e-26	5.49758249737696e-25
PPM1E	1205.12151888546	-1.08510862568156	0.104873100520153	4.46199010004399e-26	5.52162146422793e-25
PRR5L	1329.45418397954	-1.38055002993802	0.133310257296578	4.51947576281003e-26	5.58970930904144e-25
GYG2	3276.95729008278	-1.09330177022724	0.105671883171699	4.57312887606737e-26	5.65298541121723e-25
ATG4A	480.302287754149	1.20266813988528	0.116101554282163	4.68578682527325e-26	5.78909055325017e-25
HAP1	715.369806027622	0.917874605040922	0.0891192855724496	4.73790162651772e-26	5.85028974383786e-25
JAZF1	1161.98826489868	-1.20825315847983	0.11665280707002	4.75596930816704e-26	5.86940434260898e-25
B3GLCT	1835.76270194144	-1.45526697452492	0.140758895591959	4.82197276684423e-26	5.947624158256e-25
MAP2K2	4900.14054171036	0.665395129447681	0.0645019639638224	4.84527054872056e-26	5.97311260090372e-25
PRKACB	3412.96966418995	-0.639713632926564	0.0619448653954256	4.89922926316674e-26	6.03635075374313e-25
ELF1	1447.11842199891	0.890276040685499	0.0865600414876746	5.17746812569083e-26	6.3757062700893e-25
STOM	3657.83614003036	1.85896553112651	0.181469863185651	5.54033759352873e-26	6.81885391394532e-25
ICA1L	637.495984321248	-1.26718395211125	0.122512995170421	5.60575638526522e-26	6.89562755352337e-25
PTPRS	25479.7928571257	-0.910315473605702	0.088542476126242	5.62716330586398e-26	6.91820841555082e-25
SOD2-OT1	44.9814973356917	-2.10267314580983	0.206135978173152	5.95322034293624e-26	7.31510818195139e-25
BNC1	151.27422832485	2.22629493363686	0.218504533827309	5.99159892075324e-26	7.35828036380324e-25
RFX2	1607.37607307697	-0.71407208306573	0.069486937126296	6.03503340390578e-26	7.40761161800837e-25
KLF17	55.3848325958733	2.16171136279532	0.2121122896297	6.14900392939461e-26	7.54342109953802e-25
LOC105377581	23.2434678793214	4.91661233642285	0.486632882485116	6.20747582173317e-26	7.61103643591209e-25
C6orf118	461.863414719177	-1.27577106619117	0.123491475496618	6.36872612522186e-26	7.80452807662926e-25
ELOVL7	74.4383017182832	2.64362780045481	0.259713284224257	6.52935894413252e-26	7.9970544778487e-25
CLDN4	47.2555024514023	1.95768230582265	0.191762041291254	6.67406224736872e-26	8.16987339217834e-25
TET1	4266.99841699688	-0.966214475460027	0.0940347224544093	6.90119622329067e-26	8.44335673855999e-25
COMMD6	1110.71424754235	-0.689289566135519	0.0671075171123616	6.94193222292392e-26	8.4886171758805e-25
POLR2J2	583.42564420188	-1.29968682779266	0.125931146475632	7.02149175455843e-26	8.58127680326772e-25
SGCD	386.070359331113	-1.292799367426	0.125275404479457	7.11399681285509e-26	8.68964941873947e-25
MMP14	7062.5915264523	1.44690386691932	0.140493362740988	7.41707477166241e-26	9.05497885067914e-25
KCNJ13	44.9625751272291	-4.95586499337306	0.491670476962003	7.56837274996468e-26	9.23471754101392e-25
GRB10	1707.41358794201	0.395662806183027	0.037971457512809	8.02001216772596e-26	9.78053419357678e-25
SOX13	2258.99118180269	0.751147122100207	0.0733806495970588	8.31697088044505e-26	1.01372300097332e-24
HHIP	205.468338035815	-2.3041468586759	0.227022640203871	8.59598724347822e-26	1.04716852118054e-24
VRK2	564.904816439358	1.57443805769619	0.153497595478537	8.88278312540738e-26	1.08152533351377e-24
ZNF207	5563.96858546072	0.460855703570457	0.0444177787681276	8.92495898100586e-26	1.0860774923077e-24
SCARF1	29.8976572361951	2.53185574457941	0.249644266559578	9.15089711383061e-26	1.11297479481512e-24
ERICH3	440.205742848753	-2.78673051169595	0.274486227485463	9.344038907611e-26	1.1358565623866e-24
B3GAT1	2607.40554951053	-0.669363855837276	0.0653046808708231	9.45556754304242e-26	1.14879827840831e-24
CDH8	414.796189373499	-1.7936886090218	0.175793102527424	9.59781860706637e-26	1.1654567423131e-24
CDH20	1309.03221992125	-0.899849502630331	0.0880069674724299	9.84650865086784e-26	1.1950152794416e-24
TICAM1	249.046350138617	1.19864435418353	0.116529935509546	9.92317389290451e-26	1.20367568669921e-24
SLC25A12	610.129313825187	1.40059831309627	0.136285478602504	9.99776520514319e-26	1.21207540431995e-24
LOC100507521	18.1684252054298	6.26600126272041	0.625582042085124	1.00551310170691e-25	1.2183789362189e-24
SRP54	2309.87574104827	0.409654631827106	0.0394378579610302	1.05157399392508e-25	1.27351056616138e-24
PRDM8	1696.65044877285	-1.4136795528297	0.137690801479283	1.08660205587519e-25	1.31522915866686e-24
VWCE	368.283854933794	1.76145282356056	0.172794694118187	1.13268525112938e-25	1.37027730940628e-24
FAM83G	241.410512353697	1.64094575120283	0.160600456933213	1.15530458475823e-25	1.39689626311679e-24
NEK1	942.678617239247	-0.534642432671886	0.0518784017428239	1.16381075507265e-25	1.40643150545087e-24
CRYBG1	292.84513717163	2.25002950956081	0.222366953534312	1.21281050377426e-25	1.46486584968645e-24
SHMT2	3427.72423423107	0.672919340173962	0.0658183192868002	1.21768627694394e-25	1.46997220968172e-24
MUC22	19.6409542213981	6.04036723399441	0.60481004924549	1.23116518637915e-25	1.48545318737438e-24
LMO4	3109.3631103378	1.35868853807329	0.132425367638497	1.25486758070494e-25	1.51324621654067e-24
CLDN23	87.9141483610309	2.14888071390381	0.212312716469492	1.27790627520608e-25	1.5402097789851e-24
TUBB4A	1998.28714195153	-1.08910749544667	0.10632212316806	1.31144239333609e-25	1.57979011195128e-24
KIF17	220.853389444003	-1.33505671773783	0.130171903886874	1.33695269323463e-25	1.60966549578774e-24
SARM1	2596.22067898775	-0.516481952941789	0.0501371862777128	1.36857986203784e-25	1.64686986793657e-24
LINC00643	257.575598307037	-2.19279760163091	0.216893564309885	1.37871119413857e-25	1.65818165517737e-24
NDST4	54.3640125707323	-2.73416951780867	0.270421320291623	1.38129609151309e-25	1.66041013480612e-24
PIFO	1941.89313913997	-1.27697595458779	0.124560294209362	1.44207092982198e-25	1.73254739942543e-24
NCCRP1	27.3352711430994	5.46558714031857	0.54793561201938	1.45645363501545e-25	1.7489008895212e-24
CRMP1	7740.85775140849	-0.777592623612425	0.0764312722509065	1.52529963618701e-25	1.83060167447778e-24
TUB	2096.58600528899	-1.02312711442574	0.100178917424415	1.52782115597101e-25	1.83265823801641e-24
ARHGAP40	21.1152433093723	6.0787946318425	0.609956198510561	1.54329500182688e-25	1.85024104262363e-24
HIPK2	23334.3438748838	-1.15967279287441	0.113270000357406	1.56478333413323e-25	1.87501216947406e-24
STRBP	1713.06273222605	-0.657725461228926	0.0644623515337113	1.6182355409631e-25	1.93803784454414e-24
CLMP	361.904404710215	2.07574855248752	0.205421370975412	1.64005721676403e-25	1.9631355064833e-24
MARVELD2	236.831122586346	-0.986961333490646	0.0967959423888494	1.64369764655228e-25	1.96645536480724e-24
CYB561D2	295.111414469916	1.28741297209464	0.125776054509952	1.69746145435354e-25	2.02970575482875e-24
TROVE2	14125.9585804051	-0.384866616516473	0.0371857544659722	1.76632557124675e-25	2.11093587632192e-24
GNG3	518.57038260456	-1.00234312800118	0.0983478848167082	1.79519804895707e-25	2.14431160318553e-24
WDR63	613.955260870093	-1.29372165954943	0.126538161960104	1.91188141764619e-25	2.28248453665624e-24
SELENOF	3997.79618816301	0.552493371717088	0.0539361668575508	1.97933831631166e-25	2.36177438342438e-24
GPR17	852.389009351215	-2.21253657999414	0.21969801926348	2.02504444813393e-25	2.41504117860263e-24
MYO5C	1734.88985852897	-1.3826146636371	0.135469769206906	2.12806201133708e-25	2.53656492922538e-24
RPS24	8715.60020482502	-0.679070203346286	0.0668021319020344	2.16726922860394e-25	2.58194159203903e-24
GRK3	1488.48511753313	1.1653214713864	0.114186059758605	2.20397174367852e-25	2.62428824471705e-24
LINC00461	4090.30744301344	-1.1297718497883	0.110761123449275	2.21296449935519e-25	2.63361352250124e-24
CAB39L	1004.23237410422	-1.04070640234472	0.10224795153991	2.28350937881564e-25	2.71614280229026e-24
HAS3	3597.62904888306	3.82265467924194	0.378717671060504	2.31880037383109e-25	2.75667446958127e-24
ZP4	32.4247663647987	5.6050466890888	0.564902212276131	2.35292512169857e-25	2.79577792223618e-24
LIX1L	4539.94589217109	-0.620499185472963	0.0609341128965866	2.42792060074542e-25	2.88337816684337e-24
FANK1	316.793405754463	-1.21287777169639	0.118915282469938	2.44418269542928e-25	2.90117195606606e-24
GLDC	1917.69423980595	-0.903674636218652	0.08914779494868	2.44709430064798e-25	2.90310878774049e-24
SERPINE2	10295.342273376	2.33843473798865	0.232796335152633	2.46270382338183e-25	2.92009988634449e-24
EEF1AKMT4	76.7985126838331	1.25208369681021	0.122781531350659	2.52318506534898e-25	2.99025114092534e-24
LOC105369435	63.2431595868074	3.78732634115845	0.375512623837438	2.56129600467217e-25	3.03383171143493e-24
NPL	291.335503786071	1.13346513577909	0.111280034655248	2.57950788180129e-25	3.05380883522436e-24
SREK1IP1	1693.3801286249	-0.71289687852781	0.0703406826725245	2.60925585671768e-25	3.08741526332432e-24
KCNA4	168.507926007457	-2.42437152944036	0.241556888138248	2.64459269921989e-25	3.12759625632975e-24
SLC1A1	260.840295563869	-1.16949861977321	0.114795581927905	2.65793551262268e-25	3.1417379485576e-24
FOXC1	221.073887008574	2.46079696123479	0.245333995200894	2.81243945274766e-25	3.32263354722266e-24
GP1BB	106.58213343208	-1.44359073138679	0.141949029162136	2.82254563012998e-25	3.33283719563969e-24
KIAA1211	2933.49812705784	-0.914965573288949	0.0903857327381112	2.89167335079841e-25	3.41091142049715e-24
NFIB	16325.7051795221	-0.642488992267374	0.0632717523827648	2.89047104374969e-25	3.41091142049715e-24
TMCC3	456.34112561426	-1.39246828652991	0.136888793487935	2.9730112141558e-25	3.5050318799738e-24
ABHD4	4550.67375507718	-0.802106610957761	0.0793705635049394	3.01114768645633e-25	3.54814872581241e-24
IL18R1	46.8299146429453	3.88805232355074	0.386447960754693	3.09949451811741e-25	3.65035483668002e-24
PCDHA10	619.572206276045	-1.42625817852618	0.140340697201192	3.11757626049292e-25	3.66974480107736e-24
FLRT3	1595.43267484249	-0.902316229774762	0.0892268438568647	3.12374062676511e-25	3.67509380896851e-24
APOC1	21.6995069842224	2.44947037426221	0.244483155228982	3.15543402529795e-25	3.71045671310697e-24
ZDHHC21	1925.30257593808	-0.626808495402809	0.0617587100254939	3.31726769032469e-25	3.89873487148367e-24
OMG	260.353358669383	-2.9045053639452	0.28955026698484	3.49430462286909e-25	4.10467694254478e-24
SOD3	170.430584607108	1.68721202695863	0.167100302388862	3.59605890928812e-25	4.2220188529701e-24
NKAIN4	776.446122016092	-2.5344962740871	0.253301797208226	3.6476080347304e-25	4.28032555880961e-24
HOXB4	1818.88023215013	0.75209729891838	0.0745302452485392	3.69068912219271e-25	4.32864019434836e-24
OPA3	1361.92897683121	0.691542039247763	0.0684408167826987	3.85601380859317e-25	4.52020471422836e-24
SLCO3A1	2937.10897834927	1.378912451136	0.136011183318443	4.28513997832372e-25	5.020652382661e-24
ATP6V0E1	3317.49986893514	0.693947367624183	0.0687702214044308	4.38188200753581e-25	5.13134897144733e-24
ZBTB47	1733.43708059025	-0.732529105554434	0.0726849495232271	4.40457703753078e-25	5.15526423850932e-24
EIF2B5	819.626028422223	0.423295622946553	0.0413274451107699	4.4218780605893e-25	5.17284476783636e-24
CUBN	345.705252656765	-1.12682700150829	0.111224369187035	4.4532280136796e-25	5.20683355846879e-24
FBXO33	676.007173139112	0.742616654503472	0.073712275306655	4.46004105138878e-25	5.21211288864769e-24
MITD1	314.291717667881	0.72263973775225	0.071720412432169	4.63556900174069e-25	5.41444962237302e-24
ANKRD53	146.508744291452	-2.37509467669483	0.238050916006815	4.83882920042445e-25	5.64895330690827e-24
GABRA3	163.027520823088	-1.0743203743308	0.106248367575542	4.89798972708266e-25	5.71507721087531e-24
EPAS1	1267.58257654111	3.31691754905057	0.330994656068656	5.02671223471118e-25	5.86225776966343e-24
RABGGTA	581.763636492033	0.637169120757827	0.0630897824464032	5.22657523555137e-25	6.09220997266247e-24
NDN	2676.49053612853	0.399597775196423	0.0390295242857886	5.23114601357244e-25	6.09440601057337e-24
CD99	19645.1040416967	-1.20052364256819	0.118610015719684	5.3715775967034e-25	6.2547995187897e-24
ASPHD2	536.386479904955	1.15041326384511	0.113736740954233	5.45892008199204e-25	6.35324187890331e-24
ADAMTS4	370.896562039517	4.03650987705517	0.403983692107888	5.5334219481799e-25	6.43664666925972e-24
TNFRSF1A	5520.26901532887	0.778981848653585	0.0775325597129346	5.55542879445204e-25	6.45893343642007e-24
KCNE5	80.3852883019863	2.17348368232714	0.21791027509905	5.56563446418803e-25	6.46748394217095e-24
MYDGF	1155.94494326558	0.700869331386085	0.0696720302828732	5.87331417361413e-25	6.82152511009162e-24
ANGPT1	1579.42985558277	1.58656782131058	0.157580514636497	6.00941837769789e-25	6.97603055585062e-24
CBX5	41836.5313942321	-0.950443395714779	0.0944952076801867	6.09378309617661e-25	7.07034690386568e-24
CASP7	878.618463861477	0.917386474586563	0.0913279878970945	6.41866189883414e-25	7.44348199648542e-24
BICC1	1808.72509116594	1.23374087497669	0.122106170276825	6.54979873930861e-25	7.591675258239e-24
PLPP1	1190.92198092543	-0.740621928935486	0.0737996351486052	6.65911206420253e-25	7.71443508438744e-24
C2orf50	558.334284697072	-1.2879244452924	0.127500866493296	6.71619200217247e-25	7.77658923865636e-24
NNAT	5597.59334672176	-2.37550292094037	0.238896515219986	6.78503305230058e-25	7.85229105741501e-24
FABP6	22.6667944086456	4.202682039618	0.422612905658083	7.5105562376503e-25	8.68750367866506e-24
ITGB4	11040.1117555015	-1.41477617052088	0.140384474408134	7.54879457266635e-25	8.72728375595265e-24
C6orf48	1525.14427538901	-0.922944202376081	0.0920411443816745	7.75640095737384e-25	8.96273270076978e-24
SP1	5816.23684613098	0.599571800076091	0.0594723315960278	7.78263836581712e-25	8.98847179489968e-24
KREMEN1	2243.74756185269	2.19655079787588	0.221011882347143	7.80980466917353e-25	9.0152569623849e-24
CALHM2	22.167646224864	3.47094168102817	0.347806184302698	7.94247023172876e-25	9.16373612748237e-24
LCTL	560.57443332896	1.36739097730628	0.135676118721065	7.99217066456594e-25	9.21639080754191e-24
FAM20C	2579.5163004969	1.54482987632701	0.153751480200629	8.10265738412172e-25	9.33905373191225e-24
OGFR	1646.8437798061	1.16181688383527	0.115301601849739	8.17992756980328e-25	9.42332641268907e-24
RSPH10B	128.966275840048	-2.65579559105131	0.267461408668805	8.2207501956146e-25	9.46554703995563e-24
HES5	710.134444447454	-2.77838885914707	0.279619322820538	8.26976251261702e-25	9.51714982616398e-24
HSD17B6	102.495203081852	2.77328784662234	0.279169019287809	8.42881327793351e-25	9.69527239266561e-24
PDIK1L	807.124236954703	-0.416195226624107	0.0408729800028466	8.51966092466664e-25	9.79480328201791e-24
HYOU1	13622.0277699687	0.756753595908106	0.075680702859517	9.3079405468318e-25	1.06956441450753e-23
AP1S2	6861.58664776283	-0.968431036611551	0.0966452226264737	9.34657750033295e-25	1.07346034146862e-23
ITGA9	496.620311302522	2.3849110935931	0.240711597362083	9.70697843819959e-25	1.1142884206158e-23
LY75	29.4481168828077	6.91778585264013	0.703609321955943	9.84915154497652e-25	1.13003694736825e-23
SCYL1	2311.39676745371	0.563898881461846	0.0559450924877023	9.92408197522068e-25	1.13805839961542e-23
SCO2	334.854684345031	0.675050380810203	0.0673884321385595	1.00104275453653e-24	1.1473801314377e-23
PCDH15	730.352763338009	-2.09709184333005	0.211327934943824	1.00432103917349e-24	1.15055626927133e-23
L1CAM	2197.80400152079	1.43484899243813	0.142851377175167	1.02823786577972e-24	1.17736090406266e-23
PPP1R32	83.8686430831968	-2.8853559593136	0.290994249630175	1.0983795314352e-24	1.25704051016875e-23
SLC39A1	4049.04111102089	0.732461933850428	0.0733342227158623	1.10014947921732e-24	1.25843119702907e-23
ARHGEF26	2232.15479743159	-1.07479746805157	0.107172707763989	1.13279060309447e-24	1.29511538558426e-23
APLP1	11068.7611920018	-0.433617507935324	0.0427415464630239	1.13875176282398e-24	1.30127487335699e-23
CADM3	21848.1378919451	1.4054274375428	0.140051739663137	1.18090755529584e-24	1.34876767758185e-23
EFHD1	4543.24402404842	-1.06410233845443	0.106205592958539	1.21455669345405e-24	1.38650173515944e-23
GPR141	21.6672053893886	5.2145516115278	0.533716756715309	1.32800963152544e-24	1.51525364546738e-23
PTPRF	7584.43832196932	-0.988100634798457	0.098911007134031	1.34202737469269e-24	1.53047797587503e-23
TMCO4	224.21144443514	1.06394741692689	0.10630939663859	1.3595067023723e-24	1.54963268994527e-23
EPPK1	1418.02730816541	-2.20553682480475	0.223232087126271	1.39485780780776e-24	1.58912906351097e-23
SEMA6D	4556.19712672963	-0.963709869768553	0.0965778157730716	1.40704665323501e-24	1.60221080498643e-23
SPRN	341.730625393026	-1.2203650682104	0.121715023659659	1.42589784182997e-24	1.62286205450222e-23
C3orf62	162.467625078193	1.18910256454222	0.1186489196445	1.45793391014809e-24	1.658491217848e-23
HS3ST1	494.421789815609	-1.44141363288626	0.14405417957561	1.49839177225137e-24	1.70366017894626e-23
GKAP1	263.51605576944	-0.76749311363933	0.0771375149854219	1.50971347824947e-24	1.7156728871309e-23
LOC101926935	117.493627459126	-1.36982962397503	0.136819309285687	1.56036370204025e-24	1.77234501018423e-23
RASSF9	875.722186246554	-1.53001253942991	0.153262283987785	1.60536874912423e-24	1.82255151833758e-23
CHMP4B	3412.19554007383	0.406442313201073	0.0401482195711271	1.64487448894502e-24	1.86646763545473e-23
[truncated: 36,770 more rows]
