# Supplementary material for: Reactive Astrocytes Derived From Human Induced Pluripotent Stem Cells Suppress Oligodendrocyte Precursor Cell Differentiation
Source: Front Mol Neurosci. 2022 May 6;15:874299. doi: 10.3389/fnmol.2022.874299 (PMC9120968; doi:10.3389/fnmol.2022.874299)
Supplement: Supplementary file 3 [file Table_2.CSV]

	baseMean	log2FoldChange	lfcSE	pvalue	padj
NLGN4Y	1430.72426844335	-1.91312987067323	0.237093932704819	1.22134453406202e-17	1.75690411224822e-13
ISG20	481.022595349377	-1.93628727963103	0.364942756264442	4.67003139353924e-10	3.3589200798031e-06
BTC	137.991152390998	-1.2798638076359	0.370788512146319	3.61455483879987e-07	0.00103990742712272
IFIT1	11493.3352605735	-1.38208090944996	0.405075596413689	3.31902390987107e-07	0.00103990742712272
RGL2	1559.09603209258	0.437809817157402	0.114914250789853	2.45383510029166e-07	0.00103990742712272
RNA28SN4	7281.90647839971	0.0144033668418833	0.143855407527416	8.41896718916491e-07	0.00201844738360229
IFIT5	3540.20377442976	-0.788867381048216	0.225441564158183	1.10278477532297e-06	0.0022662227132887
SLFN12	1998.2934846013	-0.553787039247248	0.162959150975842	1.62187281121299e-06	0.00291633004866236
TRANK1	1433.05020048278	-1.01917228835104	0.383232157538889	2.94550142136408e-06	0.00470789310514691
RNA18SN4	3892.41008316674	0.0130718418782668	0.141360419582223	6.10673147939371e-06	0.00878453323310785
USP15	1865.12997697683	-0.625759937660335	0.227148417727881	6.89921865232056e-06	0.00902229639214829
EMD	1766.15616829943	0.254003814476238	0.0984991353539528	8.67460053192204e-06	0.0103986773876415
FITM2	506.088935554942	0.273201773315814	0.111083308732817	1.12118770361194e-05	0.012406373166506
BLZF1	994.994994990387	-0.558661154775476	0.229602696443522	1.41063656654669e-05	0.0124285272047259
CD2AP	1707.71626407146	-0.321403192133752	0.137245629564552	1.46878667000585e-05	0.0124285272047259
H2AFV	7737.47003087843	0.407705695242722	0.167484515742979	1.26647184268942e-05	0.0124285272047259
TBCD	3311.84383552841	0.255233176360057	0.105057275082982	1.44959003506475e-05	0.0124285272047259
SAMD9L	2801.2159338514	-0.883662830895997	0.502980995108517	1.58276568942039e-05	0.0126489358012846
ARL10	1136.22801361767	0.258092762456569	0.109751730448776	1.84346382870294e-05	0.0137810174019541
WDFY1	4392.74563689286	-0.61646126521289	0.277733768988051	1.91602605519001e-05	0.0137810174019541
TXNIP	1180.89725892488	-0.681400679056403	0.344025375692098	2.34722748237657e-05	0.0160785082542795
DAW1	372.427729908214	0.731720662472784	0.434725684351977	2.95865919943659e-05	0.0164447964974832
HERC6	4985.48363925636	-0.616388689522715	0.320318208239553	3.1709008084387e-05	0.0164447964974832
IFIT3	7688.19738786863	-0.824897538669153	0.65374210673928	2.72427535950949e-05	0.0164447964974832
L2HGDH	370.421407146181	-0.535539816500128	0.252785378260514	2.74944830688375e-05	0.0164447964974832
MRPL44	1233.77291155074	-0.251459178523835	0.110516321769452	2.56035789977983e-05	0.0164447964974832
TEX261	3233.31303651683	0.218129537217071	0.0914698201210166	3.04473161410614e-05	0.0164447964974832
UNC119B	3480.37601722697	0.422881402397736	0.201807394194875	3.20093362481426e-05	0.0164447964974832
NCOA7	1015.82390978972	-0.718835715415019	0.452673726602861	3.47121029548925e-05	0.016684795657979
SP110	834.299764697077	-0.668155576802869	0.383778308915938	3.47962370343671e-05	0.016684795657979
CCDC167	437.344354631983	0.477773402858358	0.241812941665499	4.06844438810768e-05	0.0177347189463421
GPR37L1	1743.03559268199	0.70972220926484	0.480626070070509	4.0378673577859e-05	0.0177347189463421
IFIT2	4660.78859986743	-0.598217533956211	0.748265987386291	3.98539666336405e-05	0.0177347189463421
ZMYND10	1360.04117633527	0.660804968526345	0.413950110312934	4.31595468279106e-05	0.0182602965035145
CASTOR2	6644.27782940672	0.454933150940979	0.244012988631089	5.40534619680364e-05	0.0203067226134412
CNIH2	3989.49650230457	0.368746473150636	0.192852577220104	5.36357051411294e-05	0.0203067226134412
PIK3AP1	1151.1774645434	-0.658174946289588	0.479406341550224	5.50547224139176e-05	0.0203067226134412
PNPT1	1937.78115494299	-0.612249226431191	0.382119605799156	5.19637863324559e-05	0.0203067226134412
ZNF350	269.909188306754	-0.386208470184496	0.200508566050248	5.07570264811626e-05	0.0203067226134412
DDX58	4858.83890232338	-0.652746281133692	0.493703197712966	5.86265871338176e-05	0.0206968250623843
NCAPD3	953.520394506916	0.417420436539956	0.225227461285151	5.89899080679705e-05	0.0206968250623843
FAM92B	238.86884184025	0.636566668311722	0.484030008342547	6.34276104866125e-05	0.0217239565916648
CCDC117	1960.1434877783	-0.269241276852115	0.138852211611703	6.58983248634625e-05	0.0220452884456025
ADAM11	81.1653193865918	-0.628704434050386	0.535214423814142	7.04838492083538e-05	0.0225313371302704
CMPK2	1691.15009180069	-0.616959992148063	0.61535785258877	7.04191071448406e-05	0.0225313371302704
GMPR	812.074624184162	-0.623295032496569	0.553031578346455	7.27398927173692e-05	0.0227470294943338
UCP2	706.909357917946	0.380188144199151	0.213558087489414	7.5314423964647e-05	0.0230510210368393
CTSL	1243.7725976492	-0.36463111958091	0.205624729231879	7.89495055044608e-05	0.0236601799308681
CHMP5	2289.9174170331	-0.28707087057781	0.156706571048745	8.30573151708386e-05	0.0243832546680105
TBC1D31	258.598888072813	0.401054423182975	0.234579427585296	8.62037527437178e-05	0.0248008196643676
AP4S1	303.093323772373	-0.29427117443945	0.169348313560442	0.000106911839555925	0.0301554276865095
KLHL20	1434.97009582493	-0.247663932517161	0.136271904118095	0.000115554812491793	0.0319523029615199
N4BP1	2939.42801550249	-0.406639810719539	0.262194587751495	0.000122167303641543	0.0319523029615199
PDZD2	652.117619161791	-0.515688059964055	0.561882481893878	0.000121938277695281	0.0319523029615199
SCAMP1-AS1	290.863154088646	-0.463846724542192	0.32090124839987	0.000120168119063734	0.0319523029615199
C3orf38	1936.27773078673	-0.150222995841591	0.0552341387133424	0.000129582127674461	0.0327024369578443
SAMHD1	5553.70452902049	-0.43454890072392	0.29384699066274	0.0001277608332987	0.0327024369578443
THEMIS2	168.089322661446	-0.448598232164724	0.600296810488304	0.0001335632656484	0.0329211535066438
ZNFX1	8458.7538198018	-0.466741483856554	0.343162829281406	0.000135025933742926	0.0329211535066438
SLC25A29	1078.61221439169	0.328855245726781	0.205128732191113	0.000137673512311612	0.0330072245767091
MAP6	3813.58525160979	0.33412240689887	0.212382563318516	0.000146488267325405	0.0345448151717369
DANCR	510.116136224289	0.482700700832388	0.412394718106316	0.000152670108290445	0.034987181304015
RFLNB	1330.37298037553	0.470396187947594	0.378611601390928	0.00015322853125846	0.034987181304015
SHC3	3745.54296084489	0.207552112505234	0.109346817442954	0.000163703580826415	0.0367949376591871
DISC1	265.524214962909	-0.401529872929937	0.28727218670024	0.000170277494369177	0.0376837193307786
LGMN	2930.4634974136	-0.44935415561258	0.366482208295368	0.000174475084707492	0.0380276377805647
DEGS1	3172.32518385097	0.149303363579206	0.0571443654259053	0.000180847109409861	0.0388281443113561
NUPR1	189.887674437801	-0.459765428716239	0.451960601053588	0.000186132937818763	0.0393753280959252
TREX1	420.717132477855	-0.432983459381889	0.388569101019909	0.000212068316085673	0.0442116337230783
DDN	302.370407215739	0.42823482950318	0.443977192525147	0.000228555911748582	0.0469682398643335
IPW	629.748971516817	0.25091649343701	0.159837357530816	0.000231948838936869	0.0469941415226319
SCUBE2	471.865960027287	-0.414729957313471	0.376935104349866	0.000239646758550588	0.0478794253020862
CENPI	378.631970612055	0.41752609369601	0.443628178987641	0.000244965499546753	0.0479898166159856
FAM168B	7729.05086958215	0.227449748793538	0.139321477271485	0.000249147587160197	0.0479898166159856
PDE3B	280.159103439736	0.387074316732693	0.31956027346238	0.00025020759445248	0.0479898166159856
NUB1	2469.37913730526	-0.353294200613513	0.275027462246848	0.000264899976649752	0.0501392916329826
EIF2AK2	11414.0851819136	-0.355018081308917	0.279986111824862	0.000270940946168131	0.0506166949432281
CXCL16	916.665144740978	-0.37422067045855	0.314387156197661	0.000277251005863449	0.0511314835813554
TSPAN33	460.84229853863	-0.342069593008383	0.267667487255693	0.00028436519422594	0.0517796622650652
NSD2	5285.70517921124	0.258791337534747	0.178731186451471	0.000304836558055585	0.0535441692697444
RNF19B	1365.53716620049	-0.246977648921587	0.16697074625259	0.00030894445946394	0.0535441692697444
TUBB4B	8340.39637171431	0.317544613672327	0.241860654321341	0.000300136399409309	0.0535441692697444
ZNF761	401.949991778894	-0.238694652379578	0.158007265855289	0.000306849173512366	0.0535441692697444
SLFN5	3959.12464190311	-0.381650470525068	0.426791381142277	0.000314007243835559	0.0537737405068396
TBC1D2	120.078156351801	-0.344426045700787	0.285575291425434	0.000320871886772993	0.0543028481321118
OIP5	110.990613171606	0.362097624880557	0.457784206847501	0.000332528412497075	0.0556211769043072
CRTAP	5652.96752137726	0.234327996319326	0.159297812879472	0.000357241127497208	0.0574008941878476
ELMO2	3053.32515709166	-0.260812885640346	0.187692709103645	0.000350595462410238	0.0574008941878476
FAM46A	836.250771110103	-0.362228845662958	0.355804750651381	0.000359129682092894	0.0574008941878476
RSPH10B2	87.0334409437602	0.297040295767346	0.491210525277886	0.000353994011535842	0.0574008941878476
UBE2L6	5697.0761506605	-0.291489036037745	0.226087590142784	0.000367211438228344	0.0580476542737883
TNFRSF10D	711.965282017277	0.325146407570287	0.273773395901384	0.000371248696663541	0.0580479619728808
SNN	5102.67715840268	0.224206493543931	0.152854936918725	0.000404958665597228	0.0619716000491078
WAC-AS1	461.123566345012	-0.215270490887405	0.142202437768283	0.000402695276046755	0.0619716000491078
TRAFD1	2335.80194818138	-0.269586296679729	0.207848179876207	0.000415807077138411	0.0629619453119583
ZNF766	669.470911599052	-0.197306969407403	0.122358436772079	0.000421851916271702	0.0632118730788378
CATSPERB	195.992437107879	0.334237235042736	0.331224314424336	0.000442764134072146	0.065661464625029
ARHGAP22	191.308918357313	0.321527060199898	0.359989723739424	0.000512554449957126	0.0664242861498492
CBX5	41836.5313942321	0.236368299005013	0.174889896431154	0.000477134741435709	0.0664242861498492
CD99P1	92.9810319006382	-0.305874881694109	0.282142342319464	0.000499420112209751	0.0664242861498492
CKB	19587.4208947825	0.261794446252458	0.208809144770475	0.000488167759694271	0.0664242861498492
CMC2	478.488985745001	0.243687915275076	0.187872796376947	0.000510189183574991	0.0664242861498492
GDF11	2157.03518850342	0.208285702587132	0.142549222240623	0.000508499388851061	0.0664242861498492
H2AFX	4624.98771416589	0.291188166249588	0.255740668290691	0.000505549371863123	0.0664242861498492
ITGAE	183.938942015563	0.28809737122394	0.249980679315126	0.000503212594898924	0.0664242861498492
KCTD15	1221.18255413751	0.210173963644776	0.141996366073798	0.000471815676165255	0.0664242861498492
LOC105374997	270.387493558233	-0.247928779370443	0.187230206518726	0.000459719378180123	0.0664242861498492
MAZ	10862.0168005316	0.169244050219396	0.0913371407467412	0.000487269077526746	0.0664242861498492
NIPAL4	82.4784470140372	-0.326941381392143	0.381118139935272	0.000484841368493397	0.0664242861498492
P2RX4	534.739729464843	-0.238313767983609	0.180443497880081	0.000505753847156804	0.0664242861498492
PARPBP	218.196569937051	0.325691705793484	0.324232778397163	0.000473718286957075	0.0664242861498492
TANK	1554.99676474415	-0.227084075698201	0.167359179315618	0.000518371691670372	0.0665783641489134
MED18	195.747693538994	-0.292178365549935	0.264905967808436	0.000534539200350081	0.0674504069915431
RABGAP1L	2350.56299667437	-0.317065580017814	0.350046636191628	0.000532256152498822	0.0674504069915431
AGO2	4686.39452292699	0.202555070582802	0.139744306264971	0.000571203737586808	0.0676352519074991
BCL2L13	3984.55449189103	-0.176814457374995	0.105983493980855	0.000585738283937396	0.0676352519074991
CNP	13063.3300932463	-0.292076699080355	0.277685453553087	0.000578915980138511	0.0676352519074991
CXorf38	588.861547553851	-0.230055002211787	0.173882528376391	0.000545936172035927	0.0676352519074991
FAM102B	920.254922495982	0.215943683174129	0.156324896771942	0.000556661010032305	0.0676352519074991
PRKDC	19014.5677774714	0.194796147695822	0.128640019904338	0.000559545846394168	0.0676352519074991
RNASEL	244.312104215812	-0.307448183629648	0.347124435729636	0.000579227858490948	0.0676352519074991
SLU7	1678.65286109694	-0.158502476495574	0.0813719679938984	0.000574975090466624	0.0676352519074991
STRADB	1540.53271313559	0.203294919956132	0.142124729289179	0.000590855309175225	0.0676352519074991
TRIM21	928.814946817909	-0.301798641697258	0.289468364086114	0.000544704557861283	0.0676352519074991
TRIM69	96.7336006577117	-0.303637919337525	0.326155053918635	0.000592425564153277	0.0676352519074991
USP18	1211.01309751732	-0.286620331503076	0.418287326760798	0.0005676929995327	0.0676352519074991
LRTOMT	766.791823681104	0.293911186664896	0.291269346420945	0.000602639381272944	0.0682595866111126
HDX	521.876044254246	-0.20497588229228	0.146159244115175	0.000615518279596476	0.0691736754062133
NFASC	2872.3501508668	-0.276012309411194	0.257072476752995	0.000633261490766895	0.0694067276202023
SEPHS1	2614.6239925564	0.174627260990887	0.105463790136669	0.000636891765440856	0.0694067276202023
WDR38	383.874002568248	0.297678740246003	0.358310170328988	0.000625596303366343	0.0694067276202023
WRAP53	695.867004505813	0.204990224573499	0.147039101163268	0.000627580541382579	0.0694067276202023
PRKCQ	95.6015466391555	-0.294980973148152	0.355240303711709	0.00064180852969207	0.0694166593956423
NME4	2061.09912193532	0.167152499259798	0.0960359030866067	0.000658740837625204	0.070395130918059
RSAD2	2018.03808378094	-0.23185544319212	0.421968880282154	0.000660642521650189	0.070395130918059
RARRES1	171.854346990921	-0.268627747976256	0.392175645646097	0.000699976171113222	0.0740379207460566
HERC5	1741.39848681587	-0.267386440943337	0.382132922016653	0.000734462973167386	0.0756130988618919
PCBD1	1147.08144293562	0.190887865720998	0.133556876399747	0.000729810792815724	0.0756130988618919
PPDPF	3363.17009036783	0.159361769690616	0.0879720224700189	0.000733689210852622	0.0756130988618919
SLC1A3	19909.8612759533	0.198466580759387	0.145035223472544	0.000735893906198461	0.0756130988618919
FUZ	590.472055279235	0.172634491679185	0.108000325068644	0.000756105528526292	0.0771388512613526
DDX60L	1837.72450257601	-0.24662312393797	0.392596085872318	0.000782329960909946	0.079010369219243
HIST1H2AE	3954.8169333752	0.257895641636553	0.249894068751562	0.000785435022478397	0.079010369219243
PPM1K	1463.56125341302	-0.273374531738491	0.312748797297103	0.000793560240742567	0.0792733615491793
DTYMK	855.8882085236	0.236859621917568	0.210375612752713	0.00079908511920898	0.0792747547573874
RBAK	1475.35440000646	-0.153893626010796	0.0825786431082025	0.000805275981469125	0.0793417465303655
DYNLT1	2591.21707407236	-0.209980802533658	0.168014999710086	0.000817244394662305	0.0794328420082247
STAT1	21259.0864677528	-0.267772169154585	0.287970514405249	0.000812912629812637	0.0794328420082247
PIGQ	2164.28706033526	0.165747786141762	0.100823009337723	0.000833099624942941	0.0804304570792229
C5	371.611025215867	0.251743156885993	0.25196790297587	0.000870911048218493	0.0835203695241535
CDC25C	173.227789464519	0.239527072839528	0.373803409679716	0.000897282882914381	0.0854795647067773
EFHC2	763.184321375521	0.224984361340486	0.20113703960724	0.000912019159100783	0.0859358037947228
FBXO6	228.171398883338	-0.259144999823001	0.298860004261702	0.000914020019505915	0.0859358037947228
POMK	1040.74108101023	0.143787686367325	0.0721842903564745	0.000942457818010789	0.0877296140754187
RUVBL2	2858.90365021832	0.161130180544446	0.097686845038386	0.00094529650202919	0.0877296140754187
MFAP3L	729.997027853056	-0.227010971918878	0.210028336778078	0.000961204108198925	0.0886341095925739
C17orf67	83.6123554412106	-0.251461809370043	0.289875960654966	0.000987839656182021	0.0905100220011362
CFAP221	382.198753080681	0.23722923018112	0.238380186793822	0.0010041605295487	0.0906333021950386
HIST2H2AC	2937.29578262948	0.225309000016953	0.212178305438916	0.00101307520046746	0.0906333021950386
PITPNM1	4712.21572120882	0.202857513627534	0.170118060032912	0.00101438732383741	0.0906333021950386
ZNF92	1214.62102108213	-0.15205180891556	0.0851696168677131	0.0009961822419641	0.0906333021950386
CCDC157	335.505637176542	0.180210043232244	0.133387245702011	0.00105350461855227	0.0924064874260638
SNIP1	763.298021427867	-0.175039972728873	0.124432298501888	0.00104957187241673	0.0924064874260638
SPA17	787.1665839504	0.225769292942731	0.217029000681589	0.00104761233263852	0.0924064874260638
IQGAP3	843.241245681511	0.224668603724865	0.354193680625889	0.00108097654975975	0.0939405552895353
MYEF2	3511.43838222838	0.154775104274444	0.091833316857652	0.00108405506972978	0.0939405552895353
SNAPIN	1440.60021255337	0.137985085099907	0.0674682031616335	0.00109634670044127	0.0944368100948958
VDAC3	1627.31289810078	0.150317958799307	0.0854940627796644	0.00111296393573114	0.0952975369969789
ARHGAP11A	1373.45409675599	0.235233814160645	0.326529884177114	0.00112055476998236	0.0953797654804513
CST3	7301.46344825278	-0.196813824492115	0.166651591996056	0.00112821910846204	0.0954672463248611
EIF4EBP2	8028.98592148651	0.163389628109064	0.108817936300777	0.00116392795373923	0.0973436256659232
RBM43	405.391959490233	-0.237112937078582	0.286851350344064	0.00116300167465729	0.0973436256659232
CCDC115	671.575961103819	-0.166388613896666	0.115364724292703	0.00119998651255118	0.0976458954672841
CDK16	8000.88397910535	0.151039872907887	0.0884103893576962	0.00118293768645563	0.0976458954672841
NCAPG2	912.825830683741	0.234339844873708	0.282626515110519	0.00119920647616	0.0976458954672841
RFC5	576.040516280629	0.221358641295644	0.223040406166663	0.00118610215906035	0.0976458954672841
TBC1D16	5423.11568467342	0.142561128801458	0.0755906307766906	0.00120148234255887	0.0976458954672841
ACACA	5905.58944222401	0.171641809249938	0.126518721498554	0.0012441498630545	0.0977983375958411
C19orf66	1323.44326261408	-0.23071912998549	0.27211901797731	0.0012422775801901	0.0977983375958411
CAMK1	494.028415374328	0.192994694108118	0.16553903595463	0.00122816865694164	0.0977983375958411
CIB2	567.757846224146	0.176639098440099	0.135233733123076	0.00123384278978898	0.0977983375958411
PBK	805.546330637716	0.209755357910798	0.346247051764873	0.00123170547153784	0.0977983375958411
UBA7	824.375021205097	-0.209736710812778	0.199188206386996	0.00122200969443045	0.0977983375958411
FAM212B	1815.10928819823	0.198518047519441	0.179342998102763	0.00127318920492552	0.0989990633127219
LOC107984251	164.30521992901	-0.225752144687801	0.310629231367527	0.00127241810184542	0.0989990633127219
GNAZ	2046.14532039314	0.156735877244789	0.101292388252407	0.00129659988419018	0.0997411194335598
ZNF850	614.746779951459	0.191231213692345	0.165788100067106	0.00129094737849683	0.0997411194335598
DHFR	4928.90995010427	0.191019144649384	0.168755690388063	0.00134881560046205	0.103205917088546
NT5C3A	776.11131971946	-0.220932334189632	0.302981649364456	0.00135707050245146	0.103288143797695
DMAP1	633.0540753581	-0.145209461679683	0.0834474568881072	0.0013858104162073	0.104109659369801
FAT1	41010.445221967	0.154407522438868	0.0999171926679797	0.00139612870163139	0.104109659369801
GPSM2	1844.41224810532	0.217352573045839	0.23894898363252	0.00137929239659952	0.104109659369801
IFIH1	4174.06269872081	-0.207794187075379	0.322398143041415	0.00141708163477204	0.104109659369801
KIAA1468	1544.11499948414	-0.127847612000226	0.0593548828121582	0.00141852577243525	0.104109659369801
NAPA	3154.18124220162	-0.185778239458549	0.161654518778612	0.00141401405193686	0.104109659369801
TMEM229B	622.554660153649	-0.22046029325066	0.290215727458631	0.00139714575599149	0.104109659369801
LURAP1L	190.372783513898	-0.212518659041764	0.231924116592541	0.00144763244411708	0.105172690447597
VCPIP1	3508.6595361895	-0.135890998110719	0.0699413846008039	0.00144386403358467	0.105172690447597
SNRNP25	668.188790705569	0.148005310908786	0.0900722458941098	0.00146649302934749	0.106007548880219
CDK1	1183.81206604037	0.201978116988494	0.315313924651294	0.00153149031776686	0.109988237957742
KCNH3	134.267871508047	0.212926792770291	0.255342396667301	0.00153685337709462	0.109988237957742
PITPNM3	696.906819732614	0.21284059118491	0.272996392092784	0.0015493423695043	0.110333118739204
LOC112268238	807.187711550751	-0.212081680359343	0.271414178079375	0.00156482213459971	0.110886534020773
C4orf33	333.487125819186	-0.20219880428942	0.213482170343718	0.00157780640846437	0.111258554832156
HIST1H4A	552.916771315339	0.205179098010616	0.299478928197591	0.00159150728739387	0.111677230873955
FOXM1	2470.50437012042	0.195304887511508	0.315452321091076	0.00160837471178673	0.111934931407042
PLSCR1	2008.66710043976	-0.206060359752148	0.293068729904006	0.00161074249574262	0.111934931407042
EVA1B	658.776217013944	0.174011988652906	0.146941931481423	0.00162218226238333	0.112187941559539
CCDC34	392.838261602516	0.194322446095482	0.196295383874915	0.00164241429549268	0.113043682491207
DEPDC1B	269.229369209522	0.199182302030385	0.302605266425251	0.00165912184058636	0.113553690116328
MCL1	10994.5426364069	-0.150992265307637	0.100572764366644	0.00166561199962079	0.113553690116328
BIRC5	1910.21957504906	0.186972817118385	0.316578422096492	0.00169140644675622	0.114229491721072
LY6E	7479.15779886899	-0.198494706459007	0.300116076338473	0.00168647324534584	0.114229491721072
GPAA1	3121.15330746972	0.144805154384364	0.0895084001631008	0.0017078659906126	0.114588898950664
HIST1H2BN	860.365950386233	0.204156041679045	0.273863657851411	0.00171524408434163	0.114588898950664
KIAA0513	1528.48080855712	-0.146357820312716	0.0927701698342048	0.00172062580280455	0.114588898950664
CPS1	463.220165163156	0.186875641656204	0.182993028773966	0.00173448635148137	0.114616207452434
MTG1	625.948941914558	-0.147730100008393	0.0958401518795497	0.00173697137467019	0.114616207452434
SNHG14	2824.03785249781	0.15864406753099	0.11937461949502	0.00176921830249777	0.11621098302023
CMTR1	2293.48001588607	-0.175435400990216	0.159034899349817	0.00181581746232102	0.118729700888581
RNF114	2517.44791587752	-0.188428084600714	0.194446176064901	0.00183382383348261	0.119364506084377
ACHE	315.158680657718	-0.19326658573647	0.220529448362892	0.00191467366223965	0.119750350570945
CACNA2D2	241.168044040631	-0.196741307585721	0.245186650928834	0.0019096327065026	0.119750350570945
FAM110A	159.707460128056	0.193896024709394	0.221262928679255	0.00189884042544538	0.119750350570945
HIST1H4K	3429.53937332345	0.190272546785442	0.206876136526464	0.00190526534693895	0.119750350570945
IAH1	322.960089445252	0.168026103470552	0.144126481480292	0.00187512908663831	0.119750350570945
LOC105379251	63.69667949769	-0.191966814977966	0.283133432008101	0.0019129943675839	0.119750350570945
RNVU1-7	3479.96558401218	-0.180828517526273	0.306836682280822	0.00187246619421698	0.119750350570945
XRN1	2788.16667230907	-0.191455328673165	0.209414155416775	0.00188702507270056	0.119750350570945
ZNF224	510.422294969621	-0.160906613145854	0.127647409961778	0.00187033837855711	0.119750350570945
KNOP1	530.831904245443	-0.152871697114651	0.111770769800988	0.00193749286351226	0.120652964682354
PTCHD1	1256.64667421672	0.171320247880804	0.15520091168212	0.00194901965837216	0.120847619765877
CENPO	1718.82893511836	0.180575955573963	0.181606385421636	0.00198195464486687	0.122362307151974
CENPK	299.948802291107	0.178896994979354	0.296486594334795	0.00202105327514531	0.124119912561027
METTL14	1102.3985496995	-0.137082054158265	0.0807744970160956	0.00202768018434768	0.124119912561027
DRD4	920.479123689326	-0.182364687805613	0.284157921553763	0.00209101404006265	0.126383348597904
HIRIP3	304.647623990736	0.172962107007169	0.165986629038984	0.00208513758377368	0.126383348597904
JAK1	7591.13916937133	-0.161224647185444	0.135549701402861	0.00207719132589331	0.126383348597904
CD83	506.697141547883	-0.185987685858209	0.213638856814415	0.00212572984985316	0.127410932875574
TMEM140	126.352151982302	-0.0894592780321226	0.276221830334271	0.00211851193150405	0.127410932875574
GAS1	306.525543860393	-0.187073769295998	0.263363377331358	0.00213722200213553	0.127568209546554
ASPM	2278.1068931596	0.164831222149379	0.29857187374117	0.00219845868210745	0.129013719154341
CALM1	22230.8416703058	0.14899852659409	0.110109892058127	0.00220628257990739	0.129013719154341
CDKN2C	582.321539451425	0.17096373059627	0.294119019172465	0.00217669636498982	0.129013719154341
HIST2H2BF	4022.83506150372	0.186545890643776	0.249435758268898	0.00220050728850584	0.129013719154341
PARP10	1086.04626813756	-0.179731326804604	0.277931972759894	0.00220443066639896	0.129013719154341
CBR1	1898.1679939652	-0.152991555648995	0.120594663702664	0.00223764165793367	0.130317713560226
MTX1	543.605614504437	0.138553831355205	0.0875079462643859	0.00225174278162393	0.130610160942178
SLC16A1	7117.50873337804	-0.140410942271716	0.0922173808182682	0.00228881597293263	0.132227380604963
TRAK2	3617.6862093658	0.151321392273647	0.119206978544041	0.00233331286918347	0.134258822492817
KDELR3	267.301883566385	0.177482397795579	0.197713906464111	0.00234324891437552	0.134293369056939
PHACTR4	2362.7729148582	-0.180018156961964	0.212287075875127	0.00235805080154388	0.134605399921463
CDK18	725.081234615862	-0.131656435798056	0.300311938399025	0.00237499522968041	0.134722167681778
CENPS-CORT	88.5411048151017	0.180778089922993	0.248675678610346	0.00237882729170466	0.134722167681778
LOC728743	201.674817023211	-0.179729464755698	0.251070559365826	0.00240165565777954	0.134952408738901
TRIM52-AS1	337.600684574832	0.167759607303234	0.166558215363904	0.0023956582348747	0.134952408738901
FGD1	1157.71690385993	0.144384090817896	0.105186221351105	0.0024604444695117	0.135590713135225
GPALPP1	689.633279299707	-0.133895207835787	0.0814421875984867	0.00247899600657381	0.135590713135225
GTSE1	1052.70028278181	0.159579395985472	0.289019214566543	0.0024412632098303	0.135590713135225
HIST1H4D	632.592425112388	0.168245637135271	0.277638019789859	0.00245828992716803	0.135590713135225
PIMREG	429.35686106069	0.156584759356565	0.289791550347961	0.00247343287698128	0.135590713135225
SKA3	519.897191691084	0.16855233132397	0.277613300567789	0.00245191870332756	0.135590713135225
TRIM5	3073.96518446737	-0.167430485299427	0.169037270473508	0.00246381968331153	0.135590713135225
ARHGAP33	903.122443075739	0.156564280035863	0.138251511545305	0.00249963326071049	0.135687639454039
PPM1H	371.406240667854	-0.177807357400072	0.242232259701147	0.00249867875341439	0.135687639454039
DOK5	984.763134804285	0.169581381505591	0.180881898697559	0.00253814157357026	0.136915671798653
HELZ2	4808.07135277683	-0.167754778231858	0.2709299525134	0.00256032782160847	0.136915671798653
STARD3NL	2264.41939993026	0.134729933543898	0.0843112879138474	0.00255100741984392	0.136915671798653
TRMT1L	857.573234779929	-0.142185525723243	0.101736713205936	0.00254904848763809	0.136915671798653
ERI3	2193.27517502316	0.13118042062586	0.07730830835335	0.00257772369846148	0.137335390379142
DLGAP5	963.698418309727	0.150622170133189	0.287013349148619	0.00262056309584692	0.138083516973472
KIF11	1944.65469037931	0.165684580606876	0.271628677881594	0.00260156484551644	0.138083516973472
ZCCHC6	1343.86185598002	-0.125931398070745	0.0681727017249865	0.0026168493786844	0.138083516973472
GRAMD1B	458.449578727419	-0.168127470760637	0.263094268380807	0.00264875101157155	0.139059428107506
CCDC18	197.584968088337	0.173583488489427	0.220327693685367	0.0026767979630821	0.139288987111479
PCDH17	4603.08134015016	-0.172902957554589	0.211097831219755	0.00267322867599986	0.139288987111479
SPTLC2	2602.25890414145	-0.15511704182175	0.140502681549942	0.00268217236217447	0.139288987111479
AKR7A2	1405.74873143887	0.139192178326748	0.0974640325017211	0.00270222942326055	0.139825792279148
POU3F4	449.513902833264	0.158008195191388	0.150892360053174	0.00272363994765219	0.140428532784863
MZT2B	1733.62664163161	0.140111349724245	0.100806318292571	0.00275128060570419	0.141347041118053
RND3	4340.70827479776	-0.163032259822579	0.169827555452938	0.0027643213142182	0.141437036474985
RNPEPL1	1570.65534620944	0.132170424996587	0.0820373435055245	0.00277269685686102	0.141437036474985
PCDHB9	141.741979608746	-0.16461403122561	0.180744551106113	0.00283973407027984	0.143836530285125
SRFBP1	722.671831586269	-0.131793131659401	0.0820357928781565	0.00283113063169716	0.143836530285125
ADRA2A	100.294405899975	-0.147150234279821	0.277750351582518	0.00289296355258936	0.14500097806271
ARHGAP27	61.5767376548866	-0.125216112456056	0.285409707601276	0.00287510644583827	0.14500097806271
PRC1	1682.71692936047	0.158362387220111	0.265506572158867	0.00288537988721048	0.14500097806271
SNX6	2935.55196827298	-0.141257898756824	0.107502140896029	0.00291731289242883	0.145713701241627
CDC42EP1	5847.59350547358	0.129417241227781	0.0783782148603615	0.00294566855296734	0.146620907039568
ARHGAP19	618.502720007198	0.15368874466392	0.146175278319229	0.00296030370450165	0.14684127168709
ATG14	722.101881527517	-0.132653336487085	0.0863750282687112	0.00298958432304343	0.147277981119794
SCARB2	18226.1222206044	-0.160114782222797	0.17060114478109	0.00298424080392571	0.147277981119794
CER1	73.7496484985222	0.0549063742290244	0.216818947447111	0.00309736879312733	0.148455585112532
FUT4	332.993946403518	-0.163361936591137	0.201035695206471	0.00312821484018513	0.148455585112532
HIST1H3I	1664.58796992132	0.165153386901321	0.221003335369509	0.00307339499534637	0.148455585112532
IRF7	1598.21346001559	-0.159057704144781	0.254373507793661	0.00304188060797061	0.148455585112532
LOC100294145	687.244382782613	0.123187006153767	0.0681578597216907	0.00313733040488076	0.148455585112532
MFAP4	314.719431713294	-0.149461971856451	0.265909395135661	0.00311571456604081	0.148455585112532
NEK2	649.290450695729	0.137553679229869	0.277449419677622	0.00306085979698828	0.148455585112532
PCDHAC2	660.433625528263	-0.139257314692509	0.106300790172017	0.00311607853371978	0.148455585112532
RTTN	374.63083314416	0.151077226339857	0.143524876331809	0.00312614519677383	0.148455585112532
TTL	3636.40485153747	0.152607839380273	0.148174872535427	0.0031087944204169	0.148455585112532
UBTD1	1617.77879121016	0.136126975780839	0.0961882025223915	0.00304633329497603	0.148455585112532
ZNF644	4735.76618067488	-0.116203407008239	0.0571232576261762	0.00304657652321296	0.148455585112532
RCHY1	982.184806052189	-0.123254225106081	0.0684265139783642	0.00315463464074542	0.148784981334829
FAM72C	65.9853859718445	0.0882309902485562	0.26102776138286	0.00323131155719652	0.151408523616521
GCH1	552.031298644489	-0.133089301546379	0.27410932916131	0.00322994908206175	0.151408523616521
HIST2H2AB	653.50484609251	0.161651226683482	0.215387976606753	0.00326198135304305	0.15185631638681
ZNF195	1331.71908571078	-0.123392812223115	0.0695285608722419	0.00325154164582162	0.15185631638681
CNNM3	1166.83406486249	0.120700725096101	0.0650379940148617	0.00328008523173093	0.152206535672418
FRMD4B	812.925689996164	-0.11732730853548	0.274547491877424	0.00331218692506404	0.153201957932624
LOC100419583	2394.77213672399	-0.159708771559823	0.201602784513384	0.00335548417913406	0.154707179220652
LRRC3	337.28193318363	-0.159729814928417	0.213928831226959	0.00337053831047093	0.154904771872602
ACO1	1763.59303391268	0.158225182076538	0.213233581433146	0.00345815150431494	0.158425189138759
ZNF397	593.838031910423	-0.142673391501545	0.126204103473067	0.00348291489344804	0.15905311346746
RNU2-1	960.806845418463	-0.157417639291962	0.202210703725092	0.00350441577466813	0.159528547210763
EFCAB10	464.037784307358	0.15560694366372	0.203776169952027	0.00362589364430819	0.162573281982241
KCTD17	2200.09441508114	0.129270802986741	0.0872208446819277	0.0036210456083301	0.162573281982241
NUSAP1	2194.34419520819	0.13932947511069	0.257941379597571	0.00359698715469627	0.162573281982241
SSPN	1416.32073159759	-0.144793984057685	0.138368969291112	0.00362780837791445	0.162573281982241
VASH1	2852.49099551322	0.151267945729306	0.164000157900283	0.00358458291554142	0.162573281982241
UCK1	1031.4291116932	0.120104077372918	0.0669037423363103	0.00367160468300341	0.164024948338522
AZI2	1480.19526426427	-0.131563235096466	0.0948330571520676	0.0036863667760502	0.164174569886941
ZNF557	591.295496142223	-0.144610456363861	0.140481626847426	0.00370984740327945	0.164710354617824
ANO6	4520.99931837736	0.125509360896315	0.0788721608309037	0.00372660982887495	0.164945484271896
CHD6	5930.41834696737	-0.138277178230142	0.118575316448213	0.00376886748339708	0.166304167940696
CTDNEP1	4771.75499315014	0.107338657977444	0.0502236118223885	0.00379507185255233	0.16643935548465
TTLL5	2056.92460195465	0.134525419084048	0.10619895148166	0.00379051278465366	0.16643935548465
ANKIB1	6203.92140049598	-0.131916090822124	0.0986014232216479	0.00383553062056852	0.166689147966399
LOC100506885	87.5043454831508	0.152478648254137	0.191665462137232	0.00381307500469036	0.166689147966399
SGO2	762.169312434807	0.144667782815542	0.241306289231069	0.00382555649637111	0.166689147966399
NUP62CL	58.0426501506847	0.146621152461385	0.235430691139602	0.00385567392380946	0.167059847572286
CYB5A	512.329795673059	-0.134485466083958	0.107874650143994	0.00387498592238205	0.167364139772453
SYNRG	2784.89143493955	-0.119930918190479	0.068293182904222	0.00389760075243461	0.167364139772453
WASHC4	3456.43693173375	-0.136049464661142	0.113579999638448	0.00388664061193475	0.167364139772453
HJURP	727.704765865987	0.127929519379403	0.257633701735148	0.00391659193122741	0.167679092055673
ESPL1	558.565918857243	0.126611535105744	0.25780555556731	0.00394109925752229	0.167820189510632
HIST1H4B	787.138133217052	0.150891047034794	0.204446421906972	0.00394649147021194	0.167820189510632
LOC101928589	54.8551809387681	-0.0153640336949433	0.139728654086919	0.00395488663497424	0.167820189510632
GCC2	1930.65201320278	-0.14142854912611	0.137560559012357	0.00400333261040999	0.167924445653479
HIST1H2BG	1192.8538413982	0.150075286723829	0.196052359574742	0.00401181111889541	0.167924445653479
HIST1H4C	1140.99499972951	0.150144062660867	0.193236325509952	0.00400065105792995	0.167924445653479
KIF18B	801.148174164311	0.12614319879289	0.256215052519278	0.00401571145671163	0.167924445653479
TRIP13	450.077053282272	0.143548139235555	0.235105273821024	0.00401083785263804	0.167924445653479
APOL2	2850.73680127926	-0.142764164387703	0.14617244102982	0.00407672402132247	0.169366308282731
CCNA2	1534.68694798763	0.129546871370304	0.252045916705462	0.00408274093979487	0.169366308282731
NUCKS1	23533.5321050804	0.135084723617425	0.11482192784026	0.00408551331067833	0.169366308282731
KIF24	798.496929685605	0.147291996865121	0.215269818146712	0.00411898058363441	0.16977517391284
NKX6-1	2779.85608714812	0.132315761049634	0.105333543772348	0.00411071977534383	0.16977517391284
ABCB11	65.27902614369	0.124577593366194	0.252402622306323	0.00421254843935411	0.170431564645827
BET1	594.734529291238	-0.124936465588645	0.0826965022774091	0.00416659441164746	0.170431564645827
C9orf116	741.444823702681	0.143151630892539	0.158193959018261	0.00429655736720893	0.170431564645827
CD38	2877.45087333665	-0.0829153786254422	0.245888762474888	0.004283617237773	0.170431564645827
CDC20	941.720801828492	0.122590974000585	0.253042934235921	0.00423661841901609	0.170431564645827
CDK2AP2	1285.99871891779	0.138653961911198	0.133484608475488	0.00424110849654141	0.170431564645827
CERK	1964.18125318972	0.140736192476078	0.14176586069285	0.00420893271407675	0.170431564645827
HSCB	287.663400035311	-0.133263272991725	0.113297045012689	0.00431262353361704	0.170431564645827
LRRN3	6393.71262708365	0.133179165218236	0.110606523097167	0.00420968444148402	0.170431564645827
POLR2E	2800.23801934168	0.12042393247804	0.0727136182116051	0.00430829223682491	0.170431564645827
RACGAP1	1501.03315760174	0.137512524682194	0.238788856904652	0.00420685879247157	0.170431564645827
SLC4A2	5018.11634782296	0.12438796700193	0.0821597436179692	0.00424649726505854	0.170431564645827
SPC24	689.534194568655	0.121582547488422	0.252884761119218	0.00426834707928128	0.170431564645827
USP30-AS1	90.2437817541225	-0.0825315342803617	0.246681330081866	0.00415976750280397	0.170431564645827
XRCC3	277.321817474321	0.140706796204149	0.229622672492056	0.00427646780695721	0.170431564645827
HIST1H3B	2693.32408009722	0.118986023250837	0.250764183132551	0.00443005066543329	0.174115515907808
TTLL9	326.046435708972	0.144879692685002	0.1952741753584	0.00442964294810868	0.174115515907808
TMPO-AS1	107.135196845804	0.137316020294181	0.228240971222356	0.00449725106171679	0.176275085893177
SNORA53	97.2686724124668	-0.119541288895929	0.248750362967646	0.00451289980816684	0.176407781903478
SUSD1	2447.33105585845	-0.122284996081056	0.0796067143650062	0.00452846224422983	0.176536393992537
HIST2H3A	4401.42786761839	0.117717687705487	0.249108675790937	0.00454249087408178	0.176604678982882
GTF2E1	1003.91820158425	-0.128354290871866	0.100218660463402	0.00458011081849459	0.1766351048902
HDLBP	20232.7568436839	0.119943300204062	0.0739425653946979	0.00457288240102366	0.1766351048902
TNFSF13B	385.805038750979	-0.0487475976930601	0.200835096738364	0.00457067881815994	0.1766351048902
CDKN3	297.396937783772	0.121804810533714	0.243871354691576	0.00467076942617463	0.176725579135338
DAG1	18798.0853560917	0.105247291133973	0.0507822373480594	0.0047123811587438	0.176725579135338
DCTN3	1480.05053139237	0.118185412932782	0.0710425392197132	0.00472173787731139	0.176725579135338
DEPDC1	648.847014855586	0.129849811413896	0.237490012667573	0.00460071010359736	0.176725579135338
GAS2L1	2286.63278324558	0.124545174655637	0.0878770559811552	0.00464234672676835	0.176725579135338
H3F3B	10382.2552196175	-0.123712979340258	0.0856970234544129	0.00467883974879235	0.176725579135338
HIST1H2BO	2169.62955746759	0.126283005710533	0.238689559265539	0.004715729048616	0.176725579135338
LOC102723323	159.683131870564	0.140953120844689	0.169606714772311	0.00471047821332032	0.176725579135338
LOC107985115	107.47819332411	-0.141571302411234	0.181586769001891	0.00472745955106104	0.176725579135338
LRIG3	3084.82895816627	-0.128044429266649	0.101861310328959	0.00472803765038807	0.176725579135338
RBBP6	1665.59430733158	-0.133989091371595	0.12741195774534	0.00472988168002122	0.176725579135338
UBA6-AS1	282.706563003369	-0.13320995713323	0.121434700963256	0.00464499774590481	0.176725579135338
TAP2	4514.64062707018	-0.139444127676949	0.162627710604533	0.00479966556283469	0.178570345381922
TMEM97	1974.81713493611	0.140006198631423	0.168367568097803	0.00480408228451886	0.178570345381922
GAD1	100.993565643219	-0.139954999488795	0.192106283597313	0.00487655823857218	0.179409949518826
MYBL2	1508.78950590158	0.118918704187866	0.242200363690724	0.00485018476365784	0.179409949518826
NFX1	1502.27139543674	-0.10486929989336	0.0507711374905815	0.00485509941164287	0.179409949518826
SEPT9	9500.11862451955	0.132814833233415	0.125895950973763	0.00486844897458882	0.179409949518826
GOT2	3268.00733436372	0.11401469913001	0.0637994332928298	0.00492098510070121	0.180146870351816
PARP9	5116.95008308606	-0.137273401671191	0.153266775463593	0.00492163503985149	0.180146870351816
ADAMTS8	62.8691395473384	-0.0946892200354651	0.244910938928715	0.00499149576587137	0.181114152738519
COTL1	10827.7955405423	0.137783187646616	0.163334341004101	0.00501101374973448	0.181114152738519
HIST4H4	684.662433421354	0.137874429160166	0.162105819312968	0.00498415635962704	0.181114152738519
ISM2	92.4976645644757	-0.107625809953989	0.244729910740427	0.00500526947012585	0.181114152738519
SDHC	2417.93297395461	0.118386918603293	0.0738350854321413	0.00499835501330299	0.181114152738519
ADAR	19145.7805513916	-0.133913541798701	0.137057961817341	0.00503375798816376	0.181480222204851
SUN2	1926.74763600674	0.133915466380718	0.139247513975544	0.00509124975415355	0.183094069283747
MDK	3354.39920501448	-0.137009485925138	0.16329262393242	0.00510703170095756	0.183203618499438
TVP23B	1014.30996376341	-0.115769525618285	0.0685806369764054	0.00512480923453579	0.183384031937307
TOMM6	859.307482462689	0.121279127908772	0.0837853942254774	0.00514145280101952	0.183523073306863
GABRA2	93.3420257550169	-0.135070108812431	0.204120089978185	0.00518216726004409	0.183609546886045
LPIN2	2096.45142041279	-0.117513812101148	0.0729947232116592	0.00516103121012927	0.183609546886045
SAMD9	3747.3605613562	-0.116924683081479	0.237343142360101	0.00517037356430428	0.183609546886045
RIMS1	509.257995940778	-0.13586441591345	0.195754080081316	0.00523220292954664	0.184926877497613
MTERF1	290.198875601833	-0.125011253770949	0.0996109129892079	0.00525643632969643	0.185328030888929
ATG9A	4151.99724534698	0.112530039862543	0.063126816824624	0.00530619061485003	0.186489606338743
HIST1H2BE	845.707675841594	0.127813980851578	0.220447207075833	0.0053153102953691	0.186489606338743
SNX2	1578.70214032877	-0.121337460885293	0.0874167500423559	0.00540246625364154	0.189086318877454
STX4	623.356340768318	-0.11469723040522	0.0684454130963651	0.00546023492517029	0.190644367472269
ADAMTS10	467.601089839529	-0.134070726466673	0.184825482759515	0.00551539161424432	0.191178092460011
NABP2	1471.78399860474	0.118138645659703	0.07794510034734	0.00551150633700084	0.191178092460011
SLC39A12	300.707384860756	0.106217072219029	0.237669795490894	0.00550838074606505	0.191178092460011
SMIM14	1915.28540973553	-0.131922500906436	0.147216644542494	0.00557723072883649	0.192856884697867
TNPO2	4825.05744511315	0.115106469981191	0.070356430272239	0.00559703250200822	0.193077488108845
DTHD1	814.976788462602	0.0971624769730759	0.23802935321251	0.00561537797722476	0.193246919144445
ITPK1	2823.17683495616	0.116357565187022	0.0740833458548652	0.00565533785759501	0.193587677125692
SLCO5A1	697.291828411212	-0.132611929613347	0.186291057279908	0.00566565255960489	0.193587677125692
SMG6	3575.05757446437	-0.11426855621529	0.0686774546780669	0.00564360600060282	0.193587677125692
LSM4	1761.34503409763	0.128940184638107	0.131119379406029	0.00570375878276357	0.194427891208659
AAAS	1147.20922121072	0.116466973648588	0.0765975064653829	0.00590074991273569	0.195273130138029
BRD3OS	2661.42980105713	0.118602411535233	0.0820564142640163	0.00575214633870947	0.195273130138029
NPIPA5	169.847550645753	-0.106510752901432	0.232732441526302	0.00584306396210224	0.195273130138029
PLK1	1506.80789966578	0.10640135123174	0.23305779508671	0.00582407199273881	0.195273130138029
RFC3	652.89211744195	0.125850856164501	0.208874539007674	0.00585558323758551	0.195273130138029
RRM2	2983.26047550376	0.113058138048266	0.228590875517529	0.00582796259652083	0.195273130138029
SPC25	294.258461860144	0.107124136652278	0.231933163585225	0.00587642647898851	0.195273130138029
STAT2	5539.51896779857	-0.131172192299143	0.15833612166005	0.00585065955974816	0.195273130138029
STMN1	6265.72883986013	0.119985705708416	0.0877917002855571	0.0057991885964175	0.195273130138029
STX17	2212.44315793193	-0.117505566068682	0.0797965493484698	0.00588614802980139	0.195273130138029
TAX1BP1	3847.0906758887	-0.112347561693646	0.0652270891945854	0.00576922381647932	0.195273130138029
TPX2	3123.61125167621	0.1138896398033	0.226511601642717	0.00590502687591537	0.195273130138029
UBE2QL1	266.1864382988	-0.11967261295521	0.219681416922494	0.00590253503256027	0.195273130138029
RFX5	2458.97615470445	-0.115531663509565	0.0741874292993806	0.00594346999694674	0.195699706447985
SLC8A3	326.304471990843	-0.122087068611593	0.214712874821733	0.00594513532970244	0.195699706447985
CCNB2	759.607592971404	0.110866515685623	0.228001573839244	0.0059726782173092	0.195907600320587
G6PC3	4172.12603183263	0.117531305638954	0.0809473890623628	0.00598365585527619	0.195907600320587
NCOA2	3672.15798150161	-0.12570111825733	0.120459044433069	0.00600592643318589	0.195907600320587
TAZ	206.64329502421	0.123935554101948	0.110052812921086	0.00600011401046161	0.195907600320587
RBMXL1	1603.36013074499	-0.118706873029886	0.0859017157971449	0.00603127144339245	0.196289230120363
CCNB1	1870.05050156107	0.116364955004268	0.220304932504835	0.00609599896748489	0.197947957443048
FANK1	316.793405754463	0.129230395806282	0.15841076325424	0.00614503302598468	0.198643370963572
MSANTD3-TMEFF1	532.207565050875	-0.124581674271708	0.117186546798285	0.00613184294182336	0.198643370963572
ARHGEF3	1193.47091523203	-0.128985222314465	0.160305866639357	0.00619540630241751	0.199375659195248
RIMBP2	328.236151464947	-0.128568837877429	0.181864833943755	0.00618830883252573	0.199375659195248
GAS2L3	588.678378541089	0.117236512821883	0.216090898423043	0.0062508683683972	0.200044340162271
IFT22	1605.32889765302	0.122620077664189	0.108950908278484	0.00626449093957615	0.200044340162271
TMEM265	204.985379331865	-0.128565581791001	0.170582724598587	0.00627181073431939	0.200044340162271
VSIG10	426.363635154452	0.127086851201176	0.139408596901424	0.00624472391034827	0.200044340162271
TP73	88.421906357622	0.0669853287954038	0.218815483599515	0.00632355648141297	0.201248584037888
AGRN	21616.80491934	-0.127479292978972	0.166120248500068	0.00643842178699073	0.202049073789198
DIAPH2	1175.39640056264	-0.127080812441681	0.154663670525256	0.00646107569989789	0.202049073789198
GPR180	778.762765548356	-0.123312654149302	0.117039323350004	0.00641163211427123	0.202049073789198
KIF1C	4835.43588525746	0.124172583489068	0.124438785725625	0.00645748391463828	0.202049073789198
LOC100288637	77.3930460537809	0.110308017133889	0.221025339844221	0.00644552649397748	0.202049073789198
REEP3	4780.39385458391	0.116328954637839	0.0818358576712583	0.0064521335754494	0.202049073789198
SHCBP1	607.551079084	0.104191073488809	0.225572615707177	0.00645782579854152	0.202049073789198
WDR89	596.222676438209	-0.115947096014028	0.0798917257998934	0.00640462420452191	0.202049073789198
HIST1H2AG	3448.49941530932	0.112115327054876	0.218365364576893	0.00649295082686633	0.202366666257801
LOC105372480	63.8291905483089	0.123482778790399	0.195740268070649	0.00649936738346222	0.202366666257801
HOXD4	839.176202159494	0.117737241165412	0.0893808022805091	0.00657486913803622	0.203263188094865
MCM10	628.378036656494	0.104072334209401	0.223867320282992	0.00659371805406519	0.203263188094865
PCLAF	407.528406249074	0.113080971555124	0.215428176807689	0.00659765646675031	0.203263188094865
PHACTR1	1208.33232375557	-0.126254401008995	0.171458493644568	0.00659881187628099	0.203263188094865
SMC2	2036.85401329109	0.126307821864957	0.172456869610756	0.00658368486419789	0.203263188094865
ASPHD2	536.386479904955	-0.125772739639047	0.147648232126738	0.00661838865425311	0.20343059998169
UBE2C	820.841301139144	0.104177649064455	0.223204907791988	0.00663928589388447	0.203637798685561
EMC6	766.365921681763	0.117883808633009	0.091750432300946	0.00668273665939868	0.203895050661594
FAM196A	153.055034626331	-0.122897940790419	0.190392539963683	0.00671961886807547	0.203895050661594
FMR1	2265.5126847745	-0.119127865468651	0.0978985710775858	0.0066654650595512	0.203895050661594
GNB2	6799.18363781449	0.106013216995341	0.0577523498091526	0.00670653983328133	0.203895050661594
HIST1H3E	1346.55699695907	0.125807958361382	0.162939301707335	0.00669991660029378	0.203895050661594
HLA-E	11806.0988956018	-0.125222678865847	0.172547628161188	0.00674071021568862	0.203895050661594
KIF15	466.355865387619	0.113157563287261	0.212523126605296	0.00675953042770253	0.203895050661594
NDUFB6	755.792823047305	0.115128644433954	0.0806803882253578	0.006761066330593	0.203895050661594
CCNF	928.956271473957	0.117846254475222	0.202757413382662	0.00683276455056454	0.205290949785426
KIF20A	1333.73506597251	0.10267010112313	0.221678539873338	0.00683589606862838	0.205290949785426
ESCO2	576.062822272268	0.100950978287921	0.221984406942818	0.00689611992909058	0.205810550165909
RPA1	2534.51648049602	0.116604400096444	0.0887340135088285	0.00689163933671228	0.205810550165909
ZNF620	442.449489203676	-0.121660597749361	0.11996876581587	0.00689421735321965	0.205810550165909
SUSD4	657.302129954328	0.124072376076565	0.151367857298075	0.00696337930808473	0.206244794729218
SYF2	605.958020874285	-0.110884460868361	0.0687810061783905	0.00696802017646158	0.206244794729218
WDR81	1403.27779675431	-0.11667442925904	0.0901314725636999	0.00696128942765814	0.206244794729218
ZNF43	1443.5912071426	-0.12085482188402	0.115679724584651	0.00695375280506455	0.206244794729218
ERV3-1-ZNF117	401.292542076547	-0.123472306036942	0.145667245861597	0.00702747525360969	0.207577477460319
CCDC186	992.215870321183	-0.119339603510128	0.110200466670778	0.00715369442102595	0.208863169107118
DYNC2H1	2872.66255286064	0.12039945223338	0.123622362102447	0.00730087329756417	0.208863169107118
FLYWCH2	542.123705433072	0.118140592709607	0.10369365368577	0.00722784548129274	0.208863169107118
FREM2	1255.95528952451	0.122183571973482	0.148701054775423	0.00730453030106966	0.208863169107118
HIST1H2AH	1303.47780256205	0.111188680209369	0.20849282685795	0.00716526393108225	0.208863169107118
JAK2	1241.72654304363	-0.119357390175968	0.190612646453727	0.0071454644403595	0.208863169107118
MERTK	327.522364029797	0.122267374415188	0.150083743061674	0.00729589553514356	0.208863169107118
NT5DC2	4705.01707533516	0.119231868138119	0.18588106243928	0.00731783366214722	0.208863169107118
PGPEP1	2934.37251386192	0.122667993496726	0.147996694305443	0.00720511672293322	0.208863169107118
RASL10B	1781.19216061609	0.122353386973403	0.159468945531646	0.00728870180780649	0.208863169107118
RHNO1	1519.01704829379	0.119840365656417	0.11815623362264	0.00728869660097061	0.208863169107118
SCN1A	1669.91862002951	-0.113228947127983	0.203472766261997	0.0072622413017858	0.208863169107118
SEMA5B	2288.0671708417	0.118473851583586	0.191141328499336	0.00723649747996693	0.208863169107118
SNORD17	1348.09301400158	-0.121764536924631	0.178680402135838	0.00715228530782115	0.208863169107118
TDRD7	1390.71356619654	-0.122931469252478	0.169812243595764	0.00711754016936106	0.208863169107118
VPS9D1	841.526288368549	-0.116041113596611	0.0902532740953765	0.00717700008927633	0.208863169107118
ZNF317	1897.14678257946	-0.109466132267901	0.0670415107326373	0.00729185777390307	0.208863169107118
NUDT15	544.477360167189	0.121217645245194	0.136051691993128	0.00736754001764631	0.209865471591767
LINC01963	2257.50147465706	0.121523368538213	0.14292301806082	0.00739098878992378	0.210117339413149
PEX5L	120.712868868906	-0.104537836241241	0.212084138904458	0.00747366441290636	0.2108012991758
SLC22A15	54.7936635700184	-0.11002271935654	0.205537560814965	0.00745629346863116	0.2108012991758
SLC25A6	7457.99210901026	0.115630114970019	0.0927665345615475	0.0074666598226768	0.2108012991758
UBE2D2	4106.89416206497	0.0992389373242334	0.0505062643359561	0.00745599495773804	0.2108012991758
SSTR2	144.951722816241	-0.0881763658129649	0.220345379656291	0.00748871707818079	0.210812515009062
SGTB	1420.26450035786	-0.113832497769655	0.084335226875838	0.0075400893263756	0.21184411124983
KIF23	954.165413977824	0.0987244031785657	0.215769293325625	0.00756194204107069	0.212043930332947
ABI1	2848.14371452887	-0.112760430750599	0.0817676598825967	0.00774150275653139	0.213671331462418
BUB1B	917.469502616072	0.104179579616295	0.209175279755459	0.0077286530036744	0.213671331462418
CASC15	177.081127288523	-0.119990606112859	0.148273861072548	0.00774447951751915	0.213671331462418
CLSTN3	4468.30218126429	-0.118676324881241	0.120645826151008	0.00765869325718109	0.213671331462418
IFI35	2356.60716820361	-0.11000598388984	0.201438055685959	0.00771403327563528	0.213671331462418
LOC107986372	133.307930783179	0.113956434160617	0.192477562971834	0.00774680997700948	0.213671331462418
MFSD10	958.089818073447	0.108952323678701	0.0683121860822882	0.00775366249728066	0.213671331462418
SGO1	384.172848851262	0.0973944463565835	0.21557299359819	0.00765798508949091	0.213671331462418
TMSB15A	344.382087893282	0.119821759591535	0.165850059279599	0.00768232501121732	0.213671331462418
LSR	99.1378728396975	-0.0718232534671132	0.214949949553627	0.00780004222217527	0.214129021690823
ZNF189	1460.57872241992	-0.110580714792073	0.073598296790531	0.00779595020373428	0.214129021690823
VPS4B	1583.67877405794	-0.106342373692506	0.062442008212165	0.00782973119894649	0.214534634851134
CUTALP	352.508030238212	-0.118958667804268	0.1379737305054	0.00790237061025174	0.216113310320288
TUBGCP2	2653.54283331129	0.0873963601898208	0.0402237736278963	0.0079458754885517	0.216890737956008
FAM174B	188.764651039743	-0.118021694676705	0.165005376654615	0.00801619680798801	0.218395816444901
AP1G2	239.885467314581	-0.117412203175987	0.169656917494926	0.00803511531018924	0.218497417272348
C21orf58	345.027167120116	0.113448760023664	0.187409139383593	0.00805230711510303	0.21855176952973
GTPBP2	1096.8599348894	-0.117570258585044	0.140046503811407	0.0082431053883148	0.221616106190518
IPO11	1504.7923051876	0.110336638335756	0.0764332893473789	0.00824088293035613	0.221616106190518
MAST4	1720.39247115811	-0.117872015973244	0.147446692100704	0.00819510647959136	0.221616106190518
RECQL4	372.526184216766	0.104911168233562	0.201556433735457	0.00824622241542582	0.221616106190518
SULF1	5649.3332866933	-0.114776637591525	0.177918607185365	0.00824013517058965	0.221616106190518
TRIM59	1109.64612996564	0.116883635603019	0.126500105799385	0.00825764566688339	0.221616106190518
MXD3	276.332924393368	0.0965340655910215	0.209314676616321	0.00832658649884854	0.222635588821443
ZNF688	460.087831954609	-0.11434407923299	0.101340098477547	0.00831841453930733	0.222635588821443
FAM111A-DT	245.414804269268	-0.117202272207292	0.144122849468985	0.00834372188555786	0.222679850322356
FSTL5	314.214107721583	-0.0846755722623286	0.213888515810188	0.00837846557828019	0.223040888400882
MNAT1	687.66460295126	-0.109013534246823	0.072667704947639	0.00839161003029476	0.223040888400882
TLL2	375.160578248983	-0.11333224050928	0.179710284844166	0.00840376513821885	0.223040888400882
EPC1	2124.02124749186	-0.109745815797999	0.0764894051329845	0.00851445554570968	0.225562510175016
ARL3	2529.57427599548	0.113683785452037	0.10496142104862	0.00867691742273197	0.226084454330018
BLMH	1365.14518955685	0.108309140349458	0.0726144252419477	0.00872625736452334	0.226084454330018
CLDN6	67.090453499156	-0.0919596864456934	0.208935924144417	0.00868723769784848	0.226084454330018
HIST1H1C	9276.51581118821	0.115424988833333	0.12620592361691	0.00864890324243636	0.226084454330018
HPS5	866.381000824781	-0.110289797940913	0.0811926958927957	0.00872387806499223	0.226084454330018
INCENP	1742.81823534934	0.111768856138054	0.178067685445146	0.00872845583964236	0.226084454330018
LAP3	8075.29638523452	-0.112912227261397	0.177294449381687	0.0085695325766664	0.226084454330018
NUDT1	125.415175986794	0.114729315341376	0.164984930634035	0.00863560952544215	0.226084454330018
NUF2	429.743451316638	0.0996040899101405	0.202136668378645	0.00874718532813815	0.226084454330018
RAD21	8007.30396918908	0.109268533480107	0.0761899339508095	0.00870324798552216	0.226084454330018
ROPN1L	287.21916609364	0.108484864086079	0.188956416116115	0.00866760665745593	0.226084454330018
SLC29A1	514.252070317077	0.115119229720014	0.154231242729094	0.00875419124517346	0.226084454330018
SLC35B2	2018.41834222492	0.11166849924929	0.0866378274537637	0.00854998851106993	0.226084454330018
SLC4A8	2485.13307729042	0.115960647334227	0.139849766151657	0.00862941191984153	0.226084454330018
MZT1	519.711544192143	0.114598373552443	0.119428781918559	0.0087700836188239	0.226088983614304
CCNE2	347.86182811778	0.0940382240374233	0.206627256595704	0.00879735598830999	0.226386343276993
ANKH	738.880836869198	0.114304609070343	0.145974122968465	0.00902227847632018	0.226830339411595
CD68	352.723729700164	-0.0914036202739996	0.20724375273776	0.00892213282000102	0.226830339411595
FANCD2	938.759660687031	0.101527861985772	0.198561042507009	0.00885757113948367	0.226830339411595
FILIP1L	483.905921590632	-0.111894438677279	0.171245379577182	0.00898274215954029	0.226830339411595
GRHL3	123.039949846829	-0.0992953142530464	0.200145763871053	0.00896293303033528	0.226830339411595
HIST1H2BH	1169.82096465204	0.105417077528009	0.190387635537865	0.00900408373922779	0.226830339411595
HIST1H3A	619.437003117872	0.103048142950465	0.194501827606506	0.00901008951269342	0.226830339411595
LOC101929097	65.5605402062507	0.0356904700248439	0.171111477168775	0.00894766555376563	0.226830339411595
MAD2L1	675.351812389275	0.106765565475557	0.187865587110147	0.00898294324934701	0.226830339411595
PPP1R16A	1899.52610799555	0.11039508880289	0.0842652945460138	0.00891973234003585	0.226830339411595
RIT2	59.7753372977446	-0.110518564698013	0.179444150608099	0.00887373932747865	0.226830339411595
SLC8B1	509.925589558842	-0.115020386926514	0.145609681859492	0.00885232253334269	0.226830339411595
TCF19	426.337820461088	0.0962302366627504	0.202402354536948	0.00905438495069931	0.226830339411595
TIMM21	533.829683804989	0.111459665822773	0.0906906784314748	0.0088808809290902	0.226830339411595
TUBA1B	31884.9923392355	0.113811752225628	0.15269995089038	0.0090669061634805	0.226830339411595
VIPAS39	870.58879128715	-0.105738585444977	0.066465770665668	0.00905537669456126	0.226830339411595
NDC1	1362.49135457857	0.113900744590916	0.128893677219511	0.00910905866519811	0.227489251560547
DESI2	2590.08363342836	0.101398713333665	0.0575002465279605	0.00917819431963567	0.228818588020726
KNTC1	1028.93926244906	0.109208953017493	0.177035156978369	0.00921602618229996	0.22936425022904
SLC25A10	268.996985927514	0.112712361006501	0.156823064755938	0.00924088183803425	0.229585639447535
RPS6KC1	1682.78815059385	-0.111977990435184	0.106733084285957	0.00932377584592431	0.230478594214829
TOP2A	5294.54580239872	0.0914257272519371	0.204022662099415	0.00930338363842858	0.230478594214829
ZNF671	415.161474081517	-0.109271312788911	0.0829556146289488	0.00932488994320683	0.230478594214829
EBF4	1230.58810538029	-0.112432689693924	0.151126184806231	0.0094135364824861	0.231145955431743
IGSF1	208.010820168167	-0.100925457293316	0.193202749540161	0.00939204875593595	0.231145955431743
MFSD12	1848.36235351818	-0.112947380307008	0.140767642056251	0.00939474965998271	0.231145955431743
PCBD2	389.310488712234	0.108319524534426	0.0786962622590716	0.0094161647468197	0.231145955431743
MLST8	1959.00360362676	0.108450536388426	0.0798622515979226	0.00945916481605623	0.231805938465024
IFI16	4970.00694505693	-0.112462959132601	0.144261363010511	0.00949549431502299	0.231906087812573
RRM1	2924.00662158443	0.110830284395349	0.162920008338737	0.00948718948573767	0.231906087812573
DUSP10	1121.70177087779	-0.111244813407388	0.158733096117075	0.00952218780207456	0.232163850055665
EXTL2	1352.03064718676	-0.11195828219127	0.117428014004261	0.00956192928414894	0.232738329530427
NSUN4	731.909863959395	-0.106662444655857	0.0726387438458601	0.00957863913276352	0.232751222845951
ARHGEF6	3076.00603919986	0.11163211695188	0.149442378419442	0.00963676195381561	0.23337511903306
NPTX1	92.5140278676431	-0.0711269609652363	0.205703387134967	0.00963525872783594	0.23337511903306
CDC45	284.019265821358	0.0885590745291134	0.202635852778634	0.0097081946850249	0.234628407613487
CLN6	473.982480221929	0.111760860646902	0.130906366676405	0.00974133533029093	0.234628407613487
HUS1	780.935997627499	0.106617427195381	0.0737895683831228	0.00975375653478384	0.234628407613487
PRADC1	323.970414212647	0.109144857095309	0.165741673094493	0.00974209612104429	0.234628407613487
JAKMIP2	2318.81191742337	-0.111524626771124	0.135101834240385	0.00980798111940198	0.235146347337662
KIF14	676.245516331843	0.096560441692932	0.194732617273827	0.00980685253877794	0.235146347337662
MLLT6	2985.64376957401	-0.111359368249825	0.13655028559841	0.00984965652978537	0.235752594311086
HIST1H3G	1961.73286941689	0.0840128851477907	0.203730853929222	0.00986836340944836	0.235807986121121
HMX1	82.097381842164	-0.104504977615672	0.179465182745609	0.00990455276588868	0.236212008941628
NRDE2	612.160367765174	-0.10698161404266	0.0770793031480555	0.00993453357036394	0.236212008941628
UBC	32072.4705230444	-0.107158364475371	0.0779183243709202	0.00992602968890037	0.236212008941628
CREM	488.830195339785	-0.108383636830731	0.0879611378700202	0.0100590574894814	0.236437160108152
DNA2	335.094475713775	0.103484067696553	0.179916485266154	0.0100538805933135	0.236437160108152
LOC101927027	414.324208342912	-0.108991384641058	0.158454088932207	0.0100473901687823	0.236437160108152
NCAPG	1081.19131487561	0.0904713747993258	0.199085422732309	0.00999474090534919	0.236437160108152
PIANP	1450.06433504865	0.107361069628875	0.0802010566350186	0.0100285801804562	0.236437160108152
PPIL1	1756.36593563335	0.106834288777852	0.0771408527910629	0.0100182745530132	0.236437160108152
THAP6	459.906262139189	-0.106656048021248	0.0762701487909318	0.010022035238146	0.236437160108152
DDIAS	250.437604286327	0.0937639905520865	0.195109013612113	0.0101087372932191	0.237217269107598
BUB1	1272.70649557369	0.0905878730936572	0.197758212988291	0.0101497822788011	0.237792537590478
CDCA8	657.439353720887	0.0890264753817026	0.198727854236045	0.0101822263603943	0.23784547510016
CFLAR	2757.03997100611	-0.108585356544292	0.15723597768892	0.0101851103692526	0.23784547510016
PAM	8141.83721412287	-0.105496302804783	0.0726366827650416	0.0102241790246782	0.23787542560414
RPSAP58	494.227378304346	0.108557243772855	0.0929408067039897	0.0102181087798261	0.23787542560414
SPOCK2	9059.64172226404	0.109668526129197	0.109663462943151	0.0102360019776825	0.23787542560414
CENPA	358.9351158029	0.0871699557405629	0.199470278882113	0.0102538755616714	0.237906451539746
MND1	74.3776798395701	0.0898894115271741	0.197320254199538	0.0102787179712845	0.238098805180238
KIF4A	1143.31174290834	0.101416768150721	0.181456705176586	0.0103002287108641	0.238213488755274
WDR34	2225.72722174111	0.109863607534364	0.128487046918837	0.0103240461902871	0.238381066528539
TRMT44	301.919627067614	-0.105958666065126	0.0765032244252008	0.0104251135406274	0.240328939554368
AURKB	348.729472895555	0.0828608651431338	0.199906689901722	0.010534107768462	0.24135362939289
PHF13	1121.28292653872	0.104727090818375	0.0716703571528186	0.0105366756523278	0.24135362939289
SLC12A2	4855.31132923541	0.108913661315243	0.110277517980521	0.0105329299721029	0.24135362939289
ZNF24	7757.07924135419	-0.101614197252167	0.0620132375486204	0.0105162533999926	0.24135362939289
ANKFN1	829.923782003885	-0.107393575227652	0.153306142087073	0.0106158083164588	0.241858502440153
MLEC	13430.5422668234	0.107198081737012	0.0874452354998643	0.010596118250331	0.241858502440153
MMAA	634.524421876409	-0.108366834127201	0.103483264206722	0.0106259696588236	0.241858502440153
SLC36A4	1185.11168584265	0.107875339745985	0.0942796087197957	0.0105761009307497	0.241858502440153
G2E3	740.608911102917	0.108629884700295	0.137130950918014	0.010647406349386	0.241963570830833
SSU72	2680.83635076044	0.106663281300719	0.0842220536670182	0.0106787347638673	0.242292743814245
ARMCX2	1722.04636486914	-0.102418480728339	0.0647912311787936	0.0107050727076228	0.242507828187644
NAT8L	4817.57765571751	0.108500965304505	0.132427852130038	0.0107398704629036	0.242913579573692
FAM126B	936.970098837665	-0.106163750551516	0.0820711186236321	0.0107954779800513	0.243405878907582
RTEL1-TNFRSF6B	60.5566488169392	0.0159996038180863	0.13875531374707	0.0107937069387058	0.243405878907582
NUTM2B-AS1	419.105165953739	0.105997092865414	0.0814969931086762	0.0108429715491816	0.244094124780872
TMCO3	2176.51899448379	0.107135721992384	0.0928949852420169	0.0108667560703624	0.244247321987755
ADGRB2	5836.87637991611	0.105934759699993	0.084869499848755	0.0110955298926549	0.244444656834328
AKT1	5934.40715001541	0.101777226571239	0.0646227335584175	0.0110964449713463	0.244444656834328
ARPP19	15534.0988497815	0.103845282428866	0.0712279146763059	0.0110075543955194	0.244444656834328
DNAJB13	60.0775042661258	0.0822061584693399	0.197400095826614	0.0109901370233655	0.244444656834328
EMP2	1077.58551624628	0.098081970602994	0.179486811697539	0.0110712249135069	0.244444656834328
EPHA7	739.237332169349	-0.103042828793337	0.166902764343921	0.0110227964300477	0.244444656834328
H2AFY	6125.24791945418	0.104962609474086	0.0774438651398393	0.0110801916566935	0.244444656834328
HIST1H1D	1861.81599471128	0.0997928599853252	0.176218641686739	0.0110310104891769	0.244444656834328
PML	5476.11158090648	-0.0976278554837092	0.181972367992697	0.0109189374264493	0.244444656834328
POLD2	2897.96554863655	0.107531108332283	0.101399688310651	0.0109334703140144	0.244444656834328
RGS2	467.507766250618	-0.0812527655713908	0.197807347188464	0.010995420453349	0.244444656834328
SPEF1	664.517486897419	0.100620338224217	0.175449720048415	0.0109294941609866	0.244444656834328
TLR3	884.150703150471	-0.10290440556279	0.167380774639711	0.0110238053226333	0.244444656834328
CENPM	189.868588295146	0.0881991805510717	0.192415442654755	0.0111280998594769	0.24476715057886
ANLN	2232.02708131962	0.0943893753730251	0.183213532495452	0.0113556300373564	0.245330928212702
ARFRP1	653.404906391568	-0.1022518969949	0.0665282980377913	0.011205133695226	0.245330928212702
BRCA1	798.287020211405	0.0953304188971665	0.183002985661876	0.0112159568807552	0.245330928212702
COPG2IT1	139.393222375442	-0.0818786296244641	0.196015045769041	0.0112482936829714	0.245330928212702
ELFN1	675.72373629076	-0.106337551432663	0.0971074804885426	0.011370731936583	0.245330928212702
GPR135	617.692402636066	0.106938936411588	0.114476402302736	0.0113416729731511	0.245330928212702
HEXDC	337.400739955441	-0.106788173477574	0.123920352626876	0.0113876076257488	0.245330928212702
HIST1H2AI	1605.32357963004	0.0916177218038013	0.187398360250598	0.0113148665590769	0.245330928212702
PPP2R1A	9232.90288259947	0.0932641533116315	0.04990359477236	0.0113427305620732	0.245330928212702
RBPMS2	171.04019647148	0.102177021647069	0.165253956477385	0.0113299954155157	0.245330928212702
RECQL5	499.874077211826	-0.106203478231868	0.0930240984459103	0.0113178119840861	0.245330928212702
USP22	16707.8442294742	0.105100408533451	0.0823634426440833	0.0113924963535686	0.245330928212702
ZNF267	1230.8583977163	-0.106411863888331	0.136297810446038	0.0113570219613143	0.245330928212702
ZSCAN25	808.335347969314	-0.101626637114893	0.0646029875146609	0.0111952438917124	0.245330928212702
KDM6A	1430.54152627297	-0.102136958995512	0.0676435144038969	0.0115087124748668	0.247144545468376
PLK4	573.402467728911	0.0912182452599032	0.186322612667991	0.0115110771959549	0.247144545468376
UBL4A	784.819852969018	0.104388781837092	0.079389115800992	0.011582807210899	0.248313981712044
ELF1	1447.11842199891	-0.106062120366223	0.104369547624853	0.0116290359223529	0.24864177910836
KIF22	1015.45342803837	0.101868244543122	0.161471076019186	0.0116484425789056	0.24864177910836
RAB36	2968.31092876702	0.10469600933367	0.0830914973926511	0.0116642027780736	0.24864177910836
TMEM183A	2592.74559392862	0.104063351115134	0.0782931964884451	0.0116845215625479	0.24864177910836
ZSCAN30	567.666522368088	-0.105120087529412	0.0880246739661094	0.0116828871101673	0.24864177910836
AURKA	778.197572268589	0.0861518676284915	0.189780772971085	0.0117717943516976	0.249446567144874
CLSPN	846.545663052042	0.0906935197810881	0.184824992866225	0.0117860878282638	0.249446567144874
MX1	15923.0586487592	-0.0822612240321802	0.192580517494972	0.0117917042515478	0.249446567144874
PRKD2	1912.99469185812	-0.103112789634229	0.153263370557106	0.0117767667065644	0.249446567144874
E2F1	674.469301611	0.0836399698138278	0.191346003134168	0.0118421318588468	0.250145472524979
ERCC5	930.064075522497	-0.10520045740116	0.0958065786222118	0.011887452586163	0.250474419631245
WDR90	371.067979007081	0.105441174619615	0.123391247468333	0.0118925289265304	0.250474419631245
NT5E	4080.90745381685	-0.0864278312460928	0.188604250646645	0.0119108124154384	0.250492743561523
C12orf66	218.134587051804	-0.105289131154901	0.105384413055269	0.0119858925726147	0.251549500796335
TC2N	4643.47746310977	0.104959199786294	0.0952922307064921	0.0119960345878544	0.251549500796335
AGBL5	1704.83973266076	0.105024462414011	0.102944082725467	0.0120856737840245	0.251960025193033
HMGB3	1800.00230546878	0.105067343373614	0.102075806358627	0.0120562931216162	0.251960025193033
NAP1L5	590.566969535427	-0.105141743017919	0.113339137849595	0.0120739861297205	0.251960025193033
TRIM6	144.884033779982	-0.104174116321704	0.138328290461443	0.0120441113057697	0.251960025193033
SEMA4D	819.119465752644	-0.101401708428985	0.155925828937445	0.0121131945317319	0.252168311633812
TYMS	2262.69422498484	0.0939031465658319	0.176456908374875	0.0121975587147067	0.253557633108463
FBL	1195.7144519445	0.104045222782309	0.0890690753982494	0.0123034067959612	0.253904184386003
ITSN2	1065.25872804039	-0.102895616626336	0.0765453552255551	0.0122480868743078	0.253904184386003
PLEKHF1	129.593104027262	-0.099702764315644	0.159926071847415	0.0123201335211283	0.253904184386003
SKA1	380.232480262531	0.0775052280582638	0.192400845046984	0.0122840149476218	0.253904184386003
TRIM68	549.847652813172	-0.104561801937976	0.102738909951654	0.0123017173876438	0.253904184386003
UBE2G2	2337.0023804065	0.10092631392744	0.0672828446377476	0.0122867045771456	0.253904184386003
ZNF133	479.515557347423	-0.102442412170632	0.0749422936670481	0.0123800980859423	0.254411015666115
ZWINT	727.612593119089	0.0873037555279623	0.184603655733221	0.0123714257274076	0.254411015666115
MR1	153.523977988191	-0.0967247928372079	0.168284495042721	0.0123997197323654	0.25445073944376
PHF11	618.006571829144	-0.103176877779437	0.136662947680009	0.0124376281507482	0.254865072576228
PYROXD1	514.119325415091	-0.102811559378682	0.0783244695656641	0.0124571525698738	0.254902047962495
CFAP61	349.01911364791	0.0985536234064317	0.161106682173088	0.0125429100335012	0.255838471994856
CYBC1	1514.4985276745	-0.104014981888925	0.101552432832156	0.0125562712011379	0.255838471994856
ZNF702P	161.574507769981	-0.103898355494012	0.120239544711023	0.012539132778517	0.255838471994856
CDCA2	1277.71508719167	0.0820474370310117	0.188047312590399	0.0125979956832253	0.255963513987566
NELFCD	2007.00151362256	0.0970752133857188	0.0580842904724335	0.0125810808038917	0.255963513987566
COA3	1082.81197603143	0.101987529480721	0.0753460628320995	0.0127244022109122	0.257079390174117
DDIT3	188.2666261308	-0.0998422652482708	0.153462731545448	0.0127179260344673	0.257079390174117
MIR100HG	3105.4132032698	-0.103217774360549	0.126751512354161	0.0126943923912278	0.257079390174117
NRSN2-AS1	108.411368962341	-0.0994659395949328	0.155763820897973	0.012676747216227	0.257079390174117
HIST1H3F	944.854215417776	0.0839000958228151	0.185602906937777	0.0127514357215028	0.257264239626672
DALRD3	843.009447006684	0.103427858281103	0.0943846500399171	0.0127721308387179	0.257320871309464
CENPQ	308.86197347116	0.1017612468623	0.139005187502575	0.0128492112171996	0.257790660194443
FOXO1	2645.74921464329	-0.103427783822629	0.0975523124468476	0.012816234925377	0.257790660194443
TAP1	6702.73645081526	-0.0999436400352063	0.150893287829148	0.0128480188746782	0.257790660194443
NRGN	389.262665982818	0.0876600030500714	0.180466668269247	0.0129140989668757	0.258731634594021
PARP12	1561.80895030844	-0.0969298545849784	0.161215865052885	0.0129773246519614	0.259636738690493
FAM120A	6144.11496781807	0.101979829520755	0.0786327590705714	0.0130171011148044	0.260070832689529
KATNB1	1670.25816867732	0.0976413672344575	0.0606292580556751	0.0130769257488041	0.260646471899798
RGS5	955.799624452056	0.0771749280176694	0.188603225042207	0.0130821517352557	0.260646471899798
FRMD6	1989.70430785817	-0.1022144472145	0.125348281586368	0.0131287799288585	0.261213691945546
PSTPIP2	572.425938166972	-0.0823548775943497	0.184337057058162	0.0132050691382596	0.262006785591537
TSPYL2	699.631841552272	-0.102613320728615	0.0926490493419928	0.0131901237864122	0.262006785591537
ZC3HAV1L	673.543483843844	0.10203258765326	0.123776707408904	0.0132434639567343	0.262406651539426
GATA3	311.976627441483	-0.095022521468862	0.163433265451872	0.013296746951915	0.262416486877077
MELK	872.389267264698	0.0828415389958775	0.183358113022476	0.0132986874475766	0.262416486877077
RIMKLA	699.90651181452	0.102139428289551	0.120066726183167	0.0132832287394063	0.262416486877077
DLK1	130.330309517795	-0.0980093714830454	0.152545140486837	0.0133439917682654	0.262949755597941
ARID5A	484.219723072992	-0.100402104918409	0.137020573994949	0.0134271511390686	0.263865531605877
RPS21	2527.34624705745	0.102190340106919	0.0918034463641623	0.0134170135474594	0.263865531605877
CNTN2	406.107031668271	-0.0783490284486604	0.186080774028104	0.0134540459502977	0.263894869762313
OST4	3618.60353889785	0.10156993986277	0.081455432923185	0.0134653343347611	0.263894869762313
TXNDC15	1804.41587014299	-0.0978219144363767	0.0624243167980828	0.013510415296047	0.26441812793692
GFOD1	653.94008589744	-0.10159093849791	0.119091706981206	0.0135450988712047	0.264736748997663
EMC2	806.849852494852	-0.100973850982067	0.0775060543681176	0.0136096899344467	0.264919336545353
KIF2C	937.524417885859	0.077092019603899	0.186281702047083	0.0135732188021029	0.264919336545353
SUV39H2	705.786269185025	0.101909445284532	0.107004974174866	0.0135921155076754	0.264919336545353
HIST1H1E	7011.42288866351	0.101448609069829	0.116745746512653	0.0136608418679649	0.265442474132684
RAD18	669.669431312069	0.0992217310618718	0.140494368246424	0.013691923239934	0.265442474132684
ZSCAN26	829.998925619055	-0.10043693705023	0.0741989261031221	0.0136881541227471	0.265442474132684
ATAD1	2983.96446786894	-0.0993198226081587	0.0690488984497477	0.0138304169492612	0.267766551568132
ALS2	2902.1776151734	0.0961381140300989	0.0592426992937289	0.0138683185249906	0.267779546284549
TTK	690.625529813181	0.0812202371351826	0.18174198595001	0.0138588948459893	0.267779546284549
C1orf61	6998.20870358837	0.0934803482798148	0.161573055170361	0.0139167911733906	0.268355282880997
CFAP161	146.113027623209	0.0907200070918919	0.16757254401361	0.0139849132315027	0.268468065834675
PXMP2	300.458941480377	0.101225535018471	0.10194236480312	0.0139900324097968	0.268468065834675
SHARPIN	865.165139263834	0.0941488948673645	0.055525953242008	0.0139972922750091	0.268468065834675
ZGRF1	414.418090469004	0.0982681379905608	0.14180136222851	0.0139676996382363	0.268468065834675
ARPIN	1715.80074818205	0.101013003905397	0.106450733063101	0.014054175210394	0.268842168087124
EPN1	5617.03949487334	0.0958752191071317	0.059070791996754	0.0140377700749008	0.268842168087124
C12orf10	826.843946030563	0.0981011310480589	0.0654472689956625	0.0140919548388455	0.269206866343682
APOL6	3880.5900307013	-0.089720619697637	0.16850835146613	0.014123690936995	0.269383947518242
RNF149	868.810517534385	-0.100996433891802	0.0976198903427134	0.0141386778155212	0.269383947518242
BRK1	3373.69087877904	0.0997979076683827	0.0756041497985652	0.0142952468853461	0.271417302529963
FAM57A	1152.96402867964	0.100474819151138	0.0851485709004216	0.014334292131442	0.271417302529963
PWWP2A	1368.39220724946	-0.0927506059063354	0.0537382344553961	0.0143397393064144	0.271417302529963
SRSF2	4120.9305852008	0.100678125873185	0.100835581850597	0.0142985505739626	0.271417302529963
TMEM106C	1306.00279195291	0.100305282111777	0.111082154274218	0.0143324416539494	0.271417302529963
HIST1H2BB	103.653281990707	0.0824414259325006	0.177520236128252	0.0144041465172135	0.272278117805672
ELOVL2	790.775959299186	0.0988584474410159	0.127332142741757	0.0144797101221407	0.272989030284395
NXPE3	2251.82036693572	-0.100245523654077	0.0848900695915428	0.0144795318524129	0.272989030284395
E2F2	380.625144393095	0.0754283579793994	0.182916605245609	0.0145257733521014	0.273141502836574
RNF213	14886.2522060006	-0.0903384718609437	0.164119707063162	0.0145224137099491	0.273141502836574
NCAPD2	3021.90964925398	0.0961239815580445	0.14474037995587	0.0145612212450399	0.273450610456787
MTSS1L	16209.9909558036	0.099997256225099	0.104275059524989	0.0146287261988576	0.273646588258214
OXCT1	1232.21662311152	0.100133337531151	0.0884020400274099	0.0146238275412817	0.273646588258214
SPAG5	854.013404400118	0.0786894057789745	0.18013103086709	0.0146100309170599	0.273646588258214
ZBTB20	17119.1458634327	-0.0999210636799913	0.083487147066279	0.0146578979672215	0.273836184751274
ASNA1	3068.37838066316	0.0934276374584991	0.0556352091703101	0.0147610410559019	0.273951165702691
CCDC174	532.771899006474	-0.0994784164775749	0.0780462561144928	0.0147185990224583	0.273951165702691
CHID1	1325.40495095968	0.0938087677592851	0.0564299450151533	0.014800492805714	0.273951165702691
H2AFZ	3338.79271617414	0.0968491724738468	0.137898090148611	0.0147563217344959	0.273951165702691
PPA2	1041.61961379967	0.099725260720717	0.0819173469470001	0.0147384531954508	0.273951165702691
SAPCD2	304.103210160808	0.0901206460383893	0.162529314718284	0.0147860709002814	0.273951165702691
TRAIP	102.12999107897	0.0889867598454103	0.165574987769392	0.0147121138045976	0.273951165702691
ZNF793	287.120284818568	-0.0996118560348122	0.105510413766833	0.0148164064592766	0.273951165702691
FAM183A	182.535710579954	0.0734297276711888	0.182672531832246	0.014855424071761	0.274319993931042
CIP2A	774.407254303717	0.0870632116861537	0.167768519063605	0.0149253041491305	0.275257051519542
CD99L2	3896.04829648599	0.0974007643730984	0.0668049252210958	0.0149954642788023	0.275276096089362
CMTM4	3402.1372345041	0.0925968208477849	0.153838230773434	0.0150028821226319	0.275276096089362
HIST1H3H	1582.65803026876	0.0895125557360421	0.162593166357186	0.0149576174637103	0.275276096089362
RBFOX2	4772.75818989848	-0.0984558419823913	0.0723606534273874	0.0150017014979698	0.275276096089362
LOC101928000	59.208858898698	0.081431167150428	0.174677370575837	0.0151416611676327	0.277302519045961
MIA3	3392.78438559165	-0.0992363417168941	0.0841217332809427	0.0151518790385906	0.277302519045961
CDCA3	314.050606385591	0.0770670704195026	0.178335014298856	0.0152824425397028	0.277382410364923
CSNK2A2	1287.71796516311	0.096269767059968	0.0637492987332692	0.015269713871024	0.277382410364923
EEF1AKMT2	406.429574601474	0.0987220132114957	0.0771655708389083	0.0152313115621619	0.277382410364923
FSBP	1145.251878223	-0.0989563325934473	0.103197105781877	0.0152343914406395	0.277382410364923
GON4L	1950.55885443308	-0.096949151357188	0.0662297069559538	0.0152704179542231	0.277382410364923
MIER1	1959.70742205816	-0.0991249302025758	0.0924304354937248	0.0152912235953691	0.277382410364923
NR2C2AP	182.325752854302	0.0948916186629638	0.14273644091545	0.015185199449325	0.277382410364923
SP6	1785.31895931307	0.0729802517250537	0.180813962100604	0.0153759304378061	0.277753697618981
STK25	2929.07027014731	0.0964611198379884	0.0649385583653059	0.015408234320469	0.277753697618981
TESK1	1042.47072949852	0.0988348703471988	0.0828828314628184	0.015406882213821	0.277753697618981
TNFRSF6B	76.6338556689891	-0.0295901024069016	0.156844718821647	0.015336073442049	0.277753697618981
UBE4B	2908.00357606429	0.0985686722826755	0.0775498138100208	0.0153746558798134	0.277753697618981
COA1	1372.99317536009	0.098713624121986	0.0988701628249422	0.0154683951522562	0.278489191821283
PHF19	1742.4573799133	0.0884294737110892	0.160345416787828	0.0155893900166283	0.280316719236497
PABPC4	2785.36613495269	0.0984668566484607	0.0872317468343401	0.0157365852496112	0.282293243223492
ZNF430	505.134437620227	-0.0980321750437784	0.076657920762474	0.0157385596847578	0.282293243223492
BAG6	9157.27191264031	0.0961564760906557	0.0660801029378503	0.0159607293553348	0.284137014701408
CDKN2AIPNL	629.882492459047	0.0981276289606378	0.0937079216345178	0.0159290566222718	0.284137014701408
CEP128	252.52813866135	0.0933256669001579	0.140675860202068	0.0159920382790675	0.284137014701408
CRY2	803.46992640897	-0.0980901272507271	0.0893775193090934	0.0159993730905902	0.284137014701408
DRAP1	2000.92658110317	-0.0979758360317192	0.0954558984220944	0.015998350986416	0.284137014701408
HIST1H1B	5482.56017578553	0.0758375496877625	0.17635055470682	0.0159648669854468	0.284137014701408
NDNF	2120.88678234444	-0.0720556303140773	0.17896079418973	0.0159893721805163	0.284137014701408
YIF1B	768.715158960473	0.0977206359894237	0.0756234328520475	0.0159167958095862	0.284137014701408
NLRC5	1062.74556569052	-0.0910406257043335	0.148964488018169	0.0160858951566783	0.284969952991155
UXS1	3237.22710818383	-0.0889359101625539	0.155366270296754	0.0160857996137079	0.284969952991155
MFSD2A	3865.47873505164	0.0857402170744351	0.162209525521437	0.0161598189329596	0.285075021878144
NUBP2	998.263673496287	0.0964178854642066	0.0682073049757726	0.0161472607562346	0.285075021878144
RIMKLB	2129.73666389356	-0.0975672968767422	0.101115157999319	0.0161164420091261	0.285075021878144
ZNF713	254.960477057462	-0.0928564729081632	0.140876720190374	0.0161710961315652	0.285075021878144
CFAP52	667.678148017562	0.0896810783715696	0.152153052273955	0.0162244408929626	0.285095434912381
DIAPH3	695.245226109854	0.0834438324763614	0.165913989844389	0.0162317108928217	0.285095434912381
GTPBP10	900.439992327111	-0.0961361304135419	0.0670891644611641	0.0161944719804237	0.285095434912381
NECAP1	1453.21405049496	-0.0976848625751661	0.0902544876759645	0.0162749058022179	0.285424823653243
ZNF302	930.012350376053	-0.0976076895576566	0.0814858671620016	0.0162901480861531	0.285424823653243
PPFIA3	234.443541994966	-0.0947977056883192	0.126751520465845	0.0163972371816264	0.286667533346066
TACC3	1166.96202833522	0.0770295932899023	0.173349631729815	0.0164009301316519	0.286667533346066
CDCA5	712.941892539782	0.0740876641129523	0.17536418383617	0.0165487813973204	0.286730655439219
FH	1362.16149786653	0.097382725554204	0.0873547985304404	0.0165135801399557	0.286730655439219
GPBP1	3132.9314446436	-0.0973131759676018	0.0800773261160982	0.0164810680907029	0.286730655439219
HMGN2	6479.82756070359	0.0954398598439195	0.118680874881516	0.0165678735137729	0.286730655439219
IL18BP	880.348994233039	-0.0694670852287513	0.178216576451177	0.0165839350243608	0.286730655439219
MEG3	113.406976469626	-0.0638838479591157	0.180125598166296	0.0165752445559035	0.286730655439219
QSER1	6189.55175124629	0.0950319375260887	0.0636611886466429	0.016428476305554	0.286730655439219
STIL	823.852502590913	0.0878195790499426	0.155239042306864	0.0164966186207618	0.286730655439219
UVRAG	928.142760688186	-0.0957348012519262	0.11703156929751	0.0165008029833837	0.286730655439219
C21orf91	1409.59487174247	-0.0970858795076	0.0823491427597816	0.0167151872647686	0.286894679432381
CASP1	553.017630044117	-0.0708641934370152	0.177090304350858	0.0166853277096127	0.286894679432381
CKAP2L	861.278740745411	0.071423132237792	0.176990782450972	0.016618557927811	0.286894679432381
ERCC6L	263.400394845136	0.0698902422856467	0.177407514457512	0.0167529739814529	0.286894679432381
PRKRA	1622.02134293751	0.0971498419993133	0.0840336984350248	0.0166847112861121	0.286894679432381
STMN4	607.49250552502	-0.0862979026183525	0.157180641762944	0.0167520418041435	0.286894679432381
TSTA3	1166.66249535374	0.0970217612341902	0.0811722500537614	0.0167435793671379	0.286894679432381
WDR76	590.191634408085	0.078864621271643	0.169963509470251	0.0166997276765674	0.286894679432381
WASHC2A	2144.57407183959	-0.0939888784690682	0.126445966548666	0.0168217431075591	0.287729815222638
GABRB3	1688.71455917654	0.0957119958514674	0.109827481854693	0.0168890175804697	0.288195157645381
SETX	7253.84140860732	-0.0968778754615988	0.0880722858625258	0.0168796053773098	0.288195157645381
C1GALT1	1854.43524308431	-0.0967637382887831	0.0865404040433388	0.0169791931991289	0.289048158780437
POC1A	336.233431827475	0.0793652278299898	0.168035299099346	0.0169737136871899	0.289048158780437
HIST1H2BF	1605.50663642004	0.0847095563553618	0.158962888807228	0.0170186053378299	0.289298979883033
NAXE	3064.12613122518	0.0959982950209073	0.102959692592372	0.0170341491804608	0.289298979883033
NFKBIE	746.463514148526	-0.0887289778834594	0.147971639571335	0.0171130412710228	0.290296106938281
NUTM2B	61.0594452564222	-0.0797161899181245	0.166523486712	0.0171901067804248	0.291259936438646
SLC17A5	556.01003282078	-0.0962450324911839	0.0919491783056754	0.0172671532026999	0.291877789448694
SNRPA	1336.56207265534	0.0954683002606556	0.105444631955795	0.0172552308781191	0.291877789448694
C2CD5	1163.52017617308	-0.0946180960059524	0.0662805507748754	0.0174980868870589	0.293087648549181
DNAL1	2138.01419148898	0.0958708475403964	0.0744448203688616	0.0174172425521088	0.293087648549181
HIST1H3D	2418.14556799463	0.0851651136961975	0.155184362201851	0.0174690782652151	0.293087648549181
LSM5	826.00597979893	0.0954715114960284	0.0705560561266258	0.0173934884829976	0.293087648549181
MKX	52.9680106548435	0.0797496666618008	0.165095163266675	0.0174765009583286	0.293087648549181
RAB24	384.462064776025	-0.0961956264666797	0.0851465689441635	0.0174279355637998	0.293087648549181
TMEM255A	3232.0137578814	-0.0914693003295314	0.134276471426162	0.0174119867292415	0.293087648549181
ZNF558	644.677552967014	-0.0960433309910546	0.0883910732040811	0.0175017233301179	0.293087648549181
MAP10	300.956973417892	-0.0949010436739743	0.107014323579104	0.0175311546672653	0.293239139405362
NCAPH	736.23339774919	0.0713787374913922	0.173492675151156	0.0175915405964715	0.293769220012036
NWD1	113.803173104908	0.0733519339215142	0.171857757151928	0.0176036890963069	0.293769220012036
ABHD2	7760.90864549547	0.0959566826753298	0.0827682721115031	0.0176253065937544	0.293789148726717
HLX	80.0383562317088	-0.0712110521077057	0.173250973085264	0.0176939689251402	0.294251725997852
TTC9	1061.71685209742	0.0956525681135892	0.0753285141674764	0.017674694701443	0.294251725997852
HADH	894.199585252306	0.0956320211049587	0.089829108508084	0.0177805409658294	0.295349978976276
CDC40	869.051651843829	-0.0954935210729464	0.0759797400740889	0.0178559229263825	0.296073709573013
ZNF879	202.071297303805	-0.0939075284411613	0.111764812724614	0.0178652749328728	0.296073709573013
AKAP3	118.259231388588	-0.0914180342668053	0.128616888130924	0.0179679878997467	0.296409983873689
DHTKD1	1791.51157842543	0.0954256763313144	0.0892560268010813	0.0179549091037964	0.296409983873689
HIST1H4E	3557.49540875595	0.0925152045117963	0.122024927395842	0.0179398841479174	0.296409983873689
ZNF23	294.423782821767	-0.0955689923257639	0.0809967307915312	0.0179384176328044	0.296409983873689
RPS2	34914.2593816502	0.0954663683596714	0.0863085764373914	0.0179928688305448	0.296480433135609
AMBRA1	1885.13219203649	-0.094910746947418	0.0967320568010551	0.0180498617296538	0.296739726835508
AZIN2	238.674114311418	-0.0795622958236121	0.162689460997587	0.0180374693699371	0.296739726835508
C4orf46	778.269200212958	0.0950558625655053	0.0924569878073762	0.018128007722984	0.297684236409959
MAP6D1	285.682874861067	0.0897506263950384	0.135031720788964	0.0181756307601622	0.298125938979399
APBA2	3295.24976071192	-0.0950897628999824	0.0883411723578161	0.0182440751782441	0.298589370419714
LOC102724843	719.919612649703	-0.0947120648868978	0.0956314386351122	0.0182453984427479	0.298589370419714
KLF16	922.402687693804	0.0935726911342501	0.108555074735325	0.0182849406851313	0.298896445176834
ARHGEF39	98.4267408133903	0.0703695860395031	0.171584207450368	0.0183539277115189	0.299683598331668
LOC107984950	154.266902476936	0.0936622891883019	0.106243085614147	0.0183768231449067	0.299717234625265
ETV4	433.13623525636	0.0662845841073939	0.173925583782849	0.0184130587706944	0.299968120516919
SIGMAR1	1779.67976240942	0.0890824523942615	0.0537209335136235	0.0184389649014923	0.300050350800867
CHMP3	3302.79084124887	0.0927828238616017	0.0626638349261344	0.0184897622685865	0.300363879879015
FANCB	186.404999803317	0.0763168448768964	0.165152761866672	0.0184999928795834	0.300363879879015
LOC100133091	93.9397662243378	-0.0879306639075383	0.139464035030136	0.0185431390297613	0.300485966105122
VPS37D	265.681338557128	0.0932656426588094	0.107597638989223	0.0185492900869898	0.300485966105122
RNF13	3292.86276772921	-0.0933167144446367	0.106372675076077	0.0185982793114531	0.300940661299497
CAMK2N2	409.31150078929	0.0928290952706918	0.10951716410868	0.0187006342983071	0.302087419902309
TUBB6	3877.53589376774	0.0841941384640595	0.149905831045224	0.0187111498875883	0.302087419902309
AKAP14	209.139411331984	0.0680170540090619	0.171765919658452	0.0188004214026165	0.302777774168617
ANKRD54	1552.3827469011	0.0921237881905972	0.112967514329377	0.0188933332191787	0.302777774168617
CPEB3	343.432399448641	-0.0875340257532595	0.137990978116339	0.0189257392155996	0.302777774168617
FAM96B	833.106147983893	0.0944224885310131	0.0841658259091946	0.0189007135661598	0.302777774168617
GPATCH3	489.831071076527	-0.0942066369825738	0.072913134812577	0.0188693010658937	0.302777774168617
NAT1	89.7730332280923	-0.092070863452731	0.114106494629002	0.0188359212787089	0.302777774168617
PRPF19	3016.01418631617	0.091333869678847	0.059372795608174	0.0189136413722683	0.302777774168617
PSEN1	5275.80245541394	-0.0904123479309568	0.0571689378950985	0.0189433435350542	0.302777774168617
ZNF254	1502.80910692295	-0.0944026834281664	0.0761285413438504	0.0188727646790657	0.302777774168617
BARD1	1993.35246225572	0.0943088575619683	0.0841762325090648	0.0189983068336437	0.303319249502735
SIDT1	56.2638528245598	-0.0438910976653606	0.169818594983703	0.0190447182099474	0.303723139079927
ISG15	6606.46326222163	-0.0709016082138817	0.168519436731842	0.0191286374158535	0.304096902513467
TRMT10A	198.875340513352	0.0934285517439704	0.0968760510845972	0.0191315743326165	0.304096902513467
XPC	1628.88169711991	-0.0936749688980466	0.0701525156977875	0.0191249543244635	0.304096902513467
RPSAP9	63.2482999967349	0.0869694869047183	0.138330915350004	0.019162812107376	0.304257231969761
LNPK	2995.21733581593	0.0929651876362757	0.0664530981933306	0.0192768925384054	0.304987238522165
TCTN2	1406.56589067971	0.0937163627703905	0.072120062914815	0.0192935965975093	0.304987238522165
VPS45	1493.99175482998	0.0921117826083756	0.062653987182928	0.0192478268902016	0.304987238522165
WDR54	662.209297565243	0.0923007209232346	0.10651574093273	0.0192782698874047	0.304987238522165
ODF2L	768.196174708519	-0.0935647546053859	0.0916098830041546	0.0193274546065141	0.305187085087492
CACNB1	321.502452049597	-0.0927147423545128	0.100968211231823	0.0193920923606768	0.305649538417406
ORAI2	5474.4577217442	0.0938104659049026	0.0852911652623341	0.0193992373010144	0.305649538417406
AMFR	7056.92360242117	0.092870025317584	0.0694971619819733	0.019894952135179	0.306625387932882
ARL6	447.895589033432	0.0935127310252105	0.0749250627928073	0.019687668966177	0.306625387932882
CKS1B	653.421572703228	0.08254903680632	0.148410335025065	0.0196856519011528	0.306625387932882
EIF3L	5792.44725442526	0.09187193668056	0.102069187919839	0.0199313074272925	0.306625387932882
FAM173B	326.176069076824	0.0910898827051243	0.112521867650945	0.0196022722408124	0.306625387932882
FANCI	1032.59202422296	0.0753601524397193	0.161661767613352	0.0196697006456276	0.306625387932882
IPO5	9150.13452299008	0.093688669754383	0.0807906380589165	0.0196075730273451	0.306625387932882
KNL1	1103.40399027678	0.0728343743430571	0.165044898523511	0.0195819572007107	0.306625387932882
MADD	1879.73525264641	-0.0934803807146699	0.0809138365639426	0.019799604410451	0.306625387932882
NECAB3	250.747286120112	0.0883097888380755	0.126368190918483	0.0199296102336221	0.306625387932882
NMT1	4213.64079327444	-0.093576330789882	0.0738383221980672	0.0195654045757223	0.306625387932882
RBM5	1893.29076302347	-0.0932865684293133	0.0734707727039468	0.0198373206446579	0.306625387932882
RFPL1S	89.744419424401	-0.0819633624687206	0.150361612458329	0.019585172601119	0.306625387932882
RMRP	52361.7628402	-0.0915892221809985	0.1049296019788	0.0199064499318167	0.306625387932882
RUNX1T1	755.194856252906	-0.0919746501012405	0.102542775717355	0.0198179964365551	0.306625387932882
SLFN11	65.3231365010579	0.0729225089703307	0.163883333596363	0.019878264771387	0.306625387932882
SPDL1	959.730278779735	0.0923143807518753	0.100318492077205	0.0197357862008763	0.306625387932882
TLE2	612.833446051595	0.089861691319413	0.117323810094276	0.0199514329583022	0.306625387932882
TLK2	2120.03910402227	-0.0928606854300496	0.0694005771954603	0.0198921533466906	0.306625387932882
TSTD2	1097.57976537682	-0.0926623582936414	0.0679115186494096	0.0198846624786163	0.306625387932882
UBE2T	215.750266271133	0.0689154844557223	0.167850390717729	0.0198463076702771	0.306625387932882
ZNF28	1102.39318358848	-0.0922255682535391	0.0649601343328539	0.0197694430969688	0.306625387932882
ZNF334	494.727550892239	-0.0933590991631687	0.0862057642255644	0.0197583757032696	0.306625387932882
C4B_2	3005.99027636087	-0.0368337130429388	0.162667374674487	0.0200987892149576	0.307241328025455
CYTH1	771.419142094531	-0.087733059430615	0.12776147186894	0.0201019083410234	0.307241328025455
HIST1H2AM	2102.84496046265	0.0787205608444386	0.154502032691697	0.0201090223431853	0.307241328025455
SPACA9	484.192436462438	0.0914911779338603	0.103234694249227	0.0201189321151873	0.307241328025455
TRIM34	266.496922067415	-0.0862027853268707	0.134265366409616	0.0201196615224177	0.307241328025455
VPS33B	443.188052239174	-0.0932203495046534	0.0811611665110695	0.020039119848548	0.307241328025455
ANAPC15	341.406349802638	0.0889082343964223	0.121023645658814	0.0201693040688824	0.307346863380163
COPS7A	1747.8906429144	0.0930178331943224	0.0742266115743419	0.0201570283235416	0.307346863380163
EIF2D	754.832729454917	0.0929962999976863	0.0818153750962888	0.0202357854990618	0.307704361079234
IQCC	146.923207240081	0.0875983003203814	0.126797420488767	0.0202997176686961	0.307704361079234
ITGA1	492.491554988845	0.0633014289939372	0.170256432326565	0.0202560144835248	0.307704361079234
KCNT2	614.09912186816	-0.0902204653030358	0.111746277502373	0.0202603079858813	0.307704361079234
SUOX	837.853048263923	-0.0929882902858735	0.0779406244434587	0.0202848988592639	0.307704361079234
FNBP4	1194.83574876256	-0.0927394088096401	0.0728679169011693	0.0203685720646871	0.308423062263709
DCTN5	5868.55826269519	0.0926997761459525	0.0833299160605218	0.0204665579332751	0.308607375125956
HECTD1	7192.58207432807	0.087418220807062	0.0534371767503125	0.0204097028080108	0.308607375125956
SMC1A	4062.56231875845	0.0927762075863442	0.075368161365096	0.0204526476438015	0.308607375125956
TMEM126A	263.068794461663	0.0908485972900152	0.104936025355755	0.0204470185592873	0.308607375125956
TFIP11	1343.91964006015	-0.0913874602007563	0.0639572851381641	0.0204907333065224	0.308648375512383
ATAD2	1638.29543465187	0.0763234834011726	0.156039697399237	0.0207213143511188	0.310031524384388
CFAP45	261.801774290925	0.0808378098499752	0.147562245568526	0.0206314597709068	0.310031524384388
LOC646762	788.7986334996	0.0925566482343574	0.0801785346850308	0.0206936586703251	0.310031524384388
MITD1	314.291717667881	-0.0924457207103958	0.0844129130664343	0.0206583051547565	0.310031524384388
PTPRO	2092.27959897285	0.0898895685579079	0.108873194064277	0.0207748036099074	0.310031524384388
REXO4	715.39872992373	-0.0922454321824366	0.0712693775855787	0.0207765303793222	0.310031524384388
WDHD1	502.42938169168	0.0813090233430786	0.146286620907627	0.02065676420051	0.310031524384388
ZNF578	133.203913985524	-0.0703171502907289	0.163752474529332	0.020737153943793	0.310031524384388
ZNF699	428.412624052146	-0.0894902120609147	0.112105092015268	0.02073092503005	0.310031524384388
IFT80	1337.68132301969	0.0924626369909986	0.0775722197950027	0.0208104805439045	0.310083054618029
KIRREL3	657.44250680481	-0.0789325232400988	0.15084109768403	0.020823095638583	0.310083054618029
BAG1	1125.96204004241	-0.0924096710011807	0.0797379335935271	0.020846512040339	0.310110729783119
VAX2	215.62706117493	0.0893008540633861	0.111795270252232	0.0208963899271006	0.310531579650147
ADI1	2108.96267454787	-0.0915685374434333	0.0874709166358128	0.021295602300251	0.310708974415017
ANP32E	3151.35074481879	0.0912406114863974	0.091331553360391	0.0213053343988176	0.310708974415017
ASF1B	445.913463297486	0.0661427848928315	0.166153726993208	0.021148700787424	0.310708974415017
BTBD6	919.470348639266	0.0913557574803814	0.0913884620399526	0.0211994938757989	0.310708974415017
CENPB	6059.49693965571	0.0922159822436319	0.0807694125942038	0.0210143497361482	0.310708974415017
CKLF	165.796104996183	0.0898636318116284	0.105071085179459	0.0211740250646578	0.310708974415017
DLEU1	282.503061222327	0.0905953415688732	0.100238831962892	0.0210703223085333	0.310708974415017
DMAC2	1494.46499346597	0.0899930340923206	0.0609412859725537	0.0212292640376466	0.310708974415017
ECT2	1921.049935092	0.0796574496583446	0.148579178218504	0.0209771996013423	0.310708974415017
ELMO1	2688.96521852118	-0.0753750210017322	0.156037432042772	0.021104210163937	0.310708974415017
FANCG	437.838183566865	0.0837825111884756	0.135610593199816	0.0212622178500913	0.310708974415017
GRN	7577.51685408662	-0.0917163710782472	0.0879893937700105	0.0211254435229647	0.310708974415017
GSPT1	8327.46135425786	0.0902281336207389	0.0618002773900364	0.0212476137920257	0.310708974415017
HIST1H2BI	927.41303748739	0.0729935040519693	0.159915731597029	0.020969494088265	0.310708974415017
KIFC1	863.362192057799	0.0673486749551301	0.164723239195254	0.0213187179525632	0.310708974415017
NPAT	1792.28105716414	-0.0914792955418535	0.0675706867849272	0.0211795944939047	0.310708974415017
SUGP2	3451.43640891096	0.0911505412036799	0.065084339722736	0.0210677823934989	0.310708974415017
TIGD2	174.426497626673	-0.0898612455368112	0.105978319673933	0.0210848702461204	0.310708974415017
UBR2	2448.85506720589	-0.0912226031197305	0.0659929691339513	0.0211858083355922	0.310708974415017
HSPBP1	2176.13357258381	0.0916233007182819	0.0852255641558177	0.0213876317852294	0.311097240111262
LMNB1	3121.02576389299	0.0789280451746619	0.148267271616006	0.0213886110858559	0.311097240111262
CHKA	882.706629555415	0.0905536367184467	0.0966874094707958	0.0214330203750756	0.311381533700053
DONSON	472.808639117066	0.0836434184518444	0.134704375440303	0.0214900988656101	0.311381533700053
JCAD	583.822941825657	-0.070902986343565	0.160625702612707	0.0215099001650355	0.311381533700053
MED13L	5166.66441499891	-0.0908334094645962	0.0652611326332688	0.0214971416581864	0.311381533700053
METTL4	365.75554873845	0.0916644205198341	0.081463632698877	0.0215380344825549	0.311381533700053
TBK1	1067.69000234513	-0.0906657279805238	0.0945873504432678	0.021529426120427	0.311381533700053
SMG1	4391.89509626235	-0.0906040065902541	0.0947593602313586	0.0215669682453688	0.311443619862811
SWI5	296.3455930256	0.0886966657702098	0.109481069678078	0.0215856301010235	0.311443619862811
HIPK1	11156.3201273096	0.0901066593660122	0.0627813947694395	0.0217332720403077	0.312776155076647
STK38L	2818.71143119487	-0.0915287580270513	0.0794910076951281	0.0217432155075875	0.312776155076647
TRAPPC2	559.455035118948	-0.0907480028871487	0.0915891710057723	0.0217219227335776	0.312776155076647
LGALS9	520.805864004539	-0.0564101785531319	0.168898765272087	0.0218509115494983	0.314011351288244
ARMCX1	1002.70037708839	-0.0888934910334154	0.103520465634395	0.0220984891629533	0.314117358309371
BBX	6484.93027406534	-0.0912187993789676	0.0740538216573554	0.0220870458738194	0.314117358309371
ENY2	1093.60335953248	-0.0889279728475665	0.0595637532992417	0.022058462285542	0.314117358309371
HAS2	4674.34812923524	0.087047393179127	0.116341398804761	0.0219635175574932	0.314117358309371
MAP7	1257.96694893301	-0.0875787076905921	0.112891801476647	0.0220120160940855	0.314117358309371
SH3GLB1	7278.8622297266	-0.0912703783457006	0.0741383113477484	0.0220317749473158	0.314117358309371
SSNA1	668.519468109131	0.0911623119969792	0.0805828813199578	0.0220840242698521	0.314117358309371
TK1	606.616561723135	0.0643702039942856	0.164927189294681	0.0220857433264756	0.314117358309371
ZNF280C	655.006667848141	-0.0908280926834647	0.0684067160173827	0.0220871590386294	0.314117358309371
ZNF540	60.521617207859	-0.0821158331978932	0.136433955200352	0.0220725381472394	0.314117358309371
ZNF585B	889.713394440013	-0.0912881068711117	0.0782573972762508	0.0220247528992503	0.314117358309371
B3GNT2	677.157436656231	-0.0901913402128854	0.090705071983314	0.0223080955872261	0.31647135603772
ZNF618	3657.15128015617	-0.0860463849679205	0.119158486687439	0.0222949281341824	0.31647135603772
SLC9A6	2420.38985852225	0.0905835699220111	0.0681415554887977	0.0223470757998923	0.316712005301921
GLO1	4856.14691394152	0.0908186177292078	0.0718330074984506	0.0224434727514341	0.317452660304208
PCDH7	2157.41471075418	-0.0829879934267737	0.131378793976917	0.0224394708978588	0.317452660304208
DBF4	748.944968583279	0.0806242780011125	0.138519742877489	0.0225343920594894	0.31755223306892
LLGL2	63.7221142605504	-0.0711625469159268	0.157119181032252	0.0224982511097396	0.31755223306892
MGEA5	3359.56475231471	-0.0902947663326585	0.066823419582349	0.0224905953586075	0.31755223306892
TDP1	688.310682649925	0.0902657857783093	0.0871648139184263	0.0225526820912094	0.31755223306892
TMEM39B	473.059457196547	0.0905723702064265	0.0697353106469004	0.0225608885781325	0.31755223306892
ADCK1	287.613779187261	-0.0880027133846256	0.105004849016923	0.0226461525576655	0.318440766903244
HIST1H4J	1984.87713036429	0.0849996788747763	0.121345877262767	0.022712535209494	0.319062323231027
ARL6IP1	11632.7073529338	0.0891303649282408	0.093860040351259	0.0229680304961451	0.319098598558979
CMTM6	2916.63348213729	0.0873479283787371	0.056969673445113	0.0229235173894805	0.319098598558979
CREBRF	1352.93577381285	-0.0866792824876475	0.111508171370749	0.0228652102109452	0.319098598558979
CSTF2T	2199.54796401519	-0.0903357304300908	0.0725069240035572	0.023050916466335	0.319098598558979
DHX58	450.871622992326	-0.0499659428920859	0.166888215883276	0.0231317728137102	0.319098598558979
GCNT1	362.004429519543	-0.0639382180242321	0.163229333393353	0.0228815673440989	0.319098598558979
GNG4	1116.37973928694	0.0900012762168037	0.0863875811872936	0.022879690500829	0.319098598558979
LIFR	10930.9377805356	-0.0859701785225369	0.113603885535529	0.0231219982449806	0.319098598558979
NPM3	301.279051321152	0.0866260093684281	0.109706670577596	0.0231483209820192	0.319098598558979
PDE4A	145.573790035917	-0.0760270862205556	0.147072914832649	0.0231055534672333	0.319098598558979
PLA2G12A	1243.69292256294	0.0892296320324583	0.0946728131499607	0.0227887516668554	0.319098598558979
RCCD1	259.243492238012	0.0877196797670245	0.104212693382021	0.0229759734233118	0.319098598558979
SDC3	23828.4074820779	0.0882540849646679	0.0991016058452867	0.0231493243923107	0.319098598558979
SNORA73B	1220.53504216222	-0.0849976014697392	0.118361655145302	0.0231587721164807	0.319098598558979
SNTA1	480.116016333919	0.0891964527407568	0.0950474362884987	0.0227779691398531	0.319098598558979
SPATA33	658.557215896498	0.0892471376351452	0.0924412391585486	0.0230136789014881	0.319098598558979
SPATA5L1	273.564934267838	-0.089054670114439	0.093758990272989	0.0230489446052066	0.319098598558979
SUSD6	2795.77996967546	-0.0863077887961094	0.113369799607235	0.0228977699476808	0.319098598558979
UBR7	2013.34705783574	0.0881112048045382	0.101958349820775	0.0229260435433787	0.319098598558979
YPEL2	980.135325409483	-0.0823858836879226	0.131233868759686	0.0228419226426486	0.319098598558979
LGALS3BP	23409.2819466749	-0.085803254242603	0.113965727086995	0.0231981928243557	0.319335888783116
RGL1	3689.53324814477	-0.0868695582502083	0.106703390263971	0.0233553068512357	0.321191289727558
CCNA1	272.657224133818	0.0621598622790147	0.162558865806117	0.0236869852701481	0.32154732565206
CXorf40A	540.838746652422	-0.0897410770106226	0.0743888117835785	0.0238063881966524	0.32154732565206
DCLK2	7621.73474419525	0.089824171155291	0.0763815443990827	0.0236897622514102	0.32154732565206
DTL	1091.04862408125	0.0636712752457673	0.161285767633877	0.0237581740518699	0.32154732565206
ELP5	863.676995674743	0.0897493581299543	0.0780207608869328	0.0237235030421477	0.32154732565206
EPB41	1345.78400411502	-0.0775888113366788	0.140905499061766	0.0237651195315519	0.32154732565206
FAM69B	1654.36988640581	0.088831830995694	0.089634952175913	0.0237200990204089	0.32154732565206
GDF1	7413.546269829	0.0806795817633058	0.133061841430664	0.0235815892184513	0.32154732565206
GLT8D1	1495.51949737665	0.0864866539640665	0.0558748706694281	0.0235070313281429	0.32154732565206
INA	2064.53583120266	-0.0883058116030596	0.0941529553705769	0.0237026216559938	0.32154732565206
LMX1B	200.967766872774	-0.082603915089122	0.127156074167634	0.0234179965287609	0.32154732565206
LOC729737	184.943812574935	-0.0700940614356861	0.154463261073614	0.0237989141003779	0.32154732565206
NDST2	1014.33354001675	-0.089691419295947	0.0724572729965763	0.023828255067438	0.32154732565206
PDLIM3	1226.70805008011	0.081533526735479	0.12952106200149	0.0237071346485104	0.32154732565206
PITPNA	6103.97800854573	0.0897535897799337	0.0759714256767929	0.0237802319814884	0.32154732565206
PPIG	1637.52941293797	-0.0896757049199186	0.0683558780801906	0.0235155427826461	0.32154732565206
SHISA4	1240.59731304893	0.089875543112921	0.0766370938823877	0.0236244047920757	0.32154732565206
SMARCA5	9813.48899305252	-0.0888270766640203	0.0639849320230061	0.0237871358702945	0.32154732565206
STEAP3	682.05428996847	-0.0724589810445581	0.151856147527428	0.0235402456282694	0.32154732565206
USP33	3150.55462792793	-0.085349825267182	0.0537847945210935	0.0237120160634378	0.32154732565206
DOPEY1	1290.38107931588	-0.0869479092220078	0.101477651707153	0.0239954778410487	0.322393644055491
LOC107985194	57.0874706252958	-0.0745196076311383	0.146911110682216	0.023932099183303	0.322393644055491
MICB	138.22347029841	-0.065947245548207	0.158769367348892	0.0239625794832478	0.322393644055491
TFDP1	2232.93326021279	0.0891629643262708	0.0834855288509225	0.0240030304333286	0.322393644055491
TGDS	188.899929735719	-0.0888280158372872	0.0871796197867772	0.0239913993991664	0.322393644055491
AIM2	140.600797977065	-0.0669257978193225	0.157503045350692	0.0240634194034274	0.322903253841701
CKS2	642.133937664376	0.0747067227374244	0.145815394847903	0.0241322405971147	0.323021429122262
DGLUCY	1381.35989509303	-0.0857581124913789	0.107725468716203	0.0241349215016765	0.323021429122262
SNORA47	68.3515338268423	-0.0748859212688718	0.145430545635597	0.0241395923744478	0.323021429122262
HIST1H3J	1193.50137985741	0.0662221906821675	0.157843708544669	0.0242123217118705	0.323163380115496
PPP2R1B	1463.47792317472	-0.0882151288150965	0.0904973973802219	0.0242347695166457	0.323163380115496
RBBP8	1169.05511782048	0.0863647396710141	0.103543683653991	0.0242205809244253	0.323163380115496
YBX1	19154.7933241583	0.0892307464629642	0.0794452857290959	0.0242400616715064	0.323163380115496
CTSB	10158.0688768452	-0.0860800833392738	0.103885166063096	0.0244212001255891	0.324975914714708
RTN4	30194.3075893331	0.0874075239770359	0.0953614691251174	0.0244022494586146	0.324975914714708
CEP55	711.087840616569	0.0625131409184768	0.160506165077546	0.0244709359719912	0.325028082481512
FAM83D	570.066809533875	0.0700668431487642	0.152410604506132	0.024492905207505	0.325028082481512
MAX	2812.09192223149	-0.0889193602766069	0.0812779950327587	0.0244599029768131	0.325028082481512
ACBD7	786.062866894786	0.0750865050152949	0.143246048043773	0.0246166444472386	0.325092875452982
C7orf57	353.042957827709	0.0690275148468087	0.153427287195512	0.0246305892869428	0.325092875452982
EDN1	302.862570558558	-0.0533165059212497	0.164473273139694	0.0246143330903318	0.325092875452982
FGFR2	3329.50222272857	-0.0845676529225086	0.111340373321946	0.0245724668295289	0.325092875452982
IQCA1	83.1880508675504	-0.0771052779075092	0.138920008023915	0.0245271477094027	0.325092875452982
MRPL40	732.092131701362	-0.0876327892368297	0.0613488894109292	0.0246333843756518	0.325092875452982
PTDSS1	2371.5963217675	0.0889614319864276	0.0710051635083709	0.0246813666670347	0.325427552250498
EIF3F	3508.24558546042	0.0886200356452013	0.0820018974064747	0.0247341735847883	0.325686628881364
VAT1L	2665.87568261541	-0.084217306100581	0.112055234248617	0.0247462972101029	0.325686628881364
LOC101927060	940.312635857155	0.0866127710006551	0.0975944306763396	0.0248494581237216	0.326239044380838
TINF2	1589.99376446682	-0.0887310966833123	0.0691685388120033	0.0248432256273222	0.326239044380838
ZMAT3	17981.914111952	0.0865774370863903	0.0977127176425944	0.0248659429119255	0.326239044380838
ZNF654	897.867364957549	-0.0888171876146149	0.0712096884191274	0.0248789872565714	0.326239044380838
DNAJC6	1296.8590808305	-0.0845746296299135	0.108559812033456	0.0250119524349545	0.327218161209781
DRC7	301.662129868369	0.0806842111237167	0.125892174180077	0.024997937615762	0.327218161209781
HINT1	3864.27831220311	0.0869216899315362	0.0942856440530908	0.02502391096572	0.327218161209781
POMZP3	872.859488496424	0.0869242605731273	0.0941216016064758	0.0250446434127194	0.327218161209781
CFH	132.850236035361	-0.0445028117666779	0.163091359074913	0.0251078819248424	0.327449575239219
EIF2B2	926.814588900481	0.0884619099507755	0.0682148318909159	0.0251010934508444	0.327449575239219
ABCA2	3826.18548727578	0.0883230533544147	0.0728642581660596	0.0255681330998494	0.329364425722403
ACVR2B-AS1	58.7709985043875	-0.0722248460368803	0.14562632993103	0.0255574383365002	0.329364425722403
ADAMTSL3	59.8756200612649	-0.0572150269198602	0.16157230521023	0.0255384004872116	0.329364425722403
CYP2J2	132.495815800337	-0.0560439954259815	0.16222103274765	0.0254657889621271	0.329364425722403
DNAJC9	919.117562603617	0.079656533701095	0.128048782182987	0.0252967918708995	0.329364425722403
FAHD2A	930.084378528049	-0.0859384747307086	0.0970467025427708	0.0255836661842121	0.329364425722403
MORC4	1071.01583109117	0.0874569214004713	0.0881851604911182	0.0253112527881546	0.329364425722403
MYOCD	61.243818292865	-0.0472781994844673	0.163245208211427	0.0255316891415917	0.329364425722403
PLEKHG6	171.59656362741	-0.0787316398029541	0.130448565233518	0.025431177873831	0.329364425722403
RHOC	5078.57316819899	0.0876469785019313	0.084638631625053	0.025549690144576	0.329364425722403
SLC25A33	481.561312724723	0.0882949890974166	0.0767077945486753	0.0255102995728788	0.329364425722403
SLC35E4	488.350794947698	0.0868214637572973	0.0911329169240339	0.0255769725772121	0.329364425722403
SLC9A7	3153.68530607834	0.0837969414704822	0.110013418556606	0.0254405942588992	0.329364425722403
SMCR8	2211.64670705465	-0.0863846709497365	0.0940401894661037	0.0255981527951092	0.329364425722403
VRK1	455.450568689793	0.0833775242147893	0.111317215110986	0.0255760079138886	0.329364425722403
WRB	1641.67638963125	0.0853889293383537	0.100056039493138	0.0256413530947054	0.329625437236226
CENPW	125.239305006198	0.0652919960525765	0.155050031497686	0.0256991687748503	0.329779253190206
SCAND2P	134.035055514665	-0.0825853078718358	0.114496882111532	0.0256785790179777	0.329779253190206
PIP4K2C	1043.96222434424	-0.0881519038201766	0.0706064071524537	0.0257283619602894	0.329859613902641
NEFH	52.8744100656445	-0.0683416394258184	0.151089192973804	0.0257915040641697	0.330374698097134
FAM185A	188.439216025921	-0.0862597413534333	0.09327863351705	0.0258414746613343	0.330720296266276
HIST1H4H	1733.34408469839	0.0795413222153303	0.125728502317884	0.0258748931903329	0.33085363426039
GRAMD2B	1702.39163047336	-0.0866203198603794	0.0903423916341173	0.0259044323015374	0.330937174651524
ERCC1	2589.17583434496	0.0869302275631241	0.0626779162629687	0.026144128241331	0.331846124276507
EXOC8	1228.8707548606	-0.0858441672245625	0.0586466554939988	0.0261617625440486	0.331846124276507
LOC652276	209.061121034644	-0.079899228539691	0.122990577611429	0.0261828601961302	0.331846124276507
MTCH2	3501.80713869753	0.0860924144691536	0.0594697549010407	0.0261790574593664	0.331846124276507
NCOA4	8563.29967602361	-0.0864609359958502	0.0898098451591264	0.0261547457685045	0.331846124276507
RAB27B	1572.17420784291	-0.0644586993669032	0.154817255430984	0.0261616125631617	0.331846124276507
SLC25A28	526.60001137445	-0.0725758689269934	0.14324311060941	0.0260867807047904	0.331846124276507
VSIR	207.787366678628	-0.0690670058777407	0.149368446961712	0.0260380510862932	0.331846124276507
ZSCAN23	309.226883210288	-0.0816567221397465	0.115942278409066	0.0261832013245628	0.331846124276507
ABCB10	440.183326933436	0.082623888998982	0.110948608100598	0.0262968096201734	0.332181868012878
ACP2	5284.37584462724	-0.0850316945433793	0.0985295408953027	0.0262393120171692	0.332181868012878
CD59	9108.95882093027	0.087681066413409	0.0694742877210299	0.026302061012629	0.332181868012878
SLC25A39	2738.50433170948	0.0873096249731869	0.0816050536650362	0.0262948016375854	0.332181868012878
NDRG2	1652.06849079867	-0.0653160566397673	0.153488636353604	0.0263258526513523	0.3321906933243
CARD16	111.602667465419	-0.0353957536719298	0.156820658383649	0.0263942258328419	0.332421158161804
KIF20B	883.900886027577	0.0668171103373376	0.151399391063409	0.0264365523070632	0.332421158161804
PTPRA	7170.77751789451	-0.0856172614001599	0.0937941622139838	0.0264276786647425	0.332421158161804
PWWP2B	383.464156578464	-0.0868406333744213	0.0853539173482754	0.026373326023061	0.332421158161804
ARAP1	2249.39951448575	-0.0860612170008216	0.0901535709337928	0.0265367907728848	0.332598165162055
HSF1	2070.6443750389	0.0866633159787152	0.0628316941554366	0.0266002110560423	0.332598165162055
IGF2BP3	2406.81319964153	0.0867142352145326	0.063009077507172	0.0265760703807318	0.332598165162055
IGIP	148.721798973232	0.0815968377490838	0.114586065300985	0.02649723346859	0.332598165162055
MEPCE	2575.54294310923	0.0873915988618181	0.0681346279872539	0.0265880590650606	0.332598165162055
TRAF7	3367.67660915585	0.0873819729411111	0.0779847562791194	0.0265647602097748	0.332598165162055
ZNF506	439.740618602771	-0.082656154065746	0.109101195941312	0.0266124774488374	0.332598165162055
MLKL	84.1503262145721	-0.0386050203990564	0.158791821021075	0.0267382291872001	0.333301063135072
SDHAF1	342.840725451329	-0.0857706831944326	0.0909728771220491	0.0267232152811524	0.333301063135072
TUBG1	1665.76243654214	0.0805441894177569	0.117835009206565	0.0267366849892921	0.333301063135072
B4GALT2	2614.50710314738	0.0864356190246035	0.0848963825127507	0.0269073155077353	0.334875381699848
PCBP2	17064.7593418483	0.0861930971924187	0.061644831357719	0.026934363338667	0.334875381699848
RBM48	502.357151394931	-0.0871950618115738	0.0687248138059869	0.0269296851814088	0.334875381699848
DNASE1	233.45719203232	-0.0753953485931016	0.133725490307938	0.0269794364046801	0.334878201050325
FJX1	6034.70469099525	0.0774692912613008	0.127691383295171	0.0269947485943763	0.334878201050325
SAV1	1132.15637141452	-0.0868989676878888	0.0797350924539627	0.0270044291427443	0.334878201050325
PAPLN	428.704270299983	0.0671487963836617	0.149235520670071	0.0271057306550256	0.335844905661105
BAALC	4836.071216593	0.0703166347459318	0.144111936918171	0.0271638769166307	0.336275705202868
TMEM62	596.31021272295	-0.076134034895562	0.130911410595397	0.027189289120374	0.336300880478572
GAMT	790.437541022922	0.0853640046234217	0.0902223271303972	0.02729717383398	0.336575443055484
LRRC4C	2792.62405378025	-0.0832491837014279	0.102674974864116	0.0272616047860777	0.336575443055484
SLC7A6	1106.93242706602	0.0867488088366261	0.0786887348261165	0.0273050776535106	0.336575443055484
ZFAND4	529.463536126895	-0.0830669379784277	0.103566785999397	0.0272712103988818	0.336575443055484
ANAPC11	935.604901578779	0.0857800585808151	0.0868488354087475	0.0273785263226651	0.336903422713034
ZNF273	272.594489478279	-0.0841812663813446	0.0970078244119069	0.0273728378264505	0.336903422713034
LOC100507557	102.476127707512	-0.0754674745415203	0.13170013535743	0.0274729081272827	0.337775883257232
LOC107986655	148.894300922665	-0.067148933993903	0.148204378971545	0.0275070405339397	0.337906727652197
CPNE2	2808.93804554921	0.0865851866713321	0.0777672980276627	0.027609054789475	0.338005321826892
RAD51AP1	311.08550971804	0.0643950161269243	0.151535445349598	0.0275947823261714	0.338005321826892
RARRES3	2200.52657443648	-0.0753095693834348	0.131719249048432	0.0275845284149239	0.338005321826892
RPL41	16828.3322177451	0.0862325015991486	0.0819854750172118	0.027560432671399	0.338005321826892
ADRA1B	476.99070126616	-0.0826719075436084	0.0997749450274766	0.0284209720679978	0.338514156907073
ANKRD16	178.026261171978	0.084982224936738	0.0892919558179838	0.0278926663853371	0.338514156907073
BCL2	2210.43495275906	0.0858379056052777	0.084154215645706	0.0277318122457117	0.338514156907073
BTN3A1	1788.99651943285	-0.0797178377470851	0.114365220776544	0.0282035334541398	0.338514156907073
C20orf27	1005.82524162375	0.0832572742135793	0.0992801249483878	0.0279064990397111	0.338514156907073
CCDC125	93.6296928490318	-0.0732792428516496	0.134048173529711	0.0284167364511528	0.338514156907073
DHX9	9776.54568343517	0.0738204809742313	0.0418112682758558	0.0284039350728005	0.338514156907073
DOCK9	517.164961347803	-0.0699495005306808	0.141993934454244	0.0281267308867797	0.338514156907073
FAAP20	1377.00407168002	0.0865721425361223	0.0716212069125328	0.0279554105557278	0.338514156907073
FAM177A1	1665.93643479188	-0.0854053972809168	0.0838459624602479	0.028312733835753	0.338514156907073
FAM46C	260.45298142805	-0.067994395408295	0.145540691653917	0.0280459597811613	0.338514156907073
GTF2A2	1614.79998643279	0.0865985651174787	0.071303745928299	0.0279153381184169	0.338514156907073
KCNMB1	248.587107126395	0.0573615546454583	0.156221211058469	0.0284271881504167	0.338514156907073
KIAA0100	10865.5066538141	0.0858921023616771	0.0807154354720494	0.0281635734170184	0.338514156907073
KNSTRN	810.737388736421	0.0743107570398867	0.131603629179501	0.0283664752302441	0.338514156907073
MAP2K2	4900.14054171036	-0.0861697399088076	0.0753667971034948	0.0283775944002613	0.338514156907073
MCM6	1693.02991440224	0.0689677710997228	0.144026143718138	0.0280186211673454	0.338514156907073
MORN5	179.506722072986	0.0534175999379459	0.159384968464958	0.027764697102089	0.338514156907073
NDC80	510.704954054021	0.0604359306712879	0.154027208069917	0.0283187656876349	0.338514156907073
NUBPL	381.606021458027	0.086044875784626	0.0803513035186682	0.028015494670246	0.338514156907073
NUDT3	4248.10998943682	0.0859372785820223	0.0791771383173085	0.0283047585767115	0.338514156907073
PCDHA7	144.968429890446	-0.0703877588944618	0.141984634394429	0.0278483977754642	0.338514156907073
PPM1E	1205.12151888546	0.0801492263037394	0.11190088433086	0.0283525752504053	0.338514156907073
RIDA	906.326402371544	-0.0769979099865712	0.125605595193571	0.0278779552080173	0.338514156907073
SDAD1	1634.8437297054	-0.0863982166310713	0.0726223899151694	0.0281941996150061	0.338514156907073
SEMA3F	70.9658450621514	0.0680051052675507	0.145461032654785	0.0280698419178359	0.338514156907073
SNHG3	365.790270354168	0.0806289350465522	0.111719602446447	0.0279452543713521	0.338514156907073
SYNPO	6159.63210592608	0.0753891969020443	0.128447456155039	0.0284159081172801	0.338514156907073
TCIM	3505.38631724715	-0.0705702544778266	0.1414088657682	0.0279278317958886	0.338514156907073
TLE4	5183.96787876244	-0.0848633369228245	0.0909524991468739	0.0277329873603537	0.338514156907073
TMX2	3429.38270120739	0.0860775950261021	0.0791223395470231	0.028127085886212	0.338514156907073
URB1-AS1	67.9974110587491	0.0708414431330958	0.141319818529066	0.0277823734745632	0.338514156907073
XPA	251.963536976028	-0.0821654813125837	0.104424934246343	0.0279909561220834	0.338514156907073
CENPE	521.213182760281	0.0584385202690584	0.155310988060249	0.028505094888523	0.338648164656693
ICMT	3700.95434043977	0.0851753589801221	0.0843233207674575	0.028521103885188	0.338648164656693
IFNAR2	796.837367676775	-0.0851144239659665	0.0848078369722397	0.0285152851987406	0.338648164656693
RABEPK	355.58163306667	0.0853185551689589	0.0831553689504669	0.0285326086592917	0.338648164656693
ADAMTS3	504.160188379575	-0.0774379254270705	0.120991423665471	0.0286647381248774	0.339935909255038
C3orf62	162.467625078193	-0.0791299574855567	0.114485150125813	0.0287155883331239	0.339978385326739
NXPH1	579.949229912689	-0.0824840896423078	0.0994160495631597	0.0286944076264692	0.339978385326739
CALCOCO2	1786.54263769087	-0.0857669636856515	0.0771516695320579	0.0287687373823978	0.340327538853447
CENPN	783.218153964671	0.0614145224083308	0.151799660572064	0.0289661691138915	0.341759547333556
GTF2B	757.481978065427	-0.0858457242383502	0.0733697448532903	0.0289617561516254	0.341759547333556
MKKS	859.290046994386	0.0858704456670165	0.0733277205846945	0.028927986970216	0.341759547333556
PHF10	974.380033069425	0.0844935485718325	0.0864870877232718	0.0289848208374653	0.341759547333556
GCC1	1128.6564164738	-0.0848345019875757	0.0615009711775869	0.0291058084697534	0.342624431127171
USP48	1628.99062131644	-0.084930986789632	0.0619091045413047	0.029089133237788	0.342624431127171
OASL	805.168691867048	-0.0427830331120781	0.158376677098018	0.0291754715029219	0.343163661136166
WDTC1	2611.64266195522	0.0856525688576516	0.0703178751622626	0.0293014245450926	0.34436355562186
CHRNA7	162.232961748415	-0.0716023699781153	0.135028238140768	0.0293509019761945	0.344663448920455
CDCA4	409.866056319161	0.0706973882294453	0.136681874907612	0.0294610828848394	0.344953041824572
SMC4	3488.81037845087	0.0731782500567081	0.131042441607474	0.0294112399719624	0.344953041824572
SPAG8	234.711721680017	0.0778889837719451	0.116130265904926	0.0294714833786861	0.344953041824572
ZNF611	722.674091199351	-0.0825449150742529	0.0956638277938144	0.0294243969162133	0.344953041824572
COL25A1	204.065806029996	-0.0649392295935749	0.146029521552681	0.0296932186275476	0.345580056599735
CYLD	3160.76781496231	-0.0796675265314546	0.10843936057491	0.0296108482410787	0.345580056599735
IQCH-AS1	98.9965319463054	0.0562774027126866	0.154948221602766	0.0295859017517899	0.345580056599735
PDE4DIP	6725.10259405762	-0.0811087553156753	0.101891654744248	0.0296272703315795	0.345580056599735
PSMC3IP	164.879714116189	0.0662458066757075	0.144197292589904	0.0296611903958448	0.345580056599735
RABL2B	1588.87654200883	0.0852488121481638	0.0754191389506723	0.0296745245294774	0.345580056599735
TMEM50A	3333.18500631442	-0.08507274166859	0.0780851864786257	0.0296153398173642	0.345580056599735
TCTEX1D2	357.964601224014	0.0830177618850248	0.0917411711259207	0.0297192938934444	0.345603914840095
MCM4	3465.6680920953	0.0705631868066265	0.136136741730366	0.0297488168278082	0.345667794885315
BTN2A1	824.445635938716	-0.083084383281566	0.0909004754557409	0.0298194038668057	0.34594377074589
ZNF3	1145.54468115149	-0.0853143291783576	0.0711582459282599	0.0298206656743068	0.34594377074589
SNX8	1266.53264849036	0.0841647715587871	0.0841178636331791	0.0298456496605868	0.345954609482306
IFI27L2	909.375658367567	0.0719519577299407	0.13254405329262	0.0299006188640167	0.346312723316329
RAP1GDS1	2257.44320681767	0.0827317293657845	0.0922092987405883	0.02995931540204	0.346434688149795
SUMF1	1073.11074015996	0.0816538424503075	0.0978281095792119	0.0299521700227319	0.346434688149795
ANKRD12	1468.81708582568	-0.0847217903641256	0.0779481892342956	0.0301265331769351	0.346795613481788
AP3M1	3293.44038967833	0.0835062866511855	0.0584458024282125	0.0300361374788184	0.346795613481788
ENHO	1209.84267638375	0.071635254469213	0.132727314796029	0.0300892370021384	0.346795613481788
LYSMD2	258.636999173253	-0.0823245402690793	0.0935986859078252	0.0301351767015805	0.346795613481788
SLC39A6	4942.12774374463	0.0779028741792367	0.0475066965553406	0.0301282099518645	0.346795613481788
TCN2	634.679405207079	-0.0807897708337348	0.10125704299531	0.0301200815174235	0.346795613481788
EXO1	489.358382660876	0.0565267465661704	0.153667444867957	0.0302467775588572	0.347634344640586
PRPF40B	522.561113560733	-0.0844426071414309	0.062956778235499	0.0302563920396255	0.347634344640586
HIST1H2AK	512.054992514186	0.0674246079922279	0.140170391572571	0.0305167045140186	0.349787087198532
PPP2R2C	216.376351237866	0.0736429910271192	0.126320316831042	0.0304750187750365	0.349787087198532
WNT10B	685.225240975314	0.065677934068157	0.143055947348292	0.0305149774053954	0.349787087198532
ZNF239	235.582133420582	-0.0787403854443163	0.108367936502253	0.0305775567896522	0.350205536957919
B3GALT2	784.022900650912	-0.0693193963556921	0.136084605706796	0.0307035500584351	0.350532196500467
GRK5	351.231509833121	-0.0788746011838527	0.10735239948555	0.0306935933286139	0.350532196500467
LRRC73	258.004689763777	0.0733493969888434	0.126461603701869	0.0306855871830364	0.350532196500467
SSRP1	5855.13807601012	0.0847154941232727	0.0676615595027082	0.0306515758930079	0.350532196500467
MFAP2	441.179101258815	-0.076443041451295	0.116328807255673	0.0307943177668849	0.351289659854591
L1CAM	2197.80400152079	-0.0721283850570523	0.129151941310671	0.0308703720219052	0.351599605332625
SLC25A13	1512.78507507133	0.0838222863994154	0.0811679089403977	0.030860977447303	0.351599605332625
CDC6	855.861371130484	0.059423294109008	0.149846680988623	0.0310152437072151	0.352420197806023
MCM7	3170.47426592394	0.0738024603133802	0.124200501103	0.0309831503161595	0.352420197806023
PTPN5	99.0977122418777	-0.0796594093075377	0.102706464594381	0.0310159173043048	0.352420197806023
BHLHB9	756.295864707997	-0.0833141790467253	0.0834847673836965	0.0311043762139599	0.352867864225405
SYTL3	203.468548059798	-0.0718738010286782	0.129132861902531	0.0310923347875254	0.352867864225405
HIST1H2AB	618.896276010052	0.062855679550082	0.145639340410943	0.0311656507115822	0.353284385725855
DARS2	932.67680003202	0.0837989033691294	0.0793672184702972	0.031219339910268	0.353614334337957
CFAP77	648.016166557569	0.0759449644804365	0.116409033869658	0.0312580523762522	0.353774259191493
MCAM	5066.42382307552	-0.0766725506189872	0.113613143956184	0.0313137731896125	0.35406655250107
POLK	1129.02500338704	-0.0843584696730374	0.0699608946782033	0.0313331054107656	0.35406655250107
KCNJ16	678.589589261297	0.063140399060746	0.144726340192387	0.0314242653522061	0.354562811927958
TRPT1	295.998798288017	0.0804786539828391	0.0972211471607188	0.0314591989355675	0.354562811927958
ZNF121	1060.10030217681	-0.0841059296747335	0.0659090292693171	0.0314750075944061	0.354562811927958
ZNF44	428.880592050521	-0.0820744909498599	0.0891548972601203	0.0314756142392772	0.354562811927958
CALHM5	62.8552416766626	-0.0421106631624392	0.155948616603095	0.0316311819374971	0.356015430837107
NTNG2	487.803805697603	-0.0690067985169263	0.134210043243193	0.0316540657657741	0.356015430837107
LOC112268009	89.2594236528614	-0.0656706296827827	0.140170221401335	0.0317746205931698	0.357092122838084
KATNAL1	3227.07005837215	0.0829683602900627	0.0822100056076349	0.0318514871592275	0.357118973332414
SCPEP1	806.779010292923	-0.077978666934277	0.106669190150663	0.0318360029339438	0.357118973332414
TIMM23B	281.328232947254	-0.077063658509033	0.110229330074626	0.0318457002085437	0.357118973332414
FSTL3	726.123557098735	-0.0725840648361621	0.12448019687124	0.0320032019747429	0.35771913310209
GINS4	311.718517414125	0.0616420848425743	0.145503994538675	0.0320044855267563	0.35771913310209
PPP4R3A	3546.22721164478	-0.0744390479412645	0.0442046010827189	0.0319542583579336	0.35771913310209
TYW5	382.369072913696	-0.0837332616590196	0.0749497097548989	0.0319941368373021	0.35771913310209
RCOR1	1684.82213732919	0.0827115416610262	0.0816263981301471	0.0323432338732491	0.360802079449776
UBAC1	828.167163034425	0.083082260698094	0.0791485893456258	0.0323066398064074	0.360802079449776
UHRF1	2491.63775438158	0.061116427882144	0.145477874310707	0.0323555566555586	0.360802079449776
GPR162	1260.5045359622	0.079089988774628	0.0994065733462	0.032541635319606	0.36175535090613
MICU1	2154.6449868647	-0.083113818551372	0.0626348072030493	0.0325317408217125	0.36175535090613
MORC2	1897.76251581032	-0.0835661538863361	0.0667585764443883	0.032516091345053	0.36175535090613
USP35	334.27421265012	-0.0807155527234895	0.0921580907012897	0.0324747768588251	0.36175535090613
GRIPAP1	1094.99960857523	-0.0817124332402654	0.0865864255791591	0.0325854933016723	0.361963182351008
ASAP2	1871.70434166575	0.0807550905807935	0.0906012948829024	0.0328360420356789	0.362581968472637
COLEC12	2500.29965563831	0.0559447323143154	0.149974860143815	0.0328050717032788	0.362581968472637
DNAL4	454.883247083773	0.0824376463725121	0.0816197320808982	0.0327424245731294	0.362581968472637
FAM219B	1296.8753838699	0.0800849792982694	0.0940901742727223	0.0327652291046662	0.362581968472637
HAGLR	241.20189818269	0.0772807554449756	0.105893357462572	0.0328329204438239	0.362581968472637
HELQ	412.887049434556	-0.0829030574188319	0.0776755891909854	0.0328536698401201	0.362581968472637
HIST1H2BC	4404.64641928984	0.0734505038920607	0.119352872188847	0.0328394015933458	0.362581968472637
IRF2	1359.74641900327	-0.0821510282877137	0.083680622129377	0.0326809613909661	0.362581968472637
YKT6	3874.47443436759	0.0834349708490263	0.068970407539245	0.0328680491406547	0.362581968472637
KIAA1324L	1084.97787543845	-0.0829613147857997	0.0766391136038324	0.0329462835504765	0.363166504883988
N4BP2L2	1927.39732152592	-0.0831711269580317	0.065333672265246	0.0330360003403771	0.363876619369314
FAM13A	599.533253057633	-0.0797644863493814	0.0943013213778393	0.0331169785995578	0.364385317689072
THNSL1	431.946709264419	-0.0812635197328596	0.0868713243209431	0.033132846405096	0.364385317689072
FBXO32	4343.00611339604	-0.0584397570414089	0.146806613409371	0.0333088389721562	0.366040984426636
CIB1	755.894035224004	0.0829575722510385	0.0736044893289911	0.03339908546805	0.366752553021297
ATXN7L1	1108.39287908291	-0.0774731568090913	0.102400264213606	0.03362927974056	0.366986610713812
DXO	361.347143917205	0.0815109667691339	0.0841339656843619	0.0334883230079474	0.366986610713812
INSM1	413.179284038825	-0.0679316002411143	0.131514112995776	0.0336244841451925	0.366986610713812
KLF7	1446.80023871663	-0.0815369886582948	0.0832305425976961	0.0336791936777488	0.366986610713812
LINC01094	180.423009010682	-0.0549830754863076	0.149520340289053	0.033613417539196	0.366986610713812
LOC100506023	115.205743277768	-0.0738051665148982	0.115494315993367	0.0337245852762555	0.366986610713812
LOC102723546	224.818943337892	-0.0789955305336542	0.0955453480094616	0.0337520532481316	0.366986610713812
MRPS21	1855.39529940796	0.0814027344024154	0.0576677904454449	0.0336033627045843	0.366986610713812
PSENEN	1448.11916391967	0.0813149502961283	0.0842404677715791	0.033745531979507	0.366986610713812
TROAP	376.405723374835	0.0550784074142084	0.149275402638622	0.0337252822721632	0.366986610713812
TUBB	30218.142821609	0.0770047323416548	0.104046893667024	0.0336968520993875	0.366986610713812
ZNF160	1298.99088311803	-0.0825192155917944	0.0763423245806659	0.0336962851340184	0.366986610713812
ZNF432	688.397272069231	-0.0799556093849928	0.0916315075072996	0.0336167067829225	0.366986610713812
B3GALT4	97.2487465737331	-0.0719041332486407	0.121012916222106	0.0338336602791196	0.36731864386048
ZNF136	487.58858877945	-0.0827692220291881	0.0657711308279226	0.0338315306841655	0.36731864386048
CENPF	3498.02222417265	0.0572135778657689	0.147059517813948	0.0339117407997176	0.367611447930624
KRT10	653.385624378216	0.0802920550170769	0.0890010412356921	0.0339026686189699	0.367611447930624
HOXA4	408.466895072446	-0.0718179184747844	0.120788982566181	0.0339994730620706	0.368017634567092
MARCH9	952.680458816965	0.081550490536686	0.0588651034086988	0.0340003779172516	0.368017634567092
BACH2	1677.66996080835	-0.0731219800462197	0.116279802451721	0.0341931371007747	0.368641416867762
CARD8-AS1	64.6150243796179	-0.0740847066054349	0.113097635148611	0.0342048879793971	0.368641416867762
KAT2A	767.976704781506	-0.0796606079585456	0.0911267293847946	0.034160687099037	0.368641416867762
LZIC	1791.11445753602	0.082502157975992	0.0733739467704227	0.0341847822151645	0.368641416867762
NDUFAF8	278.33815813014	0.0758514924110856	0.106800130079084	0.0342117686144221	0.368641416867762
USP25	1399.51962369453	-0.0809287367006215	0.0849332549977527	0.0341248668988655	0.368641416867762
ZNF30	204.731657082207	-0.080357683954959	0.0868588450841203	0.034417584103257	0.370581547399215
SNORD15B	70.1942180189531	-0.0656146384425519	0.134117944837475	0.034523603225474	0.371445050410204
BBOF1	501.885411154557	0.0708150479425717	0.121743576646922	0.0346773376369151	0.372820255535892
TXNRD2	321.035209958817	0.072673216547549	0.116041609695509	0.0347592923928255	0.373422271150706
ALDH3B1	567.628049497884	0.0650512226290373	0.134511528901749	0.0348294404035984	0.373896641944599
HEPH	1150.38377046115	-0.0675791656931998	0.1292495567916	0.0348869964011069	0.3742352298508
PDE4B	2221.31754913838	-0.0722954248530391	0.11675781145388	0.0349190889540667	0.374300368557563
ASB3	865.741436630272	-0.0820930571877373	0.0651416996306191	0.0350096474682264	0.374468543805345
CD70	346.328206214135	0.0602759073826011	0.141645190394241	0.0350258173830396	0.374468543805345
CKAP5	8259.13592710721	0.080546926499692	0.0834594672836644	0.0351001544646894	0.374468543805345
ITGB5	8250.83031686054	0.0761453710585383	0.102736838231058	0.0351536054429084	0.374468543805345
LMNB2	3604.24770761958	0.0738865490249704	0.111140942395873	0.0350809000197528	0.374468543805345
NDUFA4	2844.78062502804	0.0796490617119476	0.087895072587358	0.0351377323948093	0.374468543805345
PTN	5575.18920746855	-0.0670096211250406	0.12983866101479	0.0351690651846383	0.374468543805345
PXYLP1	1912.31967795148	-0.0673335153871078	0.129207189054336	0.0351364708967988	0.374468543805345
ZNF426	1199.30758027935	-0.0822149021682653	0.069163844170008	0.0350218907800488	0.374468543805345
CENPU	510.202798565923	0.0598495698288973	0.141777011278289	0.0352693285678005	0.374981752376075
GDF10	136.697609275535	-0.0334778851511801	0.150307198507681	0.035295466994592	0.374981752376075
GTPBP6	867.481404587307	0.0808092709008235	0.0812930035976974	0.0352886446403094	0.374981752376075
ZFR2	94.6441215838926	-0.0703175439547601	0.121307807273671	0.0353566096337186	0.375082948975807
ZNF619	466.455647113225	-0.0778999881994454	0.0950342670526275	0.0353571413841636	0.375082948975807
FREM1	412.828068037902	-0.065236331393681	0.132898077048591	0.035420850486171	0.37520540076846
NONO	14956.5919653467	0.0712900904966253	0.042283890214485	0.0354171796169795	0.37520540076846
LOC728554	225.376743625356	0.0722000781686316	0.115316397765478	0.0355388523577401	0.3753497732497
MEX3D	1910.68325963437	0.0811270924612265	0.0785063843186782	0.0354914169030184	0.3753497732497
PDLIM4	2907.96106212876	0.0708166743757946	0.119565085562654	0.0354896867367596	0.3753497732497
RGS19	240.930161722921	0.0773313554793454	0.0968684403256382	0.0355297623165845	0.3753497732497
S1PR3	8282.06598642281	-0.0796228347790405	0.0864838921128085	0.0356050845461312	0.37577339779611
ZNF680	695.823073385357	-0.0806134005915608	0.0808343023846368	0.0357223059971206	0.376734143525351
CHTF18	327.824885301395	0.0654901761349061	0.131204442870362	0.0359790779677151	0.378466172272456
FAM227B	71.0956928225326	0.0650714377392929	0.131895633472856	0.0360443973592815	0.378466172272456
GABPB1-AS1	305.662269732135	-0.075520017620024	0.102546741272094	0.0360087063000377	0.378466172272456
MAGED4B	483.163375996709	0.0732422120242823	0.110597233767796	0.0360239685402937	0.378466172272456
ZBTB7C	430.207620172227	0.0705433659440395	0.119117124446804	0.0359554543469016	0.378466172272456
ZNF417	556.182211669687	-0.0812062825880554	0.0759050171367055	0.035949404180865	0.378466172272456
RNF122	317.25574628247	-0.061501586374202	0.13795358719941	0.0361065788810599	0.378566426533562
SACS	12987.3101759988	0.0764656161390191	0.098679975640638	0.0360842503728223	0.378566426533562
ANKRD9	654.527993292183	0.0770481821336603	0.0952704667729835	0.0364483485559539	0.378799981095258
ARG2	344.035354823931	0.0730763004639921	0.110411806505605	0.0362883647775233	0.378799981095258
COBLL1	712.208432836946	0.0736591275694386	0.107996615499044	0.0364464021072833	0.378799981095258
DDX52	1772.16632891275	-0.0810451229564202	0.0761946930571973	0.0361623611865453	0.378799981095258
FBXW5	2877.80685359162	0.0812922124507547	0.0649843830181457	0.036546539221546	0.378799981095258
FIGNL1	480.346956569336	0.0762287888581433	0.0984213249241218	0.0364901984930217	0.378799981095258
GNA11	4977.26395233957	0.0794547666961032	0.0557318181126462	0.0363485575319014	0.378799981095258
LRP10	9112.30488190575	-0.078992014796156	0.0865438434467357	0.036538203080226	0.378799981095258
NEIL3	194.604041712006	0.0598644970937553	0.139784230256254	0.0364115560515355	0.378799981095258
PDZD11	1160.83547402511	0.0812071845546188	0.0728637414091438	0.0365085965378166	0.378799981095258
RBCK1	1793.8069353382	-0.0772165195362816	0.0942819802324251	0.0365501823955661	0.378799981095258
REEP2	4646.98306848935	0.0780571129410116	0.0912834126616024	0.0363643581779161	0.378799981095258
RPL14	4859.4541419434	0.0815429746518193	0.0686776939936603	0.0362737992655054	0.378799981095258
STK32A	337.426070015225	-0.0733142695184756	0.109377057334892	0.0363734152162231	0.378799981095258
ZNF367	465.122305251891	0.0524029781649277	0.147532407199988	0.0364760099095285	0.378799981095258
ZNF462	14379.5594080322	-0.0792978775374202	0.0861785544763111	0.036189091932127	0.378799981095258
NT5C3B	1635.48218664922	0.0801326529980796	0.0802306278588217	0.0366692708975269	0.379567647358956
RAB31	13741.3172814889	0.074145214472615	0.105578612953924	0.0367034131022807	0.379567647358956
ZNF669	315.456740791912	-0.0806838545116803	0.0766422341073454	0.0366800748589236	0.379567647358956
FOCAD	2691.6087340949	0.0804849639388115	0.0775343400841949	0.0368032637808619	0.380053804370207
HIST1H2BL	1022.44433342341	0.0571563849664119	0.142586462927675	0.036784026168812	0.380053804370207
MAPK1	9885.66931796441	0.0804119453429228	0.0598706579834704	0.0368625883069858	0.380120668670961
PLEKHA1	604.659845707895	-0.0726350975477494	0.110342382773301	0.0368467477997246	0.380120668670961
TALAM1	92.5465014820527	-0.0491075164332345	0.149166032894784	0.0369003459263672	0.380237447099422
ELAVL1	4571.0480381985	0.0810881948771419	0.0707398657085204	0.037001130880739	0.381003054917274
ASB1	1626.67395423551	0.0772386240947712	0.092432317760852	0.0371588683371684	0.382353591580949
DYNLL1	6357.60681461728	0.0804679800748835	0.0609524181008229	0.0372022852943524	0.382526714767161
MARCH4	196.879963469849	-0.0722878142463152	0.110195943291437	0.0373273347198045	0.382991233911831
MTMR2	2566.23929216389	0.0809080535747111	0.0708933686986396	0.0373224001612864	0.382991233911831
ZNF358	2904.93975363544	0.0809949083731148	0.069253146214608	0.0372946361378236	0.382991233911831
RNF19A	15152.9149952723	-0.0796006793795343	0.0807668705302316	0.0373934542408126	0.383141676558941
UQCC2	936.64693722283	0.0766788362369172	0.0940562742451951	0.0373952668674838	0.383141676558941
COX8A	2295.93558181797	0.0781234124840949	0.087732514683649	0.0374732216821862	0.383667113094838
MAP3K9	972.253405232466	0.0806912413264166	0.0724915592275641	0.0375080403023672	0.383750469238657
PSMD8	3700.22087340002	0.0807424728969271	0.0712850583060565	0.0375870636854767	0.38428565111271
CDC73	3439.43178246379	-0.0778190200645743	0.0531153210342346	0.0376435372495373	0.384367553026088
HOXD3	427.17598808009	0.0786185498065943	0.0847926433287016	0.0377019546277241	0.384367553026088
UBD	5553.81507689673	-0.0592497704918165	0.138473728435472	0.0376983753651136	0.384367553026088
ZNF429	752.415257929936	-0.0805432549802436	0.0732057828627016	0.0376583932756082	0.384367553026088
B3GALNT1	802.215732675295	-0.073198659823601	0.105817112479384	0.0378324760669121	0.384879892660913
IFI44	1150.38612767797	-0.0645944590316138	0.129182800047641	0.0378231934227665	0.384879892660913
RPP21	343.438177923	0.0806460520502261	0.0710006134047673	0.0378048510524044	0.384879892660913
FNTB	937.809194814012	0.0764755189767099	0.0933830321499843	0.0379351850886615	0.385105835610915
NPIPB5	356.934285751822	-0.0580850895650358	0.139617100147479	0.037961770934743	0.385105835610915
PCDHGA7	1301.43671075723	0.0755895173083746	0.0969127021880596	0.0379147060821735	0.385105835610915
POU3F1	206.416767564588	0.0614103975037671	0.134765964344536	0.0379526431211047	0.385105835610915
LOC112268389	317.658862757631	0.072300594022029	0.108248533151561	0.0380589587733102	0.385819677205121
COMMD3-BMI1	337.442587571947	-0.0670175965785698	0.122928595740603	0.0382316615740396	0.386480992088938
RANGRF	386.520810016363	0.0797598660341612	0.0769309077449547	0.0382248673701855	0.386480992088938
SMPD4	2005.08191673577	0.0769031705475029	0.0909121025977179	0.0382042330829864	0.386480992088938
TRIM26	2188.68516398636	-0.0765166034619939	0.0926085564449105	0.0381596814111052	0.386480992088938
ZNF708	723.636128823274	-0.0737117264082192	0.102897760651803	0.0382639989212879	0.386536253147982
AGPAT1	3794.62354586276	0.0800843111128018	0.0738241500438808	0.0383857021001686	0.387493561200649
ATP5MPL	959.757023123955	0.0801517590827397	0.0725310758789265	0.0385111816580869	0.388487621424671
ANKEF1	258.075409436686	-0.0761646067068923	0.0919339449814035	0.0389458461064903	0.389023593610349
C11orf96	249.029605654678	-0.0576554178165109	0.138344662319205	0.0391486407038649	0.389023593610349
CADPS	1468.7695174043	-0.0675654755447248	0.120762058413551	0.0385961307828369	0.389023593610349
CDCA7	452.897559971751	0.0579481965378039	0.138497858866965	0.0387952687198498	0.389023593610349
DCDC1	284.981767697302	0.0724380964822723	0.106299078526999	0.0386444628399614	0.389023593610349
DDX39A	1018.62354109482	0.0709833557863086	0.109809371033896	0.0391303620708468	0.389023593610349
DEXI	630.452426081701	0.0794083906502956	0.0757973328940007	0.0391660242415034	0.389023593610349
EFHD2	2242.12511073102	0.068949979253906	0.115822696850311	0.039142542813846	0.389023593610349
HMGB1	12714.8519549023	0.0800549106205968	0.0680149893679976	0.0392065580568498	0.389023593610349
IL15RA	111.016394597777	-0.0429728351745458	0.1491792924058	0.0392667610913027	0.389023593610349
LINC01715	105.108457833533	-0.0689606820961523	0.116219004337222	0.0389573886641174	0.389023593610349
MTMR11	466.858458122314	-0.0727231625463717	0.105186424716765	0.0387048173105132	0.389023593610349
POC1B	584.563999734323	0.0799300217434117	0.0720967040705296	0.0390116216954257	0.389023593610349
PRPF39	583.772603585606	-0.0766181923429822	0.0892638748359788	0.0392674492820456	0.389023593610349
RAB8B	4530.35136933159	-0.0792886511047716	0.077276068954661	0.0389733328608271	0.389023593610349
RHBDD3	788.194793756211	-0.0803026258092936	0.065879283567904	0.038651604562126	0.389023593610349
RICTOR	2625.42749520047	-0.0741336381315341	0.0994134089611344	0.0390310148351715	0.389023593610349
SLC39A11	386.58627104749	-0.0786057174661948	0.0805372431983456	0.0391623148856159	0.389023593610349
THAP9-AS1	473.905286736134	-0.080246573700843	0.0686821280583233	0.0387914901081012	0.389023593610349
TMEM26	67.2248154958781	-0.0534090713202599	0.143063485039311	0.0392348477894593	0.389023593610349
TPPP3	4152.84640302818	0.0589463706593853	0.137011786649758	0.0388624584919054	0.389023593610349
TRIM35	1056.34396918436	-0.0800253590616176	0.0725448174041675	0.0387487260899421	0.389023593610349
ZCCHC2	1650.68634985586	-0.0604667001592873	0.134807338096661	0.0388058957062841	0.389023593610349
ZHX1	1660.37503753591	-0.0786144157225002	0.0812175161880701	0.0389189134918271	0.389023593610349
ZNF582	151.610817645669	-0.0743527953679157	0.0985091024520987	0.0390731995421062	0.389023593610349
ZSWIM3	178.436070676999	-0.0755240036584969	0.0943986611279256	0.0389626884781097	0.389023593610349
BCL7A	1228.52663875133	-0.0740846542916757	0.0986156240499742	0.039418218001001	0.389266393446966
BMP2K	2506.64478272347	-0.0757316015363053	0.0919949180572167	0.0395896234697888	0.389266393446966
C7orf25	436.570008756604	-0.0796891447128542	0.0722191764152139	0.039455637274337	0.389266393446966
FERMT1	205.168281255677	-0.04886672792962	0.146428467462453	0.0394662684946375	0.389266393446966
GATM	4209.14770404249	-0.0725933358932599	0.103615760739911	0.0395121653530408	0.389266393446966
IPO8	3145.04947088143	0.0796166099422499	0.0618150780799446	0.0393481489406818	0.389266393446966
LOC105372310	227.29015345329	0.0670449838058892	0.120077795466881	0.0395136846970776	0.389266393446966
POP5	427.920191939946	0.0798410422433077	0.0692623618090468	0.0395666629855375	0.389266393446966
SFMBT2	820.466337948675	-0.0744538386837033	0.0973805890949102	0.0393734474191328	0.389266393446966
SPATA17	442.575854424174	0.0684893072020926	0.116127767490421	0.0395731614250674	0.389266393446966
SYNGR3	160.924669779565	-0.0666680186864738	0.121392927659844	0.0393378585603046	0.389266393446966
ANGPTL2	1871.49339557868	-0.0674954758237358	0.118527162041853	0.0396957113265857	0.389843046710412
DNAAF5	1770.43451814807	0.0798053366419977	0.0676099457960419	0.0397295729216172	0.389843046710412
PTPN11	12311.5388563384	0.0724100139705354	0.103735261651745	0.0397178099743647	0.389843046710412
ANGPT1	1579.42985558277	-0.063252584050236	0.127862831554467	0.0399045034983878	0.391040148493589
LOC107987272	112.865518130014	0.0707482330613555	0.108584042061723	0.0399543458798696	0.391040148493589
MGA	5398.03452997856	-0.078538508043248	0.0578543467562963	0.0399603071453302	0.391040148493589
SCG2	2082.33391123543	-0.0609203680207555	0.132164368658208	0.0399195580811143	0.391040148493589
HYDIN	3029.78800161272	0.0759100546421598	0.0899397468464569	0.0401308579045488	0.391295527230483
IL1RAPL1	186.129119425474	-0.0710878642264928	0.10705042645141	0.0401496140557659	0.391295527230483
KIF3B	4233.13800905271	0.076565122217917	0.0872978153225557	0.0401223655462216	0.391295527230483
RAP2B	2619.35256601037	-0.0794752919583623	0.0636603231981961	0.0401244974610607	0.391295527230483
UPF2	997.776118419008	-0.0772257730711919	0.0845991742835617	0.0400703718198559	0.391295527230483
ZNF490	1293.95790056856	-0.0785054543369534	0.078232160281242	0.0401037049996333	0.391295527230483
LOC105374985	383.850021381602	-0.0619782507791806	0.129822166954205	0.0401809978148033	0.391336258338487
ANKS6	937.617065783857	0.0787000823288834	0.076377501709954	0.0403224441958325	0.391917810646655
DUSP16	2017.2978080695	-0.0726369958666465	0.10151717642082	0.0403197536862598	0.391917810646655
TRIM14	2135.83141266419	-0.0601181964241881	0.132875805430778	0.0402998328073869	0.391917810646655
LINC00997	551.46799441119	0.0766952099277103	0.0861789407161658	0.040349768442649	0.39191858139602
DDX60	2198.90019077192	-0.0687332379399993	0.113521493012807	0.0404356912558952	0.392488136785461
LOC400499	296.370294537176	0.0633317513484204	0.126446269582661	0.0405820853768797	0.393113332085127
PSMF1	4544.37896650956	-0.0792749205921693	0.0704238220567523	0.040580590573971	0.393113332085127
ZSCAN32	405.713237816891	-0.0782410706632818	0.0783483382630934	0.0405516109128978	0.393113332085127
HR	837.882088948714	0.0550179436129748	0.139450366694099	0.0406635325419678	0.393637224506196
CRNDE	138.268464264106	0.0700318685557193	0.109068421772082	0.0407086167409654	0.393669156180424
HASPIN	234.278298140816	0.0542135788040925	0.140268513395609	0.0407341620154916	0.393669156180424
PIP4K2A	806.391145006376	-0.0753268877958129	0.0907229098016513	0.0407489310776956	0.393669156180424
PRSS35	1886.31671373002	0.0594467930536873	0.133143824509341	0.0408083152909761	0.393736061817728
TICRR	528.23919694521	0.054287318572692	0.140086253100573	0.0408105991081148	0.393736061817728
CFAP47	318.98681388895	0.0586719919243533	0.134207250687031	0.0409027291056192	0.394096288134181
KMT2C	6810.37510770811	-0.0777199993490972	0.0801478293323031	0.0408767147121556	0.394096288134181
ENDOG	383.382864554172	0.0775450228480121	0.0806971671091086	0.0409923050058685	0.394694984946063
DNTTIP1	669.54466378958	-0.0791064155209851	0.064260525450773	0.0410397878856067	0.394887858685253
RCOR3	1651.50710193589	-0.0782548377265454	0.0765121356308996	0.0411259766648018	0.394924682458728
RNASEH2A	471.510268972646	0.0635342877277706	0.125068111544119	0.0410988872739835	0.394924682458728
ZNF33B	1152.42415509298	-0.07835203433287	0.0759144905918594	0.0411254091483701	0.394924682458728
ALAD	1032.92365702204	-0.0730022374626786	0.0982166452637566	0.0411902119682665	0.395277651209816
XIAP	3062.93966850033	-0.0790967009402701	0.0673408464097995	0.0412314715555885	0.395409812218094
CBWD3	80.1014289397648	-0.0494970923751275	0.143912136887662	0.0413538417944473	0.396018904977037
CEBPA	127.834225450798	0.0583945720763712	0.133818865708555	0.0414326348272813	0.396018904977037
CMC4	343.50518899779	0.075270029144386	0.0894449590717056	0.0413824425264697	0.396018904977037
FGD5-AS1	6788.6663951441	0.0789012985913091	0.0637608183709173	0.041420022008554	0.396018904977037
REEP4	548.909352343851	0.0674035719348337	0.115179107501429	0.0413841393053741	0.396018904977037
ANKRD13A	1597.56996517808	-0.0751047856341651	0.0896583131000554	0.041565609073569	0.396762632065886
TAF6	2461.27670776121	0.0767714168792383	0.0544303350691791	0.0415448363952251	0.396762632065886
KIF18A	726.803551920993	0.0557385312075994	0.13725744593843	0.0416251696210317	0.397067682359775
CHST8	509.175907038374	0.0563591373074841	0.136077041025632	0.0418884979493291	0.398881796697123
LACTB2	300.941011424172	-0.0760264103802622	0.0850591459182328	0.0419614086453114	0.398881796697123
LOC653160	72.1118190256814	-0.0653626694877751	0.119224087052931	0.0419826148490626	0.398881796697123
MRPS31P5	153.214679260768	-0.0697129984059734	0.107290066805031	0.0419557676924817	0.398881796697123
RASSF5	144.348628884082	-0.056031728494348	0.136445407843901	0.0419378336092849	0.398881796697123
ZBED1	3456.8878847174	-0.0774659436008716	0.0780484001361471	0.0421158348925745	0.398881796697123
ZNF140	700.977984583882	-0.0787911474442079	0.0661435258654376	0.0418985867522149	0.398881796697123
ZNF461	285.72275181583	-0.0774810849644881	0.0780462225831027	0.042087568113201	0.398881796697123
ZNF565	105.247277949436	-0.0681327988988355	0.111741089755293	0.0420607617613569	0.398881796697123
ZNF570	515.878915721324	-0.0776808180137411	0.076857006482136	0.0421203649067035	0.398881796697123
ZNF780B	573.831990512184	-0.0783309296351014	0.0726294206539483	0.0420791001987935	0.398881796697123
LOC107987158	74.2992999565604	0.062747379304552	0.124750550717409	0.0421931817187269	0.39930849935782
SLC19A2	468.349124410643	0.0759774752600237	0.0846031842432548	0.0422425959116722	0.399513308474296
AGPAT5	5390.56198624137	0.0784684620614999	0.0697763318582637	0.0423598658788253	0.39970152866679
ANKRA2	400.687576792078	-0.0757441167373536	0.085199139445593	0.0424014273719514	0.39970152866679
GALK1	373.601055016012	0.0747896264645665	0.0889803615779499	0.0423951708368969	0.39970152866679
TLE3	6354.31385316856	0.0727155462105969	0.0965243639690254	0.042388395072188	0.39970152866679
TSPYL5	256.470920545313	-0.06666408974396	0.115304880950458	0.0422914717179448	0.39970152866679
CRYBG1	292.84513717163	-0.0538068837290123	0.13816444921366	0.0427240455351483	0.400381364835901
CUBN	345.705252656765	0.0703941806709411	0.103559831532642	0.0427028370264153	0.400381364835901
DNAH9	1768.02322994342	0.065395972872744	0.118085074189525	0.0425309888600836	0.400381364835901
DSP	1780.16166065878	-0.053667029296169	0.138471941460946	0.0426079965236007	0.400381364835901
LINC00643	257.575598307037	0.0541638185697302	0.137941462259089	0.0425702675426584	0.400381364835901
PKMYT1	283.780557950402	0.0522260186513892	0.139987098705846	0.042647926696153	0.400381364835901
PODXL2	1522.95717559287	-0.0695615145899829	0.106289366260754	0.0426422796638947	0.400381364835901
SLF1	549.788846256797	0.0693454352077935	0.107007758088909	0.0426145063126663	0.400381364835901
ZNF107	832.113610153519	-0.0684747839503163	0.109389173394074	0.0427176256198746	0.400381364835901
LRCH1	831.390560366683	-0.0720029603725018	0.0981631185994052	0.0427583685677575	0.400415952544255
STRBP	1713.06273222605	0.0773624686040306	0.0767471849241449	0.0427834076510615	0.400415952544255
AHSA2P	159.744230929571	-0.0674661398350594	0.112028431360845	0.0428366812222205	0.400583073072278
SLC25A51	704.101210607976	0.0772693851519275	0.077056348648174	0.0428569585998079	0.400583073072278
ACVR1B	1803.3056562038	-0.0730740615768571	0.0931938584180872	0.0433527803662133	0.400606443287076
AGAP1	5444.14778520334	0.0727088727690181	0.0950041751670992	0.0431030234185619	0.400606443287076
ANKRD1	615.217247462391	-0.0427837024825479	0.1458015136813	0.0433691074082538	0.400606443287076
CXorf57	561.530667311624	0.0765482783638329	0.0794573584987739	0.0433443534618466	0.400606443287076
GNG7	1558.05665250655	0.0598808723792887	0.128974407592245	0.0429792507896302	0.400606443287076
HGH1	872.998066060375	0.0779538746497788	0.0620246661074315	0.0432322842258365	0.400606443287076
ITFG1	2688.92854921183	-0.0782406623545597	0.0671893225011672	0.0431160031777981	0.400606443287076
LIPA	2422.44782253989	-0.0689186194012252	0.106581851296174	0.0434439002696803	0.400606443287076
MRPL43	1447.64278061917	0.0782653082080785	0.0646970601980186	0.0429975068926323	0.400606443287076
NUP155	1892.31218481696	0.0778968107337259	0.071428352870331	0.043269326172818	0.400606443287076
PEF1	2041.22496739593	0.0781375571749804	0.0677590253365336	0.0433130972392835	0.400606443287076
PIGG	1736.05751296201	-0.0779515616230379	0.0707477910063992	0.043297635705564	0.400606443287076
PPIL6	1211.00131325708	0.071494261276512	0.0984165086344499	0.0434442858204963	0.400606443287076
PPP2R2A	2888.11828973909	-0.0780911846793613	0.0693275997428528	0.0432419231461948	0.400606443287076
PRR18	194.082993313274	0.0635609663358453	0.121175962557671	0.0432091294696318	0.400606443287076
RNPEP	1486.84112945053	0.0774259165208329	0.0745730799497948	0.0433895561555189	0.400606443287076
RPSA	10872.9745249956	0.076996536803542	0.0783726554425581	0.0429020706771564	0.400606443287076
SNHG16	5682.58228547255	0.0767899549203667	0.0791408014306521	0.04300364496558	0.400606443287076
SNX10	1025.42789235262	-0.0544240538294253	0.137141607584485	0.0429487888836334	0.400606443287076
STK4	1846.46119455127	-0.078151210603254	0.0682196450747252	0.0432434417617811	0.400606443287076
ZNF197	1356.90395887359	-0.0777571295146147	0.0726632484538727	0.0432612480786252	0.400606443287076
C6orf136	282.849116923806	0.076489068258271	0.0791386282959399	0.0435892326610096	0.401685529678811
CDC34	1701.62262371794	0.0774148792423098	0.0595902904203759	0.0436336052591315	0.401837011301284
ADAM23	1267.66586552464	-0.0633107139261174	0.120864432171063	0.0437040936248544	0.401954871103575
C2orf88	69.5915547352793	-0.0519179982058972	0.138897972766046	0.043844920009367	0.401954871103575
COPZ1	3168.82244037804	0.0776395877621143	0.0716761423029661	0.0437621064187553	0.401954871103575
HMGB2	1157.10166341935	0.0566821073057098	0.132941301769553	0.0438131658909217	0.401954871103575
KLHDC3	3593.0399039433	0.0766419816007406	0.0778917896850407	0.0437865269853619	0.401954871103575
NNT	2892.56327474026	0.0779175523736255	0.0659027004050892	0.0438699442219405	0.401954871103575
RIC3	380.532722902623	-0.0732847261046211	0.0913742063600878	0.0438638532643969	0.401954871103575
VANGL1	2502.24640303864	0.0756743748614243	0.0825614063873439	0.0436894115568638	0.401954871103575
KIN	293.16401250982	-0.0751657091895777	0.0838688914056556	0.0440519583176703	0.403228178836395
TOR3A	702.20405424131	0.0744400272502028	0.0866936352561097	0.0440649772075644	0.403228178836395
STRAP	6381.17251037899	0.0771569069172828	0.0593203723211434	0.0441465495993852	0.403717810544918
BCKDK	1869.68569321504	0.0775679824898474	0.0704775947175834	0.0441877536996114	0.403837888798545
NAPEPLD	815.818288643165	-0.0767861555140187	0.0757385343382292	0.0443108636458025	0.404705887964997
DCTN4	5181.92126900473	-0.077651619032081	0.0670432762358038	0.044463047843398	0.40542571078867
LRRC1	253.352747639415	-0.0725991145879851	0.0925428976917837	0.0444742281282254	0.40542571078867
PPP2CB	4870.07703586197	0.0728019323227407	0.0485884554532349	0.044436388112165	0.40542571078867
BTN3A3	2063.54158133912	-0.0717988575729485	0.0951312444046325	0.0445510125989805	0.405527120609972
CENPL	426.0533792958	0.0699851341098221	0.10110742829788	0.0445265722162668	0.405527120609972
LRIF1	910.975102015948	-0.0759785912769346	0.0792042827215014	0.0445699254559865	0.405527120609972
HP1BP3	6753.42122766521	0.0772629438628434	0.0610515843768445	0.0446128299480443	0.405660909483323
C19orf53	1257.47244357665	0.0757820980887546	0.079738041364838	0.0447300203385669	0.405956683009643
CXCL8	2971.0103834139	0.0442151628549851	0.144052906933968	0.044702706117919	0.405956683009643
NSMF	15067.8471481275	0.0725045422848377	0.0924057611144853	0.0447059988085676	0.405956683009643
IGF2	6400.48699353399	0.0362988504016659	0.145867074202267	0.0448293968857708	0.406602064439983
ATP10A	399.198683891055	-0.0452198703664304	0.143313331781839	0.0449080964771889	0.406615159359962
MKRN1	3066.02435089684	-0.0774358794823829	0.0676684658083783	0.0449156404743121	0.406615159359962
PPP4R1L	63.0346349155654	-0.0639487193369112	0.117288896097676	0.0448922622044528	0.406615159359962
POLDIP2	3535.4069723572	0.0772950793171311	0.0626788240611722	0.0449933736427171	0.40679942270812
RPL35A	5192.28733661005	0.0760396064290083	0.0778577853795645	0.0450163901883206	0.40679942270812
TP53I13	679.139248121554	0.0741060878533155	0.0859871166760217	0.0450208328780901	0.40679942270812
KMT5A	981.659746977371	0.0698982581575452	0.100327442676428	0.0450625139902325	0.406920441776205
TAF8	958.191311120389	-0.0729416334807683	0.0899977594657959	0.045145896150601	0.407417638724212
LRR1	287.598345484671	0.0614167497330614	0.122340533930832	0.045277666911164	0.407839222615588
MYO5C	1734.88985852897	0.0618900341985247	0.121391440260017	0.0452422947314958	0.407839222615588
TCF7	542.365611499347	0.0586216954066787	0.127743767857432	0.0452641023339612	0.407839222615588
ZNF517	144.884811500774	-0.0670170718231228	0.108460949416332	0.0453241488627476	0.408002428905272
ALG10	817.224138653775	0.0757568565476525	0.0775905338093904	0.0457124885289455	0.408261170820647
CHRNA1	200.798644703768	-0.0427415795954717	0.143976342779564	0.0456605198360509	0.408261170820647
CTTNBP2NL	3167.56043291118	-0.0759289825660286	0.0564424859713201	0.0455022529243581	0.408261170820647
KDM5A	5101.86856540048	-0.0731307958488508	0.0497275744325415	0.0453990632997707	0.408261170820647
LITAF	5799.15181578685	0.0770393302286073	0.0687707980619854	0.0456948817085324	0.408261170820647
OSBPL7	244.368770183063	-0.0739539578309504	0.0852708449467153	0.0456637245438974	0.408261170820647
PROCR	183.944289667223	-0.0571537847727244	0.129725298449079	0.0456148311299919	0.408261170820647
RAB15	1200.88809985589	0.0711094571483195	0.0957025204319153	0.0454295116378144	0.408261170820647
SEPT5	893.98665153241	0.0636999754437449	0.116676290763113	0.0455901280495179	0.408261170820647
SOX10	1221.78363852211	-0.0588366408754954	0.126918161291166	0.0455673372638604	0.408261170820647
ST6GALNAC6	1438.45593505334	0.0736078137301553	0.086914513672995	0.0454875780943084	0.408261170820647
STXBP5	530.236081182861	-0.074160091620125	0.0843095760239525	0.0457502264416324	0.408261170820647
TBC1D9	2520.59650865951	-0.07491221467373	0.0813250304788291	0.045735372374591	0.408261170820647
ZNF675	711.301755069642	-0.0756170589369277	0.0784373666511842	0.0456347103101332	0.408261170820647
ZBTB43	1143.35853727109	-0.0763762699157104	0.058644324590355	0.0457920209062079	0.408380794008556
GUCY1B1	614.815178587947	0.0700959070096843	0.098107435670157	0.0458912961494409	0.408932705574268
UNC13B	3140.69530488921	0.0768718015369674	0.0697132341401729	0.0459107625653419	0.408932705574268
RSPH9	173.655170651964	0.0612925089029788	0.121507448343428	0.0459636494096023	0.40915043116159
CEP78	1182.18612800945	0.0734568987209991	0.0864496602057298	0.0460082418054709	0.40929409917854
EFCAB8	1039.02269399035	0.0730161500645779	0.0879916584361652	0.0460386300715067	0.409311306290868
CETN2	4034.8855853267	0.0706719410445487	0.0959096414383352	0.0460719389791184	0.409354442380864
CCNL2	867.312758682025	-0.0747332556235479	0.0812886282853287	0.0461109223064751	0.409441137845358
KHNYN	1618.08145937618	-0.0755951713604217	0.0773860573144124	0.0461386224850417	0.409441137845358
CDC16	2067.86715837392	0.0750844045839421	0.0546920758880972	0.0462561908902301	0.410231384683083
MRPL37	2302.62005957239	0.0759079367066399	0.0752459876105628	0.0463565396962128	0.410868036679002
STAU2	2576.10067085709	0.0760534821607989	0.0742254958508085	0.046427961000844	0.411247671796269
ZRSR2	134.746878265943	-0.0686984959000199	0.101401309315796	0.0464606803428914	0.411284237989226
CAPS	936.623098830446	0.0486286361058377	0.139251370257781	0.0465066117861302	0.41143764486069
MTF2	1022.07708800177	-0.0729543537937506	0.0872004460479409	0.0465699755051574	0.411641854468015
OTUD3	417.48449361338	0.0751555948321738	0.0784503562591452	0.0465869265953374	0.411641854468015
ABHD17A	2469.91195248641	0.0737475923771455	0.0517952791554563	0.0466704379196401	0.41186308671738
ADAM19	5148.74166377536	-0.0694725348011678	0.098573888033147	0.04669785849399	0.41186308671738
TTYH2	3227.51699372671	0.0701769760675614	0.0963451568370674	0.0466963145746098	0.41186308671738
CLIP2	6732.28585057584	-0.0693561936907543	0.0988224703828871	0.0467605991540787	0.412163737029058
NACC1	6356.44366780518	0.0766909786231804	0.0655490543118186	0.0467925491168839	0.412192785698944
C5orf56	131.643979606973	-0.0589320385627408	0.124874770711732	0.0468527255485603	0.412218016523572
RB1	6172.90844956119	0.0759716007161137	0.0585952698229803	0.0468341914181454	0.412218016523572
SEPT11	20279.1011872946	0.0722246007868932	0.089055157522198	0.0469557846269251	0.412872226074766
DUSP14	1260.29225355564	0.0716036968995988	0.0908711369222013	0.0471241037435605	0.413801074815111
PLLP	453.33805136928	-0.0501618704446512	0.137081012843327	0.0471663879465751	0.413801074815111
RABL6	3215.00172860238	0.0764653399951483	0.0678558321127183	0.0471856225990792	0.413801074815111
STIMATE	866.593051804117	-0.0745899672324434	0.0796440570647719	0.0472052529559678	0.413801074815111
ZNF416	383.221331450978	-0.074187030754356	0.0814659721035109	0.0471303693355521	0.413801074815111
DNAJC4	757.463482049971	0.075607981054394	0.0745637183151869	0.0472841140667105	0.414098629453178
ZFYVE26	3115.89366644794	-0.0693157456116754	0.0979763915237284	0.0472967708162372	0.414098629453178
ARMC6	980.424836126874	0.07618758420525	0.0697738895328875	0.0474943649124154	0.414484832471583
CIR1	850.701046503173	-0.0755474500457651	0.074220815748644	0.0475541013865371	0.414484832471583
DCLRE1B	685.500727836105	0.0670582591747568	0.10412190653762	0.047657831971359	0.414484832471583
FASTKD3	240.633711301659	-0.070935972317223	0.0923236441052977	0.0475530996181728	0.414484832471583
GALNT15	388.037300461344	-0.0573589934657362	0.126607515922837	0.0476486078489748	0.414484832471583
NFIA-AS2	118.346574256624	-0.0526037333633556	0.133847235466562	0.0475424303844654	0.414484832471583
PDCD2	1298.32903114179	0.0763286779090083	0.0676357950191387	0.0475455873507766	0.414484832471583
RAB39A	323.217858086037	-0.0534195455852418	0.132874611740925	0.04746508061635	0.414484832471583
SMG1P1	718.301695117519	-0.0708290921756158	0.0925336444130172	0.0476323470654916	0.414484832471583
TMPO	3739.75347478974	0.0628061424171955	0.115389765489538	0.0476529688879657	0.414484832471583
ZNF341	154.11480814022	-0.0681690254762067	0.100874691015162	0.0476413700827013	0.414484832471583
NPHP1	355.857490545186	0.0729369562263509	0.0849632805178738	0.0478073946318375	0.415283437064603
P3H4	1784.01739084342	-0.0760145815802096	0.0609509794752115	0.0477809212874149	0.415283437064603
ZNF765	739.022444609291	-0.0762325142814494	0.0666613479521148	0.0478828612844111	0.415687965948252
MCM5	1714.32788112138	0.0537868004275325	0.131772970495207	0.0479742730600069	0.416202025653969
ORC1	281.865526156041	0.0510856397144803	0.135179897639721	0.0479999416447643	0.416202025653969
TMEM245	4888.56987615823	0.0737930573212893	0.0812837532126201	0.048038432072929	0.416284846607882
LOC100507516	334.57566938563	-0.0604319745881261	0.120000806676777	0.0481315154935641	0.416674011721716
PITRM1	2080.07246120718	0.0758633426852039	0.0608314807749344	0.0481412726785882	0.416674011721716
SRSF8	1806.74884803451	0.0759872890110904	0.0684935890175882	0.0482434365049612	0.417307176262096
LIN9	325.254020835614	0.0674153642198721	0.101989159431087	0.0482872575930568	0.417336794111715
TMEM268	775.493329806772	-0.063086133360091	0.113617668645422	0.0483338963496779	0.417336794111715
ZNF485	117.245560781613	-0.0645987938953253	0.109771899531717	0.0483317595514219	0.417336794111715
ADAMTS16	1011.12141549298	0.0466140336428014	0.138963107098415	0.0486559006186337	0.417714328963455
CBFB	1392.32773727965	0.0719620107263682	0.0867292806728906	0.0487619536581293	0.417714328963455
CPZ	74.1453030838631	-0.0270903750881679	0.141579544623469	0.0486219543030142	0.417714328963455
EED	547.859248503895	-0.0717175708499524	0.0879111591060695	0.0485673158392873	0.417714328963455
FAAP100	1253.26767209005	0.0750824302877139	0.0737538082610933	0.0487991790818597	0.417714328963455
FADS1	7134.37716007571	0.072145706851474	0.08625271018666	0.0486677789448125	0.417714328963455
HOXB9	61.1849938337739	0.042885489568329	0.141512889600414	0.048711702264575	0.417714328963455
IARS2	1886.23967145307	0.0752626288345471	0.0728416152284718	0.0487337087789626	0.417714328963455
KCNQ4	181.379396353188	0.0565240994563668	0.126657858859164	0.0486957481082801	0.417714328963455
LRP1	24636.5797202464	-0.0621122464491658	0.115554266484742	0.0485878259421891	0.417714328963455
PON2	4094.17736477687	-0.0739628538130125	0.0791036508720741	0.0488131933950342	0.417714328963455
RNVU1-18	1927.5130257447	-0.0539479665200915	0.130832219649157	0.0485771195765922	0.417714328963455
SYTL4	233.155180129707	0.0493868402548038	0.136349728388718	0.0486736513440319	0.417714328963455
ZNF737	463.972256656573	-0.0696499031558257	0.0944120243016351	0.0487312887268447	0.417714328963455
ZNF75A	399.576022659395	-0.0715812831738597	0.0886033146106641	0.0484370462628428	0.417714328963455
PRKCQ-AS1	101.708265301885	-0.0666386951467494	0.103222985335905	0.048888300982964	0.418063261507981
WASH7P	212.841995754022	-0.0696240916617846	0.0941852291298107	0.0489120937864395	0.418063261507981
FAM171A2	1403.4329678159	0.0713471000757685	0.0883556361077054	0.0490388073815287	0.418648809604326
SFXN5	2141.96696062906	0.0730505989844719	0.0823148461886899	0.0490362078787295	0.418648809604326
ABCG1	650.949703526197	-0.0542307482464507	0.129627017709713	0.0492463675604136	0.419488707970872
AMPD3	172.422216895854	-0.0485205800137919	0.136646767830279	0.0492723806356998	0.419488707970872
CNTROB	725.433102674804	0.0755211092008664	0.0687425285627401	0.0493413203953226	0.419488707970872
E2F8	191.817573076778	0.0422182356441964	0.141419244089411	0.0493164025356307	0.419488707970872
EPS8L1	69.2949791042465	-0.0617197788466003	0.115538569393099	0.0491943708989631	0.419488707970872
SLC25A30	759.356245987392	-0.0696183072590613	0.0935258593205762	0.0493134232440946	0.419488707970872
ZNF407	1301.44513286904	-0.0748837232793171	0.0577845116310421	0.0493302052733805	0.419488707970872
HIST1H4I	549.960042915036	0.0505213513525496	0.134345074057217	0.0494144113070218	0.41961725769158
RAB3GAP1	2430.24506637274	-0.0756482165401495	0.0657396893223131	0.0494147816843613	0.41961725769158
ALYREF	1435.87827574588	0.0734645498884381	0.0797291731476752	0.0495686514707027	0.419932303537137
EPS8L2	339.46326505699	-0.0700611612612715	0.0917690566419175	0.0495207310834184	0.419932303537137
RNF26	2303.3224308232	0.0688536161777099	0.0955318705273358	0.049542041885544	0.419932303537137
ZNF155	328.014466546689	-0.0736858118358135	0.0788438271144799	0.0495553747307037	0.419932303537137
CDK6	23442.0299950451	0.0724070847374681	0.0836112929250477	0.0496516968545727	0.420114745942147
STXBP2	169.288318538087	-0.050140996444814	0.134513527594203	0.0496778020749108	0.420114745942147
ZNF436-AS1	86.5829172680072	0.0578355244400371	0.123047214953233	0.0496536327670136	0.420114745942147
LOC730101	651.716894140985	-0.0609181232460591	0.116530490751233	0.0497570032137986	0.420537303895707
CALCOCO1	2624.8128529831	-0.0738212365531034	0.0774391929717524	0.0499845757392844	0.420573252442251
CD81	11471.6265292416	-0.075434239108635	0.0670647486938176	0.0498503507219043	0.420573252442251
DNAJC27	314.279150111214	-0.0741227616513873	0.0761276148353796	0.0499534736542252	0.420573252442251
EDEM2	648.5171696683	-0.0743989883054708	0.0747966024240288	0.0499404050674713	0.420573252442251
LOC100133331	70.1155054318459	-0.0401128678256095	0.141892953095756	0.0500444873330455	0.420573252442251
PARP11	848.015600012266	-0.0753945764076591	0.066172548684596	0.0500448536888403	0.420573252442251
PRIM1	214.745125421539	0.0571834021158308	0.12403660362197	0.0498195524183704	0.420573252442251
SERF1B	816.685705806182	0.0615219806390475	0.114707114355595	0.050053625872863	0.420573252442251
ZNF233	133.602035907893	-0.0659815738016309	0.103302788617042	0.0499751068048271	0.420573252442251
ZNF615	665.837238936419	-0.0754867702235575	0.0644283166982449	0.0498342545056444	0.420573252442251
GINS2	385.533932901368	0.0513687067697511	0.132606131036149	0.0500951749420832	0.420676644215917
C19orf48	801.697455972836	0.0684762528621051	0.095588950478575	0.0502126128358161	0.421378021633092
KCNF1	216.738123190141	0.0574177426226421	0.123058550630112	0.0502372823844805	0.421378021633092
DCLRE1C	382.395473046022	-0.068553796095041	0.0951729081788022	0.0503231385860636	0.421731477237123
GRHPR	2301.50680949263	0.0748328983455851	0.0712391647291183	0.0503380567546848	0.421731477237123
AGFG2	847.940297988655	0.0750061505016755	0.0695608871425963	0.0504272072711017	0.422232466003957
ITGB1BP1	1088.12809974658	0.0672799577396289	0.0987220986399661	0.0504941727805379	0.422547222482861
GUCY1A1	782.117474094633	-0.0630948956856489	0.109957364111293	0.0506628127277307	0.423711954121166
C5orf34	115.17816108111	0.0518341584133855	0.131369287961193	0.0506923457214319	0.423712604998721
FCHSD2	1594.96965937511	-0.0704310427013854	0.0885447905185683	0.050759110459856	0.423778179898449
SNORA73A	1437.46507335988	-0.0653739044972272	0.103770616754874	0.0507480686157021	0.423778179898449
NBN	2741.76867999805	-0.0726297575079485	0.0807905067884634	0.0508093297414448	0.423951396943552
C19orf12	988.010478780416	-0.0738468966064505	0.0754506151289748	0.0509259887641268	0.42411522953981
FZD2	1987.44022410448	-0.0622725820624511	0.111544629211523	0.0509708188814951	0.42411522953981
GMPPB	486.809044336951	0.0701712367092959	0.0891061109444291	0.0509362777022583	0.42411522953981
PLXDC1	70.8668673380506	-0.0445445334806605	0.138631994141386	0.0509673110026372	0.42411522953981
VHL	1575.75610783486	-0.0700865552460056	0.0893158138661003	0.05097638038751	0.42411522953981
PATL1	2186.7056340296	-0.0661822002017846	0.101049429221777	0.0510331412504422	0.424342044443706
BST2	4768.85742611246	-0.0570070368428727	0.122739815941138	0.0510751429343758	0.424445945182551
IQCD	132.659024302428	0.06146373479205	0.113185348147323	0.0511811962075089	0.424836415144268
PSKH1	1986.59373942883	0.0749864230196056	0.0643201091096855	0.0511653188265284	0.424836415144268
CXCL3	214.93718965062	-0.0403181343388254	0.140978698354966	0.0512696808014485	0.425325466164265
ZNF710-AS1	193.225005432099	0.0597276858057895	0.116954888082144	0.0513039346000514	0.425364322318005
GSN	5217.04326670288	0.0704346520953619	0.087462338082465	0.0514316138369592	0.4261772840119
FRS3	202.410639132235	-0.069273239527017	0.0910642259674592	0.0515080990122222	0.426319910408985
ITM2B	22052.2344545582	-0.0743412577814329	0.0713851027432423	0.0515031040978152	0.426319910408985
AAMP	2119.13343879648	-0.0748274147022279	0.0651220878454202	0.0515995605515649	0.426746004746445
ENGASE	430.568784680795	-0.0718947750546583	0.0821517805015006	0.0516227261953459	0.426746004746445
GXYLT1	1089.35248947957	0.0740759875312584	0.0726054830228167	0.0516782440228229	0.426746004746445
RNF152	1490.15948412381	-0.0628869257554689	0.108998048932154	0.0516520520834159	0.426746004746445
CEP97	2185.34850161816	0.071475462491874	0.0834836950717713	0.0517211079032924	0.426854926671751
C9orf40	296.486731408873	0.0671825137705476	0.0970297324421606	0.051753972661006	0.426881248124181
CFAP43	598.03698002249	0.061800098641288	0.111487644859258	0.0517952290035839	0.426962693662655
ZNF880	611.596783314162	0.0625730879760245	0.109538013564355	0.0518232091160929	0.426962693662655
TGFBI	2837.21223382477	-0.0386988057003321	0.141187043761953	0.0519804956969364	0.428013411906371
CNIH4	943.409995379731	0.07180984332385	0.0817066229562356	0.0520849976414765	0.42862854180357
LOC107986352	135.072308759775	-0.0563009078774671	0.122720951537816	0.0521272450513253	0.428730943432427
SETD7	3031.14873533677	0.0738564368611471	0.0724730438700092	0.0522801678575533	0.429497552616165
TRIM58	69.7790929358493	-0.0591932773854664	0.116788227701779	0.0522730338307433	0.429497552616165
CDH11	9807.30724394479	-0.0713475937077557	0.0826721006067166	0.0525138816321461	0.429903214181178
HSPA1B	4305.85134907469	-0.0733417723058707	0.0749505716453638	0.0523850267649649	0.429903214181178
NMNAT1	210.608309281352	-0.0663305863104105	0.0983179137423762	0.0525369797021893	0.429903214181178
OPTN	3977.78678232183	-0.0671679808004307	0.0958789953499034	0.0525387452575954	0.429903214181178
SPATA6	2000.15068155596	0.0699187193762003	0.0874335472345995	0.0525352022525343	0.429903214181178
TRAF3	3731.19966416536	-0.073185482720652	0.055460978004807	0.0525066047227768	0.429903214181178
ZBED9	320.03900075487	-0.0726545262036392	0.0778546116445076	0.0524516588968008	0.429903214181178
NUTF2	4815.77874869311	0.0739198742721673	0.0710276018401067	0.0527037068419672	0.430762967569147
TCAF2	114.774051482868	-0.0559154858109906	0.122752197386326	0.0526759604581606	0.430762967569147
SERINC5	4189.77973157752	0.0596707347747671	0.114837819682955	0.0529454819431554	0.43189329597247
SLC35B1	1130.13255719743	0.0743162957555444	0.0662083021870577	0.0529068152438828	0.43189329597247
SSBP4	2003.25822932509	0.0693173458647595	0.0887614484089016	0.0529269424369199	0.43189329597247
TRIP4	472.644618638339	-0.0738716060610906	0.0706681262224243	0.0529620976083029	0.43189329597247
CD164	8079.4421689087	-0.0719422024189245	0.079603813978921	0.0530797951022742	0.43260784846811
ABCA1	12677.8978230563	-0.0688906304008456	0.0887263405408643	0.0538594294463868	0.433135203799364
CCNE1	178.89302080149	0.0591454138888449	0.115207863990826	0.0535404228557412	0.433135203799364
CPNE1	2509.46455158648	0.0726764649271101	0.0546989862893149	0.0533368239542864	0.433135203799364
DHX35	348.673021931018	-0.0719120409158594	0.0788860056872785	0.0535927036562368	0.433135203799364
FAM187A	120.745916401794	0.060898959068134	0.111224815697927	0.0535193078860387	0.433135203799364
FBXO31	1667.93432995805	-0.0725170208839099	0.0546624968750021	0.0537987806837976	0.433135203799364
GIGYF1	1523.31543114734	-0.0714066371241723	0.0804207323958677	0.0538179319556354	0.433135203799364
HNF4G	114.289526617458	-0.0608593722905309	0.111130393505128	0.0536571326411279	0.433135203799364
IGSF8	1858.27998785079	-0.0668601117010589	0.0952033608028454	0.053607389403935	0.433135203799364
LNPEP	5220.22905702001	-0.0714002450685533	0.0808413381101437	0.0535629856425234	0.433135203799364
NT5M	72.9980730986386	0.0559484901331834	0.121633285426496	0.0535586894154219	0.433135203799364
PCDHB14	504.975969897647	-0.0691647095622038	0.087889760422943	0.0538450993230084	0.433135203799364
PLCB3	1142.2334964931	0.0714987657708744	0.0801233287547501	0.0537922060635038	0.433135203799364
PSEN2	696.16339514672	-0.0718013484939707	0.0790494825902202	0.0537542974896886	0.433135203799364
SAC3D1	428.451218850982	0.0665566133542588	0.0959744153885935	0.0536844004867486	0.433135203799364
SCARNA5	290.849726302778	-0.0583910440040159	0.116639605091858	0.0536887764312813	0.433135203799364
SCN8A	405.543017606728	-0.0692252403885545	0.0878119282580375	0.0537675979881517	0.433135203799364
TEKT1	371.594129767526	0.0503056290155744	0.130762455343157	0.0532309949309307	0.433135203799364
TOPBP1	1599.92060844784	0.0688663957763646	0.0887905391902457	0.0538671449146376	0.433135203799364
TPRN	449.037088438196	0.0696820438246912	0.0864570510928641	0.0536998306768473	0.433135203799364
YWHAQ	20423.8196793403	0.0740474932767379	0.0613392908820768	0.0533524888589453	0.433135203799364
ZNF512	1968.45224792972	-0.0737213942251634	0.0707366324626283	0.0533259952194288	0.433135203799364
ZNF608	5342.62206837009	-0.0678233405941327	0.0927770272805643	0.0533161160633097	0.433135203799364
ZNF827	5509.11023835863	-0.0734998233620728	0.0711852162521832	0.0537270137543364	0.433135203799364
ADCY7	381.157515983732	-0.0628509633834085	0.105723600194769	0.0539840013008098	0.43317373584084
CARD8	1010.45443654082	-0.0735812742065786	0.0594758772660094	0.0540526142394374	0.43317373584084
DCHS2	623.641705455432	-0.0610462074485271	0.110161928028319	0.0540388243449719	0.43317373584084
MYSM1	819.40743150834	-0.0737368374460335	0.0684238595498733	0.0540429109097283	0.43317373584084
PELI3	397.072934962366	0.0724578966642797	0.0760147853038274	0.0539783587690846	0.43317373584084
SPAG17	101.519648015697	0.0508816466837234	0.129238054099619	0.0540008890864326	0.43317373584084
RABGGTA	581.763636492033	-0.0731602465675669	0.0723453140374918	0.054106547252908	0.433364522401493
PARP14	18236.7532355547	-0.0643620076599401	0.101443557993775	0.0541715880829058	0.433644014787201
CHCHD5	622.703183323909	0.0721008267990472	0.0770893299742219	0.0542294730520058	0.433813297261306
REXO5	114.540123876162	0.0653978618593728	0.0984629367008236	0.054253049827813	0.433813297261306
MORC3	1507.83784347774	-0.0726257208361951	0.0555662892753967	0.0543366822206315	0.43424065207988
COG5	1689.74849512263	-0.0730107082480418	0.0725958331735221	0.0543764960534163	0.434317543436088
UPP1	453.945657737989	0.0602794253197243	0.111475105904654	0.0544174599008142	0.434403529785356
ANAPC1	2108.5631006134	0.0736721012176956	0.0619823950542184	0.0546013694016092	0.435388413992321
IFI44L	10883.6489587873	-0.0467163826796	0.133676648503473	0.0545939935170598	0.435388413992321
CHD5	196.343890718419	-0.0588472472167536	0.114282584623146	0.0547598974616109	0.435619525590552
DSTN	9836.64633697465	0.0736608470840468	0.0653947239436309	0.0548120501438234	0.435619525590552
FAM122C	147.063912924685	-0.0581652330470689	0.115721877921889	0.0547894134086257	0.435619525590552
MIR4697HG	1295.77091997504	0.0449831582001748	0.13518859089688	0.0548086205797	0.435619525590552
PHF21A	2612.79986160624	-0.0721744319701077	0.0760356751308419	0.0546702585455189	0.435619525590552
PKN3	221.453310279788	0.0499717995460885	0.129691826943112	0.0547831127572561	0.435619525590552
RGMA	20729.7995838568	0.0611053479510101	0.108895773593858	0.0548700707639394	0.435839849773202
ANKFY1	9427.51070875951	-0.0722619181686731	0.0752544160952638	0.0549007349786809	0.43584275533572
CEP152	198.214114097196	0.0521307895368759	0.126261864167834	0.0551634838905837	0.436292309152133
CROT	715.678047286531	-0.0678519558611679	0.090115055701256	0.0551206099256796	0.436292309152133
FAM172A	3242.81125064767	0.0646366329810215	0.0992404480458013	0.0552094367366354	0.436292309152133
FAM198B-AS1	98.1235708738504	-0.0464889508892691	0.133376764423739	0.0552303298551293	0.436292309152133
GTPBP1	3350.19725223227	-0.0668151217146546	0.0931072148235338	0.0551782308203865	0.436292309152133
HAUS6	2399.66051388012	0.0722876849430882	0.0747965024063422	0.0550937890109	0.436292309152133
PIK3R1	9435.6535714853	-0.0611586829464193	0.108502644311766	0.0550665424424282	0.436292309152133
SLC44A1	6826.70385036973	-0.0721636525563645	0.0753665566200714	0.0550854102663992	0.436292309152133
SNRNP48	438.354467574829	0.0695449925372145	0.0848089589948293	0.0551507805571052	0.436292309152133
AK3	4544.1524860071	-0.0690096440921137	0.0862791802999666	0.0553194605670821	0.436756553379515
DENND5A	8190.79440388087	-0.0700388736411532	0.0825432828935161	0.0556033183894097	0.437545575767787
EZH1	708.132257320054	-0.0710275739020467	0.0789793569931443	0.0556680850733603	0.437545575767787
FKBP15	1480.91514110635	-0.0733144242918734	0.0620203477932703	0.055668836575405	0.437545575767787
GNPAT	1686.89116307221	0.0715024350633587	0.0770913452289285	0.0557120141424281	0.437545575767787
JRKL	513.850909444336	-0.072860794507479	0.0709619904031615	0.0555104426837463	0.437545575767787
LINC00641	1088.72141857603	0.0624966988819286	0.104212943279073	0.0557539826473656	0.437545575767787
LOC105369151	231.151271067878	-0.0622988484812091	0.104739095271397	0.0557416240500969	0.437545575767787
LRP3	2216.65159697735	0.0725285288784694	0.0723688201036282	0.0557498529517272	0.437545575767787
NLGN1	3003.24751432551	0.0718076236510517	0.0760037953320558	0.0556127150125282	0.437545575767787
NT5C	546.232733373769	0.0711007462250857	0.0788689957725531	0.0555614574721209	0.437545575767787
TMEM132C	722.871781155635	-0.0596087986124261	0.111673181867866	0.0554572532894478	0.437545575767787
FAM107A	2423.41571664264	0.0378415160113843	0.139200470792218	0.0558728671175566	0.43758508503266
S100PBP	1066.56938990879	-0.0732727024275591	0.0625513667031077	0.0558806952523459	0.43758508503266
THOP1	1285.26309351517	0.0698617245290567	0.082805116462425	0.0558363083117892	0.43758508503266
ZKSCAN2	1772.65580018494	-0.0729972067559984	0.0690918610527026	0.0558603881390133	0.43758508503266
NOD2	587.86174080205	-0.0366980925493681	0.13959500684893	0.0559344773276749	0.437767930554191
CEP41	1072.65415901267	0.0727922766956508	0.0700880486235062	0.0560569699619431	0.438147906779466
ELF2	1252.35864143267	-0.0730983212038915	0.0672594878216379	0.0561070843284707	0.438147906779466
GREB1	471.978454942827	-0.0600501548869904	0.109665446132571	0.0562192727624646	0.438147906779466
HIST3H2BB	271.915881909582	0.0564500866851116	0.117517273241413	0.0562266969701003	0.438147906779466
HMCES	800.862885269422	0.069615946691372	0.0831104317371399	0.0561989518995978	0.438147906779466
LAMB3	1182.12938548918	0.0410495149399545	0.137261543922831	0.0562090423134948	0.438147906779466
THAP4	1136.00520005142	0.0709603785791761	0.0786980802122465	0.0560209169169207	0.438147906779466
ZNF549	511.037975190893	-0.0724353573776634	0.072117688381963	0.0561214920170331	0.438147906779466
HIST1H2AD	1851.69452779979	0.05309421331062	0.123488099730751	0.056361970565122	0.438964237454943
CTNNA3	696.37436834441	0.059156927033164	0.111400172188238	0.0564909669174231	0.439273217346878
HGSNAT	2132.48278921098	0.0717280553397332	0.074873904412725	0.0564932535343569	0.439273217346878
TEAD2	2555.69367192548	0.0718307765014711	0.0550978408571285	0.0564355813786906	0.439273217346878
ELAC1	334.856739065438	-0.0715221075394382	0.0756030448889552	0.056588849667505	0.43954136202325
TONSL	556.24573500917	0.0548493689776936	0.120190622176346	0.056575016776067	0.43954136202325
MINDY4	521.532388976448	0.0632967027947785	0.100948765601464	0.0566311074032044	0.43963220722887
ANGPTL1	335.982251948604	-0.0406483526078755	0.13722228448332	0.0566671242504924	0.43967453200827
ZNF454	149.503333617955	-0.0608912757359024	0.10699303203791	0.0567206894192518	0.43985289342099
PAPOLA	7625.84343198387	0.0716918679292384	0.0549951119549098	0.0567879441714403	0.440029158417407
PIN1	2071.03620296312	0.0727542069700812	0.0682795555207246	0.0568045983441867	0.440029158417407
HMGN3-AS1	100.01858378261	-0.0622526600093757	0.103409393434452	0.0568398968894959	0.440065617198815
STOX2	2487.67093860893	-0.0707696216957721	0.0781132548135218	0.0568912636412638	0.440226373039042
DUT	1276.56652080162	0.0680874216113769	0.0869493363936801	0.0569295794256699	0.440286021525947
TMEM107	502.864773709209	0.0656788075924591	0.0939667248697312	0.0569640791205891	0.44031610862422
ZNF26	313.760953763651	-0.0714825632405131	0.0750499335340068	0.0570301964471692	0.440590427439596
TCTEX1D1	615.482628818623	0.0515237788821773	0.125272436712573	0.0570672132203598	0.440639754253825
ATF7IP	10789.7511281749	-0.0725076253651465	0.0694391905489931	0.0570989024185851	0.440647913782911
CREB1	4960.83443775304	-0.0715035714968417	0.0745673642791575	0.0572662257296072	0.440814273569334
DRC3	316.258731490423	0.0608971933268443	0.106240999618945	0.0572988540925935	0.440814273569334
HOMEZ	807.300416818323	-0.0717404469560489	0.0734138196014577	0.057304323362854	0.440814273569334
NME5	345.519921583054	0.0637314019577985	0.0990498196217376	0.0571924071895766	0.440814273569334
RNFT2	794.941189538931	0.0704267333882453	0.0788105339563322	0.0572793237695539	0.440814273569334
SLC4A7	2400.325909455	0.0666286128865631	0.090881013096767	0.057240051702283	0.440814273569334
CREB3L1	577.118792995018	-0.0586828044560595	0.11141655247443	0.0573519409979296	0.440944773519624
ASB16-AS1	170.495531372145	-0.0641652234908879	0.0975569242823418	0.0574366906349538	0.441287698387836
SIK3	2306.87133442561	-0.0726909589816286	0.0664374290750958	0.0574578977462925	0.441287698387836
AIFM1	752.344232267561	-0.0725260421980868	0.0679171456369404	0.057566491722205	0.441414703317654
C18orf54	639.120078572459	0.0617460803750249	0.103787685244057	0.0575542622024922	0.441414703317654
USP39	1687.91590232419	0.0716752424576937	0.0733036184076602	0.0575420796969717	0.441414703317654
TTC3	19108.3800927613	0.065695451875111	0.0930248878807066	0.0576522462702467	0.441836740861747
DGCR6L	1139.21941962774	0.0706865476599605	0.0771078277456536	0.0577842824641006	0.442286778187625
LSM10	861.6430238048	0.0725065359311147	0.067046338122711	0.0578612938433468	0.442286778187625
MLF1	2073.73191833279	0.0677779282483823	0.0867332029336385	0.0578140247099085	0.442286778187625
PRKAG1	1575.14057783247	0.0725388553226204	0.0611982534542825	0.0578543961668244	0.442286778187625
TFEB	178.373398177011	-0.0621137034449958	0.102451527862201	0.057864700490032	0.442286778187625
ASAH1	6451.69971266381	-0.067561292663869	0.0870585303001391	0.0580688561031226	0.44361152153129
CAD	2970.57541000105	0.0706953527758423	0.076440212907403	0.0582108703748768	0.444460387655309
BRIP1	613.72477782038	0.0501596309818555	0.125996299832244	0.0584378446059773	0.444954183310755
CD200	1152.2109394383	-0.0677338399500225	0.0859864395333084	0.0585017084779539	0.444954183310755
CENPS	340.737181265548	0.0668990104113516	0.0885815780418533	0.0584170899013134	0.444954183310755
FBXO5	797.106056007102	0.0558592824993508	0.116123105396517	0.0584856016206158	0.444954183310755
LOC105377375	431.015842365175	-0.0312135530742267	0.139296725580733	0.0585511732577175	0.444954183310755
MPHOSPH10	602.664904214455	-0.0723739371589162	0.0660075657257621	0.0584757619013189	0.444954183310755
PRDM16	411.853150487922	-0.0548170392709462	0.118074902177953	0.0585655747708971	0.444954183310755
SLC39A10	2505.70257259281	0.069369293094944	0.0809442354882172	0.0583961202604477	0.444954183310755
STK16	599.931715102658	0.0709070025905303	0.0750116112284205	0.0585848608404985	0.444954183310755
USP49	654.594813878616	-0.0653983602535759	0.0927113279364918	0.0585589671739914	0.444954183310755
OLFM2	5200.82538303867	0.062563820479518	0.100281039610832	0.0586608679256134	0.445066879919485
RPL18A	9047.57821322988	0.0698198431664074	0.0790427933629364	0.0586615783334963	0.445066879919485
CCDC14	818.847987061508	0.0723316703020036	0.0645662999432688	0.0587861073622391	0.445072712845163
GLB1L2	314.554834062439	0.0664733031789788	0.0893856531066073	0.0587653481763631	0.445072712845163
ODF2	1268.91398874077	0.0713655997584577	0.0726856741203142	0.058738228524797	0.445072712845163
ZNF518A	1596.487918523	-0.0718733720690506	0.0698959934988124	0.0587110246445302	0.445072712845163
ARNTL2	1341.95711774442	-0.0602802225353347	0.105774581618225	0.0588959563933832	0.445201436005684
SETD9	193.055823232322	0.0673756007751439	0.0866253604945941	0.0588501019144446	0.445201436005684
TCTA	869.800135289084	0.0678077979080707	0.0852922064458378	0.0588730696471694	0.445201436005684
FEN1	1112.37799791088	0.0536912749773308	0.119685900185408	0.059017778354839	0.445518302635133
RAD51	149.466564606465	0.0466735830027353	0.130043458838997	0.0590307879612488	0.445518302635133
TMEM8B	1923.09179768425	0.0642423208224632	0.0953890807505111	0.0589816950351852	0.445518302635133
CAMK4	499.845432108353	-0.0629211925099454	0.0988218429761338	0.0590789934944295	0.445648306983413
LOC101929819	105.726111402376	-0.0524216998158632	0.121786153744085	0.0591323395875873	0.445816931324656
FLI1	172.25126972237	-0.0450400233756165	0.13169471203459	0.0592360124349006	0.446136873848788
ILVBL	1148.11804625902	0.0678785273824746	0.0846194417613788	0.0592368042440865	0.446136873848788
CHAF1A	757.728718794573	0.0507672227536331	0.124309749938717	0.0592755726564466	0.446195244721604
DNAJC22	187.071565629154	0.0534287301162188	0.119668615274962	0.0594943745024192	0.446317737097654
GAREM2	3546.37443550293	0.0697476484235429	0.0783544933278507	0.0593544752298117	0.446317737097654
KIAA0232	3730.74640171137	0.0719528283898846	0.0674404231626609	0.0593867543503418	0.446317737097654
MYD88	1800.5794329981	-0.0638971550875561	0.0957416566236969	0.0594581324422853	0.446317737097654
PRR11	1873.26638293854	0.0569674767265873	0.112670579806492	0.0595090316130206	0.446317737097654
RPS13	4715.17793076955	0.0685248479305853	0.0823602075558057	0.059427998023001	0.446317737097654
UBA52	5060.98128295541	0.07086882588332	0.073874049886396	0.0594079642106184	0.446317737097654
DHRS13	407.717483307254	-0.0545363557694696	0.117523164240653	0.0595843029777423	0.446649399861815
CHEK1	1066.17260943845	0.0552154998647486	0.115721465586568	0.060033239540241	0.448612026382528
ERAP1	8086.47368350477	-0.0718976280233561	0.0618627696829407	0.0600208832750587	0.448612026382528
GPR161	1332.50614859083	0.0668633494888097	0.086765235422003	0.0599690543116055	0.448612026382528
NIF3L1	558.386473716674	0.0707951978856074	0.0733633083545342	0.0599288295628557	0.448612026382528
USP51	538.511446589046	-0.0708810569969001	0.0728120732247842	0.0600209993293729	0.448612026382528
ZFP69B	532.596202151361	-0.0679636372960537	0.0834994510768074	0.059926555231637	0.448612026382528
GLI1	160.917088118723	0.0542425794847862	0.117539200800224	0.0601026683247611	0.448664703607519
IGFBPL1	380.73500736639	0.0514663835788178	0.122452935059246	0.0600729341609434	0.448664703607519
CCDC127	764.346091729164	0.0718547057479981	0.0637533017374662	0.0602983258199875	0.449666640308341
TMEM160	222.752470502318	0.0670448370126269	0.0858287433801212	0.0602994055721092	0.449666640308341
LOC100499489	119.112600712315	-0.0569021597510653	0.111823531892174	0.0603914801180406	0.450119917874619
CTR9	1785.73657200399	-0.0706478776904709	0.0552396233401891	0.0605475777099275	0.45080226241124
DCAF4	294.826105369005	-0.0688629281335837	0.0798037883176103	0.0605754936469327	0.45080226241124
WNT1	81.413517189568	0.0390243241341316	0.135846250687733	0.0605770436733353	0.45080226241124
AJAP1	1948.36731367401	0.0493781449008455	0.125010413394659	0.0607902932686264	0.451111672517039
C16orf71	262.540575073738	0.0575674818981396	0.109941139017988	0.0607654968574655	0.451111672517039
CDKN2D	192.303894702497	0.0648114593415089	0.0917882895940178	0.060660258739165	0.451111672517039
GNB1	20286.0575993699	0.0702607742654505	0.0542166089550648	0.0608163779974386	0.451111672517039
HIVEP1	1986.84898292283	-0.062765414551412	0.0971557838253406	0.0608002813069536	0.451111672517039
RSF1	5220.02028529179	-0.0716583354887616	0.064858332013077	0.0608381400544355	0.451111672517039
ZFHX2	1037.89484500201	-0.0571644390328088	0.11084765271783	0.0607545404673261	0.451111672517039
WEE1	2293.93932710235	0.06517589901367	0.0904594844636323	0.0609264727113611	0.451533905179252
KCNAB2	295.799679717487	-0.0579089949793475	0.108940668792878	0.0609707803634833	0.451629596049797
KRAS	3397.0890952231	0.0714771403940105	0.0606207715383077	0.0610980465065228	0.452011347362337
PTTG1	894.364742789369	0.0495666136342029	0.124458025621026	0.0611034311338486	0.452011347362337
ZNF460	2897.76861731955	0.0695136657026474	0.0768231119925466	0.0611165846798572	0.452011347362337
POLE	1155.34756160067	0.0548103468160466	0.115152386020548	0.0613375680219794	0.453179720593823
RPL27A	8527.4837121855	0.0702744142048124	0.0734669251624475	0.061337545657429	0.453179720593823
DBNDD2	486.358688146373	0.0674741590274151	0.0830947432298936	0.0615047343394981	0.45418152129039
DPCD	546.599078831405	0.0637526775661917	0.0934601452170424	0.0617082807021724	0.454517981516001
GRIP2	85.2923295564176	-0.0434601537192326	0.13156842904759	0.0616180647063274	0.454517981516001
GSTCD	743.896661475058	0.0691339296073113	0.077537333236231	0.0616166195523553	0.454517981516001
IKBKE	1885.79017972188	-0.0642180783821128	0.0922304539150304	0.0616785959276072	0.454517981516001
RIOK2	703.029094191864	-0.0714110262120395	0.0629824943283497	0.0617045743332318	0.454517981516001
NFE2L3	1786.37497712108	-0.055922366703491	0.112392438651272	0.0617955581798482	0.454927893765157
CCND2	24330.6931735758	0.0544969037432334	0.115194911278807	0.0618988893904471	0.454990047972193
MAF1	2948.64310301546	0.0712605295981243	0.0660084236389758	0.0618829712416704	0.454990047972193
RBM28	1271.3181144602	-0.0706253346307251	0.070934987570145	0.0618381119946009	0.454990047972193
TMEM117	301.374678539993	0.0627004055650807	0.0959104082586391	0.0620199257318769	0.455476806293109
VMAC	97.1365810453422	-0.0612677011135904	0.0996148856272253	0.0620284368111366	0.455476806293109
RITA1	732.472430689302	0.071117276853251	0.0668206033089616	0.0621173144365216	0.455664236700338
ZHX3	2537.81933459361	0.0689641387687037	0.0775134950726223	0.0621024124917383	0.455664236700338
COPS8	2499.58070124834	0.0710650844108963	0.0601240810204863	0.0623108853646738	0.456618484957123
LPCAT4	338.054138928948	-0.0685365796827063	0.0787651272737536	0.0622801530955881	0.456618484957123
MNS1	98.8181402838573	0.0469729326397045	0.126976402368599	0.0623933286112651	0.456989833031083
CLUHP3	56.2310696383691	-0.0547836388803197	0.114046761691928	0.0624621162740612	0.457028251578011
PAX6	1483.218699565	0.0582462869566935	0.106526083667722	0.0624451990509873	0.457028251578011
ABCF3	1466.1364540925	-0.0709683944351025	0.0604327614028269	0.062737123081541	0.457580560505956
CCDC71L	1611.78926059728	-0.0625353011194576	0.095485413358436	0.0627788765517135	0.457580560505956
EIF4A2	5375.09713991167	-0.0710302917643094	0.0610794100027738	0.0627029355271895	0.457580560505956
ELOVL7	74.4383017182832	-0.0423994862821569	0.131889293779335	0.0626510472738005	0.457580560505956
HIST1H2BJ	1517.90904237144	0.0464351210085307	0.127405170488287	0.0627225187086599	0.457580560505956
MMS22L	535.74907845633	0.0527439937766457	0.117652408947895	0.0627827472741417	0.457580560505956
RBBP7	3623.93428361997	0.0710157793160218	0.061261988530672	0.0627920769161458	0.457580560505956
SNX18	2163.14303778756	-0.0702117619807891	0.0715821556653721	0.0626972123644617	0.457580560505956
IRF2BP1	1919.45406458803	0.0688694373434227	0.0520223750357336	0.0629652860684778	0.458378360371991
ZSCAN31	278.756135788152	-0.0596075582549811	0.102710942470511	0.0629591348738449	0.458378360371991
ARID4B	1330.4723187514	-0.0703484872373156	0.0702253672861304	0.063053676473376	0.458789648998237
C16orf74	104.683213864652	0.0498845497011024	0.122207092624025	0.0631153461492409	0.459006195327013
BEX2	728.261162804959	-0.0647906832363778	0.0888492801893269	0.0632778087798451	0.459192928139686
CSE1L	4479.30869483779	0.0674243053926048	0.0812143402541941	0.0632440799996781	0.459192928139686
ELL2	1635.87683294733	-0.0656987322743977	0.086275057966075	0.0632975013216367	0.459192928139686
RNF43	82.8374226796349	-0.0391384963315462	0.134185437601487	0.0633006309698295	0.459192928139686
SLC25A1	2512.60047492882	0.0709303294776604	0.0640164764649362	0.0632510185574976	0.459192928139686
CDT1	715.376233025058	0.0431366540431666	0.130707583488515	0.0633347456256188	0.459208828540588
SEC22C	1976.56004890336	0.07082884942875	0.0610968676271218	0.0633848817782158	0.459340818327271
VEZT	3268.30262609226	-0.0652723001728804	0.0455288615015734	0.0634354706119499	0.459475954054833
ZNF791	1142.03729319341	-0.0682722999288358	0.0781738449715443	0.0634950892641723	0.45967632564928
KDR	339.492343257712	-0.0475229573724708	0.125295168758995	0.0635806709036597	0.459986160590906
TMA7	1627.08487816547	0.0652537590254115	0.087198923447688	0.0636018403486488	0.459986160590906
FAF1	1113.14029038873	0.0692146450791713	0.0745086492216927	0.0636810395804785	0.460225871884175
SPINT2	83.9492934892535	-0.0499077034407469	0.121662156040402	0.0636989719097249	0.460225871884175
C2orf72	1012.39161640382	0.0621272749587819	0.0954664181405501	0.0637591238629325	0.460240341763142
PDZD8	3826.0728436371	0.0701579793781136	0.0570073608928222	0.0637842508767563	0.460240341763142
RPS6KA5	301.896541468474	-0.0581480987241216	0.105290410226795	0.0637969580448874	0.460240341763142
SLC4A1AP	866.497191679863	-0.0702372295861152	0.0693850541942036	0.0638301528244559	0.460248996681603
RALY	2788.85958663033	0.070443213916263	0.0587605369907978	0.0638659163692888	0.460276155797705
DDX3X	11087.5203227922	0.0706987035253299	0.0617978834410731	0.0639540703687638	0.460561647218577
FKBP4	2558.75942290952	0.0679835427116579	0.078536394520672	0.0640015803121261	0.460561647218577
SLAIN1	3565.11220653522	0.0687617142302518	0.0758448355133668	0.0639824577075119	0.460561647218577
[truncated: 36,770 more rows]
