# Supplementary material for: Reactive Astrocytes Derived From Human Induced Pluripotent Stem Cells Suppress Oligodendrocyte Precursor Cell Differentiation
Source: Front Mol Neurosci. 2022 May 6;15:874299. doi: 10.3389/fnmol.2022.874299 (PMC9120968; doi:10.3389/fnmol.2022.874299)
Supplement: Supplementary file 4 [file Table_3.CSV]

	ID	Description	GeneRatio	BgRatio	pvalue	p.adjust	qvalue	geneID	Count
GO:0019221	GO:0019221	cytokine-mediated signaling pathway	144/1579	470/17866	1.01151472022922e-42	5.76158784642561e-39	3.68617259098268e-39	IKBKE/OAS1/CXCL6/EBI3/PARP14/CXCL2/MX1/CXCL8/OAS2/TNFAIP3/CD70/PXDN/ISG15/NMI/CXCL10/CCL5/IRAK3/CXCL3/CXCL11/SP100/CXCL5/PTPRN/NFKBIA/BIRC3/CASP1/OAS3/STAT5A/OASL/IFITM1/CXCL1/IL34/PARP9/SAMHD1/STAT1/TNFRSF1B/CEACAM1/TYK2/CSF1/IRAK2/CYLD/NLRC5/TP53/IRF1/IL15RA/CXCL9/IRF7/UGCG/ROBO1/SPHK1/TRAF1/TNFRSF14/CCL8/IL6/STAT2/IL15/IL1RN/CASP4/CXCL13/IL17RC/JAK1/CSF3/FAS/CARD16/CCL2/PTPN2/IL4R/JAK3/IFNGR1/…	144
GO:0001819	GO:0001819	positive regulation of cytokine production	132/1579	464/17866	2.20638551649688e-35	6.28378595098313e-32	4.02026666216432e-32	C3/HLA-F/B2M/OAS1/EBI3/BTN3A2/HLA-A/CHI3L1/OAS2/BTN3A1/ISG15/NOD2/IRAK3/LACC1/CASP1/GBP5/OAS3/HLA-E/IFIH1/RSAD2/DHX58/SAA1/CD40/LGALS9/PTGER4/STAT1/TLR2/TLR5/CEBPB/TLR3/IFI16/IRF1/HMOX1/IRF7/SPHK1/ZBTB7B/DDX58/TNFRSF14/GSDMD/IL6/IL15/ORM1/PRKCZ/BCL3/NFAM1/IL4R/IFNGR1/CYP1B1/CD83/PIK3CD/FURIN/IL1R1/MALT1/MYD88/TRAF2/CASP8/IL1B/WNT5A/EIF2AK2/CX3CL1/PTGS2/TICAM1/IL18R1/C3AR1/HIF1A/PLA2R1/RASGRP1/FFA…	132
GO:0002237	GO:0002237	response to molecule of bacterial origin	109/1579	362/17866	1.04352285362772e-31	1.98130205808784e-28	1.26760565588041e-28	TNIP1/B2M/CXCL6/SOD2/CXCL2/CXCL8/TNFAIP3/NOD2/CXCL10/CCL5/IRAK3/ICAM1/CXCL3/CXCL11/CXCL5/NFKBIA/GGT5/CASP1/LCN2/NFKB2/TNIP3/CXCL1/CLDN1/ZC3H12A/IL18BP/CD40/PDCD1LG2/LGALS9/PTGER4/TNFRSF1B/TLR2/CD68/CEBPB/VCAM1/IRAK2/LYN/CXCL9/SLPI/CMPK2/NFKB1/IL6/PTGES/CXCL13/CSF3/CARD16/CCL2/LTF/LOXL1/SBNO2/TICAM2/HCK/PTGFR/MALT1/MYD88/SIRPA/ASS1/NR1D1/CASP8/IL1B/WNT5A/TNFRSF11A/SIGIRR/CX3CL1/SELE/PTGS2/TICAM1/G…	109
GO:0032496	GO:0032496	response to lipopolysaccharide	105/1579	343/17866	2.95811995854629e-31	4.21236282096992e-28	2.6950029727598e-28	TNIP1/CXCL6/SOD2/CXCL2/CXCL8/TNFAIP3/NOD2/CXCL10/CCL5/IRAK3/ICAM1/CXCL3/CXCL11/CXCL5/NFKBIA/GGT5/CASP1/LCN2/NFKB2/TNIP3/CXCL1/CLDN1/ZC3H12A/IL18BP/CD40/PDCD1LG2/LGALS9/PTGER4/TNFRSF1B/TLR2/CD68/CEBPB/VCAM1/IRAK2/LYN/CXCL9/SLPI/CMPK2/NFKB1/IL6/PTGES/CXCL13/CSF3/CARD16/CCL2/LTF/LOXL1/SBNO2/TICAM2/HCK/PTGFR/MALT1/MYD88/SIRPA/ASS1/NR1D1/CASP8/IL1B/WNT5A/TNFRSF11A/SIGIRR/CX3CL1/SELE/PTGS2/TICAM1/GCH1/…	105
GO:0002250	GO:0002250	adaptive immune response	118/1579	429/17866	3.36246991211569e-30	3.83052572388219e-27	2.45070964963042e-27	CTSS/ERAP1/HLA-C/IL4I1/C3/HLA-F/HLA-B/B2M/C1S/EBI3/BTN3A2/BTN3A3/HLA-H/C1R/TAP2/ERAP2/HLA-A/BTN3A1/TNFAIP3/CD70/NOD2/TREM1/ICAM1/RELB/TAP1/ICOSLG/NFKB2/HLA-E/RSAD2/ZC3H12A/IL18BP/CD40/PDCD1LG2/TNFRSF1B/HLX/CEACAM1/CRACR2A/PLA2G4A/IRF1/LYN/IRF7/ZBTB7B/ORAI1/TNFRSF14/NFKBIZ/IL6/TNFSF13/LAMP3/MICB/CXCL13/C1RL/PRKCZ/BCL3/IL4R/JAK3/PIK3CD/TFRC/CTSC/SIPA1/IL1R1/IL7R/MALT1/MYD88/AHR/RAPGEF3/TRAF2/SLAMF7…	118
GO:0034341	GO:0034341	response to interferon-gamma	63/1579	139/17866	4.37205534866292e-30	4.150537877664e-27	2.65544835387211e-27	BST2/UBD/PARP14/GBP3/NMI/CCL5/ICAM1/SP100/CASP1/GBP5/IFITM1/GBP4/CLDN1/PARP9/CD40/LGALS9/STAT1/TLR2/CXCL16/TLR3/GBP2/NLRC5/TP53/IRF1/CCL8/TRIM21/KYNU/JAK1/CCL2/PTPN2/GBP1/IFNGR1/HCK/SIRPA/ASS1/IFNGR2/CCL20/WNT5A/CDC42EP2/SOCS1/CX3CL1/CCL7/RAB43/GCH1/IFITM3/NUB1/IL12RB1/RAB7B/JAK2/CCL4/MEFV/NOS2/IFITM2/RAB20/STAR/CD74/CYP27B1/CCL26/GBP6/IRF8/CCL3/CIITA/GBP7	63
GO:0022407	GO:0022407	regulation of cell-cell adhesion	120/1579	445/17866	7.98685999386296e-30	6.4990220750062e-27	4.15797132312084e-27	IL4I1/B2M/EBI3/C1QTNF1/HLA-A/CD70/NOD2/CCL5/ICAM1/ICOSLG/HLA-E/RDX/ZC3H12A/VNN1/PDCD1LG2/LGALS9/ALOX5/F11R/CEBPB/HLX/CEACAM1/VCAM1/IRF1/LYN/PIEZO1/ZBTB7B/TNFRSF14/NFKBIZ/IL6/IL15/IL1RN/DPP4/CXCL13/JAK1/PRKCZ/CCL2/PTPN2/IL4R/JAK3/CD83/TNFSF9/LGALS1/MDGA1/TFRC/IL7R/ADORA2A/MALT1/SIRPA/ST3GAL4/ASS1/MAP3K8/FXYD5/PLAUR/IL1B/WNT5A/SOCS1/CD1D/CX3CL1/PLPP3/SH2B3/TNFSF14/SELE/TNFSF13B/ZP4/SERPINE2/CXCL12/…	120
GO:0051249	GO:0051249	regulation of lymphocyte activation	116/1579	437/17866	3.45367353300485e-28	2.45901555549945e-25	1.57323918042931e-25	IL4I1/HLA-F/B2M/EBI3/HLA-A/TNFAIP3/CD70/NOD2/CCL5/ICOSLG/HLA-E/ZC3H12A/VNN1/CD40/GAL/PDCD1LG2/LGALS9/TNFRSF1B/CEBPB/HLX/CEACAM1/VCAM1/IRF1/IL15RA/LYN/ZBTB7B/TNFRSF14/NFKBIZ/IL6/TNFSF13/IL15/DPP4/PRKCZ/CCL2/PTPN2/NFAM1/IL4R/JAK3/CD83/TNFSF9/LGALS1/TFRC/IL7R/ADORA2A/MALT1/MYD88/SIRPA/AHR/MAP3K8/IL1B/STAT6/SOCS1/CD1D/TNFSF14/TNFSF13B/MMP14/TICAM1/ZP4/LRRC32/RASGRP1/ID2/RUNX3/INHBA/NCK1/IL12RB1/THY1/…	116
GO:0009615	GO:0009615	response to virus	102/1579	363/17866	4.993502079098e-27	3.16033198250469e-24	2.02193031553652e-24	BST2/IFI6/DDX60/IKBKE/OAS1/MX1/OAS2/TNFAIP3/GBP3/ISG15/NMI/APOBEC3G/CXCL10/CCL5/IRAK3/IFI44/DTX3L/BIRC3/RTP4/IRF9/OAS3/IFIH1/RSAD2/HERC5/DHX58/OASL/IFITM1/ZC3H12A/IFI44L/APOBEC3C/PARP9/CD40/TRIM22/SAMHD1/LGALS9/STAT1/TLR2/TRIM34/IFIT3/TLR3/IFI16/NLRC5/IRF1/PML/CXCL9/IRF7/NFKB1/DDX58/MOV10/MX2/CCL8/IL6/STAT2/IL15/PIM2/MICB/PLSCR1/APOBEC3F/APOBEC3D/BCL3/GBP1/IFNGR1/ADAR/BIRC2/MYD88/ISG20/IFNGR2/IFI…	102
GO:0042110	GO:0042110	T cell activation	121/1579	484/17866	8.60920533432332e-27	4.90380335843056e-24	3.13737567025551e-24	IL4I1/B2M/EBI3/PSMB10/HLA-A/BTN3A1/CD70/NOD2/CCL5/ICAM1/RELB/ICOSLG/HLA-E/RSAD2/ZC3H12A/VNN1/PDCD1LG2/LGALS9/PTGER4/TNFRSF1B/CEBPB/HLX/CEACAM1/CRACR2A/VCAM1/TP53/IRF1/LYN/ZBTB7B/TNFRSF14/NFKBIZ/IL6/IL15/DPP4/MICB/PRKCZ/CCL2/PTPN2/BCL3/IL4R/JAK3/CD83/TNFSF9/LGALS1/PIK3CD/TFRC/ELF4/IL7R/ADORA2A/MALT1/SIRPA/MAP3K8/SLAMF7/CASP8/IL1B/RUNX2/TCIRG1/MR1/STAT6/SOCS1/CD1D/RAB27A/MAFB/TNFSF14/TNFSF13B/ZP4/I…	121
GO:0007159	GO:0007159	leukocyte cell-cell adhesion	102/1579	367/17866	1.30533627808428e-26	6.75926858178913e-24	4.32447291361508e-24	IL4I1/TNIP1/B2M/EBI3/HLA-A/CD70/NOD2/CCL5/ICAM1/ICOSLG/HLA-E/ZC3H12A/VNN1/PDCD1LG2/LGALS9/ALOX5/F11R/CEBPB/HLX/CEACAM1/VCAM1/IRF1/LYN/SLC39A8/ZBTB7B/PECAM1/TNFRSF14/NFKBIZ/IL6/IL15/DPP4/PRKCZ/CCL2/PTPN2/IL4R/JAK3/CD83/TNFSF9/LGALS1/TFRC/IL7R/ADORA2A/MALT1/SIRPA/ST3GAL4/ASS1/NT5E/MAP3K8/IL1B/SOCS1/CD1D/TNFSF14/SELE/TNFSF13B/ZP4/CXCL12/LRRC32/RASGRP1/RUNX3/NCK1/IL12RB1/THY1/BMP4/LGALS3/BCL6/CD274/I…	102
GO:0022409	GO:0022409	positive regulation of cell-cell adhesion	87/1579	282/17866	2.48668089883169e-26	1.18034453331211e-23	7.55165725592572e-24	IL4I1/B2M/EBI3/HLA-A/CD70/NOD2/CCL5/ICAM1/ICOSLG/HLA-E/VNN1/PDCD1LG2/LGALS9/ALOX5/F11R/HLX/VCAM1/LYN/PIEZO1/ZBTB7B/TNFRSF14/NFKBIZ/IL6/IL15/DPP4/CXCL13/JAK1/PRKCZ/CCL2/IL4R/JAK3/CD83/TNFSF9/LGALS1/TFRC/IL7R/MALT1/SIRPA/ST3GAL4/MAP3K8/PLAUR/IL1B/WNT5A/SOCS1/CD1D/CX3CL1/PLPP3/TNFSF14/SELE/TNFSF13B/ZP4/RASGRP1/RUNX3/NCK1/IL12RB1/THY1/PDPN/BCL6/CD274/JAK2/IL1A/ITGB2/SMAD7/PTPRU/HLA-DOB/PTAFR/IGF2/RIP…	87
GO:1903037	GO:1903037	regulation of leukocyte cell-cell adhesion	95/1579	333/17866	8.79828806523193e-26	3.85500375535085e-23	2.46637030622129e-23	IL4I1/B2M/EBI3/HLA-A/CD70/NOD2/CCL5/ICAM1/ICOSLG/HLA-E/ZC3H12A/VNN1/PDCD1LG2/LGALS9/ALOX5/CEBPB/HLX/CEACAM1/VCAM1/IRF1/LYN/ZBTB7B/TNFRSF14/NFKBIZ/IL6/IL15/DPP4/PRKCZ/CCL2/PTPN2/IL4R/JAK3/CD83/TNFSF9/LGALS1/TFRC/IL7R/ADORA2A/MALT1/SIRPA/ST3GAL4/ASS1/MAP3K8/IL1B/SOCS1/CD1D/TNFSF14/SELE/TNFSF13B/ZP4/CXCL12/LRRC32/RASGRP1/RUNX3/NCK1/IL12RB1/THY1/BMP4/LGALS3/BCL6/CD274/IL1A/ITGB2/SMAD7/GPNMB/HLA-DOB/P…	95
GO:0045785	GO:0045785	positive regulation of cell adhesion	111/1579	433/17866	1.27110201028719e-25	5.17156932185417e-23	3.30868808993553e-23	IL4I1/B2M/FBLN2/EBI3/HLA-A/CD70/NOD2/CCL5/ICAM1/ICOSLG/HLA-E/SAA1/VNN1/TGM2/FMN1/PDCD1LG2/LGALS9/ALOX5/F11R/HLX/CSF1/VCAM1/LYN/PIEZO1/STX3/ZBTB7B/TNFRSF14/NFKBIZ/IL6/IL15/RRAS/DPP4/CXCL13/JAK1/PRKCZ/CCL2/JUP/IL4R/JAK3/TMEM102/CD83/FN1/TNFSF9/LGALS1/CALR/TFRC/IL7R/MALT1/PLEKHA2/SIRPA/ST3GAL4/MAP3K8/PLAUR/IL1B/WNT5A/SOCS1/CD1D/CX3CL1/PLPP3/TNFSF14/TNFRSF18/SELE/TNFSF13B/ZP4/ANGPT1/ITGA2/CXCL12/RASG…	111
GO:0050900	GO:0050900	leukocyte migration	99/1579	364/17866	4.58966277603829e-25	1.74284794482094e-22	1.11504649337857e-22	CXCL6/CXCL2/CXCL8/NOD2/TREM1/CXCL10/CCL5/ICAM1/CXCL3/CXCL11/CXCL5/B4GALT1/CXCL1/IL34/SAA1/LGALS9/PTGER4/MMP9/ALOX5/CXCL16/F11R/CSF1/VCAM1/LYN/CXCL9/HMOX1/RARRES2/PECAM1/TNFRSF14/CCL8/IL6/DPP4/CXCL13/P2RX4/CH25H/CCL2/TMEM102/PIK3CD/CALR/HCK/IL1R1/MYD88/VEGFC/SIRPA/ST3GAL4/CCL20/ITGA1/CYP7B1/WNT5A/ECM1/TNFRSF11A/CX3CL1/CCL7/TNFRSF18/SELE/MMP14/ITGA2/C3AR1/CXCL12/SLC8B1/CXCR2/MYH9/FFAR2/THY1/LGALS3/…	99
GO:0050867	GO:0050867	positive regulation of cell activation	94/1579	341/17866	2.57398925996939e-24	9.16340176549104e-22	5.86259922237766e-22	IL4I1/HLA-F/B2M/EBI3/HLA-A/CD70/NOD2/CCL5/PLEK/ICOSLG/HLA-E/VNN1/CD40/PDCD1LG2/LGALS9/HLX/VCAM1/PLA2G4A/IL15RA/LYN/ZBTB7B/TNFRSF14/NFKBIZ/IL6/TNFSF13/IL15/DPP4/PRKCZ/CCL2/RPS6KA1/IL4R/JAK3/CD83/TNFSF9/LGALS1/TFRC/CTSC/IL7R/MALT1/MYD88/SIRPA/MAP3K8/IL1B/STAT6/WNT5A/SOCS1/CD1D/TNFSF14/TNFSF13B/MMP14/TICAM1/ZP4/RASGRP1/RUNX3/NCK1/IL12RB1/THY1/TAC1/BCL6/CD274/JAK2/FGR/CD38/IL1A/ITGB2/CLCF1/HLA-DOB/TN…	94
GO:0050727	GO:0050727	regulation of inflammatory response	99/1579	380/17866	1.5972200765139e-23	5.35162679754304e-21	3.42388600922051e-21	TNIP1/C3/TNFAIP3/NMI/NOD2/RHBDF2/CCL5/LACC1/NFKBIA/BIRC3/MGLL/PSMA6/CASP1/IFI35/HLA-E/SAA1/TGM2/PTGER4/MMP9/TNFRSF1B/TLR2/ALOX5/CEBPB/PIK3AP1/TLR3/CYLD/LYN/ABCC1/SPHK1/NFKB1/NFKBIZ/IL6/IL15/PTGES/CASP4/TNFAIP6/PTPN2/SBNO2/GRN/BIRC2/HCK/FURIN/CTSC/IL1R1/ADORA2A/MYD88/SIRPA/NT5E/NR1D1/IL1B/WNT5A/TNFRSF11A/USP18/CX3CL1/SELE/PTGS2/ITGA2/EGFR/CASP5/FFAR2/TAC1/NLRP1/BCL6/OSMR/JAK2/PRKCD/FGR/ESR1/MEFV/S…	99
GO:0002696	GO:0002696	positive regulation of leukocyte activation	91/1579	331/17866	1.74748487532209e-23	5.52981880546369e-21	3.53789043179245e-21	IL4I1/HLA-F/B2M/EBI3/HLA-A/CD70/NOD2/CCL5/ICOSLG/HLA-E/VNN1/CD40/PDCD1LG2/LGALS9/HLX/VCAM1/PLA2G4A/IL15RA/LYN/ZBTB7B/TNFRSF14/NFKBIZ/IL6/TNFSF13/IL15/DPP4/PRKCZ/CCL2/IL4R/JAK3/CD83/TNFSF9/LGALS1/TFRC/CTSC/IL7R/MALT1/MYD88/SIRPA/MAP3K8/IL1B/STAT6/WNT5A/SOCS1/CD1D/TNFSF14/TNFSF13B/MMP14/TICAM1/ZP4/RASGRP1/RUNX3/NCK1/IL12RB1/THY1/TAC1/BCL6/CD274/FGR/CD38/IL1A/ITGB2/CLCF1/HLA-DOB/TNFRSF4/PTAFR/IGF2/R…	91
GO:0002460	GO:0002460	adaptive immune response based on somatic recombination of immune receptors built from immunoglobulin superfamily domains	82/1579	278/17866	1.90680761877765e-23	5.71640852450394e-21	3.65726757684666e-21	IL4I1/C3/HLA-F/HLA-B/B2M/C1S/EBI3/BTN3A2/BTN3A3/HLA-H/C1R/HLA-A/TNFAIP3/CD70/NOD2/ICAM1/RELB/NFKB2/HLA-E/RSAD2/ZC3H12A/IL18BP/CD40/TNFRSF1B/HLX/CEACAM1/CRACR2A/PLA2G4A/IRF7/ZBTB7B/NFKBIZ/IL6/TNFSF13/CXCL13/C1RL/PRKCZ/BCL3/IL4R/JAK3/TFRC/CTSC/IL1R1/IL7R/MALT1/MYD88/AHR/TRAF2/IL1B/TCIRG1/MR1/STAT6/CD1D/RAB27A/CTSH/TNFSF13B/IL18R1/IL12RB1/BCL6/CR1L/CD274/PRKCD/SMAD7/MYO1G/HPRT1/CLCF1/HLA-DOB/RIPK2/F…	82
GO:0051607	GO:0051607	defense response to virus	79/1579	262/17866	2.64520781053254e-23	7.17481128037779e-21	4.59033054639783e-21	BST2/IFI6/DDX60/OAS1/MX1/OAS2/TNFAIP3/GBP3/ISG15/APOBEC3G/CXCL10/DTX3L/BIRC3/RTP4/IRF9/OAS3/IFIH1/RSAD2/HERC5/DHX58/OASL/IFITM1/ZC3H12A/IFI44L/APOBEC3C/PARP9/CD40/TRIM22/SAMHD1/STAT1/TLR2/TRIM34/IFIT3/TLR3/IFI16/NLRC5/IRF1/PML/CXCL9/IRF7/DDX58/MOV10/MX2/IL6/STAT2/IL15/MICB/PLSCR1/APOBEC3F/APOBEC3D/GBP1/ADAR/BIRC2/MYD88/ISG20/IFNGR2/IFIT1/APOBEC3B/EIF2AK2/MLKL/IFI27/TICAM1/IFITM3/IL12RB1/NLRP1/CGA…	79
GO:0140546	GO:0140546	defense response to symbiont	79/1579	262/17866	2.64520781053254e-23	7.17481128037779e-21	4.59033054639783e-21	BST2/IFI6/DDX60/OAS1/MX1/OAS2/TNFAIP3/GBP3/ISG15/APOBEC3G/CXCL10/DTX3L/BIRC3/RTP4/IRF9/OAS3/IFIH1/RSAD2/HERC5/DHX58/OASL/IFITM1/ZC3H12A/IFI44L/APOBEC3C/PARP9/CD40/TRIM22/SAMHD1/STAT1/TLR2/TRIM34/IFIT3/TLR3/IFI16/NLRC5/IRF1/PML/CXCL9/IRF7/DDX58/MOV10/MX2/IL6/STAT2/IL15/MICB/PLSCR1/APOBEC3F/APOBEC3D/GBP1/ADAR/BIRC2/MYD88/ISG20/IFNGR2/IFIT1/APOBEC3B/EIF2AK2/MLKL/IFI27/TICAM1/IFITM3/IL12RB1/NLRP1/CGA…	79
GO:1903039	GO:1903039	positive regulation of leukocyte cell-cell adhesion	74/1579	237/17866	6.38778952358873e-23	1.65385677847097e-20	1.05811135553417e-20	IL4I1/B2M/EBI3/HLA-A/CD70/NOD2/CCL5/ICAM1/ICOSLG/HLA-E/VNN1/PDCD1LG2/LGALS9/ALOX5/HLX/VCAM1/LYN/ZBTB7B/TNFRSF14/NFKBIZ/IL6/IL15/DPP4/PRKCZ/CCL2/IL4R/JAK3/CD83/TNFSF9/LGALS1/TFRC/IL7R/MALT1/SIRPA/ST3GAL4/MAP3K8/IL1B/SOCS1/CD1D/TNFSF14/SELE/TNFSF13B/ZP4/RASGRP1/RUNX3/NCK1/IL12RB1/THY1/BCL6/CD274/IL1A/ITGB2/HLA-DOB/PTAFR/IGF2/RIPK2/CD74/HLA-G/PYCARD/CD6/CHST4/CAV1/VSIR/IL7/CARD11/SIRPB1/CD44/TNF/ZP3…	74
GO:0002697	GO:0002697	regulation of immune effector process	90/1579	334/17866	1.41508738606834e-22	3.50449467436751e-20	2.24212015128998e-20	BST2/IL4I1/DDX60/C3/HLA-F/HLA-B/B2M/CXCL6/HLA-H/HLA-A/NOD2/IRAK3/ICAM1/LACC1/HLA-E/RSAD2/DHX58/ZC3H12A/CD40/LGALS9/TNFRSF1B/HLX/TLR3/CEACAM1/LYN/HMOX1/ZBTB7B/DDX58/STXBP2/TNFRSF14/NFKBIZ/IL6/TNFSF13/CFH/PRKCZ/GRN/IL4R/JAK3/TFRC/IL1R1/IL7R/MALT1/AHR/TRAF2/IL1B/TGFB3/MR1/STAT6/WNT5A/CD1D/TICAM1/IL18R1/ANGPT1/RASGRP1/RBP4/FFAR2/IL12RB1/LGALS3/BCL6/CR1L/SERPINB9/CGAS/FGR/ITGB2/SMAD7/SLAMF8/PLCG2/NOS2…	90
GO:0002683	GO:0002683	negative regulation of immune system process	104/1579	429/17866	4.77159843050578e-22	1.13245936084004e-19	7.24529551158377e-20	BST2/IL4I1/HLA-F/HLA-B/OAS1/PARP14/HLA-A/TNFAIP3/ISG15/NMI/TAPBPL/NOD2/RHBDF2/IRAK3/OAS3/HLA-E/DHX58/ZC3H12A/SAMHD1/GAL/PDCD1LG2/LGALS9/PTGER4/CD68/CEBPB/HLX/TLR3/CEACAM1/IFI16/NLRC5/IRF1/LYN/HMOX1/ZBTB7B/TNFRSF14/STAT2/TRIM21/DPP4/MICB/CCL2/PTPN2/LTF/MILR1/GRN/IL4R/JAK3/GBP1/ADAR/HCK/FURIN/IL7R/ADORA2A/AHR/NR1D1/TGFB3/STAT6/SOCS1/USP18/CX3CL1/MAFB/ANGPT1/CXCL12/LRRC32/ID2/RUNX3/INHBA/THY1/BMP4/L…	104
GO:0002831	GO:0002831	regulation of response to biotic stimulus	87/1579	322/17866	6.03575944819413e-22	1.37518743267655e-19	8.79823124616761e-20	ERAP1/IL4I1/DDX60/IKBKE/HLA-F/HLA-B/OAS1/CXCL6/PARP14/HLA-A/TNFAIP3/ISG15/NMI/NOD2/APOBEC3G/CCL5/IRAK3/DTX3L/BIRC3/IFI35/GBP5/OAS3/HLA-E/HERC5/DHX58/OASL/ZC3H12A/PARP9/SAMHD1/LGALS9/STAT1/CEACAM1/IFI16/NLRC5/IRF1/LYN/IRF7/DDX58/OPTN/STAT2/IL15/TRIM21/MICB/PLSCR1/APOBEC3F/CARD16/PTPN2/LTF/GRN/ADAR/BIRC2/HCK/AHR/CASP8/MR1/IFIT1/WNT5A/SOCS1/USP18/CD1D/SIGIRR/CX3CL1/RASGRP1/FFAR2/IL12RB1/SERPINB9/CD2…	87
GO:0070661	GO:0070661	leukocyte proliferation	86/1579	317/17866	7.78859609384156e-22	1.70630166732775e-19	1.09166476424613e-19	BST2/IL4I1/EBI3/PSMB10/HLA-A/BTN3A1/TNFAIP3/CD70/CCL5/ICOSLG/HLA-E/IL34/CD40/GAL/PDCD1LG2/LGALS9/TNFRSF1B/CEBPB/CSF1/VCAM1/TP53/IRF1/LYN/ZBTB7B/TNFRSF14/CCL8/IL6/IL15/JAK3/TNFSF9/TFRC/ELF4/IL7R/MALT1/MYD88/AHR/IL1B/TCIRG1/CD1D/CX3CL1/TNFSF14/TNFSF13B/TICAM1/ZP4/LRRC32/RASGRP1/NCK1/IL12RB1/TAC1/BMP4/LGALS3/BCL6/CD274/PRKCD/CD38/IL1A/LST1/GPNMB/HPRT1/CLCF1/DOCK2/TNFRSF4/IGF2/RAC2/RIPK2/CD74/HLA-G/P…	86
GO:0002443	GO:0002443	leukocyte mediated immunity	93/1579	362/17866	1.06502331884207e-21	2.24680474967572e-19	1.43747007010965e-19	BST2/IL4I1/C3/HLA-F/HLA-B/B2M/CXCL6/C1S/BTN3A2/BTN3A3/HLA-H/C1R/HLA-A/CD70/NOD2/TREM1/ICAM1/HLA-E/RSAD2/CD40/LGALS9/TNFRSF1B/TLR3/CEACAM1/LYN/HMOX1/IRF7/DDX58/STXBP2/IL6/TNFSF13/C1RL/PRKCZ/BCL3/MILR1/IL4R/JAK3/PIK3CD/TFRC/CTSC/IL1R1/IL7R/MALT1/MYD88/AHR/TRAF2/SLAMF7/IL1B/TCIRG1/MR1/STAT6/CD1D/RAB27A/CTSH/TICAM1/IL18R1/RASGRP1/IL12RB1/BCL6/CR1L/SERPINB9/PRKCD/FGR/ITGB2/SMAD7/MYO1G/HPRT1/PLCG2/NOS2…	93
GO:0050863	GO:0050863	regulation of T cell activation	87/1579	326/17866	1.48247109695722e-21	3.01576977438154e-19	1.92944170588943e-19	IL4I1/B2M/EBI3/HLA-A/CD70/NOD2/CCL5/ICOSLG/HLA-E/ZC3H12A/VNN1/PDCD1LG2/LGALS9/TNFRSF1B/CEBPB/HLX/CEACAM1/VCAM1/IRF1/LYN/ZBTB7B/TNFRSF14/NFKBIZ/IL6/IL15/DPP4/PRKCZ/CCL2/PTPN2/IL4R/JAK3/CD83/TNFSF9/LGALS1/TFRC/IL7R/ADORA2A/MALT1/SIRPA/MAP3K8/IL1B/SOCS1/CD1D/TNFSF14/TNFSF13B/ZP4/LRRC32/RASGRP1/RUNX3/NCK1/IL12RB1/THY1/BMP4/LGALS3/BCL6/CD274/CGAS/IL1A/SMAD7/GPNMB/HLA-DOB/IGF2/RAC2/RIPK2/PRDM1/CD74/HLA…	87
GO:0032103	GO:0032103	positive regulation of response to external stimulus	101/1579	421/17866	4.39822179410489e-21	8.63871425490396e-19	5.52691246867192e-19	TNIP1/DDX60/C3/IKBKE/HLA-F/CXCL8/NMI/NOD2/CXCL10/CCL5/NFKBIA/IFI35/GBP5/HLA-E/DHX58/OASL/IL34/TGM2/PARP9/LGALS9/PTGER4/TLR2/CEBPB/TLR3/CSF1/IFI16/NLRC5/LYN/ABCC1/IRF7/STX3/RARRES2/NFKBIZ/OPTN/IL6/IL15/CXCL13/PLSCR1/P2RX4/GRN/TMEM102/CALR/HCK/CTSC/VEGFC/IL1B/WNT5A/TNFRSF11A/CD1D/CX3CL1/CCL7/PTGS2/SCARF1/ITGA2/C3AR1/CXCL12/EGFR/TPBG/CXCR2/RASGRP1/FFAR2/TAC1/MET/KDR/OSMR/JAK2/CGAS/EREG/LY96/CCL4/LGM…	101
GO:0071346	GO:0071346	cellular response to interferon-gamma	48/1579	117/17866	5.95121511297254e-21	1.12993737611639e-18	7.22916025302138e-19	PARP14/GBP3/NMI/CCL5/ICAM1/SP100/CASP1/GBP5/GBP4/CLDN1/PARP9/LGALS9/STAT1/TLR2/TLR3/GBP2/NLRC5/TP53/IRF1/CCL8/JAK1/CCL2/PTPN2/GBP1/IFNGR1/HCK/SIRPA/ASS1/IFNGR2/CCL20/WNT5A/CDC42EP2/SOCS1/CX3CL1/CCL7/RAB43/IL12RB1/RAB7B/JAK2/CCL4/NOS2/RAB20/STAR/CCL26/GBP6/IRF8/CCL3/GBP7	48
GO:0071222	GO:0071222	cellular response to lipopolysaccharide	66/1579	209/17866	7.08365764680797e-21	1.30156496632962e-18	8.32720637461772e-19	TNIP1/CXCL6/CXCL2/CXCL8/TNFAIP3/NOD2/CXCL10/CCL5/ICAM1/CXCL3/CXCL11/CXCL5/NFKBIA/CASP1/LCN2/TNIP3/CXCL1/ZC3H12A/CD40/PDCD1LG2/TNFRSF1B/TLR2/CD68/CEBPB/IRAK2/LYN/CXCL9/CMPK2/NFKB1/IL6/CXCL13/CSF3/CARD16/CCL2/LTF/SBNO2/TICAM2/HCK/MALT1/MYD88/SIRPA/ASS1/NR1D1/IL1B/WNT5A/SIGIRR/CX3CL1/TICAM1/CD274/LY96/IL1A/PLCG2/NOS2/CAMP/PTAFR/STAR/RIPK2/PYCARD/CD6/KMO/CD14/TNF/IRF8/CCL3/LILRB2/NUGGC	66
GO:0002274	GO:0002274	myeloid leukocyte activation	68/1579	221/17866	9.05661753130027e-21	1.61207792057145e-18	1.03138190438689e-18	UBD/CXCL6/CXCL8/NMI/CCL5/RELB/IFI35/ZC3H12A/NAMPT/LGALS9/TLR2/TLR3/CSF1/PLA2G4A/LYN/HMOX1/SPHK1/STXBP2/IL6/IL15/PLSCR1/MILR1/SBNO2/GRN/IL4R/IFNGR1/BATF2/PIK3CD/MT1G/CTSC/MYD88/NR1D1/IFNGR2/WNT5A/CX3CL1/TICAM1/CXCR2/RASGRP1/JAK2/PRKCD/FGR/ITGB2/PLA2G2A/FOXP1/PLCG2/PTGDS/DOCK2/PTAFR/RAC2/LRFN5/ITGAM/TMEM106A/CD74/PYCARD/ITGB6/TREX1/PLA2G3/IL31RA/C5AR1/LTBR/TNF/CLEC4D/CCL3/PTGDR/IL33/ADGRF5/MMP8/RHOH	68
GO:0070663	GO:0070663	regulation of leukocyte proliferation	72/1579	244/17866	9.58009790832275e-21	1.65358296017595e-18	1.05793617092866e-18	BST2/IL4I1/EBI3/HLA-A/TNFAIP3/CD70/CCL5/ICOSLG/HLA-E/IL34/CD40/GAL/PDCD1LG2/LGALS9/TNFRSF1B/CEBPB/CSF1/VCAM1/IRF1/LYN/ZBTB7B/TNFRSF14/CCL8/IL6/IL15/JAK3/TNFSF9/TFRC/MYD88/AHR/IL1B/CD1D/TNFSF13B/TICAM1/ZP4/LRRC32/NCK1/IL12RB1/TAC1/BMP4/LGALS3/BCL6/CD274/CD38/IL1A/LST1/GPNMB/CLCF1/TNFRSF4/IGF2/RAC2/RIPK2/CD74/HLA-G/PYCARD/CD6/GREM1/HHEX/SDC4/VSIR/IL7/CARD11/WNT3A/IKZF3/CSF1R/IL20RB/TNFSF18/ZP3/PLA2…	72
GO:0051251	GO:0051251	positive regulation of lymphocyte activation	79/1579	286/17866	1.12201437119218e-20	1.87970407597372e-18	1.20260487711063e-18	IL4I1/HLA-F/B2M/EBI3/HLA-A/CD70/NOD2/CCL5/ICOSLG/HLA-E/VNN1/CD40/PDCD1LG2/LGALS9/HLX/VCAM1/IL15RA/LYN/ZBTB7B/TNFRSF14/NFKBIZ/IL6/TNFSF13/IL15/DPP4/PRKCZ/CCL2/IL4R/JAK3/CD83/TNFSF9/LGALS1/TFRC/IL7R/MALT1/MYD88/SIRPA/MAP3K8/IL1B/STAT6/SOCS1/CD1D/TNFSF14/TNFSF13B/MMP14/TICAM1/ZP4/RASGRP1/RUNX3/NCK1/IL12RB1/THY1/TAC1/BCL6/CD274/CD38/IL1A/CLCF1/HLA-DOB/TNFRSF4/IGF2/RIPK2/CD74/HLA-G/PYCARD/CD6/CAV1/VSI…	79
GO:0071219	GO:0071219	cellular response to molecule of bacterial origin	67/1579	220/17866	3.26513030930157e-20	5.31376635479479e-18	3.39966349798558e-18	TNIP1/CXCL6/CXCL2/CXCL8/TNFAIP3/NOD2/CXCL10/CCL5/ICAM1/CXCL3/CXCL11/CXCL5/NFKBIA/CASP1/LCN2/TNIP3/CXCL1/ZC3H12A/CD40/PDCD1LG2/TNFRSF1B/TLR2/CD68/CEBPB/IRAK2/LYN/CXCL9/CMPK2/NFKB1/IL6/CXCL13/CSF3/CARD16/CCL2/LTF/SBNO2/TICAM2/HCK/MALT1/MYD88/SIRPA/ASS1/NR1D1/IL1B/WNT5A/SIGIRR/CX3CL1/TICAM1/CD274/LY96/IL1A/PLCG2/NOS2/CAMP/PTAFR/STAR/RIPK2/FZD5/PYCARD/CD6/KMO/CD14/TNF/IRF8/CCL3/LILRB2/NUGGC	67
GO:1903131	GO:1903131	mononuclear cell differentiation	100/1579	426/17866	3.72673922113643e-20	5.8965296121092e-18	3.77250619402758e-18	IL4I1/UBD/HLA-B/B2M/RELB/RSAD2/IL34/ZC3H12A/VNN1/LGALS9/PTGER4/CEBPB/HLX/CRACR2A/CSF1/IFI16/VCAM1/TP53/IRF1/IL15RA/LYN/IRF7/ZBTB7B/NFKBIZ/IL6/IL15/PRKCZ/PTPN2/BCL3/NFAM1/IL4R/JAK3/BATF2/CD83/TNFSF9/LGALS1/PIK3CD/MT1G/IL7R/MALT1/HDAC9/IL1B/RUNX2/TCIRG1/MR1/STAT6/SOCS1/CD1D/MAFB/TNFSF13B/MMP14/IL18R1/IKZF1/ST3GAL1/MYH9/RASGRP1/ID2/RUNX3/INHBA/IL12RB1/BMP4/BCL6/TRPM2/GPR68/IL1A/SMAD7/SLAMF8/FOXP1/PL…	100
GO:0002764	GO:0002764	immune response-regulating signaling pathway	95/1579	393/17866	3.87524569110665e-20	5.96578363690365e-18	3.81681382151102e-18	CTSS/TNIP1/DDX60/OAS1/BTN3A2/BTN3A3/HLA-A/BTN3A1/TNFAIP3/NMI/NOD2/IRAK3/LACC1/NFKBIA/BIRC3/ICOSLG/IFI35/OAS3/IFIH1/TNIP3/RSAD2/DHX58/OASL/ZC3H12A/CD40/TLR2/TLR5/PIK3AP1/TLR3/CEACAM1/IRAK2/CYLD/IRF1/LYN/IRF7/DDX58/NFKBIZ/MICB/PLSCR1/PTPN2/LTF/TIFA/NFAM1/GBP1/PIK3CD/BIRC2/TICAM2/HCK/MALT1/MYD88/NR1D1/RBCK1/ALPK1/CTSH/TICAM1/C3AR1/SLC15A3/FFAR2/THY1/LGALS3/RAB7B/PRKCD/LY96/FGR/CD38/ESR1/THEMIS2/MYO1…	95
GO:0050778	GO:0050778	positive regulation of immune response	110/1579	495/17866	4.23705489943576e-20	6.35112229136477e-18	4.06334738555308e-18	C3/IKBKE/HLA-F/HLA-B/B2M/C1S/BTN3A2/BTN3A3/HLA-H/C1R/HLA-A/BTN3A1/NMI/NOD2/CCL5/ICOSLG/IFI35/GBP5/HLA-E/RSAD2/ZC3H12A/PARP9/CD40/LGALS9/CFB/HLX/CEACAM1/IFI16/NLRC5/PLA2G4A/LYN/IRF7/NFKBIZ/IL6/TNFSF13/IL15/MICB/PLSCR1/C1RL/CFH/PRKCZ/PTPN2/NFAM1/GRN/IL4R/GBP1/PIK3CD/HCK/TFRC/IL1R1/MALT1/TRAF2/IL1B/MR1/STAT6/WNT5A/RBCK1/CD1D/TNFSF13B/ZP4/IL18R1/C3AR1/RASGRP1/FFAR2/IL12RB1/THY1/LGALS3/CR1L/CD274/CGAS…	110
GO:0002685	GO:0002685	regulation of leukocyte migration	64/1579	208/17866	1.26721491540415e-19	1.85078363029283e-17	1.18410203431286e-17	CXCL8/NOD2/CXCL10/CCL5/ICAM1/IL34/LGALS9/PTGER4/CSF1/LYN/HMOX1/RARRES2/TNFRSF14/CCL8/IL6/DPP4/CXCL13/P2RX4/CCL2/TMEM102/CALR/IL1R1/MYD88/VEGFC/ST3GAL4/CCL20/WNT5A/ECM1/CX3CL1/CCL7/TNFRSF18/SELE/MMP14/ITGA2/C3AR1/CXCL12/SLC8B1/CXCR2/THY1/LGALS3/CCL4/LGMN/SLAMF8/BDKRB1/GPSM3/PTAFR/RAC2/CD74/PYCARD/CHST4/GREM1/ADTRP/AIRE/C5AR1/CSF1R/TNF/TNFSF18/ZP3/DOCK8/CCL3/CMKLR1/CCL28/RHOH/GPR18	64
GO:0071216	GO:0071216	cellular response to biotic stimulus	70/1579	245/17866	2.40854216813618e-19	3.42976404742593e-17	2.19430868054933e-17	TNIP1/CXCL6/CXCL2/CXCL8/TNFAIP3/NOD2/CXCL10/CCL5/ICAM1/CXCL3/CXCL11/CXCL5/NFKBIA/BID/CASP1/LCN2/TNIP3/CXCL1/ZC3H12A/CD40/PDCD1LG2/TNFRSF1B/TLR2/CD68/CEBPB/IRAK2/TP53/LYN/CXCL9/CMPK2/NFKB1/IL6/CXCL13/CSF3/CARD16/CCL2/LTF/SBNO2/TICAM2/HCK/MALT1/MYD88/SIRPA/ASS1/NR1D1/IL1B/WNT5A/SIGIRR/CX3CL1/TICAM1/CD274/LY96/IL1A/PLCG2/NOS2/CAMP/PTAFR/STAR/RIPK2/FZD5/PYCARD/CD6/CLEC7A/KMO/CD14/TNF/IRF8/CCL3/LILRB2…	70
GO:0050870	GO:0050870	positive regulation of T cell activation	64/1579	214/17866	6.50172673193105e-19	9.03264279636079e-17	5.77894170627607e-17	IL4I1/B2M/EBI3/HLA-A/CD70/NOD2/CCL5/ICOSLG/HLA-E/VNN1/PDCD1LG2/LGALS9/HLX/VCAM1/LYN/ZBTB7B/TNFRSF14/NFKBIZ/IL6/IL15/DPP4/PRKCZ/CCL2/IL4R/JAK3/CD83/TNFSF9/LGALS1/TFRC/IL7R/MALT1/SIRPA/MAP3K8/IL1B/SOCS1/CD1D/TNFSF14/TNFSF13B/ZP4/RASGRP1/RUNX3/NCK1/IL12RB1/THY1/BCL6/CD274/IL1A/HLA-DOB/IGF2/RIPK2/CD74/HLA-G/PYCARD/CD6/CAV1/VSIR/IL7/CARD11/SIRPB1/ZP3/DOCK8/IL1RL2/RHOH/LILRB2	64
GO:0002819	GO:0002819	regulation of adaptive immune response	57/1579	178/17866	1.58035838216218e-18	2.09535651011235e-16	1.34057588668113e-16	IL4I1/C3/HLA-F/HLA-B/B2M/HLA-H/HLA-A/TNFAIP3/NOD2/HLA-E/RSAD2/ZC3H12A/CD40/TNFRSF1B/HLX/CEACAM1/PLA2G4A/IRF1/IRF7/ZBTB7B/TNFRSF14/NFKBIZ/IL6/TNFSF13/PRKCZ/IL4R/JAK3/TFRC/IL1R1/IL7R/MALT1/AHR/TRAF2/IL1B/MR1/STAT6/CD1D/TNFSF13B/IL18R1/IL12RB1/BCL6/CR1L/CD274/SMAD7/CLCF1/RIPK2/FZD5/HLA-G/PARP3/PYCARD/CLEC7A/IL20RB/TNF/TNFSF18/ZP3/CARD9/SKAP1	57
GO:0045071	GO:0045071	negative regulation of viral genome replication	30/1579	53/17866	1.58181759014802e-18	2.09535651011235e-16	1.34057588668113e-16	BST2/TNIP1/OAS1/MX1/OAS2/ISG15/APOBEC3G/CCL5/OAS3/IFIH1/RSAD2/OASL/IFITM1/PARP10/APOBEC3C/IFI16/SLPI/PLSCR1/APOBEC3F/APOBEC3D/LTF/FAM111A/ISG20/IFIT1/APOBEC3B/EIF2AK2/IFITM3/IFITM2/HMGA2/TNF	30
GO:0051091	GO:0051091	positive regulation of DNA-binding transcription factor activity	71/1579	259/17866	1.64709392624286e-18	2.13223795542712e-16	1.36417205087387e-16	IKBKE/NOD2/IRAK3/ICAM1/PSMA6/CD40/TRIM22/LGALS9/TRIM14/TLR2/TRIM34/WNT10B/TLR3/IRAK2/TRIM25/SPHK1/TRAF1/DDX58/NKX3-1/IL6/TRIM21/CSF3/PRKCZ/CARD16/JUP/LTF/NFAM1/CFLAR/TFRC/MALT1/MYD88/TRIM38/TRAF2/IL1B/OPRD1/WNT5A/TNFRSF11A/RBCK1/EIF2AK2/CX3CL1/PLPP3/TICAM1/IL18R1/SLCO3A1/DDR2/RAB7B/JAK2/ESR1/ARID5B/RIPK4/PLCG2/PRKCH/WNT1/RIPK2/HMGA2/PYCARD/GREM1/CAV1/RHEBL1/CLEC7A/BMP2/MYOCD/CARD11/AIM2/WNT3A/NEU…	71
GO:0048525	GO:0048525	negative regulation of viral process	39/1579	89/17866	1.71863762874157e-18	2.15675598968836e-16	1.37985830061744e-16	BST2/TNIP1/OAS1/MX1/OAS2/LY6E/ISG15/APOBEC3G/CCL5/OAS3/IFIH1/RSAD2/OASL/PTX3/IFITM1/PARP10/APOBEC3C/TRIM14/STAT1/IFI16/TRIM25/PML/SLPI/TRIM21/PLSCR1/APOBEC3F/APOBEC3D/LTF/FAM111A/ISG20/IFIT1/APOBEC3B/EIF2AK2/IFITM3/IFITM2/HMGA2/TNF/FCN3/CIITA	39
GO:0032943	GO:0032943	mononuclear cell proliferation	76/1579	290/17866	1.74176221077361e-18	2.15675598968836e-16	1.37985830061744e-16	IL4I1/EBI3/PSMB10/HLA-A/BTN3A1/CD70/CCL5/ICOSLG/HLA-E/CD40/GAL/PDCD1LG2/LGALS9/TNFRSF1B/CEBPB/CSF1/VCAM1/TP53/IRF1/LYN/ZBTB7B/TNFRSF14/IL6/IL15/JAK3/TNFSF9/TFRC/ELF4/IL7R/MALT1/MYD88/AHR/IL1B/CD1D/TNFSF14/TNFSF13B/TICAM1/ZP4/LRRC32/RASGRP1/NCK1/IL12RB1/TAC1/BMP4/LGALS3/BCL6/CD274/PRKCD/CD38/IL1A/LST1/GPNMB/HPRT1/CLCF1/DOCK2/TNFRSF4/IGF2/RAC2/RIPK2/CD74/HLA-G/PYCARD/CD6/SDC4/VSIR/IL7/CARD11/WNT3A/…	76
GO:0030198	GO:0030198	extracellular matrix organization	77/1579	299/17866	3.10835725487278e-18	3.76706445186285e-16	2.41010813356542e-16	CTSS/MMP7/ELF3/FBLN2/PXDN/LAMB3/B4GALT1/NFKB2/PTX3/MMP9/TNFRSF1B/SLC39A8/SPINT1/FBLN1/IL6/DPP4/COL24A1/TNFRSF11B/LOXL2/BCL3/QSOX1/LOXL1/CFLAR/MMP25/CYP1B1/COL15A1/ENG/FURIN/COL22A1/PAPLN/COL17A1/MMP14/HAS3/FOXC1/ADAMTS4/DDR2/COL4A4/MELTF/MMP19/PDPN/EGFL6/NPHS1/CRISPLD2/ADAMTSL4/MMP1/MIA/TLL2/FGFR4/NTNG2/MMP3/ADAMTSL2/WT1/GREM1/ADTRP/CAV1/MMP13/LAMB1/COL2A1/ADAMTS9/BMP2/COL1A2/MMP23B/ADAMTS14/WNT3…	77
GO:0046651	GO:0046651	lymphocyte proliferation	75/1579	287/17866	3.49878688234915e-18	4.15189376705433e-16	2.65631583041508e-16	IL4I1/EBI3/PSMB10/HLA-A/BTN3A1/CD70/CCL5/ICOSLG/HLA-E/CD40/GAL/PDCD1LG2/LGALS9/TNFRSF1B/CEBPB/VCAM1/TP53/IRF1/LYN/ZBTB7B/TNFRSF14/IL6/IL15/JAK3/TNFSF9/TFRC/ELF4/IL7R/MALT1/MYD88/AHR/IL1B/CD1D/TNFSF14/TNFSF13B/TICAM1/ZP4/LRRC32/RASGRP1/NCK1/IL12RB1/TAC1/BMP4/LGALS3/BCL6/CD274/PRKCD/CD38/IL1A/LST1/GPNMB/HPRT1/CLCF1/DOCK2/TNFRSF4/IGF2/RAC2/RIPK2/CD74/HLA-G/PYCARD/CD6/SDC4/VSIR/IL7/CARD11/WNT3A/IKZF3…	75
GO:0007249	GO:0007249	I-kappaB kinase/NF-kappaB signaling	74/1579	281/17866	3.67971760447889e-18	4.2774839745126e-16	2.73666645471663e-16	BST2/TNIP1/UBD/IKBKE/APOL3/SQSTM1/TNFAIP3/NOD2/RELB/NFKBIA/BIRC3/CASP1/TNIP3/ZC3H12A/TGM2/CD40/TRIM22/LGALS9/TRIM14/STAT1/TLR2/TRIM34/TLR3/IRAK2/TRIM25/HMOX1/TRAF1/TNFSF10/OPTN/TRIM21/PIM2/CARD16/LTF/TIFA/BCL3/CFLAR/LGALS1/BIRC2/TICAM2/TFRC/MALT1/MYD88/SIRPA/NR1D1/TRIM38/TRAF2/CASP8/IL1B/REL/WNT5A/ECM1/RBCK1/CX3CL1/ALPK1/TICAM1/ANGPT1/CASP10/ESR1/PLCG2/SECTM1/RIPK2/TMEM106A/CD74/PYCARD/S100A4/TLR…	74
GO:0043062	GO:0043062	extracellular structure organization	77/1579	300/17866	3.83035532134119e-18	4.36354078207188e-16	2.79172423631225e-16	CTSS/MMP7/ELF3/FBLN2/PXDN/LAMB3/B4GALT1/NFKB2/PTX3/MMP9/TNFRSF1B/SLC39A8/SPINT1/FBLN1/IL6/DPP4/COL24A1/TNFRSF11B/LOXL2/BCL3/QSOX1/LOXL1/CFLAR/MMP25/CYP1B1/COL15A1/ENG/FURIN/COL22A1/PAPLN/COL17A1/MMP14/HAS3/FOXC1/ADAMTS4/DDR2/COL4A4/MELTF/MMP19/PDPN/EGFL6/NPHS1/CRISPLD2/ADAMTSL4/MMP1/MIA/TLL2/FGFR4/NTNG2/MMP3/ADAMTSL2/WT1/GREM1/ADTRP/CAV1/MMP13/LAMB1/COL2A1/ADAMTS9/BMP2/COL1A2/MMP23B/ADAMTS14/WNT3…	77
GO:0045229	GO:0045229	external encapsulating structure organization	77/1579	302/17866	5.79644983570868e-18	6.47383887533268e-16	4.14185951108843e-16	CTSS/MMP7/ELF3/FBLN2/PXDN/LAMB3/B4GALT1/NFKB2/PTX3/MMP9/TNFRSF1B/SLC39A8/SPINT1/FBLN1/IL6/DPP4/COL24A1/TNFRSF11B/LOXL2/BCL3/QSOX1/LOXL1/CFLAR/MMP25/CYP1B1/COL15A1/ENG/FURIN/COL22A1/PAPLN/COL17A1/MMP14/HAS3/FOXC1/ADAMTS4/DDR2/COL4A4/MELTF/MMP19/PDPN/EGFL6/NPHS1/CRISPLD2/ADAMTSL4/MMP1/MIA/TLL2/FGFR4/NTNG2/MMP3/ADAMTSL2/WT1/GREM1/ADTRP/CAV1/MMP13/LAMB1/COL2A1/ADAMTS9/BMP2/COL1A2/MMP23B/ADAMTS14/WNT3…	77
GO:1903900	GO:1903900	regulation of viral life cycle	50/1579	145/17866	6.11866592057601e-18	6.70229251607711e-16	4.288020529764e-16	BST2/TNIP1/OAS1/MX1/CXCL8/OAS2/LY6E/ISG15/APOBEC3G/CCL5/OAS3/IFIH1/RSAD2/OASL/PTX3/IFITM1/PARP10/APOBEC3C/TRIM22/LGALS9/TRIM14/TRIM34/IFI16/TRIM25/PML/SLPI/TRIM21/LAMP3/PLSCR1/APOBEC3F/APOBEC3D/LTF/FAM111A/ADAR/LGALS1/TRIM38/ISG20/IFIT1/APOBEC3B/EIF2AK2/IFITM3/TMPRSS2/IFITM2/HMGA2/CD74/ADARB1/TNF/TRIML2/FCN3/CIITA	50
GO:0051090	GO:0051090	regulation of DNA-binding transcription factor activity	97/1579	439/17866	1.13284019098691e-17	1.21748259016253e-15	7.78926065778883e-16	IKBKE/TNFAIP3/NOD2/IRAK3/ICAM1/SP100/NFKBIA/PSMA6/PARP10/ZC3H12A/CD40/TRIM22/LGALS9/TRIM14/TLR2/TRIM34/WNT10B/TLR3/IRAK2/CYLD/NLRC5/TRIM25/CDKN2A/HMOX1/SPHK1/TRAF1/DDX58/NKX3-1/NFKBIE/IL6/TRIM21/CSF3/PRKCZ/CARD16/JUP/LTF/BCL3/NFAM1/CFLAR/CYP1B1/HCK/TFRC/MALT1/MYD88/ENPP1/TRIM38/TRAF2/IL1B/OPRD1/WNT5A/TNFRSF11A/RBCK1/SFRP5/EIF2AK2/SIGIRR/CX3CL1/PLPP3/TICAM1/IL18R1/SLCO3A1/DDR2/ID3/ID1/NR0B1/ID2/RA…	97
GO:0032944	GO:0032944	regulation of mononuclear cell proliferation	64/1579	226/17866	1.3875811040207e-17	1.46364110527813e-15	9.36414382479464e-16	IL4I1/EBI3/HLA-A/CD70/CCL5/ICOSLG/HLA-E/CD40/GAL/PDCD1LG2/LGALS9/TNFRSF1B/CEBPB/CSF1/VCAM1/IRF1/LYN/ZBTB7B/TNFRSF14/IL6/IL15/JAK3/TNFSF9/TFRC/MYD88/AHR/IL1B/CD1D/TNFSF13B/TICAM1/ZP4/LRRC32/NCK1/IL12RB1/TAC1/BMP4/LGALS3/BCL6/CD274/CD38/IL1A/LST1/GPNMB/CLCF1/TNFRSF4/IGF2/RAC2/RIPK2/CD74/HLA-G/PYCARD/CD6/SDC4/VSIR/IL7/CARD11/WNT3A/IKZF3/IL20RB/TNFSF18/ZP3/PLA2G2D/FGF10/LILRB2	64
GO:0002703	GO:0002703	regulation of leukocyte mediated immunity	63/1579	221/17866	1.73700311437407e-17	1.7989035889954e-15	1.15091000611732e-15	BST2/IL4I1/C3/HLA-F/HLA-B/B2M/CXCL6/HLA-H/HLA-A/NOD2/ICAM1/HLA-E/RSAD2/CD40/LGALS9/TNFRSF1B/TLR3/CEACAM1/LYN/HMOX1/DDX58/STXBP2/IL6/TNFSF13/PRKCZ/IL4R/JAK3/TFRC/IL1R1/IL7R/MALT1/AHR/TRAF2/IL1B/MR1/STAT6/CD1D/TICAM1/IL18R1/RASGRP1/IL12RB1/BCL6/CR1L/SERPINB9/FGR/ITGB2/SMAD7/PLCG2/NOS2/CLCF1/PTAFR/RAC2/FZD5/ITGAM/HLA-G/PARP3/CLEC7A/PLA2G3/RAET1G/CD96/IL20RB/TNF/ZP3	63
GO:0019058	GO:0019058	viral life cycle	78/1579	314/17866	1.79193649468208e-17	1.82265540601949e-15	1.16610604221605e-15	BST2/TNIP1/OAS1/MX1/CXCL8/OAS2/LY6E/ISG15/APOBEC3G/CCL5/ICAM1/OAS3/IFIH1/RSAD2/OASL/PTX3/IFITM1/PARP10/CLDN1/ZC3H12A/APOBEC3C/TRIM22/LGALS9/TRIM14/TRIM34/F11R/IFI16/TRIM25/PML/SLPI/ITGA5/TNFRSF14/CCL8/TRIM21/LAMP3/DPP4/PLSCR1/APOBEC3F/APOBEC3D/VPS37C/CCL2/LTF/FAM111A/ADAR/LGALS1/TFRC/FURIN/LRRC15/TRIM38/ANPEP/ISG20/IFIT1/APOBEC3B/EIF2AK2/IFI27/SLC1A5/RAB43/STOM/ITGA2/IFITM3/EGFR/NECTIN1/TMPRSS2/I…	78
GO:0050792	GO:0050792	regulation of viral process	52/1579	161/17866	3.35183230137738e-17	3.34948013835887e-15	2.14294430791662e-15	BST2/TNIP1/OAS1/MX1/CXCL8/OAS2/LY6E/ISG15/APOBEC3G/CCL5/OAS3/IFIH1/RSAD2/OASL/PTX3/IFITM1/PARP10/APOBEC3C/TRIM22/LGALS9/TRIM14/STAT1/TRIM34/IFI16/TRIM25/PML/SLPI/TRIM21/LAMP3/PLSCR1/APOBEC3F/APOBEC3D/LTF/FAM111A/ADAR/LGALS1/TRIM38/ISG20/IFIT1/APOBEC3B/EIF2AK2/STOM/IFITM3/TMPRSS2/IFITM2/HMGA2/CD74/ADARB1/TNF/TRIML2/FCN3/CIITA	52
GO:0050670	GO:0050670	regulation of lymphocyte proliferation	63/1579	224/17866	3.61242599001524e-17	3.54765145502186e-15	2.26973117557763e-15	IL4I1/EBI3/HLA-A/CD70/CCL5/ICOSLG/HLA-E/CD40/GAL/PDCD1LG2/LGALS9/TNFRSF1B/CEBPB/VCAM1/IRF1/LYN/ZBTB7B/TNFRSF14/IL6/IL15/JAK3/TNFSF9/TFRC/MYD88/AHR/IL1B/CD1D/TNFSF13B/TICAM1/ZP4/LRRC32/NCK1/IL12RB1/TAC1/BMP4/LGALS3/BCL6/CD274/CD38/IL1A/LST1/GPNMB/CLCF1/TNFRSF4/IGF2/RAC2/RIPK2/CD74/HLA-G/PYCARD/CD6/SDC4/VSIR/IL7/CARD11/WNT3A/IKZF3/IL20RB/TNFSF18/ZP3/PLA2G2D/FGF10/LILRB2	63
GO:0043122	GO:0043122	regulation of I-kappaB kinase/NF-kappaB signaling	67/1579	249/17866	4.38438809797772e-17	4.23279230611544e-15	2.70807343357696e-15	BST2/TNIP1/UBD/IKBKE/APOL3/SQSTM1/TNFAIP3/NOD2/BIRC3/CASP1/TNIP3/ZC3H12A/TGM2/CD40/TRIM22/LGALS9/TRIM14/STAT1/TRIM34/TLR3/TRIM25/HMOX1/TRAF1/TNFSF10/OPTN/TRIM21/PIM2/CARD16/LTF/TIFA/CFLAR/LGALS1/BIRC2/TICAM2/TFRC/MALT1/MYD88/NR1D1/TRIM38/TRAF2/CASP8/IL1B/REL/WNT5A/ECM1/RBCK1/CX3CL1/ALPK1/TICAM1/ANGPT1/CASP10/ESR1/PLCG2/SECTM1/RIPK2/TMEM106A/CD74/PYCARD/S100A4/CLEC7A/CARD11/LTBR/TNF/TRIML2/HTR2B/C…	67
GO:0051092	GO:0051092	positive regulation of NF-kappaB transcription factor activity	50/1579	152/17866	5.7853797533125e-17	5.49225384581134e-15	3.51385696595928e-15	NOD2/IRAK3/ICAM1/PSMA6/CD40/TRIM22/LGALS9/TRIM14/TLR2/TRIM34/TLR3/IRAK2/TRIM25/SPHK1/TRAF1/TRIM21/PRKCZ/CARD16/LTF/CFLAR/TFRC/MALT1/MYD88/TRIM38/TRAF2/IL1B/WNT5A/TNFRSF11A/RBCK1/EIF2AK2/CX3CL1/TICAM1/IL18R1/SLCO3A1/RAB7B/RIPK4/PLCG2/PRKCH/RIPK2/PYCARD/GREM1/CAV1/RHEBL1/CLEC7A/CARD11/AIM2/TNF/TNFSF18/TRIML2/CARD9	50
GO:0002822	GO:0002822	regulation of adaptive immune response based on somatic recombination of immune receptors built from immunoglobulin superfamily domains	52/1579	163/17866	6.07902328554214e-17	5.67641256302427e-15	3.63167879457237e-15	IL4I1/C3/HLA-F/HLA-B/B2M/HLA-H/HLA-A/TNFAIP3/NOD2/HLA-E/RSAD2/ZC3H12A/CD40/TNFRSF1B/HLX/CEACAM1/PLA2G4A/ZBTB7B/NFKBIZ/IL6/TNFSF13/PRKCZ/IL4R/JAK3/TFRC/IL1R1/IL7R/MALT1/AHR/TRAF2/IL1B/MR1/STAT6/CD1D/TNFSF13B/IL18R1/IL12RB1/BCL6/CR1L/CD274/SMAD7/CLCF1/RIPK2/FZD5/HLA-G/PARP3/CLEC7A/IL20RB/TNF/TNFSF18/ZP3/CARD9	52
GO:0016032	GO:0016032	viral process	91/1579	409/17866	7.49716860986568e-17	6.88772135512821e-15	4.40665496219949e-15	BST2/TNIP1/OAS1/MX1/CXCL8/OAS2/LY6E/ISG15/APOBEC3G/CCL5/ICAM1/OAS3/IFIH1/RSAD2/OASL/PTX3/IFITM1/PARP10/CLDN1/ZC3H12A/APOBEC3C/PARP9/TRIM22/LGALS9/TRIM14/IGF2R/STAT1/TRIM34/F11R/IFI16/TRIM25/TP53/PML/IRF7/SLPI/ITGA5/TNFRSF14/CCL8/TRIM21/LAMP3/DPP4/PLSCR1/APOBEC3F/APOBEC3D/VPS37C/CCL2/LTF/MGAT1/POU2F3/FAM111A/ADAR/LGALS1/TFRC/FURIN/ST3GAL4/LRRC15/TRIM38/ANPEP/ISG20/IFIT1/APOBEC3B/EIF2AK2/IFI27/SLC1…	91
GO:0002526	GO:0002526	acute inflammatory response	42/1579	112/17866	8.38492767534156e-17	7.58103937122945e-15	4.85022884077401e-15	C3/TREM1/ICAM1/B4GALT1/SAA2/LCN2/HLA-E/APOL2/HP/SAA1/VNN1/CEBPB/VCAM1/IL6/PTGES/PLSCR1/ORM1/FN1/ASS1/IL1B/TNFRSF11A/ACVR1/SIGIRR/PTGS2/CXCR2/FFAR2/TAC1/OSMR/IL1A/SERPINA3/ORM2/TFR2/CD6/HPR/C2CD4A/IL31RA/IL20RB/C2CD4B/TNF/ZP3/PLA2G2D/SAA4	42
GO:0002367	GO:0002367	cytokine production involved in immune response	39/1579	98/17866	9.75463846077454e-17	8.68162823008934e-15	5.55436814986866e-15	BST2/HLA-F/B2M/HLA-A/NOD2/TREM1/IRAK3/LACC1/HLA-E/RSAD2/TNFRSF1B/TLR3/HMOX1/DDX58/TNFRSF14/IL6/PRKCZ/JAK3/IL1R1/MALT1/TRAF2/IL1B/TGFB3/WNT5A/TICAM1/IL18R1/ANGPT1/FFAR2/BCL6/SMAD7/PLCG2/FZD5/CD74/HLA-G/LAPTM5/CLEC7A/RAET1G/CD96/TNF	39
GO:0031349	GO:0031349	positive regulation of defense response	70/1579	272/17866	1.12455809519868e-16	9.85458909269491e-15	6.30480991996411e-15	TNIP1/C3/IKBKE/HLA-F/NMI/NOD2/CCL5/NFKBIA/IFI35/GBP5/HLA-E/TGM2/PARP9/PTGER4/TLR2/CEBPB/TLR3/IFI16/NLRC5/LYN/ABCC1/IRF7/NFKBIZ/OPTN/IL6/IL15/PLSCR1/GRN/HCK/CTSC/IL1B/WNT5A/TNFRSF11A/CD1D/CX3CL1/PTGS2/ITGA2/EGFR/RASGRP1/FFAR2/TAC1/OSMR/JAK2/CGAS/EREG/PLA2G2A/PLCG2/GPSM3/RIPK2/LPL/HLA-G/PYCARD/C2CD4A/MAPK13/TLR7/CLEC7A/PLA2G3/RAET1G/AIM2/AGTR1/CCK/C2CD4B/TNF/TNFSF18/ZP3/CCL3/IL33/MMP8/CARD9/PENK	70
GO:0002718	GO:0002718	regulation of cytokine production involved in immune response	38/1579	96/17866	2.98533102244853e-16	2.57643113694952e-14	1.64835980856728e-14	BST2/HLA-F/B2M/HLA-A/NOD2/IRAK3/LACC1/HLA-E/RSAD2/TNFRSF1B/TLR3/HMOX1/DDX58/TNFRSF14/IL6/PRKCZ/JAK3/IL1R1/MALT1/TRAF2/IL1B/TGFB3/WNT5A/TICAM1/IL18R1/ANGPT1/FFAR2/BCL6/SMAD7/PLCG2/FZD5/CD74/HLA-G/LAPTM5/CLEC7A/RAET1G/CD96/TNF	38
GO:0071674	GO:0071674	mononuclear cell migration	56/1579	192/17866	3.53633318257754e-16	3.00641101611368e-14	1.92345412067297e-14	CXCL10/CCL5/ICAM1/CXCL11/IL34/SAA1/LGALS9/ALOX5/CXCL16/F11R/CSF1/LYN/RARRES2/PECAM1/TNFRSF14/CCL8/IL6/CXCL13/CH25H/CCL2/TMEM102/PIK3CD/CALR/SIRPA/CCL20/CYP7B1/WNT5A/ECM1/TNFRSF11A/CX3CL1/CCL7/C3AR1/CXCL12/SLC8B1/CXCR2/LGALS3/TRPM2/CCL4/LGMN/SLAMF8/MYO1G/PYCARD/GREM1/ADTRP/AIRE/RET/ASB2/CCL26/C5AR1/CSF1R/TNF/TNFSF18/DOCK8/SPNS2/CCL3/CMKLR1	56
GO:0002449	GO:0002449	lymphocyte mediated immunity	69/1579	272/17866	4.16044334572882e-16	3.48498313195167e-14	2.22963697568315e-14	IL4I1/C3/HLA-F/HLA-B/B2M/C1S/BTN3A2/BTN3A3/HLA-H/C1R/HLA-A/CD70/NOD2/ICAM1/HLA-E/RSAD2/CD40/LGALS9/TNFRSF1B/CEACAM1/IRF7/IL6/TNFSF13/C1RL/PRKCZ/BCL3/IL4R/TFRC/CTSC/IL1R1/IL7R/MALT1/MYD88/AHR/TRAF2/SLAMF7/IL1B/TCIRG1/MR1/STAT6/CD1D/RAB27A/CTSH/IL18R1/RASGRP1/IL12RB1/BCL6/CR1L/SERPINB9/PRKCD/SMAD7/MYO1G/HPRT1/CLCF1/HLA-DOB/FZD5/CD74/HLA-G/PARP3/C1QB/TREX1/AIRE/RAET1G/C2/CD96/IL20RB/TNF/ZP3/CARD9	69
GO:0060759	GO:0060759	regulation of response to cytokine stimulus	50/1579	160/17866	6.22770607940705e-16	5.14101649685545e-14	3.28914087672116e-14	IKBKE/OAS1/PARP14/TNFAIP3/PXDN/ISG15/CCL5/IRAK3/CASP1/OAS3/IFIH1/PARP9/SAMHD1/TLR2/CSF1/IRAK2/CYLD/NLRC5/IRF7/ROBO1/SPHK1/DDX58/IL6/STAT2/IL1RN/CASP4/CARD16/PTPN2/ADAR/TICAM2/IL1R1/TRAF2/CASP8/WNT5A/ECM1/SOCS1/USP18/SIGIRR/SH2B3/VRK2/ANGPT1/HIF1A/RIPK2/CD74/PYCARD/LAPTM5/CAV1/TREX1/IL7/IL1R2	50
GO:0032602	GO:0032602	chemokine production	38/1579	99/17866	9.99474759553701e-16	8.13286890059698e-14	5.2032806279322e-14	OAS1/CXCL6/NOD2/TREM1/OAS3/LGALS9/TLR2/TLR3/HMOX1/IL6/IL4R/MYD88/SIRPA/IL1B/ACKR1/WNT5A/EIF2AK2/SIGIRR/TICAM1/HIF1A/FFAR2/MEFV/FOXP1/RIPK2/LPL/CD74/PYCARD/TLR7/CLEC7A/IL7/AIRE/TWIST1/SNAI2/CSF1R/TNF/IL33/MCOLN2/CARD9	38
GO:0002687	GO:0002687	positive regulation of leukocyte migration	45/1579	135/17866	1.19154361169378e-15	9.55920058057433e-14	6.11582503140678e-14	CXCL8/CXCL10/CCL5/ICAM1/IL34/LGALS9/CSF1/RARRES2/TNFRSF14/CCL8/IL6/CXCL13/P2RX4/TMEM102/CALR/IL1R1/VEGFC/CCL20/WNT5A/CX3CL1/CCL7/TNFRSF18/MMP14/ITGA2/C3AR1/CXCL12/CXCR2/THY1/LGALS3/CCL4/LGMN/BDKRB1/GPSM3/PTAFR/RAC2/CD74/PYCARD/C5AR1/CSF1R/TNF/TNFSF18/ZP3/DOCK8/CCL3/CMKLR1	45
GO:0034612	GO:0034612	response to tumor necrosis factor	65/1579	252/17866	1.24823960689278e-15	9.81049053026547e-14	6.27659635862268e-14	UBD/CHI3L1/CXCL8/TNFAIP3/GBP3/CD70/CCL5/ICAM1/NFKBIA/GGT5/BIRC3/CASP1/LCN2/CLDN1/ZC3H12A/IL18BP/CD40/STAT1/TNFRSF1B/CXCL16/GBP2/VCAM1/CYLD/TP53/SPHK1/TRAF1/NFKB1/NKX3-1/TNFRSF14/CCL8/CASP4/FAS/CARD16/CCL2/PTPN2/GBP1/BIRC2/ASS1/NR1D1/TRAF2/CASP8/SLC2A4/CCL20/TNFRSF11A/CX3CL1/CCL7/TNFRSF18/SELE/TNFSF13B/PTGS2/FOXO3/GCH1/NUB1/JAK2/CCL4/CAMP/TNFRSF4/PYCARD/LAPTM5/AIM2/CD14/CCL26/TNF/TNFSF18/CCL3	65
GO:0045088	GO:0045088	regulation of innate immune response	59/1579	215/17866	1.25731356866113e-15	9.81049053026547e-14	6.27659635862268e-14	ERAP1/IKBKE/HLA-F/HLA-B/OAS1/PARP14/HLA-A/TNFAIP3/ISG15/NMI/NOD2/CCL5/IRAK3/BIRC3/IFI35/GBP5/OAS3/HLA-E/DHX58/PARP9/SAMHD1/LGALS9/CEACAM1/IFI16/NLRC5/IRF1/LYN/IRF7/STAT2/TRIM21/PLSCR1/PTPN2/GRN/ADAR/BIRC2/HCK/CASP8/WNT5A/SOCS1/USP18/CD1D/RASGRP1/FFAR2/SERPINB9/CGAS/EREG/FGR/SLAMF8/PLCG2/RNF135/HLA-G/PYCARD/TREX1/CLEC7A/RAET1G/AIM2/CD96/APOE/CARD9	59
GO:0060326	GO:0060326	cell chemotaxis	73/1579	304/17866	1.36478689819114e-15	1.05051705028335e-13	6.72104159535952e-14	CXCL6/CXCL2/CXCL8/NOD2/TREM1/CXCL10/CCL5/CXCL3/CXCL11/CXCL5/RAB13/CXCL1/IL34/SAA1/LGALS9/ALOX5/CXCL16/CSF1/VCAM1/LYN/CXCL9/ABCC1/RARRES2/CCL8/IL6/ARHGEF16/DPP4/CXCL13/P2RX4/CH25H/CCL2/TMEM102/PIK3CD/CALR/VEGFC/CCL20/ITGA1/CYP7B1/WNT5A/TNFRSF11A/CX3CL1/CCL7/C3AR1/CXCL12/SLC8B1/TPBG/CXCR2/FFAR2/MET/KDR/LGALS3/CXCL14/PRKCD/TRPM2/CCL4/HOXB9/ITGB2/LGMN/SLAMF8/GPSM3/RAC2/CD74/GREM1/ACKR4/AGTR1/CCL26/C5…	73
GO:0002456	GO:0002456	T cell mediated immunity	39/1579	105/17866	1.54064269276813e-15	1.17006677040097e-13	7.48590175770284e-14	IL4I1/HLA-F/HLA-B/B2M/BTN3A2/BTN3A3/HLA-H/HLA-A/CD70/NOD2/ICAM1/HLA-E/RSAD2/TNFRSF1B/CEACAM1/IL6/PRKCZ/CTSC/IL1R1/IL7R/MALT1/AHR/TRAF2/IL1B/MR1/CD1D/RAB27A/CTSH/IL18R1/IL12RB1/SMAD7/MYO1G/HPRT1/FZD5/HLA-G/TREX1/AIRE/IL20RB/ZP3	39
GO:0042098	GO:0042098	T cell proliferation	56/1579	198/17866	1.58048703897843e-15	1.18453344395015e-13	7.57845724230378e-14	IL4I1/EBI3/PSMB10/HLA-A/BTN3A1/CD70/CCL5/ICOSLG/HLA-E/PDCD1LG2/LGALS9/TNFRSF1B/CEBPB/VCAM1/TP53/IRF1/ZBTB7B/TNFRSF14/IL6/IL15/JAK3/TNFSF9/TFRC/ELF4/MALT1/IL1B/CD1D/TNFSF14/TNFSF13B/ZP4/LRRC32/RASGRP1/NCK1/IL12RB1/BMP4/LGALS3/CD274/IL1A/GPNMB/DOCK2/TNFRSF4/IGF2/RAC2/RIPK2/HLA-G/PYCARD/CD6/SDC4/VSIR/CARD11/IL20RB/TNFSF18/ZP3/DOCK8/PLA2G2D/LILRB2	56
GO:0050777	GO:0050777	negative regulation of immune response	55/1579	193/17866	1.97663145877849e-15	1.46219386872757e-13	9.35488463471105e-14	IL4I1/HLA-F/HLA-B/OAS1/PARP14/HLA-A/TNFAIP3/ISG15/NMI/NOD2/RHBDF2/IRAK3/OAS3/HLA-E/DHX58/ZC3H12A/SAMHD1/LGALS9/HLX/CEACAM1/IFI16/NLRC5/LYN/HMOX1/ZBTB7B/TNFRSF14/STAT2/TRIM21/MICB/PTPN2/GRN/IL4R/JAK3/ADAR/HCK/FURIN/IL7R/AHR/STAT6/USP18/LGALS3/BCL6/CR1L/SERPINB9/FGR/SMAD7/SLAMF8/HLA-G/PARP3/TREX1/FGL2/CD96/PGLYRP2/IL20RB/TNFSF18	55
GO:0030098	GO:0030098	lymphocyte differentiation	83/1579	374/17866	2.07812613154602e-15	1.51756492888284e-13	9.70913990204092e-14	IL4I1/B2M/RELB/RSAD2/ZC3H12A/VNN1/LGALS9/PTGER4/HLX/CRACR2A/VCAM1/TP53/IRF1/IL15RA/ZBTB7B/NFKBIZ/IL6/IL15/PRKCZ/PTPN2/BCL3/NFAM1/IL4R/JAK3/CD83/TNFSF9/LGALS1/PIK3CD/IL7R/MALT1/HDAC9/IL1B/RUNX2/TCIRG1/MR1/STAT6/SOCS1/CD1D/MAFB/TNFSF13B/MMP14/IL18R1/IKZF1/ST3GAL1/RASGRP1/ID2/RUNX3/INHBA/IL12RB1/BMP4/BCL6/IL1A/SMAD7/SLAMF8/FOXP1/PLCG2/CLCF1/DOCK2/WNT1/RIPK2/FZD5/PRDM1/IL11/CD74/HLA-G/HHEX/VSIR/IL7/A…	83
GO:0002221	GO:0002221	pattern recognition receptor signaling pathway	51/1579	171/17866	2.71980497222203e-15	1.96101381288312e-13	1.25462555813893e-13	CTSS/TNIP1/DDX60/OAS1/TNFAIP3/NMI/NOD2/IRAK3/LACC1/NFKBIA/BIRC3/IFI35/OAS3/IFIH1/TNIP3/RSAD2/DHX58/OASL/CD40/TLR2/TLR5/PIK3AP1/TLR3/IRAK2/CYLD/IRF1/LYN/IRF7/DDX58/LTF/TIFA/BIRC2/TICAM2/MYD88/NR1D1/ALPK1/TICAM1/SLC15A3/FFAR2/RAB7B/LY96/ESR1/PLCG2/RNF135/RIPK2/WDFY1/CAV1/UNC93B1/TLR7/CD14/SMPDL3B	51
GO:0001959	GO:0001959	regulation of cytokine-mediated signaling pathway	47/1579	149/17866	3.10770507938249e-15	2.21268601652033e-13	1.41564144537134e-13	IKBKE/OAS1/PARP14/TNFAIP3/PXDN/ISG15/CCL5/IRAK3/CASP1/OAS3/PARP9/SAMHD1/CSF1/IRAK2/CYLD/NLRC5/IRF7/ROBO1/SPHK1/IL6/STAT2/IL1RN/CASP4/CARD16/PTPN2/ADAR/TICAM2/IL1R1/TRAF2/CASP8/WNT5A/ECM1/SOCS1/USP18/SIGIRR/SH2B3/VRK2/ANGPT1/HIF1A/RIPK2/CD74/PYCARD/LAPTM5/CAV1/TREX1/IL7/IL1R2	47
GO:0002700	GO:0002700	regulation of production of molecular mediator of immune response	49/1579	161/17866	3.93415781143691e-15	2.76653862888205e-13	1.76998756896616e-13	BST2/HLA-F/B2M/HLA-A/NOD2/IRAK3/LACC1/HLA-E/RSAD2/CD40/TNFRSF1B/TLR3/HMOX1/DDX58/TNFRSF14/IL6/TNFSF13/PRKCZ/IL4R/JAK3/TFRC/IL1R1/MALT1/TRAF2/IL1B/TGFB3/STAT6/WNT5A/TICAM1/IL18R1/ANGPT1/RBP4/FFAR2/BCL6/CGAS/SMAD7/PLCG2/CLCF1/TNFRSF4/FZD5/CD74/HLA-G/PARP3/LAPTM5/TREX1/CLEC7A/RAET1G/CD96/TNF	49
GO:0050866	GO:0050866	negative regulation of cell activation	57/1579	208/17866	4.09382750926802e-15	2.84371237716959e-13	1.81936211002386e-13	IL4I1/HLA-F/C1QTNF1/TNFAIP3/ZC3H12A/GAL/PDCD1LG2/LGALS9/CEBPB/HLX/CEACAM1/IRF1/LYN/HMOX1/ZBTB7B/TNFRSF14/PTPN2/MILR1/GRN/IL4R/JAK3/ADORA2A/NR1D1/SOCS1/CX3CL1/SH2B3/SERPINE2/LRRC32/ID2/RUNX3/INHBA/BMP4/LGALS3/BCL6/CD274/PRKCD/FGR/SMAD7/LST1/GPNMB/BANK1/LRFN5/CD74/HLA-G/PARP3/LAPTM5/SDC4/VSIR/FGL2/IL31RA/PGLYRP2/IL20RB/APOE/TNFSF18/PLA2G2D/ADGRF5/LILRB2	57
GO:0032642	GO:0032642	regulation of chemokine production	37/1579	98/17866	4.44100020452817e-15	3.04770327289066e-13	1.94987225213399e-13	OAS1/CXCL6/NOD2/OAS3/LGALS9/TLR2/TLR3/HMOX1/IL6/IL4R/MYD88/SIRPA/IL1B/ACKR1/WNT5A/EIF2AK2/SIGIRR/TICAM1/HIF1A/FFAR2/MEFV/FOXP1/RIPK2/LPL/CD74/PYCARD/TLR7/CLEC7A/IL7/AIRE/TWIST1/SNAI2/CSF1R/TNF/IL33/MCOLN2/CARD9	37
GO:0002263	GO:0002263	cell activation involved in immune response	67/1579	275/17866	9.55857232704536e-15	6.48162237795838e-13	4.14683927271066e-13	HLA-F/NMI/TCIM/ICAM1/RELB/IFI35/ZC3H12A/CD40/LGALS9/PTGER4/HLX/CEACAM1/CRACR2A/TP53/LYN/HMOX1/ZBTB7B/STXBP2/NFKBIZ/IL6/TNFSF13/PRKCZ/BCL3/MILR1/SBNO2/GRN/IL4R/JAK3/LGALS1/PIK3CD/TFRC/MALT1/MYD88/STAT6/RAB27A/TICAM1/IL18R1/ST3GAL1/RASGRP1/IL12RB1/LGALS3/BCL6/FGR/ITGB2/SMAD7/FOXP1/PLCG2/PTGDS/CLCF1/DOCK2/PTAFR/RAC2/RIPK2/ITGAM/CD74/PARP3/PYCARD/TREX1/CLEC7A/PLA2G3/FGL2/PGLYRP2/LCP1/IRF8/TNFSF18/CCL…	67
GO:0052547	GO:0052547	regulation of peptidase activity	93/1579	456/17866	1.07735722443458e-14	7.21956088279929e-13	4.61896063280809e-13	BST2/IFI6/PSME1/C3/PSMB8/PSME2/PSMB9/BIRC3/BID/CASP1/TP63/LGALS9/MMP9/MDM2/IFI16/LYN/PSMA3/PML/ROBO1/SLPI/TNFSF10/SPINT1/NKX3-1/SERPINB8/OVOS2/FBLN1/LAMP3/TFPI2/TIMP1/FAS/CARD16/LTF/RPS6KA1/PI3/EFNA1/GRN/CFLAR/FN1/BIRC2/WFDC2/FURIN/RARRES1/PAPLN/ADORA2A/MALT1/PLAUR/CASP8/ECM1/TNFSF14/POR/CTSH/CPAMD8/PTGS2/CLDN4/SERPINE2/PDCD5/ITIH5/NGFR/NLRP1/SERPINB9/JAK2/CASP10/MEFV/ARRB1/LGMN/SERPINA3/SERPINA5…	93
GO:0030595	GO:0030595	leukocyte chemotaxis	59/1579	226/17866	1.45603431298596e-14	9.64368772880006e-13	6.16987856983771e-13	CXCL6/CXCL2/CXCL8/NOD2/TREM1/CXCL10/CCL5/CXCL3/CXCL11/CXCL5/CXCL1/IL34/SAA1/LGALS9/ALOX5/CXCL16/CSF1/LYN/CXCL9/RARRES2/CCL8/IL6/DPP4/CXCL13/CH25H/CCL2/TMEM102/PIK3CD/CALR/VEGFC/CCL20/ITGA1/CYP7B1/WNT5A/TNFRSF11A/CX3CL1/CCL7/C3AR1/CXCL12/SLC8B1/CXCR2/FFAR2/LGALS3/TRPM2/CCL4/ITGB2/LGMN/SLAMF8/GPSM3/RAC2/CD74/GREM1/CCL26/C5AR1/CSF1R/TNFSF18/CCL3/CMKLR1/GPR18	59
GO:0045069	GO:0045069	regulation of viral genome replication	33/1579	82/17866	1.51921099309685e-14	9.94646645595366e-13	6.36359160084853e-13	BST2/TNIP1/OAS1/MX1/CXCL8/OAS2/ISG15/APOBEC3G/CCL5/OAS3/IFIH1/RSAD2/OASL/IFITM1/PARP10/APOBEC3C/IFI16/SLPI/PLSCR1/APOBEC3F/APOBEC3D/LTF/FAM111A/ADAR/ISG20/IFIT1/APOBEC3B/EIF2AK2/IFITM3/IFITM2/HMGA2/ADARB1/TNF	33
GO:0002366	GO:0002366	leukocyte activation involved in immune response	66/1579	271/17866	1.5463114033127e-14	1.00088519923513e-12	6.40350487831169e-13	HLA-F/NMI/ICAM1/RELB/IFI35/ZC3H12A/CD40/LGALS9/PTGER4/HLX/CEACAM1/CRACR2A/TP53/LYN/HMOX1/ZBTB7B/STXBP2/NFKBIZ/IL6/TNFSF13/PRKCZ/BCL3/MILR1/SBNO2/GRN/IL4R/JAK3/LGALS1/PIK3CD/TFRC/MALT1/MYD88/STAT6/RAB27A/TICAM1/IL18R1/ST3GAL1/RASGRP1/IL12RB1/LGALS3/BCL6/FGR/ITGB2/SMAD7/FOXP1/PLCG2/PTGDS/CLCF1/DOCK2/PTAFR/RAC2/RIPK2/ITGAM/CD74/PARP3/PYCARD/TREX1/CLEC7A/PLA2G3/FGL2/PGLYRP2/LCP1/IRF8/TNFSF18/CCL3/PTG…	66
GO:0070665	GO:0070665	positive regulation of leukocyte proliferation	46/1579	150/17866	1.99323572720222e-14	1.27567086540942e-12	8.16154002078544e-13	BST2/EBI3/HLA-A/CD70/CCL5/ICOSLG/HLA-E/IL34/CD40/PDCD1LG2/LGALS9/CSF1/VCAM1/LYN/IL6/IL15/JAK3/TNFSF9/TFRC/MYD88/IL1B/CD1D/TNFSF13B/TICAM1/ZP4/NCK1/IL12RB1/TAC1/BCL6/CD274/CD38/IL1A/CLCF1/TNFRSF4/IGF2/RIPK2/CD74/PYCARD/CD6/IL7/CARD11/WNT3A/CSF1R/ZP3/FGF10/LILRB2	46
GO:0050729	GO:0050729	positive regulation of inflammatory response	44/1579	139/17866	2.0613747752866e-14	1.30462119111472e-12	8.34675961642364e-13	TNIP1/C3/NMI/NFKBIA/IFI35/HLA-E/TGM2/PTGER4/TLR2/CEBPB/TLR3/ABCC1/NFKBIZ/IL6/IL15/GRN/CTSC/IL1B/WNT5A/TNFRSF11A/CX3CL1/PTGS2/ITGA2/EGFR/FFAR2/TAC1/OSMR/JAK2/PLA2G2A/PLCG2/GPSM3/LPL/C2CD4A/MAPK13/TLR7/PLA2G3/AGTR1/C2CD4B/TNF/TNFSF18/ZP3/CCL3/IL33/MMP8	44
GO:0002695	GO:0002695	negative regulation of leukocyte activation	52/1579	185/17866	2.13810305999972e-14	1.30953064836112e-12	8.37816954580534e-13	IL4I1/HLA-F/TNFAIP3/ZC3H12A/GAL/PDCD1LG2/LGALS9/CEBPB/HLX/CEACAM1/IRF1/LYN/HMOX1/ZBTB7B/TNFRSF14/PTPN2/MILR1/GRN/IL4R/JAK3/ADORA2A/NR1D1/SOCS1/CX3CL1/LRRC32/ID2/RUNX3/INHBA/BMP4/LGALS3/BCL6/CD274/FGR/SMAD7/LST1/GPNMB/BANK1/LRFN5/CD74/HLA-G/PARP3/LAPTM5/SDC4/VSIR/FGL2/IL31RA/PGLYRP2/IL20RB/TNFSF18/PLA2G2D/ADGRF5/LILRB2	52
GO:0071706	GO:0071706	tumor necrosis factor superfamily cytokine production	52/1579	185/17866	2.13810305999972e-14	1.30953064836112e-12	8.37816954580534e-13	OAS1/OAS2/TNFAIP3/NOD2/IRAK3/OAS3/HLA-E/IFIH1/ZC3H12A/LGALS9/TLR2/TLR3/DDX58/IL6/ORM1/LTF/BCL3/IFNGR1/MYD88/SIRPA/WNT5A/CX3CL1/TICAM1/ANGPT1/RASGRP1/CD274/TNFRSF8/JAK2/CD34/LY96/IL1A/GPNMB/FOXP1/PLCG2/ORM2/PTAFR/RIPK2/LPL/FZD5/TMEM106A/PYCARD/TREX1/VSIR/CLEC7A/TWIST1/CD14/CCL3/IL33/MMP8/CARD9/ACP5/GPR18	52
GO:1903555	GO:1903555	regulation of tumor necrosis factor superfamily cytokine production	52/1579	185/17866	2.13810305999972e-14	1.30953064836112e-12	8.37816954580534e-13	OAS1/OAS2/TNFAIP3/NOD2/IRAK3/OAS3/HLA-E/IFIH1/ZC3H12A/LGALS9/TLR2/TLR3/DDX58/IL6/ORM1/LTF/BCL3/IFNGR1/MYD88/SIRPA/WNT5A/CX3CL1/TICAM1/ANGPT1/RASGRP1/CD274/TNFRSF8/JAK2/CD34/LY96/IL1A/GPNMB/FOXP1/PLCG2/ORM2/PTAFR/RIPK2/LPL/FZD5/TMEM106A/PYCARD/TREX1/VSIR/CLEC7A/TWIST1/CD14/CCL3/IL33/MMP8/CARD9/ACP5/GPR18	52
GO:0032640	GO:0032640	tumor necrosis factor production	51/1579	180/17866	2.68160157501521e-14	1.60783184960912e-12	1.02866533547952e-12	OAS1/OAS2/TNFAIP3/NOD2/IRAK3/OAS3/HLA-E/IFIH1/ZC3H12A/LGALS9/TLR2/TLR3/DDX58/IL6/ORM1/LTF/BCL3/IFNGR1/MYD88/SIRPA/WNT5A/CX3CL1/TICAM1/ANGPT1/RASGRP1/TNFRSF8/JAK2/CD34/LY96/IL1A/GPNMB/FOXP1/PLCG2/ORM2/PTAFR/RIPK2/LPL/FZD5/TMEM106A/PYCARD/TREX1/VSIR/CLEC7A/TWIST1/CD14/CCL3/IL33/MMP8/CARD9/ACP5/GPR18	51
GO:0032680	GO:0032680	regulation of tumor necrosis factor production	51/1579	180/17866	2.68160157501521e-14	1.60783184960912e-12	1.02866533547952e-12	OAS1/OAS2/TNFAIP3/NOD2/IRAK3/OAS3/HLA-E/IFIH1/ZC3H12A/LGALS9/TLR2/TLR3/DDX58/IL6/ORM1/LTF/BCL3/IFNGR1/MYD88/SIRPA/WNT5A/CX3CL1/TICAM1/ANGPT1/RASGRP1/TNFRSF8/JAK2/CD34/LY96/IL1A/GPNMB/FOXP1/PLCG2/ORM2/PTAFR/RIPK2/LPL/FZD5/TMEM106A/PYCARD/TREX1/VSIR/CLEC7A/TWIST1/CD14/CCL3/IL33/MMP8/CARD9/ACP5/GPR18	51
GO:0002699	GO:0002699	positive regulation of immune effector process	59/1579	230/17866	3.38212943472233e-14	2.00673013126859e-12	1.28387413410183e-12	DDX60/C3/HLA-F/HLA-B/B2M/HLA-H/HLA-A/NOD2/LACC1/HLA-E/RSAD2/DHX58/CD40/LGALS9/HLX/LYN/HMOX1/DDX58/STXBP2/TNFRSF14/NFKBIZ/IL6/TNFSF13/PRKCZ/IL4R/TFRC/IL1R1/MALT1/TRAF2/IL1B/MR1/STAT6/WNT5A/CD1D/TICAM1/IL18R1/RASGRP1/RBP4/FFAR2/IL12RB1/FGR/ITGB2/PLCG2/NOS2/CLCF1/TNFRSF4/PTAFR/RAC2/RIPK2/FZD5/ITGAM/CD74/HLA-G/LAPTM5/CLEC7A/PLA2G3/RAET1G/TNF/ZP3	59
GO:0030217	GO:0030217	T cell differentiation	63/1579	257/17866	4.45922103520587e-14	2.61852814603429e-12	1.67529280780062e-12	IL4I1/B2M/RELB/RSAD2/ZC3H12A/VNN1/LGALS9/PTGER4/HLX/CRACR2A/TP53/IRF1/ZBTB7B/NFKBIZ/IL6/IL15/PRKCZ/PTPN2/BCL3/IL4R/JAK3/CD83/TNFSF9/PIK3CD/IL7R/MALT1/IL1B/RUNX2/TCIRG1/MR1/STAT6/SOCS1/CD1D/MAFB/IL18R1/RASGRP1/RUNX3/IL12RB1/BMP4/BCL6/IL1A/SMAD7/FOXP1/DOCK2/WNT1/RIPK2/FZD5/PRDM1/CD74/HLA-G/VSIR/IL7/AIRE/CARD11/FGL2/TNFSF18/ITK/PLA2G2D/IL1RL2/CYP26B1/RHOH/LILRB2/GPR18	63
GO:0032722	GO:0032722	positive regulation of chemokine production	30/1579	71/17866	5.02153003370432e-14	2.91863623183467e-12	1.86729720479961e-12	OAS1/NOD2/OAS3/LGALS9/TLR2/TLR3/HMOX1/IL6/IL4R/MYD88/IL1B/WNT5A/EIF2AK2/TICAM1/HIF1A/FFAR2/RIPK2/LPL/CD74/PYCARD/TLR7/CLEC7A/IL7/AIRE/TWIST1/CSF1R/TNF/IL33/MCOLN2/CARD9	30
GO:0097530	GO:0097530	granulocyte migration	45/1579	148/17866	5.41208879339761e-14	3.11386442092857e-12	1.99220110608639e-12	CXCL6/CXCL2/CXCL8/NOD2/TREM1/CXCL10/CCL5/CXCL3/CXCL11/CXCL5/CXCL1/IL34/SAA1/PTGER4/CSF1/CXCL9/RARRES2/PECAM1/CCL8/DPP4/CXCL13/CCL2/PIK3CD/IL1R1/MYD88/CCL20/ITGA1/CX3CL1/CCL7/C3AR1/CXCR2/LGALS3/CCL4/ITGB2/SLAMF8/RAC2/CD74/CCL26/C5AR1/CSF1R/TNFSF18/CCL3/CMKLR1/MCOLN2/RHOH	45
GO:0097529	GO:0097529	myeloid leukocyte migration	56/1579	216/17866	9.3732051559494e-14	5.33897765682878e-12	3.41579328946282e-12	CXCL6/CXCL2/CXCL8/NOD2/TREM1/CXCL10/CCL5/CXCL3/CXCL11/CXCL5/CXCL1/IL34/SAA1/PTGER4/CSF1/LYN/CXCL9/RARRES2/PECAM1/CCL8/IL6/DPP4/CXCL13/P2RX4/CCL2/PIK3CD/IL1R1/MYD88/VEGFC/SIRPA/CCL20/ITGA1/TNFRSF11A/CX3CL1/CCL7/MMP14/C3AR1/CXCL12/CXCR2/LGALS3/ROR2/CCL4/ITGB2/LGMN/SLAMF8/RAC2/CD74/GREM1/CCL26/C5AR1/CSF1R/TNFSF18/CCL3/CMKLR1/MCOLN2/RHOH	56
GO:0052548	GO:0052548	regulation of endopeptidase activity	87/1579	428/17866	9.721729194346e-14	5.48267024663315e-12	3.50772553109181e-12	BST2/IFI6/PSME1/C3/PSMB8/PSME2/PSMB9/BIRC3/BID/CASP1/TP63/LGALS9/MMP9/MDM2/IFI16/LYN/PSMA3/PML/ROBO1/SLPI/TNFSF10/SPINT1/NKX3-1/SERPINB8/OVOS2/LAMP3/TFPI2/TIMP1/FAS/CARD16/LTF/RPS6KA1/PI3/EFNA1/CFLAR/BIRC2/WFDC2/FURIN/RARRES1/PAPLN/ADORA2A/MALT1/PLAUR/CASP8/TNFSF14/POR/CTSH/CPAMD8/PTGS2/SERPINE2/PDCD5/ITIH5/NGFR/NLRP1/SERPINB9/JAK2/CASP10/MEFV/ARRB1/LGMN/SERPINA3/SERPINA5/FOXL2/RIPK2/ACVR1C/SPINK…	87
GO:0002821	GO:0002821	positive regulation of adaptive immune response	37/1579	107/17866	1.11049253469387e-13	6.17209478231366e-12	3.9488084225994e-12	C3/HLA-F/HLA-B/B2M/HLA-H/HLA-A/NOD2/HLA-E/RSAD2/CD40/PLA2G4A/NFKBIZ/IL6/TNFSF13/PRKCZ/TFRC/IL1R1/MALT1/TRAF2/IL1B/MR1/STAT6/CD1D/TNFSF13B/IL18R1/IL12RB1/CD274/CLCF1/RIPK2/FZD5/HLA-G/PYCARD/CLEC7A/TNF/ZP3/CARD9/SKAP1	37
GO:0043123	GO:0043123	positive regulation of I-kappaB kinase/NF-kappaB signaling	51/1579	186/17866	1.11609157756023e-13	6.17209478231366e-12	3.9488084225994e-12	BST2/UBD/IKBKE/APOL3/NOD2/BIRC3/CASP1/TGM2/CD40/TRIM22/LGALS9/TRIM14/TRIM34/TLR3/TRIM25/HMOX1/TNFSF10/TRIM21/PIM2/CARD16/LTF/TIFA/CFLAR/LGALS1/BIRC2/TICAM2/TFRC/MALT1/MYD88/TRIM38/TRAF2/CASP8/REL/ECM1/RBCK1/CX3CL1/ALPK1/TICAM1/CASP10/SECTM1/RIPK2/TMEM106A/CD74/S100A4/CLEC7A/CARD11/LTBR/TNF/TRIML2/HTR2B/CARD9	51
GO:0045766	GO:0045766	positive regulation of angiogenesis	50/1579	181/17866	1.41864782876361e-13	7.67654835256537e-12	4.91133397334811e-12	ERAP1/C3/CHI3L1/CXCL8/ZC3H12A/CD40/TLR3/HMOX1/SPHK1/ITGA5/VASH2/RRAS/PKM/JAK1/JUP/GRN/CYP1B1/PIK3CD/ENG/VEGFC/RAPGEF3/IL1B/WNT5A/ECM1/CTSH/C3AR1/HIF1A/HK2/CXCR2/ADM2/KDR/ACVRL1/CD34/IL1A/ADM/CAMP/HMGA2/GATA6/GREM1/APLNR/ADAM12/LRG1/TWIST1/TIE1/BMPER/FOXC2/CCBE1/C5AR1/NR2E1/GATA4	50
GO:1904018	GO:1904018	positive regulation of vasculature development	50/1579	181/17866	1.41864782876361e-13	7.67654835256537e-12	4.91133397334811e-12	ERAP1/C3/CHI3L1/CXCL8/ZC3H12A/CD40/TLR3/HMOX1/SPHK1/ITGA5/VASH2/RRAS/PKM/JAK1/JUP/GRN/CYP1B1/PIK3CD/ENG/VEGFC/RAPGEF3/IL1B/WNT5A/ECM1/CTSH/C3AR1/HIF1A/HK2/CXCR2/ADM2/KDR/ACVRL1/CD34/IL1A/ADM/CAMP/HMGA2/GATA6/GREM1/APLNR/ADAM12/LRG1/TWIST1/TIE1/BMPER/FOXC2/CCBE1/C5AR1/NR2E1/GATA4	50
GO:0071347	GO:0071347	cellular response to interleukin-1	38/1579	113/17866	1.4285711470715e-13	7.67654835256537e-12	4.91133397334811e-12	CHI3L1/CXCL8/GBP3/CCL5/IRAK3/ICAM1/LCN2/ZC3H12A/CD40/CEBPB/GBP2/IRAK2/NFKB1/NKX3-1/CCL8/IL6/IL1RN/CCL2/GBP1/IL1R1/MYD88/SIRPA/NR1D1/IL1B/CCL20/CX3CL1/CCL7/VRK2/HIF1A/CCL4/CAMP/PYCARD/MAPK13/KMO/CCL26/IL1R2/CCL3/IL1RL2	38
GO:0019882	GO:0019882	antigen processing and presentation	36/1579	103/17866	1.64144561716631e-13	8.65018383231877e-12	5.53425052252505e-12	CTSS/ERAP1/HLA-C/PSME1/TAPBP/HLA-F/PSMB8/HLA-B/B2M/IFI30/HLA-H/TAP2/ERAP2/HLA-A/TAPBPL/NOD2/ICAM1/RELB/TAP1/HLA-E/CD68/CALR/MR1/CD1D/RAB27A/CTSH/RAB34/LGMN/HLA-DOB/CD74/HLA-G/PYCARD/TREX1/FGL2/CTSE/LILRB2	36
GO:0032760	GO:0032760	positive regulation of tumor necrosis factor production	36/1579	103/17866	1.64144561716631e-13	8.65018383231877e-12	5.53425052252505e-12	OAS1/OAS2/NOD2/OAS3/HLA-E/IFIH1/LGALS9/TLR2/TLR3/DDX58/IL6/ORM1/IFNGR1/MYD88/WNT5A/TICAM1/RASGRP1/TNFRSF8/JAK2/LY96/IL1A/PLCG2/ORM2/PTAFR/RIPK2/LPL/FZD5/TMEM106A/PYCARD/CLEC7A/TWIST1/CD14/CCL3/IL33/MMP8/CARD9	36
GO:0018108	GO:0018108	peptidyl-tyrosine phosphorylation	79/1579	374/17866	1.65531958869864e-13	8.65018383231877e-12	5.53425052252505e-12	PARP14/NOD2/CCL5/ICAM1/IL34/PARP9/CD40/TYK2/TP53/LYN/ITGA5/PECAM1/TNFRSF14/IL6/IL15/SHC1/MVP/JAK1/CSF3/PRKCZ/PTPN2/EFNA1/JAK3/LRRK1/TMEM102/HCK/SOCS1/ACVR1/EIF2AK2/SH2B3/TNFRSF18/ANGPT1/DDR2/EGFR/NEURL1/SRCIN1/THY1/MET/KDR/JAK2/PRKCD/ROR2/EREG/FGR/BTC/ITGB2/FGFR4/SOCS3/NRG1/GPRC5A/PRLR/PLCG2/FRK/CLCF1/BANK1/IGF2/RIPK2/ALKAL2/IL11/CD74/GREM1/CAV1/AREG/ROS1/CLEC7A/IL7/TEC/WNT3A/RET/TIE1/IL31RA/CD44…	79
GO:0070555	GO:0070555	response to interleukin-1	43/1579	142/17866	2.29784563997373e-13	1.1799559239913e-11	7.54917099508037e-12	CHI3L1/CXCL8/GBP3/CCL5/IRAK3/ICAM1/LCN2/ZC3H12A/CD40/LGALS9/CEBPB/GBP2/IRAK2/NFKB1/NKX3-1/CCL8/IL6/IL1RN/CCL2/GBP1/IL1R1/MYD88/SIRPA/NR1D1/IL1B/CCL20/TNFRSF11A/CX3CL1/CCL7/SELE/VRK2/HIF1A/CCL4/CD38/CAMP/RIPK2/PYCARD/MAPK13/KMO/CCL26/IL1R2/CCL3/IL1RL2	43
GO:0042116	GO:0042116	macrophage activation	36/1579	104/17866	2.29942253446339e-13	1.1799559239913e-11	7.54917099508037e-12	NMI/IFI35/ZC3H12A/NAMPT/TLR2/TLR3/PLA2G4A/SPHK1/IL6/SBNO2/GRN/IL4R/IFNGR1/CTSC/NR1D1/IFNGR2/WNT5A/CX3CL1/TICAM1/JAK2/ITGB2/FOXP1/PLCG2/LRFN5/ITGAM/TMEM106A/CD74/TREX1/PLA2G3/IL31RA/C5AR1/TNF/CCL3/IL33/ADGRF5/MMP8	36
GO:0018212	GO:0018212	peptidyl-tyrosine modification	79/1579	377/17866	2.58041741964344e-13	1.31232657341866e-11	8.39605743120825e-12	PARP14/NOD2/CCL5/ICAM1/IL34/PARP9/CD40/TYK2/TP53/LYN/ITGA5/PECAM1/TNFRSF14/IL6/IL15/SHC1/MVP/JAK1/CSF3/PRKCZ/PTPN2/EFNA1/JAK3/LRRK1/TMEM102/HCK/SOCS1/ACVR1/EIF2AK2/SH2B3/TNFRSF18/ANGPT1/DDR2/EGFR/NEURL1/SRCIN1/THY1/MET/KDR/JAK2/PRKCD/ROR2/EREG/FGR/BTC/ITGB2/FGFR4/SOCS3/NRG1/GPRC5A/PRLR/PLCG2/FRK/CLCF1/BANK1/IGF2/RIPK2/ALKAL2/IL11/CD74/GREM1/CAV1/AREG/ROS1/CLEC7A/IL7/TEC/WNT3A/RET/TIE1/IL31RA/CD44…	79
GO:1901342	GO:1901342	regulation of vasculature development	74/1579	342/17866	2.76099879662528e-13	1.39173886244049e-11	8.90412467062572e-12	ERAP1/C3/CHI3L1/CXCL8/TNFAIP3/CXCL10/SP100/ZC3H12A/CD40/STAT1/ALOX5/TLR3/CEACAM1/PML/HMOX1/SPHK1/ITGA5/VASH2/IL6/RRAS/CXCL13/PKM/JAK1/JUP/EFNA1/GRN/GLUL/CYP1B1/HSPG2/PIK3CD/ENG/VEGFC/HTATIP2/RAPGEF3/IL1B/WNT5A/ECM1/CTSH/FOXC1/C3AR1/HIF1A/HK2/CXCR2/ADM2/ID1/KDR/ACVRL1/CD34/PGK1/IL1A/ADM/GPNMB/ISM1/CAMP/HMGA2/HLA-G/GATA6/GREM1/APLNR/ADAM12/HHEX/ADAMTS9/LRG1/TWIST1/TIE1/BMPER/FOXC2/CCBE1/C5AR1/TNF/C…	74
GO:0071356	GO:0071356	cellular response to tumor necrosis factor	57/1579	228/17866	2.99112983785087e-13	1.49451539968409e-11	9.56167266725736e-12	CHI3L1/CXCL8/TNFAIP3/GBP3/CD70/CCL5/ICAM1/NFKBIA/BIRC3/CASP1/LCN2/CLDN1/ZC3H12A/IL18BP/CD40/STAT1/TNFRSF1B/GBP2/VCAM1/CYLD/TP53/SPHK1/TRAF1/NFKB1/NKX3-1/TNFRSF14/CCL8/CASP4/FAS/CARD16/CCL2/PTPN2/GBP1/BIRC2/ASS1/NR1D1/TRAF2/CASP8/SLC2A4/CCL20/TNFRSF11A/CX3CL1/CCL7/TNFRSF18/TNFSF13B/FOXO3/JAK2/CCL4/CAMP/TNFRSF4/PYCARD/LAPTM5/AIM2/CCL26/TNF/TNFSF18/CCL3	57
GO:0045765	GO:0045765	regulation of angiogenesis	73/1579	336/17866	3.23204994173548e-13	1.60084838853264e-11	1.02419742776094e-11	ERAP1/C3/CHI3L1/CXCL8/TNFAIP3/CXCL10/SP100/ZC3H12A/CD40/STAT1/ALOX5/TLR3/CEACAM1/PML/HMOX1/SPHK1/ITGA5/VASH2/IL6/RRAS/CXCL13/PKM/JAK1/JUP/EFNA1/GRN/GLUL/CYP1B1/HSPG2/PIK3CD/ENG/VEGFC/HTATIP2/RAPGEF3/IL1B/WNT5A/ECM1/CTSH/FOXC1/C3AR1/HIF1A/HK2/CXCR2/ADM2/KDR/ACVRL1/CD34/PGK1/IL1A/ADM/GPNMB/ISM1/CAMP/HMGA2/HLA-G/GATA6/GREM1/APLNR/ADAM12/HHEX/ADAMTS9/LRG1/TWIST1/TIE1/BMPER/FOXC2/CCBE1/C5AR1/TNF/COL4A…	73
GO:0032946	GO:0032946	positive regulation of mononuclear cell proliferation	42/1579	138/17866	3.60566767707411e-13	1.76394693915138e-11	1.12854529556144e-11	EBI3/HLA-A/CD70/CCL5/ICOSLG/HLA-E/CD40/PDCD1LG2/LGALS9/CSF1/VCAM1/IL6/IL15/JAK3/TNFSF9/TFRC/MYD88/IL1B/CD1D/TNFSF13B/TICAM1/ZP4/NCK1/IL12RB1/TAC1/BCL6/CD274/CD38/IL1A/CLCF1/TNFRSF4/IGF2/RIPK2/CD74/PYCARD/CD6/IL7/CARD11/WNT3A/ZP3/FGF10/LILRB2	42
GO:0001503	GO:0001503	ossification	82/1579	401/17866	3.62327584060237e-13	1.76394693915138e-11	1.12854529556144e-11	ISG15/TP63/IFITM1/PTGER4/MMP9/ALOX5/WNT10B/CEBPB/CSF1/NOTUM/RORB/CTHRC1/IL6/SRGN/TWIST2/JUNB/LTF/SBNO2/ADAR/VEGFC/ENPP1/BAMBI/RUNX2/TGFB3/TCIRG1/DKK1/WNT5A/ECM1/TNFRSF11A/ACVR1/TP53INP2/PTGS2/MMP14/FOXC1/KREMEN1/KREMEN2/HIF1A/DDR2/ID3/EGFR/RUNX3/ESRRA/TAC1/BMP4/ROR2/MSX2/FGR/SMAD7/BMPR1A/GPNMB/SPP1/SNX10/GDF5/RFLNA/IGF2/SMAD6/CYP24A1/ADRB2/ALPL/RANBP3L/GREM1/STC1/AREG/MMP13/COL2A1/BMP2/COL1A2/TWI…	82
GO:0002009	GO:0002009	morphogenesis of an epithelium	95/1579	498/17866	3.83659105131441e-13	1.85196801934635e-11	1.18485978765838e-11	CXCL10/LCN2/TP63/TGM2/SH3BP1/FMN1/STAT1/WNT10A/CEACAM1/CSF1/PML/WNT6/SPINT1/NKX3-1/ITGA5/CTHRC1/ARHGAP24/MICAL2/PIK3CD/ENG/VEGFC/PAX8/VDR/DKK1/CYP7B1/WNT5A/ALDH1A3/ACVR1/MLLT3/CTSH/WNK4/RARG/CLIC4/MMP14/LMO4/SEMA3C/HIF1A/KRT16/FST/CXCR2/DACT1/NGFR/PDPN/MET/BMP4/KDR/ACVRL1/SOX18/ROR2/DAB2/RDH10/TBX3/ESR1/ADM/EDNRA/SOCS3/RIPK4/ARHGEF19/FOXP1/TBX2/WNT1/KRT17/LAMA3/FZD5/WT1/SALL4/GREM1/CA9/APLNR/RSPO…	95
GO:0050730	GO:0050730	regulation of peptidyl-tyrosine phosphorylation	62/1579	263/17866	4.64462508060171e-13	2.22317516463087e-11	1.42235223609404e-11	PARP14/NOD2/CCL5/ICAM1/IL34/PARP9/CD40/TP53/LYN/ITGA5/PECAM1/TNFRSF14/IL6/IL15/SHC1/MVP/CSF3/PRKCZ/PTPN2/EFNA1/LRRK1/TMEM102/SOCS1/ACVR1/SH2B3/TNFRSF18/ANGPT1/EGFR/NEURL1/SRCIN1/THY1/JAK2/PRKCD/EREG/BTC/ITGB2/SOCS3/NRG1/GPRC5A/PLCG2/CLCF1/BANK1/IGF2/RIPK2/ALKAL2/IL11/CD74/GREM1/CAV1/AREG/CLEC7A/IL7/TEC/WNT3A/IL31RA/CD44/CCK/CSF1R/TNF/TNFSF18/VTN/FGF10	62
GO:1903557	GO:1903557	positive regulation of tumor necrosis factor superfamily cytokine production	36/1579	107/17866	6.13628562013803e-13	2.89754661987396e-11	1.85380440530819e-11	OAS1/OAS2/NOD2/OAS3/HLA-E/IFIH1/LGALS9/TLR2/TLR3/DDX58/IL6/ORM1/IFNGR1/MYD88/WNT5A/TICAM1/RASGRP1/TNFRSF8/JAK2/LY96/IL1A/PLCG2/ORM2/PTAFR/RIPK2/LPL/FZD5/TMEM106A/PYCARD/CLEC7A/TWIST1/CD14/CCL3/IL33/MMP8/CARD9	36
GO:1902105	GO:1902105	regulation of leukocyte differentiation	64/1579	278/17866	6.15525177325754e-13	2.89754661987396e-11	1.85380440530819e-11	IL4I1/HLA-B/IL34/ZC3H12A/VNN1/LGALS9/CEBPB/HLX/TLR3/CEACAM1/CSF1/IRF1/IL15RA/LYN/IRF7/ZBTB7B/NFKBIZ/IL15/PRKCZ/PTPN2/LTF/NFAM1/IL4R/JAK3/CD83/TNFSF9/IL7R/MALT1/CASP8/SOCS1/MAFB/MMP14/RASGRP1/ID2/RUNX3/ESRRA/INHBA/IL12RB1/BMP4/BCL6/ROR2/GPR68/SMAD7/SLAMF8/FOXP1/RIPK2/PRDM1/CD74/HLA-G/VSIR/IL7/PLA2G3/CARD11/FGL2/IKZF3/PGLYRP2/TNF/TNFSF18/CCL3/IL1RL2/POU4F2/CYP26B1/RHOH/LILRB2	64
GO:0002824	GO:0002824	positive regulation of adaptive immune response based on somatic recombination of immune receptors built from immunoglobulin superfamily domains	35/1579	102/17866	6.63892908447152e-13	3.09961803812703e-11	1.98308649615534e-11	C3/HLA-F/HLA-B/B2M/HLA-H/HLA-A/NOD2/HLA-E/RSAD2/CD40/PLA2G4A/NFKBIZ/IL6/TNFSF13/PRKCZ/TFRC/IL1R1/MALT1/TRAF2/IL1B/MR1/STAT6/CD1D/TNFSF13B/IL18R1/IL12RB1/CD274/CLCF1/RIPK2/FZD5/HLA-G/CLEC7A/TNF/ZP3/CARD9	35
GO:0032755	GO:0032755	positive regulation of interleukin-6 production	33/1579	93/17866	1.02983350936666e-12	4.76905013768495e-11	3.05116269527375e-11	NOD2/IFIH1/LGALS9/TLR2/TLR3/DDX58/IL6/MYD88/IL1B/WNT5A/TICAM1/RAB7B/EREG/IL1A/PLCG2/NOS2/PTAFR/RIPK2/LPL/TMEM106A/CD74/PYCARD/MAPK13/POU2F2/TLR7/CLEC7A/TWIST1/TNF/IL33/IL1RL2/MMP8/CARD9/LILRB2	33
GO:0048568	GO:0048568	embryonic organ development	84/1579	424/17866	1.12990091146307e-12	5.19025450943037e-11	3.32064257681253e-11	CXCL8/FLT3LG/CEBPB/HLX/TP53/SPINT1/RARRES2/VASH2/CTHRC1/JUNB/MICAL2/EFNA1/ENG/PAX8/CASP8/RUNX2/TGFB3/WNT5A/ALDH1A3/ACVR1/MAFB/SH2B3/RARG/MMP14/FOXC1/EPAS1/HIF1A/ID3/HOXA1/ID2/RBP4/BMP4/KDR/STRA6/SOX18/ROR2/PRRX1/MYO3A/RDH10/TBX3/HOXB9/ASCL2/ADM/BMPR1A/SOCS3/TBX2/PHLDA2/KRT19/IGF2/WNT1/FZD5/GSC/CHRNA9/PRDM1/APLNR/RSPO3/RARB/ZIC1/COL2A1/GBX2/GDNF/TWIST1/WNT3A/RNF207/COL13A1/TEAD4/FOXC2/ASB2/NEUROG1…	84
GO:0002224	GO:0002224	toll-like receptor signaling pathway	38/1579	120/17866	1.20861527072973e-12	5.50741806566122e-11	3.52355879348742e-11	CTSS/TNIP1/OAS1/TNFAIP3/NMI/NOD2/IRAK3/NFKBIA/BIRC3/IFI35/TNIP3/RSAD2/CD40/TLR2/TLR5/PIK3AP1/TLR3/IRAK2/IRF1/LYN/IRF7/LTF/BIRC2/TICAM2/MYD88/NR1D1/TICAM1/RAB7B/LY96/ESR1/PLCG2/RIPK2/WDFY1/CAV1/UNC93B1/TLR7/CD14/SMPDL3B	38
GO:0050671	GO:0050671	positive regulation of lymphocyte proliferation	41/1579	137/17866	1.27312792676308e-12	5.7553465641607e-11	3.68217951750524e-11	EBI3/HLA-A/CD70/CCL5/ICOSLG/HLA-E/CD40/PDCD1LG2/LGALS9/VCAM1/IL6/IL15/JAK3/TNFSF9/TFRC/MYD88/IL1B/CD1D/TNFSF13B/TICAM1/ZP4/NCK1/IL12RB1/TAC1/BCL6/CD274/CD38/IL1A/CLCF1/TNFRSF4/IGF2/RIPK2/CD74/PYCARD/CD6/IL7/CARD11/WNT3A/ZP3/FGF10/LILRB2	41
GO:0071357	GO:0071357	cellular response to type I interferon	24/1579	52/17866	1.62834017730731e-12	7.30316980310427e-11	4.67245229493402e-11	IKBKE/OAS1/OAS2/ISG15/SP100/OAS3/IFITM1/SAMHD1/STAT1/TYK2/NLRC5/IRF7/STAT2/JAK1/PTPN2/ADAR/MYD88/IFIT1/WNT5A/USP18/IFI27/IFITM3/IFITM2/TREX1	24
GO:0051250	GO:0051250	negative regulation of lymphocyte activation	44/1579	156/17866	1.87862999816764e-12	8.35990349184598e-11	5.34853376123055e-11	IL4I1/HLA-F/TNFAIP3/ZC3H12A/GAL/PDCD1LG2/LGALS9/CEBPB/HLX/CEACAM1/IRF1/LYN/ZBTB7B/TNFRSF14/PTPN2/IL4R/JAK3/ADORA2A/SOCS1/LRRC32/ID2/RUNX3/INHBA/BMP4/LGALS3/BCL6/CD274/FGR/SMAD7/LST1/GPNMB/BANK1/CD74/HLA-G/PARP3/LAPTM5/SDC4/VSIR/FGL2/PGLYRP2/IL20RB/TNFSF18/PLA2G2D/LILRB2	44
GO:1990266	GO:1990266	neutrophil migration	38/1579	122/17866	2.14677670779275e-12	9.47910087409884e-11	6.06457850867279e-11	CXCL6/CXCL2/CXCL8/NOD2/TREM1/CXCL10/CCL5/CXCL3/CXCL11/CXCL5/CXCL1/SAA1/CXCL9/PECAM1/CCL8/DPP4/CXCL13/CCL2/PIK3CD/IL1R1/MYD88/CCL20/ITGA1/CX3CL1/CCL7/C3AR1/CXCR2/LGALS3/CCL4/ITGB2/SLAMF8/RAC2/CD74/CCL26/C5AR1/CCL3/MCOLN2/RHOH	38
GO:0034340	GO:0034340	response to type I interferon	25/1579	57/17866	2.32460801592986e-12	1.01853594297973e-10	6.51643153939204e-11	IKBKE/OAS1/MX1/OAS2/ISG15/SP100/OAS3/IFITM1/SAMHD1/STAT1/TYK2/NLRC5/IRF7/STAT2/JAK1/PTPN2/ADAR/MYD88/IFIT1/WNT5A/USP18/IFI27/IFITM3/IFITM2/TREX1	25
GO:0045824	GO:0045824	negative regulation of innate immune response	28/1579	71/17866	2.70246706559318e-12	1.17505743554341e-10	7.51783124233313e-11	HLA-F/HLA-B/OAS1/PARP14/HLA-A/TNFAIP3/ISG15/NMI/IRAK3/OAS3/HLA-E/DHX58/SAMHD1/LGALS9/CEACAM1/IFI16/NLRC5/STAT2/TRIM21/PTPN2/GRN/ADAR/USP18/SERPINB9/SLAMF8/HLA-G/TREX1/CD96	28
GO:2000116	GO:2000116	regulation of cysteine-type endopeptidase activity	56/1579	233/17866	2.73204779049938e-12	1.17892001626398e-10	7.54254342161791e-11	IFI6/PSMB9/BIRC3/BID/CASP1/TP63/LGALS9/MMP9/MDM2/IFI16/PML/ROBO1/TNFSF10/NKX3-1/LAMP3/FAS/CARD16/LTF/RPS6KA1/CFLAR/BIRC2/ADORA2A/MALT1/PLAUR/CASP8/TNFSF14/POR/CTSH/PTGS2/PDCD5/NGFR/NLRP1/SERPINB9/JAK2/CASP10/MEFV/ARRB1/LGMN/FOXL2/RIPK2/ACVR1C/PYCARD/LAPTM5/CLEC7A/AIM2/WNT3A/SOX7/CD44/CCK/TNF/COL4A3/TNFSF15/ATP2A3/CARD9/KHDC1L/BLID	56
GO:0042129	GO:0042129	regulation of T cell proliferation	46/1579	170/17866	2.98031127856351e-12	1.27637992802239e-10	8.16607649100662e-11	IL4I1/EBI3/HLA-A/CD70/CCL5/ICOSLG/HLA-E/PDCD1LG2/LGALS9/TNFRSF1B/CEBPB/VCAM1/IRF1/ZBTB7B/TNFRSF14/IL6/IL15/JAK3/TNFSF9/TFRC/IL1B/CD1D/TNFSF13B/ZP4/LRRC32/NCK1/IL12RB1/BMP4/LGALS3/CD274/IL1A/GPNMB/IGF2/RAC2/RIPK2/HLA-G/PYCARD/CD6/SDC4/VSIR/CARD11/IL20RB/TNFSF18/ZP3/PLA2G2D/LILRB2	46
GO:0002832	GO:0002832	negative regulation of response to biotic stimulus	35/1579	107/17866	3.25282094133904e-12	1.38269164790053e-10	8.84624202585683e-11	IL4I1/HLA-F/HLA-B/OAS1/PARP14/HLA-A/TNFAIP3/ISG15/NMI/IRAK3/OAS3/HLA-E/DHX58/SAMHD1/LGALS9/CEACAM1/IFI16/NLRC5/STAT2/TRIM21/MICB/CARD16/PTPN2/LTF/GRN/ADAR/AHR/USP18/SIGIRR/SERPINB9/SLAMF8/HLA-G/TREX1/FGL2/CD96	35
GO:1903706	GO:1903706	regulation of hemopoiesis	73/1579	352/17866	3.57658736360534e-12	1.50905493504415e-10	9.65469431017674e-11	IL4I1/HLA-B/B2M/ISG15/NFKBIA/IL34/ZC3H12A/VNN1/LGALS9/STAT1/CEBPB/HLX/TLR3/CEACAM1/CSF1/IRF1/IL15RA/LYN/IRF7/ZBTB7B/NFKBIZ/IL15/CSF3/PRKCZ/PTPN2/LTF/NFAM1/IL4R/JAK3/CD83/TNFSF9/IL7R/MALT1/CASP8/SOCS1/MAFB/RARG/MMP14/HIF1A/FOXO3/RASGRP1/ID2/RUNX3/ESRRA/INHBA/IL12RB1/BMP4/BCL6/RAB7B/ROR2/GPR68/SMAD7/SLAMF8/FOXP1/RIPK2/PRDM1/CD74/HLA-G/VSIR/IL7/PLA2G3/CARD11/FGL2/IKZF3/PGLYRP2/TNF/TNFSF18/CCL3/IL1RL…	73
GO:0044403	GO:0044403	biological process involved in symbiotic interaction	64/1579	289/17866	3.88069417454185e-12	1.62532603074929e-10	1.03985783531454e-10	TNIP1/CXCL6/CXCL8/LY6E/APOL1/TREM1/CCL5/ICAM1/PTX3/IFITM1/CLDN1/ZC3H12A/TRIM22/LGALS9/TRIM14/IGF2R/TRIM34/F11R/TRIM25/PML/ITGA5/TNFRSF14/CCL8/TRIM21/DPP4/PLSCR1/LTF/POU2F3/FN1/LGALS1/TFRC/MYD88/LRRC15/TRIM38/ANPEP/IFIT1/IFI27/SLC1A5/STOM/ITGA2/IFITM3/EGFR/SERPINB9/NECTIN1/CCL4/TMPRSS2/CAMP/IFITM2/TNFRSF4/HMGA2/CD74/CAV1/ITGB6/AGTR1/PGLYRP2/CHMP4C/NECTIN4/APOE/TRIML2/FCN3/CCL3/CIITA/CARD9/HPN	64
GO:0048732	GO:0048732	gland development	84/1579	434/17866	4.13675623232112e-12	1.71992434301468e-10	1.10038033625015e-10	ELF3/OAS2/LY6E/TNFAIP3/STAT5A/TP63/CLDN1/TGM2/IGF2R/WNT10A/CEBPB/HLX/CEACAM1/CSF1/PML/HMOX1/ROBO1/ZBTB7B/NKX3-1/ORAI1/IL6/CPT1A/RPS6KA1/CFLAR/ASS1/PAX8/VDR/TGFB3/STAT6/CYP7B1/WNT5A/TNFRSF11A/ALDH1A3/MAFB/RARG/LMO4/SERPINE2/FOXC1/SEMA3C/ITGA2/HIF1A/TGFBR3/EGFR/NEURL1/HK2/PCSK9/NR0B1/ID2/MET/BMP4/STRA6/JAK2/TBX3/ESR1/HOXB9/BMPR1A/SERPINA5/ARID5B/NRG1/LSR/PRLR/TBX2/PITX1/IGF2/WNT1/WT1/GATA6/PNPT1/CA…	84
GO:0071621	GO:0071621	granulocyte chemotaxis	38/1579	125/17866	4.94498064998355e-12	2.04105867987727e-10	1.30583699544188e-10	CXCL6/CXCL2/CXCL8/NOD2/TREM1/CXCL10/CCL5/CXCL3/CXCL11/CXCL5/CXCL1/IL34/SAA1/CSF1/CXCL9/RARRES2/CCL8/DPP4/CXCL13/CCL2/PIK3CD/CCL20/ITGA1/CX3CL1/CCL7/C3AR1/CXCR2/LGALS3/CCL4/ITGB2/RAC2/CD74/CCL26/C5AR1/CSF1R/TNFSF18/CCL3/CMKLR1	38
GO:0010876	GO:0010876	lipid localization	85/1579	443/17866	4.98086883300681e-12	2.04108121387099e-10	1.30585141233393e-10	C3/IKBKE/C1QTNF1/PLA2G4C/STARD10/APOL3/APOL1/DRD4/APOL6/NFKBIA/APOL2/ZC3H12A/GAL/BDKRB2/CEACAM1/ABCA13/PLA2G4A/ABCA4/ABCC1/UGCG/SELENOM/NFKB1/NKX3-1/DGAT2/IL6/AQP9/PTGES/SLCO2B1/PLSCR1/P2RX4/CPT1A/PRELID2/PTPN2/ACSL5/FURIN/ENPP1/IL1B/TNFRSF11A/TNFAIP8L3/ABCC4/APOC1/SLCO3A1/FABP6/ANO9/PLA2R1/PCSK9/ACSL4/RBP4/INHBA/FFAR2/ACSL1/TAC1/ATP8B3/STRA6/LDLRAP1/PRKCD/ABCC3/ATP10A/PLA2G2A/SERPINA5/ATP8B4/ABC…	85
GO:0060337	GO:0060337	type I interferon signaling pathway	23/1579	50/17866	5.17903009008587e-12	2.10712538522351e-10	1.34810542645694e-10	IKBKE/OAS1/OAS2/ISG15/SP100/OAS3/IFITM1/SAMHD1/STAT1/TYK2/NLRC5/IRF7/STAT2/JAK1/PTPN2/ADAR/MYD88/WNT5A/USP18/IFI27/IFITM3/IFITM2/TREX1	23
GO:0050673	GO:0050673	epithelial cell proliferation	84/1579	436/17866	5.32669158694305e-12	2.15183228930692e-10	1.37670819514721e-10	B2M/SGPP2/TNFAIP3/NOD2/PTPRN/B4GALT1/STAT5A/TP63/CLDN1/NRP2/STAT1/ALOX5/WNT10B/CEBPB/CEACAM1/EHF/HMOX1/ROBO1/NKX3-1/VASH2/IL6/SCN5A/LOXL2/CCL2/RPS6KA1/GRN/CFLAR/GLUL/PIK3CD/EGFL7/VEGFC/NR1D1/IGFBP4/VDR/STAT6/CYP7B1/WNT5A/ECM1/CDKN2B/MMP14/HIF1A/CXCL12/ATOH8/TGFBR3/EGFR/FST/ID1/ID2/RUNX3/NGFR/BMP4/KDR/ACVRL1/CD34/EREG/ESR1/BMPR1A/GDF5/IGF2/APLNR/CAV1/AREG/LAMB1/BMP2/LRG1/TWIST1/SNAI2/WNT3A/TIE1/BM…	84
GO:0032102	GO:0032102	negative regulation of response to external stimulus	81/1579	414/17866	5.65867680075967e-12	2.26984669416388e-10	1.45221194101038e-10	HLA-F/HLA-B/OAS1/PARP14/C1QTNF1/HLA-A/TNFAIP3/ISG15/NMI/NOD2/RHBDF2/IRAK3/OAS3/HLA-E/DHX58/SAA1/SAMHD1/LGALS9/PTGER4/TNFRSF1B/ALOX5/CEACAM1/IFI16/NLRC5/LYN/ROBO1/NFKB1/STAT2/TRIM21/DPP4/MICB/CXCL13/TNFAIP6/GP1BA/CARD16/CCL2/PTPN2/LTF/GRN/ADAR/PLAU/HCK/FURIN/ADORA2A/SIRPA/NT5E/NR1D1/WNT5A/USP18/SIGIRR/CX3CL1/SH2B3/SERPINE2/KREMEN1/SEMA3C/SERPINB9/CD34/PRKCD/FGR/MEFV/SLAMF8/SOCS3/SPP1/LRFN5/HLA-G/G…	81
GO:0002440	GO:0002440	production of molecular mediator of immune response	52/1579	211/17866	5.93014321914344e-12	2.36210459973713e-10	1.51123708683655e-10	BST2/HLA-F/B2M/HLA-A/NOD2/TREM1/IRAK3/LACC1/HLA-E/RSAD2/CD40/SAMHD1/TNFRSF1B/TLR3/HMOX1/DDX58/TNFRSF14/IL6/TNFSF13/PRKCZ/IL4R/JAK3/TFRC/IL1R1/MALT1/TRAF2/IL1B/TGFB3/STAT6/WNT5A/TICAM1/IL18R1/ANGPT1/RBP4/FFAR2/BCL6/CGAS/SMAD7/PLCG2/CLCF1/HLA-DOB/TNFRSF4/FZD5/CD74/HLA-G/PARP3/LAPTM5/TREX1/CLEC7A/RAET1G/CD96/TNF	52
GO:0001501	GO:0001501	skeletal system development	92/1579	499/17866	6.75518661099852e-12	2.67205159279497e-10	1.70953626076585e-10	CHI3L1/SLC39A14/TP63/TGM2/FMN1/PTGER4/MMP9/WNT10B/NOTUM/TP53/PAPSS2/TIMP1/TNFRSF11B/LOXL2/LTF/HAPLN3/LRRK1/ENG/BGN/VDR/RUNX2/TGFB3/WNT5A/ECM1/FLI1/SH2B3/POR/RARG/MMP14/FOXC1/ADAMTS4/HIF1A/FST/HOXA1/RUNX3/ESRRA/RBP4/BMP4/ACVRL1/ROR2/GPR68/PRRX1/MSX2/FGR/RDH10/TBX3/HOXB9/SMAD7/BMPR1A/ARID5B/FOXP1/PITX1/SNX10/GDF5/RFLNA/IGF2/WNT1/SP5/HMGA2/GSC/ALPL/RANBP3L/GREM1/STC1/RARB/ITGB6/MMP13/COL2A1/BMP2/COL…	92
GO:0043410	GO:0043410	positive regulation of MAPK cascade	89/1579	477/17866	7.68304674025418e-12	3.01811270568881e-10	1.93094067620762e-10	C1QTNF1/CHI3L1/NOD2/DRD4/CCL5/ICAM1/IL34/ZC3H12A/SH3RF2/CD40/LGALS9/TLR3/CRACR2A/ROBO1/SPHK1/TRAF1/CCL8/IL6/MAP3K11/SHC1/PRKCZ/CCL2/EFNA1/CFLAR/MYD88/IGFBP4/TRAF2/IL1B/CCL20/DKK1/WNT5A/TNFRSF11A/CAVIN3/TNFAIP8L3/EIF2AK2/CX3CL1/CCL7/ANGPT1/EGFR/TPBG/RASGRP1/GRM4/BMP4/KDR/ROR2/CCL4/ARRB1/GDF15/PLA2G2A/FGFR4/NRG1/GPNMB/PLCG2/BANK1/IGF2/RIPK2/ALKAL2/FZD10/FZD5/IGFBP6/ADRB2/IL11/TMEM106A/CD74/PYCARD/L…	89
GO:0002698	GO:0002698	negative regulation of immune effector process	35/1579	110/17866	7.99072527946368e-12	3.07534940485305e-10	1.96755980921076e-10	BST2/IL4I1/HLA-F/HLA-B/HLA-A/NOD2/IRAK3/HLA-E/ZC3H12A/LGALS9/HLX/CEACAM1/HMOX1/ZBTB7B/GRN/IL4R/JAK3/IL7R/AHR/TGFB3/ANGPT1/LGALS3/BCL6/CR1L/SERPINB9/SMAD7/SLAMF8/HLA-G/PARP3/FGL2/CD96/PGLYRP2/IL20RB/TNF/TNFSF18	35
GO:0032611	GO:0032611	interleukin-1 beta production	35/1579	110/17866	7.99072527946368e-12	3.07534940485305e-10	1.96755980921076e-10	TNFAIP3/NOD2/CASP1/GBP5/ZC3H12A/LGALS9/IFI16/PML/SPHK1/GSDMD/IL6/ORM1/CARD16/MALT1/MYD88/SIRPA/CASP8/WNT5A/CX3CL1/NLRP1/JAK2/MEFV/FOXP1/PANX1/ORM2/RIPK2/LPL/FZD5/TMEM106A/PYCARD/CLEC7A/AIM2/TNF/CCL3/ACP5	35
GO:0032651	GO:0032651	regulation of interleukin-1 beta production	35/1579	110/17866	7.99072527946368e-12	3.07534940485305e-10	1.96755980921076e-10	TNFAIP3/NOD2/CASP1/GBP5/ZC3H12A/LGALS9/IFI16/PML/SPHK1/GSDMD/IL6/ORM1/CARD16/MALT1/MYD88/SIRPA/CASP8/WNT5A/CX3CL1/NLRP1/JAK2/MEFV/FOXP1/PANX1/ORM2/RIPK2/LPL/FZD5/TMEM106A/PYCARD/CLEC7A/AIM2/TNF/CCL3/ACP5	35
GO:0032612	GO:0032612	interleukin-1 production	38/1579	127/17866	8.47602371174973e-12	3.2186287374751e-10	2.05922765544404e-10	TNFAIP3/NOD2/CASP1/GBP5/SAA1/ZC3H12A/LGALS9/CEACAM1/IFI16/PML/SPHK1/GSDMD/IL6/ORM1/CARD16/MALT1/MYD88/SIRPA/CASP8/WNT5A/CX3CL1/NLRP1/JAK2/MEFV/FOXP1/PANX1/ORM2/RIPK2/LPL/FZD5/TMEM106A/PYCARD/CLEC7A/AIM2/TNF/IL1R2/CCL3/ACP5	38
GO:0032652	GO:0032652	regulation of interleukin-1 production	38/1579	127/17866	8.47602371174973e-12	3.2186287374751e-10	2.05922765544404e-10	TNFAIP3/NOD2/CASP1/GBP5/SAA1/ZC3H12A/LGALS9/CEACAM1/IFI16/PML/SPHK1/GSDMD/IL6/ORM1/CARD16/MALT1/MYD88/SIRPA/CASP8/WNT5A/CX3CL1/NLRP1/JAK2/MEFV/FOXP1/PANX1/ORM2/RIPK2/LPL/FZD5/TMEM106A/PYCARD/CLEC7A/AIM2/TNF/IL1R2/CCL3/ACP5	38
GO:0048771	GO:0048771	tissue remodeling	46/1579	175/17866	9.00621418268149e-12	3.39731099235455e-10	2.17354573025049e-10	ELF3/TNFAIP3/TGM2/CEACAM1/MDM2/TP53/CTHRC1/IL6/IL15/TIMP1/TNFRSF11B/LRRK1/TFRC/BGN/VDR/TGFB3/TCIRG1/TNFRSF11A/TMBIM1/MMP14/FOXC1/EPAS1/SEMA3C/HIF1A/DDR2/EGFR/ACVRL1/CD38/IL1A/GPNMB/SPP1/SNX10/GDF5/RAC2/ADRB2/GREM1/RSPO3/CAV1/IL7/PTH1R/TIE1/FOXC2/CSF1R/TMEM119/FGF10/ACP5	46
GO:0002474	GO:0002474	antigen processing and presentation of peptide antigen via MHC class I	17/1579	28/17866	9.4211937382962e-12	3.530468390351e-10	2.25873772312891e-10	ERAP1/HLA-C/TAPBP/HLA-F/HLA-B/B2M/IFI30/HLA-H/TAP2/ERAP2/HLA-A/TAPBPL/TAP1/HLA-E/CALR/MR1/HLA-G	17
GO:0007162	GO:0007162	negative regulation of cell adhesion	65/1579	302/17866	1.00451369657703e-11	3.73967974882534e-10	2.39258783457151e-10	IL4I1/C1QTNF1/RDX/ZC3H12A/PDCD1LG2/LGALS9/CEBPB/HLX/CEACAM1/IRF1/CDKN2A/ZBTB7B/TNFRSF14/FBLN1/IL1RN/PTPN2/IL4R/JAK3/GBP1/CYP1B1/LGALS1/SIPA1/ADORA2A/ASS1/FXYD5/SOCS1/CX3CL1/SH2B3/MMP14/SERPINE2/ANGPT1/CXCL12/LRRC32/MELTF/RUNX3/BMP4/ACVRL1/LGALS3/BCL6/CD274/JAK2/PRKCD/PLXNC1/FAM107A/SMAD7/GPNMB/WNT1/CD74/HLA-G/MUC1/LAPTM5/ADTRP/SDC4/VSIR/ABCA12/BMP2/FGL2/SNAI2/TACSTD2/IL20RB/TNFSF18/PLA2G2D/CDSN/C…	65
GO:0019079	GO:0019079	viral genome replication	38/1579	128/17866	1.1041420723221e-11	4.06593363074824e-10	2.60131989755515e-10	BST2/TNIP1/OAS1/MX1/CXCL8/OAS2/ISG15/APOBEC3G/CCL5/OAS3/IFIH1/RSAD2/OASL/IFITM1/PARP10/ZC3H12A/APOBEC3C/IFI16/SLPI/CCL8/PLSCR1/APOBEC3F/APOBEC3D/CCL2/LTF/FAM111A/ADAR/ISG20/IFIT1/APOBEC3B/EIF2AK2/IFI27/STOM/IFITM3/IFITM2/HMGA2/ADARB1/TNF	38
GO:0002720	GO:0002720	positive regulation of cytokine production involved in immune response	26/1579	65/17866	1.10642505752454e-11	4.06593363074824e-10	2.60131989755515e-10	HLA-F/B2M/HLA-A/NOD2/LACC1/HLA-E/RSAD2/DDX58/TNFRSF14/IL6/PRKCZ/IL1R1/MALT1/TRAF2/IL1B/WNT5A/TICAM1/IL18R1/FFAR2/PLCG2/FZD5/CD74/HLA-G/LAPTM5/CLEC7A/RAET1G	26
GO:0022408	GO:0022408	negative regulation of cell-cell adhesion	49/1579	195/17866	1.13320796473037e-11	4.13766190198985e-10	2.64721050870211e-10	IL4I1/C1QTNF1/RDX/ZC3H12A/PDCD1LG2/LGALS9/CEBPB/HLX/CEACAM1/IRF1/ZBTB7B/TNFRSF14/IL1RN/PTPN2/IL4R/JAK3/ADORA2A/ASS1/FXYD5/SOCS1/SH2B3/SERPINE2/CXCL12/LRRC32/RUNX3/BMP4/LGALS3/BCL6/CD274/JAK2/PRKCD/SMAD7/GPNMB/WNT1/CD74/HLA-G/LAPTM5/ADTRP/SDC4/VSIR/ABCA12/BMP2/FGL2/IL20RB/TNFSF18/PLA2G2D/CDSN/CCL28/LILRB2	49
GO:0002705	GO:0002705	positive regulation of leukocyte mediated immunity	38/1579	129/17866	1.4336403079678e-11	5.20128356317489e-10	3.32769879060309e-10	C3/HLA-F/HLA-B/B2M/HLA-H/HLA-A/NOD2/HLA-E/RSAD2/CD40/DDX58/IL6/TNFSF13/PRKCZ/TFRC/IL1R1/MALT1/TRAF2/IL1B/MR1/STAT6/CD1D/TICAM1/IL18R1/RASGRP1/IL12RB1/ITGB2/PLCG2/NOS2/CLCF1/PTAFR/FZD5/ITGAM/HLA-G/CLEC7A/RAET1G/TNF/ZP3	38
GO:0032731	GO:0032731	positive regulation of interleukin-1 beta production	25/1579	62/17866	2.23182826211556e-11	8.04588213987991e-10	5.14762787704469e-10	NOD2/CASP1/GBP5/LGALS9/IFI16/GSDMD/IL6/ORM1/MALT1/MYD88/CASP8/WNT5A/NLRP1/JAK2/PANX1/ORM2/RIPK2/LPL/FZD5/TMEM106A/PYCARD/CLEC7A/AIM2/TNF/CCL3	25
GO:0046631	GO:0046631	alpha-beta T cell activation	42/1579	155/17866	2.48950091833359e-11	8.89531879016643e-10	5.69108398350757e-10	EBI3/HLA-A/RELB/HLA-E/RSAD2/ZC3H12A/LGALS9/PTGER4/HLX/CRACR2A/IRF1/ZBTB7B/TNFRSF14/NFKBIZ/IL6/IL15/PRKCZ/BCL3/IL4R/JAK3/CD83/ELF4/ADORA2A/MALT1/TCIRG1/STAT6/SOCS1/IL18R1/RUNX3/IL12RB1/BCL6/CD274/SMAD7/FOXP1/DOCK2/RIPK2/PRDM1/VSIR/TNFSF18/ITK/PLA2G2D/GPR18	42
GO:0030278	GO:0030278	regulation of ossification	35/1579	114/17866	2.49868505341754e-11	8.89531879016643e-10	5.69108398350757e-10	ISG15/PTGER4/ALOX5/WNT10B/CSF1/NOTUM/SRGN/LTF/ENPP1/RUNX2/TGFB3/DKK1/WNT5A/ECM1/ACVR1/KREMEN1/KREMEN2/HIF1A/DDR2/ESRRA/TAC1/BMP4/SMAD7/BMPR1A/RFLNA/SMAD6/ADRB2/GREM1/BMP2/TWIST1/CYP27B1/PHOSPHO1/CCL3/TMEM119/COMP	35
GO:0006953	GO:0006953	acute-phase response	22/1579	49/17866	2.74040077738364e-11	9.67373182727381e-10	6.18910030788401e-10	SAA2/LCN2/APOL2/HP/SAA1/CEBPB/IL6/PTGES/PLSCR1/ORM1/FN1/ASS1/IL1B/TNFRSF11A/SIGIRR/PTGS2/IL1A/SERPINA3/ORM2/TFR2/TNF/SAA4	22
GO:0045619	GO:0045619	regulation of lymphocyte differentiation	45/1579	174/17866	2.75130715593111e-11	9.67373182727381e-10	6.18910030788401e-10	IL4I1/ZC3H12A/VNN1/LGALS9/HLX/IRF1/IL15RA/ZBTB7B/NFKBIZ/IL15/PRKCZ/PTPN2/NFAM1/IL4R/JAK3/CD83/TNFSF9/IL7R/MALT1/SOCS1/MMP14/RASGRP1/ID2/RUNX3/INHBA/IL12RB1/BMP4/BCL6/SMAD7/SLAMF8/RIPK2/PRDM1/CD74/HLA-G/VSIR/IL7/CARD11/FGL2/IKZF3/PGLYRP2/TNFSF18/IL1RL2/CYP26B1/RHOH/LILRB2	45
GO:0032479	GO:0032479	regulation of type I interferon production	31/1579	93/17866	3.22474563841929e-11	1.12000921685587e-09	7.16564146354787e-10	OAS1/OAS2/ISG15/NMI/RELB/OAS3/IFIH1/DHX58/DTX4/STAT1/TLR2/TLR3/CYLD/IRF1/IRF7/DDX58/TRIM21/MYD88/SIRPA/REL/TICAM1/CGAS/PLCG2/RNF135/RIPK2/PYCARD/TREX1/TLR7/IRF5/CD14/IRF8	31
GO:0032606	GO:0032606	type I interferon production	31/1579	93/17866	3.22474563841929e-11	1.12000921685587e-09	7.16564146354787e-10	OAS1/OAS2/ISG15/NMI/RELB/OAS3/IFIH1/DHX58/DTX4/STAT1/TLR2/TLR3/CYLD/IRF1/IRF7/DDX58/TRIM21/MYD88/SIRPA/REL/TICAM1/CGAS/PLCG2/RNF135/RIPK2/PYCARD/TREX1/TLR7/IRF5/CD14/IRF8	31
GO:0019885	GO:0019885	antigen processing and presentation of endogenous peptide antigen via MHC class I	13/1579	17/17866	3.25146368990691e-11	1.12244467743695e-09	7.18122315435898e-10	ERAP1/HLA-C/TAPBP/HLA-F/HLA-B/B2M/HLA-H/TAP2/ERAP2/HLA-A/TAP1/HLA-E/HLA-G	13
GO:0002706	GO:0002706	regulation of lymphocyte mediated immunity	43/1579	163/17866	3.76230760725007e-11	1.29097012836725e-09	8.25942228046908e-10	IL4I1/C3/HLA-F/HLA-B/B2M/HLA-H/HLA-A/NOD2/HLA-E/RSAD2/CD40/LGALS9/TNFRSF1B/CEACAM1/IL6/TNFSF13/PRKCZ/TFRC/IL1R1/IL7R/MALT1/AHR/TRAF2/IL1B/MR1/STAT6/CD1D/IL18R1/RASGRP1/IL12RB1/BCL6/CR1L/SERPINB9/SMAD7/CLCF1/FZD5/HLA-G/PARP3/RAET1G/CD96/IL20RB/TNF/ZP3	43
GO:0010952	GO:0010952	positive regulation of peptidase activity	48/1579	195/17866	4.02433813132363e-11	1.37261257461194e-09	8.78175771234945e-10	PSME1/PSME2/BID/CASP1/LGALS9/IFI16/LYN/PML/ROBO1/TNFSF10/NKX3-1/FBLN1/FAS/EFNA1/GRN/CFLAR/FN1/MALT1/CASP8/CTSH/CLDN4/PDCD5/NGFR/NLRP1/JAK2/CASP10/MEFV/ARRB1/LGMN/FOXL2/RIPK2/ACVR1C/PYCARD/LAPTM5/CAV1/VSIR/CLEC7A/AIM2/WNT3A/SOX7/CCK/TNF/COL4A3/TNFSF15/ATP2A3/CARD9/KHDC1L/BLID	48
GO:0032635	GO:0032635	interleukin-6 production	43/1579	164/17866	4.67025431532355e-11	1.57406914675047e-09	1.00706449328248e-09	HLA-B/TNFAIP3/NOD2/IRAK3/IFIH1/ZC3H12A/LGALS9/TLR2/CEBPB/TLR3/DDX58/IL6/ORM1/MYD88/SIRPA/IL1B/WNT5A/CX3CL1/TICAM1/RAB7B/EREG/ARRB1/IL1A/PLCG2/NOS2/BANK1/PTAFR/RIPK2/LPL/TMEM106A/CD74/PYCARD/MAPK13/POU2F2/TLR7/CLEC7A/TWIST1/TNF/IL33/IL1RL2/MMP8/CARD9/LILRB2	43
GO:0032675	GO:0032675	regulation of interleukin-6 production	43/1579	164/17866	4.67025431532355e-11	1.57406914675047e-09	1.00706449328248e-09	HLA-B/TNFAIP3/NOD2/IRAK3/IFIH1/ZC3H12A/LGALS9/TLR2/CEBPB/TLR3/DDX58/IL6/ORM1/MYD88/SIRPA/IL1B/WNT5A/CX3CL1/TICAM1/RAB7B/EREG/ARRB1/IL1A/PLCG2/NOS2/BANK1/PTAFR/RIPK2/LPL/TMEM106A/CD74/PYCARD/MAPK13/POU2F2/TLR7/CLEC7A/TWIST1/TNF/IL33/IL1RL2/MMP8/CARD9/LILRB2	43
GO:0032609	GO:0032609	interferon-gamma production	34/1579	111/17866	5.15267922890708e-11	1.71635443788624e-09	1.09809636752701e-09	EBI3/BTN3A2/HLA-A/BTN3A1/ISG15/NOD2/ZC3H12A/PDCD1LG2/LGALS9/TLR3/BCL3/IL1R1/SIRPA/IL1B/WNT5A/IL18R1/RASGRP1/INHBA/IL12RB1/CD274/RIPK2/FZD5/PYCARD/LAPTM5/VSIR/TLR7/CLEC7A/CD14/CD96/PGLYRP2/IL20RB/TNF/IRF8/ZP3	34
GO:0032649	GO:0032649	regulation of interferon-gamma production	34/1579	111/17866	5.15267922890708e-11	1.71635443788624e-09	1.09809636752701e-09	EBI3/BTN3A2/HLA-A/BTN3A1/ISG15/NOD2/ZC3H12A/PDCD1LG2/LGALS9/TLR3/BCL3/IL1R1/SIRPA/IL1B/WNT5A/IL18R1/RASGRP1/INHBA/IL12RB1/CD274/RIPK2/FZD5/PYCARD/LAPTM5/VSIR/TLR7/CLEC7A/CD14/CD96/PGLYRP2/IL20RB/TNF/IRF8/ZP3	34
GO:0031663	GO:0031663	lipopolysaccharide-mediated signaling pathway	24/1579	60/17866	6.8610824837429e-11	2.27213522252323e-09	1.45367610518469e-09	TNFAIP3/CCL5/NFKBIA/TLR2/IRAK2/LYN/CARD16/CCL2/LTF/HCK/MALT1/MYD88/IL1B/SIGIRR/CX3CL1/TICAM1/LY96/PLCG2/PTAFR/RIPK2/CD6/CD14/TNF/CCL3	24
GO:0071675	GO:0071675	regulation of mononuclear cell migration	34/1579	113/17866	8.88133127772902e-11	2.92416548889852e-09	1.87083473583802e-09	CXCL10/CCL5/IL34/LGALS9/CSF1/LYN/RARRES2/TNFRSF14/CXCL13/CCL2/TMEM102/CALR/CCL20/WNT5A/ECM1/CCL7/C3AR1/CXCL12/SLC8B1/LGALS3/CCL4/LGMN/SLAMF8/PYCARD/GREM1/ADTRP/AIRE/C5AR1/CSF1R/TNF/TNFSF18/DOCK8/CCL3/CMKLR1	34
GO:0050731	GO:0050731	positive regulation of peptidyl-tyrosine phosphorylation	47/1579	193/17866	9.53305385003553e-11	3.12070544424152e-09	1.99657788438131e-09	PARP14/NOD2/CCL5/ICAM1/IL34/PARP9/CD40/TP53/LYN/ITGA5/PECAM1/TNFRSF14/IL6/IL15/CSF3/EFNA1/LRRK1/ACVR1/TNFRSF18/ANGPT1/NEURL1/SRCIN1/JAK2/EREG/BTC/NRG1/PLCG2/CLCF1/BANK1/IGF2/RIPK2/ALKAL2/IL11/CD74/GREM1/AREG/CLEC7A/TEC/WNT3A/IL31RA/CD44/CCK/CSF1R/TNF/TNFSF18/VTN/FGF10	47
GO:0031348	GO:0031348	negative regulation of defense response	56/1579	254/17866	1.03181735166632e-10	3.35841807719506e-09	2.1486626595301e-09	HLA-F/HLA-B/OAS1/PARP14/HLA-A/TNFAIP3/ISG15/NMI/NOD2/RHBDF2/IRAK3/OAS3/HLA-E/DHX58/SAA1/SAMHD1/LGALS9/PTGER4/TNFRSF1B/ALOX5/CEACAM1/IFI16/NLRC5/LYN/NFKB1/STAT2/TRIM21/MICB/TNFAIP6/PTPN2/GRN/ADAR/HCK/FURIN/ADORA2A/SIRPA/NT5E/NR1D1/USP18/CX3CL1/SERPINB9/PRKCD/FGR/MEFV/SLAMF8/SOCS3/LRFN5/HLA-G/TREX1/FGL2/CD96/SMPDL3B/CCK/IL20RB/APOE/ACP5	56
GO:0043281	GO:0043281	regulation of cysteine-type endopeptidase activity involved in apoptotic process	49/1579	207/17866	1.11808443467065e-10	3.61852780675227e-09	2.31507674212307e-09	IFI6/BIRC3/BID/CASP1/TP63/LGALS9/MMP9/MDM2/PML/ROBO1/TNFSF10/NKX3-1/LAMP3/FAS/CARD16/RPS6KA1/CFLAR/BIRC2/ADORA2A/MALT1/PLAUR/CASP8/TNFSF14/POR/CTSH/PTGS2/PDCD5/NGFR/NLRP1/SERPINB9/JAK2/CASP10/ARRB1/FOXL2/ACVR1C/PYCARD/LAPTM5/CLEC7A/WNT3A/SOX7/CD44/CCK/TNF/COL4A3/TNFSF15/ATP2A3/CARD9/KHDC1L/BLID	49
GO:0002702	GO:0002702	positive regulation of production of molecular mediator of immune response	34/1579	114/17866	1.15939559230614e-10	3.73102671964733e-09	2.3870517636419e-09	HLA-F/B2M/HLA-A/NOD2/LACC1/HLA-E/RSAD2/CD40/DDX58/TNFRSF14/IL6/TNFSF13/PRKCZ/IL4R/TFRC/IL1R1/MALT1/TRAF2/IL1B/STAT6/WNT5A/TICAM1/IL18R1/RBP4/FFAR2/PLCG2/CLCF1/TNFRSF4/FZD5/CD74/HLA-G/LAPTM5/CLEC7A/RAET1G	34
GO:0002688	GO:0002688	regulation of leukocyte chemotaxis	35/1579	120/17866	1.23311315857675e-10	3.94596210744561e-09	2.52456401832804e-09	CXCL8/NOD2/CXCL10/CCL5/IL34/LGALS9/CSF1/LYN/RARRES2/IL6/DPP4/CXCL13/CCL2/TMEM102/CALR/VEGFC/WNT5A/CCL7/C3AR1/CXCL12/SLC8B1/CXCR2/CCL4/LGMN/SLAMF8/GPSM3/RAC2/CD74/GREM1/C5AR1/CSF1R/TNFSF18/CCL3/CMKLR1/GPR18	35
GO:0030593	GO:0030593	neutrophil chemotaxis	32/1579	103/17866	1.25558970544541e-10	3.99544076101511e-09	2.55621967671391e-09	CXCL6/CXCL2/CXCL8/NOD2/TREM1/CXCL10/CCL5/CXCL3/CXCL11/CXCL5/CXCL1/SAA1/CXCL9/CCL8/DPP4/CXCL13/CCL2/PIK3CD/CCL20/ITGA1/CX3CL1/CCL7/C3AR1/CXCR2/LGALS3/CCL4/ITGB2/RAC2/CD74/CCL26/C5AR1/CCL3	32
GO:0030099	GO:0030099	myeloid cell differentiation	71/1579	364/17866	1.35109282241829e-10	4.27545817583032e-09	2.7353703808258e-09	UBD/B2M/ISG15/RELB/NFKBIA/IL34/MMP9/STAT1/TLR2/CEBPB/TLR3/CEACAM1/CSF1/SLC11A2/IFI16/LYN/PML/IRF7/IL15/JUNB/CSF3/PTPN2/LTF/SBNO2/JAK3/LRRK1/ADAR/BATF2/PIK3CD/TFRC/MT1G/CASP8/TCIRG1/TNFRSF11A/FLI1/MAFB/SH2B3/CDKN2B/RARG/EPAS1/HIF1A/FOXO3/IKZF1/TGFBR3/MYH9/ID2/ESRRA/INHBA/SH3PXD2A/BMP4/BCL6/RAB7B/JAK2/ROR2/GPR68/FOXP1/SNX10/IL11/CD74/ITGB6/PLA2G3/NRROS/IL31RA/CSF1R/LTBR/TNF/IRF8/OSCAR/CCL3/ADGRF5/P…	71
GO:0032732	GO:0032732	positive regulation of interleukin-1 production	26/1579	72/17866	1.65385824007443e-10	5.20462792014584e-09	3.3298384571897e-09	NOD2/CASP1/GBP5/SAA1/LGALS9/IFI16/GSDMD/IL6/ORM1/MALT1/MYD88/CASP8/WNT5A/NLRP1/JAK2/PANX1/ORM2/RIPK2/LPL/FZD5/TMEM106A/PYCARD/CLEC7A/AIM2/TNF/CCL3	26
GO:1901652	GO:1901652	response to peptide	88/1579	497/17866	1.75022338826092e-10	5.47762220853527e-09	3.50449587632117e-09	TNFAIP3/SLC39A14/NOD2/ICAM1/PTPRN/NFKBIA/RAB13/LCN2/STAT5A/NAMPT/AKR1B1/CD40/GAL/MMP9/STAT1/TLR2/CEACAM1/MDM2/VCAM1/TP53/LYN/ABCC1/TNFSF10/NFKB1/ZBTB7B/RARRES2/STAT2/CASP4/SHC1/TIMP1/PKM/PRKCZ/PTPN2/CFLAR/JAK3/AGTRAP/ASS1/ENPP1/HDAC9/IL1B/SLC2A4/STAT6/SOCS1/IRS4/NR4A2/POR/PTGS2/FOXO3/CXCL12/TGFBR3/PCSK9/ID1/ESRRA/NCK1/NGFR/NLRP1/JAK2/PRKCD/EREG/CYSLTR2/GDF15/ADM/LGMN/SOCS3/LPIN3/SH2B2/MMP3/IGF2/S…	88
GO:0002709	GO:0002709	regulation of T cell mediated immunity	28/1579	83/17866	2.09112272526515e-10	6.50876231863951e-09	4.1642029766281e-09	IL4I1/HLA-F/HLA-B/B2M/HLA-H/HLA-A/NOD2/HLA-E/RSAD2/TNFRSF1B/CEACAM1/IL6/PRKCZ/IL1R1/IL7R/MALT1/AHR/TRAF2/IL1B/MR1/CD1D/IL18R1/IL12RB1/SMAD7/FZD5/HLA-G/IL20RB/ZP3	28
GO:0002573	GO:0002573	myeloid leukocyte differentiation	48/1579	206/17866	3.07965014255916e-10	9.53352565870488e-09	6.09939862330653e-09	UBD/RELB/IL34/MMP9/TLR2/CEBPB/TLR3/CEACAM1/CSF1/IFI16/LYN/IRF7/IL15/JUNB/CSF3/PTPN2/LTF/SBNO2/LRRK1/BATF2/PIK3CD/TFRC/MT1G/CASP8/TCIRG1/TNFRSF11A/MAFB/MYH9/ID2/ESRRA/INHBA/SH3PXD2A/BMP4/ROR2/GPR68/FOXP1/SNX10/CD74/ITGB6/PLA2G3/NRROS/IL31RA/CSF1R/LTBR/TNF/OSCAR/CCL3/POU4F2	48
GO:0002483	GO:0002483	antigen processing and presentation of endogenous peptide antigen	13/1579	19/17866	3.12846338081256e-10	9.63228509032883e-09	6.16258334245979e-09	ERAP1/HLA-C/TAPBP/HLA-F/HLA-B/B2M/HLA-H/TAP2/ERAP2/HLA-A/TAP1/HLA-E/HLA-G	13
GO:0048002	GO:0048002	antigen processing and presentation of peptide antigen	23/1579	59/17866	3.16151346736153e-10	9.68171005918885e-09	6.19420465421936e-09	CTSS/ERAP1/HLA-C/TAPBP/HLA-F/HLA-B/B2M/IFI30/HLA-H/TAP2/ERAP2/HLA-A/TAPBPL/TAP1/HLA-E/CALR/MR1/LGMN/HLA-DOB/CD74/HLA-G/PYCARD/CTSE	23
GO:0031214	GO:0031214	biomineral tissue development	42/1579	168/17866	3.94114068035073e-10	1.20046723611111e-08	7.68039911926498e-09	ISG15/ALOX5/WNT10B/CEBPB/NOTUM/WNT6/SRGN/LTF/FAM83H/SBNO2/ENPP1/TGFB3/TCIRG1/ECM1/ACVR1/PTGS2/FAM20C/HIF1A/DDR2/BMP4/ROR2/NECTIN1/FGR/BMPR1A/GPNMB/SPP1/SNX10/RFLNA/ADRB2/ALPL/GREM1/ITGB6/MMP13/BMP2/COL1A2/TWIST1/PTH1R/CYP27B1/PHOSPHO1/CCL3/TMEM119/COMP	42
GO:0072503	GO:0072503	cellular divalent inorganic cation homeostasis	85/1579	481/17866	3.98359265790639e-10	1.20694381805504e-08	7.72183526409403e-09	C1QTNF1/SLC39A14/MT2A/DRD4/CXCL10/CCL5/CXCL11/TRPA1/SAA1/MT1E/TGM2/MT1M/CD40/BDKRB2/PTGER4/ITPR3/LYN/PML/CXCL9/SLC39A8/CCL8/CXCL13/P2RX4/SLC30A1/MT1F/GSTO1/CALR/MT1G/PTGFR/GNA15/TMEM165/MCHR1/VDR/TCIRG1/WNT5A/CX3CL1/CCL7/C3AR1/CXCL12/SLC8B1/CXCR2/THY1/TAC1/JAK2/TRPM2/MT1X/MT1H/CD38/ESR1/ADM/EDNRA/PTGIR/PLCG2/BDKRB1/JPH2/CHRNA9/CEMIP/MT1A/APLNR/STC1/P2RX2/CAV1/CDH23/LPAR3/PTGER2/ACKR4/PTH1R/AGTR1/…	85
GO:0070997	GO:0070997	neuron death	69/1579	358/17866	4.22937856919309e-10	1.27463176349862e-08	8.15489201144331e-09	HLA-F/SOD2/CCL5/BID/LCN2/TP63/NAMPT/TNFRSF1B/CEBPB/DAXX/CSF1/TP53/HMOX1/MAP3K11/GCLM/CSF3/FAS/CCL2/GRN/DRAXIN/UNC5B/ADORA2A/TRAF2/CASP8/TGFB3/DKK1/ITGA1/REL/WNT5A/CX3CL1/NR4A2/ANGPT1/HIF1A/FOXO3/PCSK9/GRM4/NQO1/GBE1/NGFR/SULT1A4/NLRP1/JAK2/CD34/TRPM2/ARRB1/ITGB2/GABRB2/LGMN/BDNF/GPNMB/CLCF1/GDF5/STAR/WNT1/ITGAM/ADARB1/PLA2G3/GDNF/PITX3/KMO/NCOA7/WNT3A/NDNF/NGF/C5AR1/TNF/APOE/CCL3/SIX1	69
GO:0019883	GO:0019883	antigen processing and presentation of endogenous antigen	15/1579	26/17866	4.44713489821097e-10	1.33320423053735e-08	8.52962937263512e-09	ERAP1/HLA-C/TAPBP/HLA-F/HLA-B/B2M/HLA-H/TAP2/ERAP2/HLA-A/TAP1/HLA-E/CD1D/CD74/HLA-G	15
GO:0006909	GO:0006909	phagocytosis	52/1579	236/17866	4.89360295239133e-10	1.45936976004298e-08	9.33681643492906e-09	C3/NOD2/PTX3/TGM2/SH3BP1/TLR2/IL15RA/LYN/SPHK1/PECAM1/IL15/ICAM5/PLSCR1/CCL2/TICAM2/CALR/HCK/ADORA2A/MYD88/SIRPA/IL1B/RAB27A/ITGA2/MYH9/MET/RAB7B/PRKCD/SRPX/FGR/RAB34/ITGB2/RAB39A/MYO1G/PLCG2/RAB20/DOCK2/RAC2/ITGAM/PYCARD/ICAM3/TREX1/CLEC7A/SIRPB1/NCF2/C2/CD14/TNF/IRF8/FCN3/P2RY6/RHOH/PEAR1	52
GO:1990868	GO:1990868	response to chemokine	30/1579	97/17866	5.35476179551718e-10	1.58034835167181e-08	1.01108182907447e-08	CXCL6/CXCL2/CXCL8/CXCL10/CCL5/CXCL3/CXCL11/CXCL5/CXCL1/ZC3H12A/CXCL9/ROBO1/CCL8/CXCL13/CCL2/CCL20/ACKR1/CX3CL1/SH2B3/CCL7/FOXC1/HIF1A/CXCL12/CXCR2/CCL4/ACKR4/CCL26/DOCK8/CCL3/CMKLR1	30
GO:1990869	GO:1990869	cellular response to chemokine	30/1579	97/17866	5.35476179551718e-10	1.58034835167181e-08	1.01108182907447e-08	CXCL6/CXCL2/CXCL8/CXCL10/CCL5/CXCL3/CXCL11/CXCL5/CXCL1/ZC3H12A/CXCL9/ROBO1/CCL8/CXCL13/CCL2/CCL20/ACKR1/CX3CL1/SH2B3/CCL7/FOXC1/HIF1A/CXCL12/CXCR2/CCL4/ACKR4/CCL26/DOCK8/CCL3/CMKLR1	30
GO:0110148	GO:0110148	biomineralization	42/1579	170/17866	5.84312825866497e-10	1.71559064749256e-08	1.09760770653815e-08	ISG15/ALOX5/WNT10B/CEBPB/NOTUM/WNT6/SRGN/LTF/FAM83H/SBNO2/ENPP1/TGFB3/TCIRG1/ECM1/ACVR1/PTGS2/FAM20C/HIF1A/DDR2/BMP4/ROR2/NECTIN1/FGR/BMPR1A/GPNMB/SPP1/SNX10/RFLNA/ADRB2/ALPL/GREM1/ITGB6/MMP13/BMP2/COL1A2/TWIST1/PTH1R/CYP27B1/PHOSPHO1/CCL3/TMEM119/COMP	42
GO:0010950	GO:0010950	positive regulation of endopeptidase activity	43/1579	177/17866	6.44896145935616e-10	1.88375817807655e-08	1.20519862738413e-08	PSME1/PSME2/BID/CASP1/LGALS9/IFI16/LYN/PML/ROBO1/TNFSF10/NKX3-1/FAS/EFNA1/CFLAR/MALT1/CASP8/CTSH/PDCD5/NGFR/NLRP1/JAK2/CASP10/MEFV/ARRB1/LGMN/FOXL2/RIPK2/ACVR1C/PYCARD/LAPTM5/VSIR/CLEC7A/AIM2/WNT3A/SOX7/CCK/TNF/COL4A3/TNFSF15/ATP2A3/CARD9/KHDC1L/BLID	43
GO:0045862	GO:0045862	positive regulation of proteolysis	70/1579	369/17866	6.48745607419272e-10	1.88533417339805e-08	1.20620692421349e-08	PSME1/TNIP1/PSME2/BID/CASP1/ZC3H12A/SH3RF2/LGALS9/TNFRSF1B/MDM2/IFI16/LYN/PML/ROBO1/TNFSF10/NKX3-1/RNF19A/RNF144B/FBLN1/FAS/EFNA1/GRN/CFLAR/FN1/FURIN/CTSC/MALT1/CASP8/IL1B/CTSH/CLDN4/MMP14/PDCD5/MYH9/MELTF/NUB1/NGFR/NLRP1/JAK2/CASP10/DAB2/NKD2/MEFV/ARRB1/LGMN/SMAD7/FGFR4/FOXL2/RIPK2/ACVR1C/PYCARD/LAPTM5/CAV1/VSIR/CLEC7A/AIM2/WNT3A/SOX7/CCBE1/CCK/TNF/APOE/COL4A3/TNFSF15/ATP2A3/CARD9/HPN/KHDC1L/ECS…	70
GO:0033209	GO:0033209	tumor necrosis factor-mediated signaling pathway	30/1579	98/17866	7.07129056414116e-10	2.04457213468772e-08	1.30808484814623e-08	TNFAIP3/CD70/NFKBIA/BIRC3/CASP1/STAT1/TNFRSF1B/CYLD/TP53/SPHK1/TRAF1/TNFRSF14/CASP4/FAS/CARD16/PTPN2/BIRC2/TRAF2/CASP8/TNFRSF11A/TNFRSF18/TNFSF13B/FOXO3/JAK2/TNFRSF4/PYCARD/LAPTM5/AIM2/TNF/TNFSF18	30
GO:2001056	GO:2001056	positive regulation of cysteine-type endopeptidase activity	38/1579	146/17866	7.77334061952791e-10	2.23620950347631e-08	1.4306913995112e-08	BID/CASP1/LGALS9/IFI16/PML/ROBO1/TNFSF10/NKX3-1/FAS/CFLAR/MALT1/CASP8/CTSH/PDCD5/NGFR/NLRP1/JAK2/CASP10/MEFV/ARRB1/LGMN/FOXL2/RIPK2/ACVR1C/PYCARD/LAPTM5/CLEC7A/AIM2/WNT3A/SOX7/CCK/TNF/COL4A3/TNFSF15/ATP2A3/CARD9/KHDC1L/BLID	38
GO:1903038	GO:1903038	negative regulation of leukocyte cell-cell adhesion	37/1579	140/17866	8.1407755783358e-10	2.33014360272365e-08	1.49078894748471e-08	IL4I1/ZC3H12A/PDCD1LG2/LGALS9/CEBPB/HLX/CEACAM1/IRF1/ZBTB7B/TNFRSF14/PTPN2/IL4R/JAK3/ADORA2A/ASS1/SOCS1/CXCL12/LRRC32/RUNX3/BMP4/LGALS3/BCL6/CD274/SMAD7/GPNMB/CD74/HLA-G/LAPTM5/ADTRP/SDC4/VSIR/FGL2/IL20RB/TNFSF18/PLA2G2D/CCL28/LILRB2	37
GO:0006869	GO:0006869	lipid transport	73/1579	394/17866	8.32816312934206e-10	2.37186085923662e-08	1.51747898704117e-08	C1QTNF1/STARD10/APOL3/APOL1/DRD4/APOL6/NFKBIA/APOL2/GAL/BDKRB2/CEACAM1/ABCA13/PLA2G4A/ABCA4/ABCC1/UGCG/SELENOM/NFKB1/NKX3-1/AQP9/PTGES/SLCO2B1/PLSCR1/P2RX4/CPT1A/PRELID2/ACSL5/FURIN/IL1B/TNFRSF11A/TNFAIP8L3/ABCC4/APOC1/SLCO3A1/FABP6/ANO9/PLA2R1/PCSK9/ACSL4/RBP4/INHBA/ACSL1/TAC1/ATP8B3/STRA6/LDLRAP1/PRKCD/ABCC3/ATP10A/PLA2G2A/SERPINA5/ATP8B4/ABCB4/NOS2/GRAMD1A/SPP1/STAR/AKR1C1/ESYT3/STARD5/CAV1/AB…	73
GO:0060333	GO:0060333	interferon-gamma-mediated signaling pathway	15/1579	27/17866	9.18702921890558e-10	2.60344867815354e-08	1.66564520323913e-08	PARP14/NMI/SP100/PARP9/STAT1/NLRC5/TP53/IRF1/JAK1/PTPN2/IFNGR1/HCK/IFNGR2/SOCS1/JAK2	15
GO:0070098	GO:0070098	chemokine-mediated signaling pathway	28/1579	88/17866	9.69492825697762e-10	2.73377778969032e-08	1.74902770326506e-08	CXCL6/CXCL2/CXCL8/CXCL10/CCL5/CXCL3/CXCL11/CXCL5/CXCL1/CXCL9/ROBO1/CCL8/CXCL13/CCL2/CCL20/ACKR1/CX3CL1/SH2B3/CCL7/FOXC1/HIF1A/CXCL12/CXCR2/CCL4/ACKR4/CCL26/CCL3/CMKLR1	28
GO:0050920	GO:0050920	regulation of chemotaxis	49/1579	220/17866	1.04853103530145e-09	2.94208511186061e-08	1.88229942660804e-08	CXCL8/NOD2/CXCL10/CCL5/IL34/LGALS9/CSF1/LYN/ROBO1/STX3/RARRES2/IL6/DPP4/CXCL13/P2RX4/CCL2/PTPN2/TMEM102/CALR/VEGFC/WNT5A/CCL7/SEMA3C/ITGA2/C3AR1/CXCL12/SLC8B1/TPBG/CXCR2/MET/KDR/CCL4/LGMN/SLAMF8/GPSM3/RAC2/CD74/GREM1/FEZF2/WNT3A/CCL26/C5AR1/CSF1R/TNFSF18/CCL3/CMKLR1/POU4F2/FGF10/GPR18	49
GO:0043367	GO:0043367	CD4-positive, alpha-beta T cell differentiation	27/1579	83/17866	1.10665856162085e-09	3.08996429754528e-08	1.97691018592951e-08	RELB/RSAD2/ZC3H12A/LGALS9/PTGER4/HLX/CRACR2A/ZBTB7B/NFKBIZ/IL6/PRKCZ/BCL3/IL4R/JAK3/CD83/MALT1/STAT6/SOCS1/IL18R1/RUNX3/IL12RB1/BCL6/SMAD7/FOXP1/RIPK2/TNFSF18/PLA2G2D	27
GO:0042742	GO:0042742	defense response to bacterium	55/1579	263/17866	1.20383064246557e-09	3.34488748267506e-08	2.14000599959733e-08	OAS1/CXCL6/HLA-A/OAS2/ISG15/NOD2/TREM1/CASP1/LCN2/OAS3/HLA-E/HP/GBP4/TLR2/TLR5/CEBPB/TLR3/GBP2/SLPI/RARRES2/TNFRSF14/GSDMD/OPTN/IL6/CXCL13/SHC1/LTF/BCL3/PI3/GRN/MPEG1/WFDC2/IL7R/MYD88/CCL20/MR1/NLRP1/PRKCD/FGR/SLAMF8/PLA2G2A/FOXP1/NOS2/CAMP/RIPK2/PYCARD/PRG2/PGLYRP2/C5AR1/GBP6/TNF/IRF8/CARD9/GBP7/ACP5	55
GO:0002253	GO:0002253	activation of immune response	60/1579	300/17866	1.33947893835174e-09	3.703724287792e-08	2.36958410044646e-08	C3/C1S/BTN3A2/BTN3A3/C1R/HLA-A/BTN3A1/NOD2/ICOSLG/ZC3H12A/CFB/CEACAM1/IFI16/LYN/NFKBIZ/MICB/PLSCR1/C1RL/CFH/PTPN2/NFAM1/GBP1/PIK3CD/HCK/MALT1/IL1B/RBCK1/C3AR1/FFAR2/THY1/LGALS3/CR1L/CGAS/PRKCD/FGR/CD38/THEMIS2/MYO1G/FOXP1/PLCG2/SH2B2/PRKCH/BANK1/RIPK2/PYCARD/C1QB/LAPTM5/TREX1/CLEC7A/TEC/CARD11/AIM2/C2/C5AR1/ITK/FCN3/CMKLR1/KLHL6/BLNK/SKAP1	60
GO:0030282	GO:0030282	bone mineralization	33/1579	118/17866	1.37827657864958e-09	3.79259101062223e-08	2.42643962129919e-08	ISG15/ALOX5/WNT10B/NOTUM/SRGN/LTF/SBNO2/ENPP1/TGFB3/ECM1/ACVR1/PTGS2/HIF1A/DDR2/BMP4/ROR2/FGR/BMPR1A/GPNMB/SNX10/RFLNA/ADRB2/GREM1/MMP13/BMP2/COL1A2/TWIST1/PTH1R/CYP27B1/PHOSPHO1/CCL3/TMEM119/COMP	33
GO:0035710	GO:0035710	CD4-positive, alpha-beta T cell activation	30/1579	101/17866	1.58633638334136e-09	4.3441211728425e-08	2.77929987810111e-08	RELB/RSAD2/ZC3H12A/LGALS9/PTGER4/HLX/CRACR2A/ZBTB7B/NFKBIZ/IL6/PRKCZ/BCL3/IL4R/JAK3/CD83/MALT1/TCIRG1/STAT6/SOCS1/IL18R1/RUNX3/IL12RB1/BCL6/CD274/SMAD7/FOXP1/RIPK2/VSIR/TNFSF18/PLA2G2D	30
GO:0046688	GO:0046688	response to copper ion	18/1579	40/17866	1.68245541722433e-09	4.56810857623168e-08	2.92260346890044e-08	MT2A/ICAM1/MT1E/MT1M/DAXX/LOXL2/MT1F/MT1G/SOD3/MT1X/MT1H/MAP1LC3A/IL1A/MT1A/MT1DP/CYP1A1/CYP1A2/AQP2	18
GO:0050878	GO:0050878	regulation of body fluid levels	70/1579	377/17866	1.68791688542598e-09	4.56810857623168e-08	2.92260346890044e-08	SLC22A4/C1QTNF1/OAS2/PLEK/STAT5A/TP63/SAA1/CLDN1/AKR1B1/CD40/F11R/CEACAM1/PLA2G4A/LYN/UGCG/ZBTB7B/FBLN1/IL6/TFPI2/PLSCR1/GP1BA/AK3/FN1/PLAU/ADORA2A/ST3GAL4/PLAUR/VDR/FLI1/RAB27A/SH2B3/WNK4/CLDN4/SERPINE2/ITGA2/HIF1A/KRT16/EGFR/NEURL1/HK2/MYH9/PDPN/TAC1/MET/JAK2/CD34/PRKCD/HPSE/BTC/ADM/LSR/PRLR/PLCG2/GJA5/APLNR/ADTRP/CAV1/ABCA12/TEC/WNT3A/NEUROG1/APOE/FERMT3/VTN/CYP26B1/FGF10/SERPINB2/COMP/AQP2/PE…	70
GO:0070371	GO:0070371	ERK1 and ERK2 cascade	63/1579	324/17866	1.69218909688358e-09	4.56810857623168e-08	2.92260346890044e-08	TNIP1/CHI3L1/NOD2/CCL5/ICAM1/LGALS9/PTGER4/CEACAM1/LYN/CCL8/FBLN1/RRAS/SHC1/PRKCZ/CCL2/PTPN2/CFLAR/GBP1/FN1/SIRPA/IL1B/CCL20/TNFRSF11A/CAVIN3/TNFAIP8L3/CX3CL1/CCL7/CTSH/ANGPT1/EGFR/TPBG/RASGRP1/SULT1A4/BMP4/KDR/CCL4/ARRB1/PLA2G2A/FGFR4/NRG1/GPNMB/PTPRR/RIPK2/ALKAL2/CHRNA9/CD74/PYCARD/ROS1/BMP2/BMPER/CD44/CCL26/C5AR1/CSF1R/TNF/APOE/CCL3/CALCR/P2RY6/HTR2B/CARD9/FGF10/GATA4	63
GO:0052372	GO:0052372	modulation by symbiont of entry into host	20/1579	49/17866	1.73524333928696e-09	4.66223870782007e-08	2.98282643525892e-08	CXCL8/LY6E/PTX3/IFITM1/TRIM22/LGALS9/TRIM14/TRIM34/TRIM25/TRIM21/LGALS1/TRIM38/IFITM3/TMPRSS2/IFITM2/CD74/CAV1/TRIML2/FCN3/CIITA	20
GO:1901214	GO:1901214	regulation of neuron death	62/1579	317/17866	1.79401196659143e-09	4.79750805713839e-08	3.06936962112158e-08	HLA-F/SOD2/CCL5/LCN2/TNFRSF1B/CEBPB/DAXX/CSF1/TP53/HMOX1/MAP3K11/GCLM/CSF3/CCL2/GRN/DRAXIN/UNC5B/ADORA2A/TRAF2/CASP8/TGFB3/DKK1/ITGA1/REL/WNT5A/CX3CL1/NR4A2/ANGPT1/HIF1A/FOXO3/PCSK9/GRM4/NQO1/GBE1/SULT1A4/JAK2/CD34/TRPM2/ARRB1/ITGB2/GABRB2/LGMN/BDNF/GPNMB/CLCF1/GDF5/STAR/WNT1/ITGAM/PLA2G3/GDNF/PITX3/KMO/NCOA7/WNT3A/NDNF/NGF/C5AR1/TNF/APOE/CCL3/SIX1	62
GO:0042060	GO:0042060	wound healing	75/1579	418/17866	2.17039649996673e-09	5.77690582421051e-08	3.69597279040079e-08	C1QTNF1/TNFAIP3/B4GALT1/PLEK/SAA1/CLDN1/CD40/ALOX5/F11R/CEACAM1/PLA2G4A/LYN/HMOX1/ITGA5/FBLN1/IL6/TFPI2/PLSCR1/TIMP1/GP1BA/ARHGAP24/CFLAR/AK3/FN1/PLAU/ADORA2A/ST3GAL4/PLAUR/TGFB3/WNT5A/ELK3/RAB27A/CX3CL1/PLPP3/SH2B3/CLDN4/SERPINE2/ITGA9/ITGA2/HIF1A/EGFR/MYH9/PDPN/KDR/ACVRL1/JAK2/CD34/PRKCD/EREG/HPSE/IL1A/NRG1/ARHGEF19/PLCG2/PPL/ADTRP/CAV1/ITGB6/SDC4/CLEC7A/TEC/WNT3A/FOXC2/NDNF/CD44/TNF/APOE/FERMT…	75
GO:0070372	GO:0070372	regulation of ERK1 and ERK2 cascade	60/1579	304/17866	2.28085841554918e-09	6.04268350463633e-08	3.86601313813035e-08	TNIP1/CHI3L1/NOD2/CCL5/ICAM1/LGALS9/CEACAM1/LYN/CCL8/FBLN1/RRAS/SHC1/PRKCZ/CCL2/PTPN2/CFLAR/GBP1/FN1/SIRPA/IL1B/CCL20/TNFRSF11A/CAVIN3/TNFAIP8L3/CX3CL1/CCL7/ANGPT1/EGFR/TPBG/RASGRP1/BMP4/KDR/CCL4/ARRB1/PLA2G2A/FGFR4/NRG1/GPNMB/PTPRR/RIPK2/ALKAL2/CHRNA9/CD74/PYCARD/ROS1/BMP2/BMPER/CD44/CCL26/C5AR1/CSF1R/TNF/APOE/CCL3/CALCR/P2RY6/HTR2B/CARD9/FGF10/GATA4	60
GO:0060485	GO:0060485	mesenchyme development	58/1579	290/17866	2.51777304655791e-09	6.63946077462679e-08	4.24782177737987e-08	NRP2/STAT1/WNT10A/MDM2/ROBO1/IL6/OLFM1/LOXL2/EFNA1/FN1/CRELD1/ENG/BAMBI/IL1B/TGFB3/WNT5A/ACVR1/FOXC1/SEMA3C/HIF1A/TGFBR3/PDPN/BMP4/ACVRL1/DAB2/RDH10/TBX3/MEOX1/VASN/EDNRA/SMAD7/BMPR1A/NRG1/TBX2/HMGA2/GSC/WT1/RANBP3L/GREM1/APLNR/S100A4/BMP2/GBX2/GDNF/TWIST1/SNAI2/WNT3A/RET/FOXC2/SNAI1/SIX1/GATA5/ALDH1A2/PITX2/HTR2B/HPN/FGF10/GATA4	58
GO:0050868	GO:0050868	negative regulation of T cell activation	33/1579	121/17866	2.78174392745225e-09	7.30175733215117e-08	4.67154861840393e-08	IL4I1/ZC3H12A/PDCD1LG2/LGALS9/CEBPB/HLX/CEACAM1/IRF1/ZBTB7B/TNFRSF14/PTPN2/IL4R/JAK3/ADORA2A/SOCS1/LRRC32/RUNX3/BMP4/LGALS3/BCL6/CD274/SMAD7/GPNMB/CD74/HLA-G/LAPTM5/SDC4/VSIR/FGL2/IL20RB/TNFSF18/PLA2G2D/LILRB2	33
GO:0045580	GO:0045580	regulation of T cell differentiation	37/1579	146/17866	2.87966725778421e-09	7.5241214221738e-08	4.8138136390386e-08	IL4I1/ZC3H12A/VNN1/LGALS9/HLX/IRF1/ZBTB7B/NFKBIZ/IL15/PRKCZ/PTPN2/IL4R/JAK3/CD83/TNFSF9/IL7R/MALT1/SOCS1/RASGRP1/RUNX3/IL12RB1/BMP4/BCL6/SMAD7/RIPK2/PRDM1/CD74/HLA-G/VSIR/IL7/CARD11/FGL2/TNFSF18/IL1RL2/CYP26B1/RHOH/LILRB2	37
GO:0032608	GO:0032608	interferon-beta production	21/1579	55/17866	2.91182779151752e-09	7.53898686385627e-08	4.82332431303045e-08	OAS1/OAS2/ISG15/NMI/RELB/OAS3/IFIH1/DHX58/TLR2/TLR3/IRF1/IRF7/DDX58/SIRPA/REL/TICAM1/RNF135/RIPK2/PYCARD/TLR7/IRF5	21
GO:0032648	GO:0032648	regulation of interferon-beta production	21/1579	55/17866	2.91182779151752e-09	7.53898686385627e-08	4.82332431303045e-08	OAS1/OAS2/ISG15/NMI/RELB/OAS3/IFIH1/DHX58/TLR2/TLR3/IRF1/IRF7/DDX58/SIRPA/REL/TICAM1/RNF135/RIPK2/PYCARD/TLR7/IRF5	21
GO:0071260	GO:0071260	cellular response to mechanical stimulus	26/1579	81/17866	3.09804728775396e-09	7.98483138056405e-08	5.1085685688041e-08	MMP7/CASP1/CD40/PTGER4/TLR5/F11R/TLR3/IRF1/PIEZO1/NFKB1/FAS/PIEZO2/SLC38A2/ENG/MYD88/CASP8/IL1B/TNFSF14/PTGS2/ITGA2/EGFR/CASP5/TNFRSF8/TLR7/LTBR/KCNK4	26
GO:0070374	GO:0070374	positive regulation of ERK1 and ERK2 cascade	47/1579	214/17866	3.70236269428236e-09	9.49939545343798e-08	6.07756265889309e-08	CHI3L1/NOD2/CCL5/ICAM1/LGALS9/CCL8/SHC1/PRKCZ/CCL2/CFLAR/CCL20/TNFRSF11A/CAVIN3/TNFAIP8L3/CX3CL1/CCL7/ANGPT1/EGFR/TPBG/RASGRP1/BMP4/KDR/CCL4/ARRB1/PLA2G2A/FGFR4/NRG1/GPNMB/RIPK2/ALKAL2/CD74/PYCARD/BMP2/BMPER/CD44/CCL26/C5AR1/CSF1R/TNF/APOE/CCL3/CALCR/P2RY6/HTR2B/CARD9/FGF10/GATA4	47
GO:0043270	GO:0043270	positive regulation of ion transport	55/1579	271/17866	3.75535101254671e-09	9.59214321411034e-08	6.13690120624815e-08	CTSS/DRD4/CXCL10/CCL5/CXCL11/LRRC55/LCN2/GAL/SCN1B/CEBPB/CRACR2A/PLA2G4A/CXCL9/ORAI1/PTGES/P2RX4/SCN5A/CCL2/GSTO1/ADORA2A/MCHR1/IL1B/IFNGR2/TNFRSF11A/CX3CL1/WNK4/KCNE5/CXCL12/PLA2R1/THY1/LGALS3/CCL4/PLCG2/KCNA1/BDKRB1/JPH2/PTAFR/ADRB2/CEMIP/APLNR/STC1/P2RX2/CAV1/LPAR3/PLA2G3/PDZK1/GDNF/KMO/RNF207/CCK/ABCB1/CCL3/KCNE3/CALCR/P2RY6	55
GO:0046596	GO:0046596	regulation of viral entry into host cell	18/1579	42/17866	4.41879444356436e-09	1.12363630136351e-07	7.18884697538525e-08	LY6E/PTX3/IFITM1/TRIM22/LGALS9/TRIM14/TRIM34/TRIM25/TRIM21/LGALS1/TRIM38/IFITM3/TMPRSS2/IFITM2/CD74/TRIML2/FCN3/CIITA	18
GO:0072676	GO:0072676	lymphocyte migration	32/1579	117/17866	4.46392643780463e-09	1.13006777732156e-07	7.22999453926533e-08	CXCL10/CCL5/ICAM1/CXCL11/SAA1/CXCL16/F11R/TNFRSF14/CCL8/CXCL13/CH25H/CCL2/TMEM102/PIK3CD/CCL20/CYP7B1/WNT5A/ECM1/CX3CL1/CCL7/CXCL12/SLC8B1/CCL4/MYO1G/PYCARD/ADTRP/AIRE/RET/CCL26/DOCK8/SPNS2/CCL3	32
GO:0046632	GO:0046632	alpha-beta T cell differentiation	31/1579	112/17866	5.67139724706367e-09	1.42939286368472e-07	9.14502900295036e-08	RELB/RSAD2/ZC3H12A/LGALS9/PTGER4/HLX/CRACR2A/IRF1/ZBTB7B/NFKBIZ/IL6/PRKCZ/BCL3/IL4R/JAK3/CD83/MALT1/STAT6/SOCS1/IL18R1/RUNX3/IL12RB1/BCL6/SMAD7/FOXP1/RIPK2/PRDM1/TNFSF18/ITK/PLA2G2D/GPR18	31
GO:0032615	GO:0032615	interleukin-12 production	22/1579	62/17866	6.12767200832937e-09	1.52611584907522e-07	9.76384733422974e-08	HLA-B/NOD2/IRAK3/CD40/LGALS9/TLR2/TLR3/IRF1/NFKB1/JAK3/MEFV/FOXP1/PLCG2/RIPK2/HLA-G/LAPTM5/CLEC7A/IRF5/LTB/IRF8/CMKLR1/ACP5	22
GO:0032655	GO:0032655	regulation of interleukin-12 production	22/1579	62/17866	6.12767200832937e-09	1.52611584907522e-07	9.76384733422974e-08	HLA-B/NOD2/IRAK3/CD40/LGALS9/TLR2/TLR3/IRF1/NFKB1/JAK3/MEFV/FOXP1/PLCG2/RIPK2/HLA-G/LAPTM5/CLEC7A/IRF5/LTB/IRF8/CMKLR1/ACP5	22
GO:0042113	GO:0042113	B cell activation	53/1579	260/17866	6.13554300277781e-09	1.52611584907522e-07	9.76384733422974e-08	BST2/IL4I1/TNFAIP3/CD70/NOD2/ICOSLG/CD40/VCAM1/TP53/LYN/IL6/TNFSF13/PTPN2/BCL3/NFAM1/JAK3/LGALS1/PIK3CD/TFRC/IL7R/MALT1/AHR/HDAC9/CASP8/TCIRG1/STAT6/TNFSF13B/MMP14/TICAM1/ST3GAL1/RASGRP1/ID2/INHBA/BCL6/PRKCD/CD38/THEMIS2/SLAMF8/PLCG2/CLCF1/TNFRSF4/BANK1/IL11/CD74/PARP3/LAPTM5/HHEX/IL7/CARD11/WNT3A/IKZF3/IRF8/BLNK	53
GO:0032481	GO:0032481	positive regulation of type I interferon production	21/1579	57/17866	6.20461487390781e-09	1.53658636181647e-07	9.83083601531754e-08	OAS1/OAS2/ISG15/OAS3/IFIH1/DHX58/STAT1/TLR2/TLR3/IRF1/IRF7/DDX58/MYD88/TICAM1/CGAS/PLCG2/RNF135/RIPK2/TLR7/IRF5/CD14	21
GO:0035456	GO:0035456	response to interferon-beta	15/1579	30/17866	6.34608449892056e-09	1.56481806518838e-07	1.00114579791583e-07	BST2/IKBKE/OAS1/XAF1/IFITM1/STAT1/TLR3/IFI16/IRF1/PLSCR1/IFITM3/IFITM2/PNPT1/TREX1/AIM2	15
GO:0046718	GO:0046718	viral entry into host cell	36/1579	144/17866	6.94660223681363e-09	1.70551061814183e-07	1.09115866351401e-07	LY6E/ICAM1/PTX3/IFITM1/CLDN1/TRIM22/LGALS9/TRIM14/TRIM34/F11R/TRIM25/ITGA5/TNFRSF14/TRIM21/DPP4/PLSCR1/LGALS1/TFRC/TRIM38/ANPEP/SLC1A5/ITGA2/IFITM3/EGFR/NECTIN1/TMPRSS2/IFITM2/TNFRSF4/CD74/CAV1/ITGB6/AGTR1/NECTIN4/TRIML2/FCN3/CIITA	36
GO:0042102	GO:0042102	positive regulation of T cell proliferation	29/1579	101/17866	7.00706135302445e-09	1.7129708784046e-07	1.09593161979538e-07	EBI3/HLA-A/CD70/CCL5/ICOSLG/HLA-E/PDCD1LG2/LGALS9/VCAM1/IL6/IL15/JAK3/TNFSF9/TFRC/IL1B/CD1D/TNFSF13B/ZP4/NCK1/IL12RB1/CD274/IL1A/IGF2/RIPK2/PYCARD/CD6/CARD11/ZP3/LILRB2	29
GO:0098586	GO:0098586	cellular response to virus	26/1579	84/17866	7.36803662111123e-09	1.79351865785682e-07	1.14746481251854e-07	IFI6/DDX60/IKBKE/OAS1/CXCL10/CCL5/BIRC3/OAS3/IFIH1/DHX58/OASL/ZC3H12A/LGALS9/TLR3/IRF7/NFKB1/DDX58/IL6/ADAR/BIRC2/VWCE/HIF1A/RNF135/POU2F2/TLR7/PENK	26
GO:0044409	GO:0044409	entry into host	37/1579	151/17866	7.74310707207294e-09	1.8767973567033e-07	1.20074520418887e-07	CXCL8/LY6E/ICAM1/PTX3/IFITM1/CLDN1/TRIM22/LGALS9/TRIM14/TRIM34/F11R/TRIM25/ITGA5/TNFRSF14/TRIM21/DPP4/PLSCR1/LGALS1/TFRC/TRIM38/ANPEP/SLC1A5/ITGA2/IFITM3/EGFR/NECTIN1/TMPRSS2/IFITM2/TNFRSF4/CD74/CAV1/ITGB6/AGTR1/NECTIN4/TRIML2/FCN3/CIITA	37
GO:0097191	GO:0097191	extrinsic apoptotic signaling pathway	47/1579	219/17866	8.08552744098087e-09	1.95146815582843e-07	1.24851839804073e-07	IFI6/TNFAIP3/CD70/ICAM1/SP100/BID/TNFRSF1B/DAXX/TLR3/CYLD/PML/HMOX1/TRAF1/TNFSF10/GCLM/FAS/CFLAR/UNC5B/MKNK2/TRAF2/CASP8/IL1B/RBCK1/ACVR1/CX3CL1/IFI27/TMBIM1/FOXO3/INHBA/BMP4/LGALS3/JAK2/SRPX/IL1A/G0S2/BCL2A1/PYCARD/CAV1/COL2A1/IL7/GDNF/SNAI2/RET/NGF/LTBR/TNF/FGF10	47
GO:0002275	GO:0002275	myeloid cell activation involved in immune response	27/1579	90/17866	8.11969720736197e-09	1.95146815582843e-07	1.24851839804073e-07	NMI/IFI35/LGALS9/LYN/HMOX1/STXBP2/MILR1/SBNO2/GRN/IL4R/PIK3CD/MYD88/TICAM1/RASGRP1/FGR/ITGB2/PLCG2/PTGDS/DOCK2/PTAFR/RAC2/ITGAM/PYCARD/TREX1/PLA2G3/CCL3/PTGDR	27
GO:0002708	GO:0002708	positive regulation of lymphocyte mediated immunity	30/1579	108/17866	9.08428611825783e-09	2.17412158527717e-07	1.3909685334546e-07	C3/HLA-F/HLA-B/B2M/HLA-H/HLA-A/NOD2/HLA-E/RSAD2/CD40/IL6/TNFSF13/PRKCZ/TFRC/IL1R1/MALT1/TRAF2/IL1B/MR1/STAT6/CD1D/IL18R1/RASGRP1/IL12RB1/CLCF1/FZD5/HLA-G/RAET1G/TNF/ZP3	30
GO:0043280	GO:0043280	positive regulation of cysteine-type endopeptidase activity involved in apoptotic process	33/1579	127/17866	1.04480033542229e-08	2.49003460693112e-07	1.59308467792644e-07	BID/CASP1/LGALS9/PML/ROBO1/TNFSF10/NKX3-1/FAS/CFLAR/MALT1/CASP8/CTSH/PDCD5/NGFR/NLRP1/JAK2/CASP10/ARRB1/FOXL2/ACVR1C/PYCARD/LAPTM5/CLEC7A/WNT3A/SOX7/CCK/TNF/COL4A3/TNFSF15/ATP2A3/CARD9/KHDC1L/BLID	33
GO:0006959	GO:0006959	humoral immune response	49/1579	235/17866	1.05863302276611e-08	2.51248904069823e-07	1.60745066877906e-07	C3/CXCL6/C1S/EBI3/CXCL2/PSMB10/C1R/HLA-A/CXCL8/NOD2/TREM1/CXCL10/CXCL3/CXCL11/CXCL5/HLA-E/CXCL1/CFB/ALOX5/CXCL9/SLPI/RARRES2/IL6/CXCL13/C1RL/CFH/CCL2/LTF/BCL3/PI3/CD83/WFDC2/IL1B/ZP4/CR1L/CXCL14/ST6GAL1/CAMP/GATA6/C1QB/POU2F2/IL7/AIRE/C2/TNF/ZP3/SPNS2/FCN3/BLNK	49
GO:0002711	GO:0002711	positive regulation of T cell mediated immunity	20/1579	54/17866	1.28062322489337e-08	3.02673439377288e-07	1.93645669560203e-07	HLA-F/HLA-B/B2M/HLA-H/HLA-A/HLA-E/RSAD2/IL6/PRKCZ/IL1R1/MALT1/TRAF2/IL1B/MR1/CD1D/IL18R1/IL12RB1/FZD5/HLA-G/ZP3	20
GO:0050921	GO:0050921	positive regulation of chemotaxis	35/1579	141/17866	1.36583758886032e-08	3.21479789510264e-07	2.05677674320767e-07	CXCL8/CXCL10/CCL5/IL34/LGALS9/CSF1/STX3/RARRES2/IL6/CXCL13/P2RX4/TMEM102/CALR/VEGFC/WNT5A/CCL7/ITGA2/C3AR1/CXCL12/TPBG/CXCR2/MET/KDR/CCL4/LGMN/GPSM3/RAC2/CD74/CCL26/C5AR1/CSF1R/TNFSF18/CCL3/CMKLR1/FGF10	35
GO:0030879	GO:0030879	mammary gland development	34/1579	135/17866	1.48027710564579e-08	3.46981826903639e-07	2.21993473673196e-07	ELF3/OAS2/STAT5A/CEBPB/CSF1/PML/ROBO1/ZBTB7B/ORAI1/VDR/TGFB3/STAT6/WNT5A/TNFRSF11A/ITGA2/HIF1A/NEURL1/HK2/ID2/BMP4/JAK2/TBX3/ESR1/HOXB9/NRG1/PRLR/TBX2/CAV1/AREG/WNT3A/CSF1R/IRF6/WNT7B/FGF10	34
GO:0050678	GO:0050678	regulation of epithelial cell proliferation	68/1579	381/17866	1.52243879098013e-08	3.55402104648477e-07	2.27380633924643e-07	B2M/SGPP2/TNFAIP3/NOD2/PTPRN/B4GALT1/STAT5A/TP63/CLDN1/NRP2/STAT1/ALOX5/WNT10B/CEACAM1/HMOX1/ROBO1/NKX3-1/VASH2/SCN5A/CCL2/GRN/CFLAR/GLUL/PIK3CD/EGFL7/VEGFC/NR1D1/VDR/CYP7B1/WNT5A/ECM1/CDKN2B/HIF1A/CXCL12/ATOH8/TGFBR3/EGFR/ID1/RUNX3/NGFR/BMP4/KDR/ACVRL1/EREG/BMPR1A/GDF5/IGF2/APLNR/CAV1/AREG/LAMB1/BMP2/LRG1/TWIST1/SNAI2/WNT3A/TIE1/AGTR1/CCL26/C5AR1/TNF/APOE/COL4A3/SIX1/ALDH1A2/HTR2B/HPN/FGF10	68
GO:0038061	GO:0038061	NIK/NF-kappaB signaling	35/1579	142/17866	1.6606683956107e-08	3.86088456383615e-07	2.47013275428754e-07	IKBKE/CHI3L1/NMI/NOD2/TCIM/RELB/NFKBIA/BIRC3/IFI35/NFKB2/ZC3H12A/LGALS9/TLR2/TLR3/CYLD/SPHK1/BCL3/BIRC2/CALR/MALT1/TRAF2/IL1B/REL/RBCK1/EIF2AK2/TNFSF14/IL18R1/EGFR/GREM1/LAPTM5/TLR7/CD14/TNF/TNFSF15/MMP8	35
GO:0001763	GO:0001763	morphogenesis of a branching structure	43/1579	196/17866	1.75117042680284e-08	4.05474258173536e-07	2.59416004175928e-07	TP63/TGM2/CSF1/PML/WNT6/SPINT1/NKX3-1/ENG/PAX8/VDR/WNT5A/ACVR1/CTSH/CLIC4/MMP14/SEMA3C/ERMN/MET/BMP4/KDR/RDH10/TBX3/ESR1/ADM/EDNRA/SOCS3/WNT1/FZD5/PRDM1/WT1/GREM1/RSPO3/AREG/BMP2/GBX2/GDNF/TACSTD2/TIE1/COL13A1/FOXC2/TNF/SIX1/FGF10	43
GO:0003158	GO:0003158	endothelium development	34/1579	136/17866	1.80834375226192e-08	4.17017247485178e-07	2.66801025797177e-07	CXCL10/ICAM1/LCN2/RDX/CLDN1/F11R/CEACAM1/S1PR2/PECAM1/COL15A1/COL22A1/MYD88/RAPGEF3/IL1B/ACVR1/CLIC4/ATOH8/ID1/PDPN/MET/BMP4/KDR/ACVRL1/SOX18/CD34/NRG1/FOXP1/ROBO4/TJP3/GJA5/STC1/TIE1/FOXC2/TNF	34
GO:0071496	GO:0071496	cellular response to external stimulus	59/1579	313/17866	1.82088534962496e-08	4.18216248042893e-07	2.67568127351511e-07	MMP7/ICAM1/CASP1/LCN2/ZC3H12A/NAMPT/CD40/PTGER4/CD68/TLR5/F11R/TLR3/MDM2/IFI16/VCAM1/TP53/IRF1/LYN/HMOX1/PIEZO1/NFKB1/GSDMD/IL15/FAS/PIEZO2/GLUL/SLC38A2/ENG/SIPA1/MYD88/VDR/CASP8/IL1B/EIF2AK2/NR4A2/TNFSF14/CDKN2B/PTGS2/ITGA2/FOXO3/EGFR/PCSK9/CASP5/TNFRSF8/MAP1LC3A/FAM107A/LPL/CYP24A1/TLR7/MYOCD/FOXA3/SNAI2/CYP27B1/LTBR/KCNK4/DAPL1/PENK/UCN2/AQP2	59
GO:0071280	GO:0071280	cellular response to copper ion	14/1579	28/17866	2.04956575746564e-08	4.67252495999163e-07	2.98940741637549e-07	MT2A/MT1E/MT1M/DAXX/MT1F/MT1G/MT1X/MT1H/MAP1LC3A/MT1A/MT1DP/CYP1A1/CYP1A2/AQP2	14
GO:0032729	GO:0032729	positive regulation of interferon-gamma production	23/1579	71/17866	2.05079220505251e-08	4.67252495999163e-07	2.98940741637549e-07	EBI3/BTN3A2/HLA-A/BTN3A1/ISG15/LGALS9/TLR3/BCL3/IL1R1/IL1B/WNT5A/IL18R1/RASGRP1/IL12RB1/RIPK2/FZD5/PYCARD/TLR7/CLEC7A/CD14/TNF/IRF8/ZP3	23
GO:0001894	GO:0001894	tissue homeostasis	52/1579	262/17866	2.18049596073562e-08	4.94824900093629e-07	3.16581128792901e-07	B2M/OAS1/TNFAIP3/NOD2/CLDN1/AKR1B1/F11R/CSF1/ABCA4/SLC39A8/PECAM1/IL6/P2RX4/TNFRSF11B/LTF/LRRK1/TFRC/LDB2/TCIRG1/TNFRSF11A/TP53INP2/CTSH/PTGS2/FOXC1/EPAS1/ANGPT1/EGFR/RBP4/CD34/CD38/SERPINA3/LSR/SPP1/SNX10/RAC2/TJP3/ADRB2/NXNL2/PIWIL4/ITGB6/CDH23/ABCA12/COL2A1/IL7/PTH1R/PIGR/CSF1R/IL20RB/AIPL1/TMEM119/ADGRF5/ACP5	52
GO:0002690	GO:0002690	positive regulation of leukocyte chemotaxis	27/1579	94/17866	2.28024083242729e-08	5.15406816726423e-07	3.29749112859786e-07	CXCL8/CXCL10/CCL5/IL34/LGALS9/CSF1/RARRES2/IL6/CXCL13/TMEM102/CALR/VEGFC/WNT5A/CCL7/C3AR1/CXCL12/CXCR2/CCL4/LGMN/GPSM3/RAC2/CD74/C5AR1/CSF1R/TNFSF18/CCL3/CMKLR1	27
GO:1902107	GO:1902107	positive regulation of leukocyte differentiation	37/1579	157/17866	2.36615485950517e-08	5.30614885029191e-07	3.39478993933149e-07	IL4I1/IL34/VNN1/LGALS9/HLX/CSF1/IL15RA/ZBTB7B/NFKBIZ/IL15/PRKCZ/IL4R/CD83/TNFSF9/IL7R/MALT1/CASP8/SOCS1/MMP14/RASGRP1/ID2/RUNX3/IL12RB1/BCL6/ROR2/GPR68/RIPK2/CD74/HLA-G/VSIR/IL7/PLA2G3/TNF/IL1RL2/POU4F2/RHOH/LILRB2	37
GO:1903708	GO:1903708	positive regulation of hemopoiesis	37/1579	157/17866	2.36615485950517e-08	5.30614885029191e-07	3.39478993933149e-07	IL4I1/IL34/VNN1/LGALS9/HLX/CSF1/IL15RA/ZBTB7B/NFKBIZ/IL15/PRKCZ/IL4R/CD83/TNFSF9/IL7R/MALT1/CASP8/SOCS1/MMP14/RASGRP1/ID2/RUNX3/IL12RB1/BCL6/ROR2/GPR68/RIPK2/CD74/HLA-G/VSIR/IL7/PLA2G3/TNF/IL1RL2/POU4F2/RHOH/LILRB2	37
GO:0030500	GO:0030500	regulation of bone mineralization	24/1579	77/17866	2.37751648281263e-08	5.31071917101989e-07	3.39771395810003e-07	ISG15/ALOX5/WNT10B/NOTUM/SRGN/LTF/ENPP1/TGFB3/ECM1/ACVR1/HIF1A/DDR2/BMP4/BMPR1A/RFLNA/ADRB2/GREM1/BMP2/TWIST1/CYP27B1/PHOSPHO1/CCL3/TMEM119/COMP	24
GO:0001774	GO:0001774	microglial cell activation	18/1579	46/17866	2.49696381960107e-08	5.55574449861239e-07	3.55447727938278e-07	NAMPT/TLR2/TLR3/SPHK1/IL6/GRN/IFNGR1/CTSC/NR1D1/IFNGR2/CX3CL1/JAK2/ITGB2/ITGAM/C5AR1/TNF/CCL3/MMP8	18
GO:0036293	GO:0036293	response to decreased oxygen levels	59/1579	316/17866	2.6052299656379e-08	5.77408166703248e-07	3.69416593939726e-07	SOD2/ICAM1/CASP1/LCN2/NAMPT/TLR2/MDM2/SLC11A2/VCAM1/TP53/PML/HMOX1/NKX3-1/DPP4/LOXL2/CARD16/CFLAR/PLAU/BIRC2/AGTRAP/VEGFC/SLC2A4/TGFB3/OPRD1/NR4A2/PTGS2/MMP14/SOD3/EPAS1/ITGA2/HIF1A/FOXO3/CXCL12/TGFBR3/HK2/PDLIM1/LDHA/ACVRL1/CD34/PGK1/CD38/VASN/ASCL2/ADM/EDNRA/NOS2/PDK1/GATA6/CA9/STC1/P2RX2/CAV1/BMP2/MYOCD/TWIST1/NDNF/PLEKHN1/CYP1A1/PENK	59
GO:0043903	GO:0043903	regulation of biological process involved in symbiotic interaction	23/1579	72/17866	2.76320867215438e-08	6.10047930100439e-07	3.90298997266359e-07	CXCL6/CXCL8/LY6E/PTX3/IFITM1/TRIM22/LGALS9/TRIM14/TRIM34/TRIM25/PML/TRIM21/LTF/LGALS1/TRIM38/IFITM3/TMPRSS2/IFITM2/CD74/CAV1/TRIML2/FCN3/CIITA	23
GO:0050830	GO:0050830	defense response to Gram-positive bacterium	26/1579	89/17866	2.81625807888289e-08	6.19359305687913e-07	3.96256267794862e-07	HLA-A/NOD2/HLA-E/GBP4/TLR2/GBP2/RARRES2/TNFRSF14/GSDMD/IL6/MPEG1/IL7R/MYD88/MR1/FGR/PLA2G2A/CAMP/RIPK2/PYCARD/PGLYRP2/C5AR1/GBP6/TNF/CARD9/GBP7/ACP5	26
GO:0070482	GO:0070482	response to oxygen levels	62/1579	340/17866	2.89361657989362e-08	6.33924616887463e-07	4.05574923060393e-07	SOD2/ICAM1/CASP1/LCN2/NAMPT/TLR2/MDM2/SLC11A2/VCAM1/TP53/PML/HMOX1/NKX3-1/DPP4/LOXL2/FAS/CARD16/CFLAR/PLAU/BIRC2/AGTRAP/VEGFC/SLC2A4/TGFB3/OPRD1/NR4A2/PTGS2/MMP14/SOD3/EPAS1/ITGA2/HIF1A/FOXO3/CXCL12/TGFBR3/HK2/PDLIM1/PDPN/LDHA/ACVRL1/CD34/PGK1/CD38/VASN/ASCL2/ADM/EDNRA/NOS2/PDK1/GATA6/CA9/STC1/P2RX2/CAV1/BMP2/MYOCD/TWIST1/NDNF/PLEKHN1/CYP1A1/POU4F2/PENK	62
GO:0001666	GO:0001666	response to hypoxia	57/1579	302/17866	3.02061936473432e-08	6.59212563276884e-07	4.21753750381537e-07	SOD2/ICAM1/CASP1/TLR2/MDM2/SLC11A2/VCAM1/TP53/PML/HMOX1/NKX3-1/DPP4/LOXL2/CARD16/CFLAR/PLAU/BIRC2/AGTRAP/VEGFC/SLC2A4/TGFB3/OPRD1/NR4A2/PTGS2/MMP14/SOD3/EPAS1/ITGA2/HIF1A/FOXO3/CXCL12/TGFBR3/HK2/PDLIM1/LDHA/ACVRL1/CD34/PGK1/CD38/VASN/ASCL2/ADM/EDNRA/NOS2/PDK1/GATA6/CA9/STC1/P2RX2/CAV1/BMP2/MYOCD/TWIST1/NDNF/PLEKHN1/CYP1A1/PENK	57
GO:0034110	GO:0034110	regulation of homotypic cell-cell adhesion	15/1579	33/17866	3.28570269223595e-08	7.1432681431206e-07	4.57014974709556e-07	C1QTNF1/CCL5/RDX/F11R/CEACAM1/LYN/IL6/JAK1/LGALS1/PLAUR/SH2B3/SERPINE2/PDPN/JAK2/PRKCD	15
GO:0002286	GO:0002286	T cell activation involved in immune response	30/1579	114/17866	3.53033624632321e-08	7.64592975629543e-07	4.89174468071681e-07	ICAM1/RELB/ZC3H12A/LGALS9/PTGER4/HLX/CEACAM1/CRACR2A/TP53/ZBTB7B/NFKBIZ/IL6/PRKCZ/BCL3/IL4R/JAK3/MALT1/STAT6/RAB27A/IL18R1/IL12RB1/LGALS3/BCL6/SMAD7/FOXP1/RIPK2/CD74/FGL2/LCP1/TNFSF18	30
GO:0034109	GO:0034109	homotypic cell-cell adhesion	26/1579	90/17866	3.63050022438002e-08	7.83307927199569e-07	5.01147997480209e-07	C1QTNF1/CCL5/PLEK/RDX/F11R/CEACAM1/LYN/IL6/GP1BA/JAK1/JUP/FN1/LGALS1/PLAUR/PLPP3/SH2B3/SERPINE2/MYH9/PDPN/JAK2/PRKCD/PTPRU/WNT3A/FERMT3/COMP/PEAR1	26
GO:0007584	GO:0007584	response to nutrient	39/1579	173/17866	3.66791912572681e-08	7.88394993967544e-07	5.04402622175421e-07	SOD2/NOD2/CXCL10/CD40/STAT1/MDM2/VCAM1/TRIM25/HMOX1/IL15/KYNU/GCLM/TNFRSF11B/ASS1/VDR/POR/CDKN2B/PTGS2/ITGA2/EGFR/NQO1/ACSL4/ACSL1/LDHA/SPP1/STAR/LPL/CYP24A1/ALPL/STC1/SNAI2/C2/CYP27B1/ALDH1A2/CYP1A1/CYP26B1/CCL28/PENK/GATA4	39
GO:0060760	GO:0060760	positive regulation of response to cytokine stimulus	20/1579	57/17866	3.72271755783783e-08	7.97165383813695e-07	5.10013778600497e-07	IKBKE/PARP14/CASP1/IFIH1/PARP9/TLR2/CSF1/NLRC5/IRF7/DDX58/CASP4/TICAM2/IL1R1/TRAF2/WNT5A/HIF1A/RIPK2/CD74/LAPTM5/IL7	20
GO:0046209	GO:0046209	nitric oxide metabolic process	24/1579	79/17866	4.14684120264514e-08	8.84659456564296e-07	5.6599109968687e-07	GCHFR/ICAM1/PTX3/ZC3H12A/TLR2/P2RX4/CYP1B1/SIRPA/ASS1/IL1B/POR/PTGS2/TICAM1/GCH1/NQO1/JAK2/CD34/NOS2/TMEM106A/CAV1/CLEC7A/TNF/MMP8/ACP5	24
GO:0002294	GO:0002294	CD4-positive, alpha-beta T cell differentiation involved in immune response	22/1579	68/17866	4.25924514728283e-08	9.05248520855336e-07	5.79163656712222e-07	RELB/ZC3H12A/LGALS9/PTGER4/HLX/CRACR2A/ZBTB7B/NFKBIZ/IL6/PRKCZ/BCL3/IL4R/JAK3/MALT1/STAT6/IL18R1/IL12RB1/BCL6/SMAD7/FOXP1/RIPK2/TNFSF18	22
GO:0032728	GO:0032728	positive regulation of interferon-beta production	16/1579	38/17866	4.35891420135142e-08	9.22987929029654e-07	5.90513048917183e-07	OAS1/OAS2/ISG15/OAS3/IFIH1/DHX58/TLR2/TLR3/IRF1/IRF7/DDX58/TICAM1/RNF135/RIPK2/TLR7/IRF5	16
GO:0001667	GO:0001667	ameboidal-type cell migration	78/1579	472/17866	4.40743050620116e-08	9.29804598641549e-07	5.94874246100133e-07	SP100/RAB13/LCN2/STAT5A/ZC3H12A/NRP2/SH3BP1/CD40/MMP9/CEACAM1/PML/HMOX1/ROBO1/RRAS/DPP4/CXCL13/P2RX4/TIMP1/LOXL2/JUP/EFNA1/GRN/GLUL/CYP1B1/FN1/PIK3CD/CALR/SRPX2/VEGFC/HDAC9/WNT5A/ACVR1/PLPP3/CTSH/PTGS2/ANGPT1/SEMA3C/ITGA2/HIF1A/DDR2/ATOH8/KRT16/TPBG/MYH9/ID1/PDLIM1/TAC1/MET/BMP4/KDR/ACVRL1/SOX18/LGMN/ARID5B/FOXP1/PLCG2/MEOX2/PTPRR/ACVR1C/GREM1/STC1/ADTRP/SDC4/ADAMTS9/GBX2/GDNF/TWIST1/TACSTD2/RET/…	78
GO:0002704	GO:0002704	negative regulation of leukocyte mediated immunity	21/1579	63/17866	4.78433380671702e-08	1.0055928178251e-06	6.43362347595818e-07	BST2/IL4I1/HLA-F/HLA-B/HLA-A/NOD2/HLA-E/LGALS9/CEACAM1/HMOX1/JAK3/IL7R/AHR/BCL6/CR1L/SERPINB9/SMAD7/HLA-G/PARP3/CD96/IL20RB	21
GO:0052126	GO:0052126	movement in host environment	39/1579	175/17866	5.10501915086005e-08	1.06838191098034e-06	6.83533814276674e-07	CXCL8/LY6E/ICAM1/PTX3/IFITM1/CLDN1/TRIM22/LGALS9/TRIM14/TRIM34/F11R/TRIM25/PML/ITGA5/TNFRSF14/TRIM21/DPP4/PLSCR1/LGALS1/TFRC/TRIM38/ANPEP/SLC1A5/ITGA2/IFITM3/EGFR/NECTIN1/TMPRSS2/IFITM2/TNFRSF4/CD74/CAV1/ITGB6/AGTR1/CHMP4C/NECTIN4/TRIML2/FCN3/CIITA	39
GO:2001233	GO:2001233	regulation of apoptotic signaling pathway	63/1579	353/17866	5.14361254725287e-08	1.06838191098034e-06	6.83533814276674e-07	IFI6/SOD2/TNFAIP3/ICAM1/SP100/BID/TP63/VNN1/BDKRB2/MMP9/MDM2/CYLD/TP53/PML/HMOX1/TRAF1/TNFSF10/NKX3-1/GCLM/FAS/PTPN2/CFLAR/UNC5B/CTSC/ADORA2A/PLAUR/TRAF2/IL1B/RBCK1/ACVR1/CX3CL1/NR4A2/CTSH/TMBIM1/PTGS2/HIF1A/CXCL12/PLEKHF1/INHBA/NCK1/NGFR/BMP4/LGALS3/PRKCD/SRPX/IL1A/G0S2/BDNF/CD74/PYCARD/MUC1/CAV1/COL2A1/IL7/GDNF/SNAI2/RET/CD44/SNAI1/LTBR/TNF/FGF10/GATA4	63
GO:0051701	GO:0051701	biological process involved in interaction with host	43/1579	203/17866	5.15809384690298e-08	1.06838191098034e-06	6.83533814276674e-07	TNIP1/CXCL8/LY6E/ICAM1/PTX3/IFITM1/CLDN1/TRIM22/LGALS9/TRIM14/TRIM34/F11R/TRIM25/PML/ITGA5/TNFRSF14/TRIM21/DPP4/PLSCR1/LGALS1/TFRC/TRIM38/ANPEP/IFIT1/SLC1A5/ITGA2/IFITM3/EGFR/SERPINB9/NECTIN1/TMPRSS2/IFITM2/TNFRSF4/CD74/CAV1/ITGB6/AGTR1/PGLYRP2/CHMP4C/NECTIN4/TRIML2/FCN3/CIITA	43
GO:0060348	GO:0060348	bone development	43/1579	203/17866	5.15809384690298e-08	1.06838191098034e-06	6.83533814276674e-07	TGM2/PTGER4/NOTUM/TP53/LTF/LRRK1/ENG/BGN/RUNX2/TGFB3/FLI1/SH2B3/POR/RARG/MMP14/FOXC1/BMP4/GPR68/MSX2/FOXP1/SNX10/RFLNA/WNT1/SP5/ALPL/RANBP3L/GREM1/STC1/RARB/ITGB6/MMP13/COL2A1/BMP2/TWIST1/COL13A1/NEUROG1/PHOSPHO1/SPNS2/TMEM119/PITX2/CYP26B1/COMP/ACP5	43
GO:0061138	GO:0061138	morphogenesis of a branching epithelium	40/1579	182/17866	5.18555799650319e-08	1.07017892565515e-06	6.84683515785432e-07	TP63/TGM2/CSF1/PML/WNT6/SPINT1/NKX3-1/ENG/PAX8/VDR/WNT5A/ACVR1/CTSH/CLIC4/MMP14/SEMA3C/MET/BMP4/KDR/RDH10/TBX3/ESR1/ADM/EDNRA/SOCS3/WNT1/FZD5/WT1/GREM1/RSPO3/AREG/BMP2/GBX2/GDNF/TACSTD2/TIE1/FOXC2/TNF/SIX1/FGF10	40
GO:2001057	GO:2001057	reactive nitrogen species metabolic process	24/1579	80/17866	5.43179351773635e-08	1.11694930963994e-06	7.14606466213309e-07	GCHFR/ICAM1/PTX3/ZC3H12A/TLR2/P2RX4/CYP1B1/SIRPA/ASS1/IL1B/POR/PTGS2/TICAM1/GCH1/NQO1/JAK2/CD34/NOS2/TMEM106A/CAV1/CLEC7A/TNF/MMP8/ACP5	24
GO:1905954	GO:1905954	positive regulation of lipid localization	29/1579	110/17866	5.68876361538372e-08	1.16558264579948e-06	7.45721303917396e-07	C3/IKBKE/C1QTNF1/NFKBIA/ZC3H12A/GAL/ABCA13/PLA2G4A/NFKB1/NKX3-1/PTGES/P2RX4/ACSL5/IL1B/TNFRSF11A/PLA2R1/ACSL1/TAC1/LDLRAP1/PRKCD/ABCB4/SPP1/LPL/CAV1/ABCA12/PLA2G3/FABP3/APOE/CETP	29
GO:0002287	GO:0002287	alpha-beta T cell activation involved in immune response	22/1579	69/17866	5.73468577734647e-08	1.16659893527734e-06	7.46371509818552e-07	RELB/ZC3H12A/LGALS9/PTGER4/HLX/CRACR2A/ZBTB7B/NFKBIZ/IL6/PRKCZ/BCL3/IL4R/JAK3/MALT1/STAT6/IL18R1/IL12RB1/BCL6/SMAD7/FOXP1/RIPK2/TNFSF18	22
GO:0002293	GO:0002293	alpha-beta T cell differentiation involved in immune response	22/1579	69/17866	5.73468577734647e-08	1.16659893527734e-06	7.46371509818552e-07	RELB/ZC3H12A/LGALS9/PTGER4/HLX/CRACR2A/ZBTB7B/NFKBIZ/IL6/PRKCZ/BCL3/IL4R/JAK3/MALT1/STAT6/IL18R1/IL12RB1/BCL6/SMAD7/FOXP1/RIPK2/TNFSF18	22
GO:0010038	GO:0010038	response to metal ion	65/1579	370/17866	5.86569301001646e-08	1.18900310978839e-06	7.60705345595691e-07	B2M/SOD2/MT2A/ICAM1/LCN2/CLDN1/MT1E/MT1M/MMP9/ITPR3/DAXX/MDM2/SLC11A2/VCAM1/HMOX1/AQP9/PTGES/PLSCR1/P2RX4/JUNB/TNFRSF11B/SCN5A/LOXL2/SLC30A1/MT1F/CALR/MT1G/ASS1/CASP8/TCIRG1/WNT5A/CLIC4/PTGS2/SLC25A12/SOD3/HIF1A/EGFR/NQO1/HAAO/TRPM2/MT1X/MT1H/TESMIN/MAP1LC3A/IL1A/LGMN/SYT12/PLCG2/KCNA1/TFR2/STAR/HPCA/MT1A/HVCN1/CACNA1G/CAV1/SLC13A5/CD14/SLC30A2/MT1DP/CYP1A1/GUCA1A/CYP1A2/PENK/AQP2	65
GO:0045621	GO:0045621	positive regulation of lymphocyte differentiation	28/1579	104/17866	5.8882570557512e-08	1.18934440388507e-06	7.60923700149708e-07	IL4I1/VNN1/LGALS9/HLX/IL15RA/ZBTB7B/NFKBIZ/IL15/PRKCZ/IL4R/CD83/TNFSF9/IL7R/MALT1/SOCS1/MMP14/RASGRP1/RUNX3/IL12RB1/BCL6/RIPK2/CD74/HLA-G/VSIR/IL7/IL1RL2/RHOH/LILRB2	28
GO:0060249	GO:0060249	anatomical structure homeostasis	57/1579	308/17866	6.15148669510125e-08	1.23812255177727e-06	7.92131186105283e-07	B2M/OAS1/TNFAIP3/NOD2/CLDN1/AKR1B1/F11R/CSF1/ABCA4/SLC39A8/PECAM1/IL6/P2RX4/TNFRSF11B/LTF/CHRNA1/LRRK1/TFRC/LDB2/TCIRG1/TNFRSF11A/TP53INP2/CX3CL1/CTSH/PTGS2/FOXC1/EPAS1/ANGPT1/HIF1A/EGFR/RBP4/HAAO/CD34/CD38/SERPINA3/LSR/SPP1/SNX10/RAC2/TJP3/ADRB2/NXNL2/PIWIL4/ITGB6/CDH23/ABCA12/COL2A1/IL7/PTH1R/PIGR/CSF1R/IL20RB/AIPL1/TMEM119/ADGRF5/LARGE2/ACP5	57
GO:0002292	GO:0002292	T cell differentiation involved in immune response	23/1579	75/17866	6.51019463127785e-08	1.30540562518154e-06	8.35177830126123e-07	RELB/ZC3H12A/LGALS9/PTGER4/HLX/CRACR2A/ZBTB7B/NFKBIZ/IL6/PRKCZ/BCL3/IL4R/JAK3/MALT1/STAT6/IL18R1/IL12RB1/BCL6/SMAD7/FOXP1/RIPK2/FGL2/TNFSF18	23
GO:0003170	GO:0003170	heart valve development	21/1579	64/17866	6.53161171307475e-08	1.30540562518154e-06	8.35177830126123e-07	TNFRSF1B/MDM2/ROBO1/OLFM1/EFNA1/ACVR1/BMP4/STRA6/BMPR1A/SMAD6/PRDM1/GJA5/APLNR/ADAMTS9/BMP2/TWIST1/SNAI2/TIE1/SNAI1/GATA5/GATA4	21
GO:1905523	GO:1905523	positive regulation of macrophage migration	13/1579	26/17866	6.63211095831034e-08	1.32085678386488e-06	8.45063236572337e-07	CCL5/IL34/CSF1/RARRES2/P2RX4/CX3CL1/MMP14/C3AR1/C5AR1/CSF1R/TNFSF18/CCL3/CMKLR1	13
GO:0150077	GO:0150077	regulation of neuroinflammatory response	16/1579	39/17866	6.78598353861609e-08	1.3467931092668e-06	8.61656886509771e-07	MMP9/TNFRSF1B/SPHK1/IL6/GRN/CTSC/NR1D1/IL1B/CX3CL1/PTGS2/PLCG2/MMP3/TNF/CCL3/IL33/MMP8	16
GO:2000106	GO:2000106	regulation of leukocyte apoptotic process	24/1579	81/17866	7.07756348277846e-08	1.39978477770507e-06	8.95560116132274e-07	NOD2/CCL5/IDO1/LGALS9/TP53/LYN/CDKN2A/IRF7/EFNA1/JAK3/PIK3CD/IL7R/WNT5A/HIF1A/CXCL12/ST3GAL1/CXCR2/BMP4/LGALS3/BCL6/CD274/FOXP1/CD74/DOCK8	24
GO:0002285	GO:0002285	lymphocyte activation involved in immune response	41/1579	191/17866	7.11027211686164e-08	1.40138788849979e-06	8.96585761011656e-07	HLA-F/ICAM1/RELB/ZC3H12A/CD40/LGALS9/PTGER4/HLX/CEACAM1/CRACR2A/TP53/ZBTB7B/NFKBIZ/IL6/TNFSF13/PRKCZ/BCL3/IL4R/JAK3/LGALS1/TFRC/MALT1/STAT6/RAB27A/IL18R1/ST3GAL1/IL12RB1/LGALS3/BCL6/SMAD7/FOXP1/PLCG2/CLCF1/RIPK2/CD74/PARP3/FGL2/PGLYRP2/LCP1/IRF8/TNFSF18	41
GO:0060562	GO:0060562	epithelial tube morphogenesis	59/1579	325/17866	7.34204612504675e-08	1.44207912856091e-06	9.22619371503153e-07	CXCL10/LCN2/FMN1/CSF1/PML/WNT6/SPINT1/NKX3-1/CTHRC1/MICAL2/PIK3CD/ENG/PAX8/VDR/WNT5A/ACVR1/CTSH/WNK4/RARG/CLIC4/MMP14/LMO4/HIF1A/CXCR2/MET/BMP4/KDR/ACVRL1/SOX18/RDH10/TBX3/ESR1/ADM/EDNRA/FOXP1/TBX2/WNT1/WT1/SALL4/GREM1/APLNR/AREG/SDC4/BMP2/GBX2/GDNF/TWIST1/TACSTD2/WNT3A/RET/TIE1/RNF207/FOXC2/ASB2/CSF1R/TNF/SIX1/FGF10/GATA4	59
GO:0002444	GO:0002444	myeloid leukocyte mediated immunity	27/1579	99/17866	7.54338954540009e-08	1.47653425603433e-06	9.44663215994759e-07	C3/CXCL6/TREM1/HLA-E/LGALS9/LYN/HMOX1/DDX58/STXBP2/IL6/MILR1/IL4R/PIK3CD/MYD88/TICAM1/RASGRP1/SERPINB9/FGR/ITGB2/PTGDS/PTAFR/RAC2/ITGAM/PLA2G3/CCL3/PTGDR/CARD9	27
GO:1905517	GO:1905517	macrophage migration	19/1579	54/17866	7.73626909286029e-08	1.50910235455247e-06	9.65499769267567e-07	CCL5/IL34/SAA1/CSF1/RARRES2/P2RX4/CCL2/CX3CL1/MMP14/C3AR1/LGALS3/ROR2/SLAMF8/C5AR1/CSF1R/TNFSF18/CCL3/CMKLR1/MCOLN2	19
GO:0048762	GO:0048762	mesenchymal cell differentiation	47/1579	235/17866	8.05556665021182e-08	1.56602415152241e-06	1.00191743283755e-06	NRP2/STAT1/WNT10A/IL6/OLFM1/LOXL2/EFNA1/FN1/ENG/BAMBI/IL1B/TGFB3/WNT5A/ACVR1/FOXC1/SEMA3C/HIF1A/TGFBR3/PDPN/BMP4/DAB2/RDH10/TBX3/VASN/EDNRA/SMAD7/BMPR1A/NRG1/HMGA2/GSC/RANBP3L/GREM1/S100A4/BMP2/GBX2/GDNF/TWIST1/SNAI2/RET/FOXC2/SNAI1/GATA5/ALDH1A2/PITX2/HTR2B/HPN/FGF10	47
GO:0022612	GO:0022612	gland morphogenesis	30/1579	118/17866	8.19546432267397e-08	1.58780152319561e-06	1.01585025009299e-06	ELF3/TNFAIP3/TP63/TGM2/CEBPB/CEACAM1/CSF1/PML/NKX3-1/IL6/RPS6KA1/CFLAR/VDR/TGFB3/STAT6/CYP7B1/WNT5A/RARG/SEMA3C/BMP4/TBX3/ESR1/TBX2/CAV1/AREG/WNT3A/CSF1R/TNF/HPN/FGF10	30
GO:2001236	GO:2001236	regulation of extrinsic apoptotic signaling pathway	35/1579	151/17866	8.7409857225862e-08	1.68775100596105e-06	1.07979634510592e-06	IFI6/TNFAIP3/ICAM1/SP100/BID/CYLD/PML/HMOX1/TRAF1/TNFSF10/GCLM/CFLAR/UNC5B/TRAF2/IL1B/RBCK1/ACVR1/CX3CL1/TMBIM1/INHBA/BMP4/LGALS3/SRPX/IL1A/G0S2/PYCARD/CAV1/COL2A1/IL7/GDNF/SNAI2/RET/LTBR/TNF/FGF10	35
GO:0055074	GO:0055074	calcium ion homeostasis	75/1579	455/17866	8.90889300017633e-08	1.7143599503042e-06	1.09682032598188e-06	C1QTNF1/DRD4/CXCL10/CCL5/CXCL11/TRPA1/SAA1/TGM2/CD40/BDKRB2/PTGER4/ITPR3/LYN/PML/CXCL9/CCL8/CXCL13/P2RX4/SLC30A1/GSTO1/CALR/PTGFR/GNA15/TMEM165/MCHR1/VDR/TCIRG1/WNT5A/CX3CL1/CCL7/C3AR1/CXCL12/SLC8B1/CXCR2/THY1/TAC1/JAK2/TRPM2/CD38/ESR1/ADM/EDNRA/PTGIR/PLCG2/BDKRB1/SNX10/JPH2/CHRNA9/CEMIP/APLNR/STC1/P2RX2/CAV1/CDH23/LPAR3/PTGER2/ACKR4/PTH1R/AGTR1/CYP27B1/C5AR1/APOE/CCL3/PTGDR/CMKLR1/ATP2A3/PTGER1/…	75
GO:0051402	GO:0051402	neuron apoptotic process	48/1579	244/17866	9.99865097643938e-08	1.91758639602016e-06	1.22684138509421e-06	SOD2/BID/LCN2/TP63/CEBPB/TP53/HMOX1/MAP3K11/GCLM/FAS/CCL2/GRN/DRAXIN/UNC5B/ADORA2A/TGFB3/ITGA1/CX3CL1/NR4A2/ANGPT1/HIF1A/FOXO3/PCSK9/GRM4/NQO1/GBE1/NGFR/NLRP1/JAK2/ARRB1/GABRB2/LGMN/BDNF/CLCF1/GDF5/STAR/ITGAM/ADARB1/PLA2G3/GDNF/PITX3/NDNF/NGF/C5AR1/TNF/APOE/CCL3/SIX1	48
GO:0003197	GO:0003197	endocardial cushion development	17/1579	45/17866	1.12477015187353e-07	2.14989623660122e-06	1.37546953930984e-06	MDM2/ROBO1/CRELD1/ENG/ACVR1/BMP4/ACVRL1/TBX3/BMPR1A/TBX2/APLNR/BMP2/TWIST1/SNAI2/SNAI1/GATA5/GATA4	17
GO:0042093	GO:0042093	T-helper cell differentiation	21/1579	66/17866	1.19072623502557e-07	2.26079221156854e-06	1.44641902654685e-06	RELB/ZC3H12A/PTGER4/HLX/CRACR2A/ZBTB7B/NFKBIZ/IL6/PRKCZ/BCL3/IL4R/JAK3/MALT1/STAT6/IL18R1/IL12RB1/BCL6/SMAD7/FOXP1/RIPK2/TNFSF18	21
GO:0072678	GO:0072678	T cell migration	21/1579	66/17866	1.19072623502557e-07	2.26079221156854e-06	1.44641902654685e-06	CXCL10/CCL5/ICAM1/CXCL11/CXCL16/F11R/TNFRSF14/CXCL13/CCL2/TMEM102/PIK3CD/CCL20/WNT5A/ECM1/CXCL12/MYO1G/PYCARD/AIRE/CCL26/DOCK8/CCL3	21
GO:0009612	GO:0009612	response to mechanical stimulus	44/1579	216/17866	1.19675746852833e-07	2.26469453180644e-06	1.4489156691887e-06	MMP7/CHI3L1/CXCL10/NFKBIA/TRPA1/CASP1/CD40/PTGER4/STAT1/TLR5/F11R/TLR3/IRF1/PIEZO1/NFKB1/FAS/JUP/PIEZO2/SLC38A2/ENG/MYD88/CASP8/IL1B/TNFSF14/PTGS2/MMP14/SERPINE2/ITGA2/CXCL12/EGFR/CASP5/STRA6/TNFRSF8/KCNA1/BDKRB1/GDF5/CHRNA9/PPL/TLR7/NEUROG1/LTBR/KCNK4/HPN/GATA4	44
GO:0006874	GO:0006874	cellular calcium ion homeostasis	73/1579	443/17866	1.33876856960418e-07	2.52504164651173e-06	1.61548162703718e-06	C1QTNF1/DRD4/CXCL10/CCL5/CXCL11/TRPA1/SAA1/TGM2/CD40/BDKRB2/PTGER4/ITPR3/LYN/PML/CXCL9/CCL8/CXCL13/P2RX4/SLC30A1/GSTO1/CALR/PTGFR/GNA15/TMEM165/MCHR1/VDR/TCIRG1/WNT5A/CX3CL1/CCL7/C3AR1/CXCL12/SLC8B1/CXCR2/THY1/TAC1/JAK2/TRPM2/CD38/ESR1/ADM/EDNRA/PTGIR/PLCG2/BDKRB1/JPH2/CHRNA9/CEMIP/APLNR/STC1/P2RX2/CAV1/CDH23/LPAR3/PTGER2/ACKR4/PTH1R/AGTR1/C5AR1/APOE/CCL3/PTGDR/CMKLR1/ATP2A3/PTGER1/CALCR/P2RY6/MC…	73
GO:0007204	GO:0007204	positive regulation of cytosolic calcium ion concentration	57/1579	315/17866	1.36423505891325e-07	2.56458181371943e-06	1.64077879935997e-06	C1QTNF1/CXCL10/CXCL11/TRPA1/SAA1/TGM2/BDKRB2/PTGER4/ITPR3/LYN/PML/CXCL9/CXCL13/P2RX4/GSTO1/PTGFR/GNA15/MCHR1/CX3CL1/C3AR1/SLC8B1/CXCR2/THY1/TAC1/JAK2/TRPM2/CD38/ESR1/ADM/EDNRA/PTGIR/PLCG2/BDKRB1/JPH2/CHRNA9/CEMIP/APLNR/P2RX2/CAV1/LPAR3/PTGER2/ACKR4/PTH1R/AGTR1/C5AR1/CCL3/PTGDR/CMKLR1/PTGER1/CALCR/P2RY6/MCOLN2/HTR2B/MCOLN3/CCL28/PROK2/GPR18	57
GO:0043542	GO:0043542	endothelial cell migration	52/1579	277/17866	1.4449813711944e-07	2.70743877971162e-06	1.73217642211739e-06	SP100/RAB13/LCN2/STAT5A/ZC3H12A/NRP2/SH3BP1/CD40/CEACAM1/HMOX1/ROBO1/RRAS/DPP4/CXCL13/P2RX4/LOXL2/JUP/EFNA1/GRN/GLUL/CYP1B1/PIK3CD/CALR/SRPX2/VEGFC/HDAC9/WNT5A/PLPP3/PTGS2/ANGPT1/HIF1A/ATOH8/MYH9/ID1/MET/BMP4/KDR/ACVRL1/SOX18/LGMN/FOXP1/MEOX2/GREM1/STC1/ADTRP/ADAMTS9/BMPER/FOXC2/CCBE1/TNF/APOE/NR2E1	52
GO:1901653	GO:1901653	cellular response to peptide	62/1579	355/17866	1.46749610207982e-07	2.74060911391694e-06	1.75339827623826e-06	SLC39A14/NOD2/ICAM1/RAB13/LCN2/STAT5A/NAMPT/AKR1B1/STAT1/CEACAM1/MDM2/VCAM1/TP53/LYN/ABCC1/NFKB1/ZBTB7B/RARRES2/CASP4/SHC1/PKM/PRKCZ/PTPN2/CFLAR/JAK3/AGTRAP/ASS1/ENPP1/HDAC9/IL1B/SLC2A4/STAT6/SOCS1/IRS4/NR4A2/POR/FOXO3/PCSK9/ID1/ESRRA/NCK1/NGFR/JAK2/PRKCD/CYSLTR2/GDF15/LGMN/SOCS3/LPIN3/SH2B2/IGF2/STAR/WNT1/RIPK2/LPL/ADRB2/CAV1/GJB2/FOXC2/AGTR1/GLP2R/POU4F2	62
GO:0032370	GO:0032370	positive regulation of lipid transport	24/1579	84/17866	1.51933766767704e-07	2.82716609915102e-06	1.80877606358309e-06	C1QTNF1/NFKBIA/GAL/ABCA13/PLA2G4A/NKX3-1/PTGES/P2RX4/ACSL5/IL1B/TNFRSF11A/PLA2R1/ACSL1/TAC1/LDLRAP1/PRKCD/ABCB4/SPP1/CAV1/ABCA12/PLA2G3/FABP3/APOE/CETP	24
GO:0070167	GO:0070167	regulation of biomineral tissue development	26/1579	96/17866	1.52377105414214e-07	2.82716609915102e-06	1.80877606358309e-06	ISG15/ALOX5/WNT10B/CEBPB/NOTUM/WNT6/SRGN/LTF/ENPP1/TGFB3/ECM1/ACVR1/HIF1A/DDR2/BMP4/BMPR1A/RFLNA/ADRB2/GREM1/BMP2/TWIST1/CYP27B1/PHOSPHO1/CCL3/TMEM119/COMP	26
GO:0032494	GO:0032494	response to peptidoglycan	9/1579	13/17866	1.65743183699094e-07	3.06517264399363e-06	1.96104887890042e-06	NOD2/IRAK3/IL6/MYD88/CAMP/RIPK2/IRF5/C5AR1/CARD9	9
GO:0003018	GO:0003018	vascular process in circulatory system	50/1579	263/17866	1.66553193081787e-07	3.07018442651735e-06	1.96425533792931e-06	SOD2/ICAM1/BDKRB2/SLC13A3/CEACAM1/ABCC1/SLCO2B1/GCLM/ARHGAP42/SLC38A2/TFRC/ADORA2A/SLC2A4/SLC6A6/ITGA1/ECE1/SLC1A5/ABCC4/PTGS2/FOXC1/SOD3/SLCO3A1/ANGPT1/GCH1/SCPEP1/EGFR/CXCR2/SLC5A3/SLC38A5/ABCC3/CD38/ADM/EDNRA/HTR7/TJP3/ADRB2/HRH2/GJA5/C2CD4A/CAV1/RGS2/SLC7A8/FOXC2/AGTR1/C2CD4B/APOE/ABCB1/ATP2A3/HTR2B/COMP	50
GO:0048608	GO:0048608	reproductive structure development	70/1579	421/17866	1.70150087475744e-07	3.12637063955432e-06	2.00020238655697e-06	C3/ICAM1/PTPRN/RAB13/TP63/PTX3/CEBPB/TLR3/TNFSF10/SPINT1/NKX3-1/TFAP2C/VASH2/JUNB/BIK/BIRC2/VDR/CASP8/CYP7B1/WNT5A/RARG/PTGS2/MMP14/SERPINE2/FOXC1/EPAS1/HIF1A/FOXO3/FST/NR0B1/RBP4/INHBA/BMP4/STRA6/ROR2/EREG/RDH10/TBX3/ESR1/ARRB1/ASCL2/ADM/SOCS3/SERPINA5/ARID5B/FOXL2/PHLDA2/KRT19/SPP1/IGF2/STAR/FZD5/PRDM1/WT1/GATA6/STC1/RSPO3/MYOCD/GJB2/NEUROG1/CYP27B1/SNAI1/ZP3/WNT7B/DLX3/PCDH12/HOXA10/FGF10/ZFP4…	70
GO:0002768	GO:0002768	immune response-regulating cell surface receptor signaling pathway	47/1579	241/17866	1.77500611093523e-07	3.25094366813088e-06	2.07990223593087e-06	BTN3A2/BTN3A3/HLA-A/BTN3A1/ICOSLG/ZC3H12A/CD40/CEACAM1/LYN/NFKBIZ/MICB/PLSCR1/PTPN2/NFAM1/GBP1/PIK3CD/HCK/MALT1/RBCK1/C3AR1/FFAR2/THY1/LGALS3/PRKCD/FGR/CD38/THEMIS2/MYO1G/FOXP1/PLCG2/SH2B2/PRKCH/BANK1/RIPK2/HLA-G/LAPTM5/CLEC7A/TEC/CARD11/PIGR/C5AR1/ITK/CMKLR1/KLHL6/BLNK/SKAP1/LILRB2	47
GO:0045582	GO:0045582	positive regulation of T cell differentiation	25/1579	91/17866	1.94685853260292e-07	3.55426480823918e-06	2.27396229415361e-06	IL4I1/VNN1/LGALS9/HLX/ZBTB7B/NFKBIZ/PRKCZ/IL4R/CD83/TNFSF9/IL7R/MALT1/SOCS1/RASGRP1/RUNX3/IL12RB1/BCL6/RIPK2/CD74/HLA-G/VSIR/IL7/IL1RL2/RHOH/LILRB2	25
GO:0035455	GO:0035455	response to interferon-alpha	11/1579	20/17866	1.96806664182962e-07	3.58150402295895e-06	2.29138951202762e-06	BST2/IFITM1/IFIT3/MX2/LAMP3/ADAR/EIF2AK2/IFITM3/IFITM2/STAR/IFIT2	11
GO:0002675	GO:0002675	positive regulation of acute inflammatory response	13/1579	28/17866	2.01655598860307e-07	3.65805825193729e-06	2.34036769444983e-06	C3/HLA-E/IL6/IL1B/TNFRSF11A/PTGS2/FFAR2/TAC1/OSMR/C2CD4A/C2CD4B/TNF/ZP3	13
GO:0055123	GO:0055123	digestive system development	32/1579	136/17866	2.13969317882065e-07	3.86910868144838e-06	2.47539441439501e-06	CXCL8/TP63/HLX/RARRES2/ASS1/TGFB3/WNT5A/SFRP5/CLMP/HIF1A/FOXL1/EGFR/ID2/DACT1/BMP4/STRA6/TBX2/IGF2/PRDM1/GATA6/RARB/MYOCD/RET/FOXE1/TNF/GATA5/BARX1/ALDH1A2/CYP1A1/PYY/FGF10/GATA4	32
GO:1901215	GO:1901215	negative regulation of neuron death	42/1579	206/17866	2.24464405342355e-07	4.03967945936166e-06	2.58452289479414e-06	HLA-F/SOD2/TNFRSF1B/CEBPB/CSF1/HMOX1/GCLM/CSF3/CCL2/GRN/DRAXIN/UNC5B/ADORA2A/TRAF2/TGFB3/REL/CX3CL1/NR4A2/ANGPT1/HIF1A/GBE1/SULT1A4/JAK2/CD34/ARRB1/GABRB2/LGMN/BDNF/GPNMB/CLCF1/GDF5/STAR/WNT1/PLA2G3/GDNF/NCOA7/WNT3A/NDNF/NGF/C5AR1/APOE/SIX1	42
GO:0061458	GO:0061458	reproductive system development	70/1579	424/17866	2.24820644069109e-07	4.03967945936166e-06	2.58452289479414e-06	C3/ICAM1/PTPRN/RAB13/TP63/PTX3/CEBPB/TLR3/TNFSF10/SPINT1/NKX3-1/TFAP2C/VASH2/JUNB/BIK/BIRC2/VDR/CASP8/CYP7B1/WNT5A/RARG/PTGS2/MMP14/SERPINE2/FOXC1/EPAS1/HIF1A/FOXO3/FST/NR0B1/RBP4/INHBA/BMP4/STRA6/ROR2/EREG/RDH10/TBX3/ESR1/ARRB1/ASCL2/ADM/SOCS3/SERPINA5/ARID5B/FOXL2/PHLDA2/KRT19/SPP1/IGF2/STAR/FZD5/PRDM1/WT1/GATA6/STC1/RSPO3/MYOCD/GJB2/NEUROG1/CYP27B1/SNAI1/ZP3/WNT7B/DLX3/PCDH12/HOXA10/FGF10/ZFP4…	70
GO:0072132	GO:0072132	mesenchyme morphogenesis	18/1579	52/17866	2.25817683260823e-07	4.04483498067186e-06	2.58782131562056e-06	MDM2/ROBO1/ENG/WNT5A/ACVR1/FOXC1/ACVRL1/TBX3/BMPR1A/TBX2/APLNR/BMP2/TWIST1/SNAI2/WNT3A/FOXC2/SNAI1/GATA5	18
GO:0003007	GO:0003007	heart morphogenesis	47/1579	243/17866	2.29118366178681e-07	4.09109157916541e-06	2.61741555423393e-06	LY6E/NRP2/MDM2/TP53/ROBO1/OLFM1/MICAL2/EFNA1/ENG/DKK1/WNT5A/ACVR1/ALPK2/FOXC1/SEMA3C/HIF1A/TGFBR3/RBP4/BMP4/ACVRL1/SOX18/TBX3/SMAD7/BMPR1A/NRG1/TBX2/SMAD6/GATA6/GJA5/APLNR/TREX1/COL2A1/MESP2/BMP2/TWIST1/SNAI2/WNT3A/RNF207/FOXC2/ASB2/SNAI1/SIX1/GATA5/ALDH1A2/PITX2/HTR2B/GATA4	47
GO:0110149	GO:0110149	regulation of biomineralization	26/1579	98/17866	2.38163414476733e-07	4.23930877768586e-06	2.7122425688107e-06	ISG15/ALOX5/WNT10B/CEBPB/NOTUM/WNT6/SRGN/LTF/ENPP1/TGFB3/ECM1/ACVR1/HIF1A/DDR2/BMP4/BMPR1A/RFLNA/ADRB2/GREM1/BMP2/TWIST1/CYP27B1/PHOSPHO1/CCL3/TMEM119/COMP	26
GO:0042476	GO:0042476	odontogenesis	31/1579	130/17866	2.39669950167364e-07	4.25283500359286e-06	2.72089643377411e-06	TP63/WNT10A/CSF1/SP6/WNT6/TNFRSF11B/SCN5A/RUNX2/TGFB3/TCIRG1/FOXC1/FAM20C/ID3/FST/INHBA/NGFR/BMP4/CD34/NECTIN1/ADM/BMPR1A/SNX10/ALPL/ITGB6/LAMB1/BMP2/COL1A2/TWIST1/PITX2/DLX3/FGF10	31
GO:0001960	GO:0001960	negative regulation of cytokine-mediated signaling pathway	23/1579	80/17866	2.42439172955251e-07	4.28861344457488e-06	2.74378691327584e-06	OAS1/PARP14/PXDN/ISG15/CCL5/IRAK3/OAS3/SAMHD1/NLRC5/ROBO1/IL6/STAT2/IL1RN/CARD16/PTPN2/ADAR/ECM1/USP18/SIGIRR/SH2B3/CAV1/TREX1/IL1R2	23
GO:0050679	GO:0050679	positive regulation of epithelial cell proliferation	42/1579	207/17866	2.5796007846841e-07	4.54904212679896e-06	2.91040505673011e-06	TNFAIP3/NOD2/PTPRN/B4GALT1/STAT5A/TP63/CLDN1/NRP2/HMOX1/VASH2/SCN5A/GRN/CFLAR/GLUL/PIK3CD/EGFL7/VEGFC/CYP7B1/WNT5A/ECM1/HIF1A/CXCL12/EGFR/ID1/BMP4/KDR/ACVRL1/BMPR1A/IGF2/APLNR/AREG/LAMB1/BMP2/LRG1/TWIST1/WNT3A/AGTR1/CCL26/C5AR1/HTR2B/HPN/FGF10	42
GO:0050864	GO:0050864	regulation of B cell activation	30/1579	124/17866	2.66386556739587e-07	4.68314144194039e-06	2.99619967326982e-06	IL4I1/TNFAIP3/NOD2/CD40/LYN/IL6/TNFSF13/NFAM1/TFRC/AHR/STAT6/TNFSF13B/MMP14/TICAM1/ID2/INHBA/BCL6/CD38/THEMIS2/SLAMF8/CLCF1/TNFRSF4/BANK1/CD74/PARP3/LAPTM5/IL7/CARD11/WNT3A/IKZF3	30
GO:1901224	GO:1901224	positive regulation of NIK/NF-kappaB signaling	21/1579	69/17866	2.78426199935438e-07	4.87974041486848e-06	3.1219805803287e-06	NMI/NOD2/TCIM/IFI35/LGALS9/TLR2/TLR3/SPHK1/CALR/IL1B/RBCK1/EIF2AK2/TNFSF14/IL18R1/EGFR/GREM1/LAPTM5/TLR7/CD14/TNF/MMP8	21
GO:0001818	GO:0001818	negative regulation of cytokine production	61/1579	354/17866	2.99399268943032e-07	5.23122158251384e-06	3.34685266090015e-06	BST2/HLA-F/OAS1/TNFAIP3/NMI/NOD2/IRAK3/RELB/OAS3/DHX58/ZC3H12A/PDCD1LG2/LGALS9/PTGER4/CEACAM1/CYLD/PML/HMOX1/NFKB1/IL6/SRGN/ORM1/CARD16/LTF/BCL3/JAK3/GBP1/CD83/FN1/FURIN/SIRPA/HDAC9/TGFB3/REL/SIGIRR/CX3CL1/ANGPT1/LRRC32/INHBA/BCL6/CD274/CD34/MEFV/ARRB1/SMAD7/GPNMB/BANK1/PYCARD/GATA6/LAPTM5/VSIR/TWIST1/CD96/PGLYRP2/IL20RB/TNF/IL1R2/CMKLR1/MMP8/ACP5/GPR18	61
GO:0002707	GO:0002707	negative regulation of lymphocyte mediated immunity	18/1579	53/17866	3.13847609935621e-07	5.46689904034647e-06	3.49763536326129e-06	IL4I1/HLA-F/HLA-B/HLA-A/NOD2/HLA-E/LGALS9/CEACAM1/IL7R/AHR/BCL6/CR1L/SERPINB9/SMAD7/HLA-G/PARP3/CD96/IL20RB	18
GO:2000027	GO:2000027	regulation of animal organ morphogenesis	30/1579	125/17866	3.21254928545715e-07	5.57886607620852e-06	3.56927009828391e-06	WNT10A/CSF1/ROBO1/SP6/CTHRC1/TNFRSF11B/PAX8/RUNX2/DKK1/WNT5A/MLLT3/DACT1/NGFR/BMP4/CD34/ROR2/DAB2/BMPR1A/ARHGEF19/WT1/GREM1/RSPO3/BMP2/GDNF/TACSTD2/WNT3A/TNF/SIX1/GATA5/FGF10	30
GO:0048562	GO:0048562	embryonic organ morphogenesis	52/1579	284/17866	3.27188771333435e-07	5.6646420714749e-06	3.62414822062502e-06	HLX/CTHRC1/MICAL2/EFNA1/ENG/PAX8/RUNX2/TGFB3/WNT5A/ALDH1A3/ACVR1/MAFB/RARG/MMP14/HIF1A/HOXA1/ID2/RBP4/BMP4/STRA6/SOX18/ROR2/PRRX1/MYO3A/RDH10/TBX3/HOXB9/TBX2/WNT1/FZD5/GSC/CHRNA9/APLNR/RARB/ZIC1/COL2A1/GBX2/TWIST1/WNT3A/RNF207/FOXC2/ASB2/NEUROG1/FOXE1/FOXG1/MYO3B/SIX1/TBX15/HPN/FGF10/GATA4/FOXI1	52
GO:0048247	GO:0048247	lymphocyte chemotaxis	20/1579	64/17866	3.30127194729433e-07	5.69723000986394e-06	3.64499746713279e-06	CXCL10/CCL5/CXCL11/SAA1/CXCL16/CCL8/CXCL13/CH25H/CCL2/TMEM102/PIK3CD/CCL20/CYP7B1/WNT5A/CX3CL1/CCL7/SLC8B1/CCL4/CCL26/CCL3	20
GO:0010631	GO:0010631	epithelial cell migration	61/1579	355/17866	3.31071477047922e-07	5.69723000986394e-06	3.64499746713279e-06	SP100/RAB13/LCN2/STAT5A/ZC3H12A/NRP2/SH3BP1/CD40/MMP9/CEACAM1/HMOX1/ROBO1/RRAS/DPP4/CXCL13/P2RX4/LOXL2/JUP/EFNA1/GRN/GLUL/CYP1B1/PIK3CD/CALR/SRPX2/VEGFC/HDAC9/WNT5A/PLPP3/CTSH/PTGS2/ANGPT1/ITGA2/HIF1A/ATOH8/KRT16/MYH9/ID1/TAC1/MET/BMP4/KDR/ACVRL1/SOX18/LGMN/FOXP1/PLCG2/MEOX2/PTPRR/GREM1/STC1/ADTRP/ADAMTS9/TACSTD2/BMPER/FOXC2/CCBE1/TNF/APOE/NR2E1/FGF10	61
GO:0034142	GO:0034142	toll-like receptor 4 signaling pathway	16/1579	43/17866	3.39161857373337e-07	5.78402975927703e-06	3.70053057115188e-06	OAS1/TNFAIP3/NMI/NFKBIA/IFI35/TNIP3/PIK3AP1/LYN/LTF/TICAM2/NR1D1/RAB7B/LY96/RIPK2/WDFY1/CD14	16
GO:0140353	GO:0140353	lipid export from cell	16/1579	43/17866	3.39161857373337e-07	5.78402975927703e-06	3.70053057115188e-06	C1QTNF1/GAL/PLA2G4A/SELENOM/NKX3-1/PTGES/P2RX4/IL1B/TNFRSF11A/ABCC4/INHBA/TAC1/NOS2/SPP1/PLA2G3/AGTR1	16
GO:0150076	GO:0150076	neuroinflammatory response	16/1579	43/17866	3.39161857373337e-07	5.78402975927703e-06	3.70053057115188e-06	MMP9/TNFRSF1B/SPHK1/IL6/GRN/CTSC/NR1D1/IL1B/CX3CL1/PTGS2/PLCG2/MMP3/TNF/CCL3/IL33/MMP8	16
GO:0060840	GO:0060840	artery development	26/1579	100/17866	3.66883265666044e-07	6.23811069025012e-06	3.99104435423675e-06	ROBO1/NKX3-1/LOXL1/ENG/FOXC1/HOXA1/NGFR/BMP4/ACVRL1/STRA6/PRRX1/HPGD/SMAD7/BMPR1A/TBX2/SMAD6/PRDM1/GJA5/APLNR/ADAMTS9/MYOCD/FOXC2/APOE/SIX1/ADGRF5/COMP	26
GO:0002429	GO:0002429	immune response-activating cell surface receptor signaling pathway	43/1579	217/17866	3.70720561247824e-07	6.26594752779706e-06	4.00885392172409e-06	BTN3A2/BTN3A3/HLA-A/BTN3A1/ICOSLG/ZC3H12A/CEACAM1/LYN/NFKBIZ/MICB/PLSCR1/PTPN2/NFAM1/GBP1/PIK3CD/HCK/MALT1/RBCK1/C3AR1/FFAR2/THY1/LGALS3/PRKCD/FGR/CD38/THEMIS2/MYO1G/FOXP1/PLCG2/SH2B2/PRKCH/BANK1/RIPK2/LAPTM5/CLEC7A/TEC/CARD11/C5AR1/ITK/CMKLR1/KLHL6/BLNK/SKAP1	43
GO:0002757	GO:0002757	immune response-activating signal transduction	43/1579	217/17866	3.70720561247824e-07	6.26594752779706e-06	4.00885392172409e-06	BTN3A2/BTN3A3/HLA-A/BTN3A1/ICOSLG/ZC3H12A/CEACAM1/LYN/NFKBIZ/MICB/PLSCR1/PTPN2/NFAM1/GBP1/PIK3CD/HCK/MALT1/RBCK1/C3AR1/FFAR2/THY1/LGALS3/PRKCD/FGR/CD38/THEMIS2/MYO1G/FOXP1/PLCG2/SH2B2/PRKCH/BANK1/RIPK2/LAPTM5/CLEC7A/TEC/CARD11/C5AR1/ITK/CMKLR1/KLHL6/BLNK/SKAP1	43
GO:0048565	GO:0048565	digestive tract development	30/1579	126/17866	3.86460281809114e-07	6.51265611001394e-06	4.16669416263828e-06	CXCL8/TP63/HLX/RARRES2/ASS1/TGFB3/WNT5A/SFRP5/CLMP/HIF1A/FOXL1/EGFR/ID2/DACT1/BMP4/STRA6/TBX2/PRDM1/GATA6/RARB/MYOCD/RET/FOXE1/TNF/GATA5/ALDH1A2/CYP1A1/PYY/FGF10/GATA4	30
GO:0070232	GO:0070232	regulation of T cell apoptotic process	14/1579	34/17866	4.27547595499506e-07	7.18380856626899e-06	4.59608686731654e-06	CCL5/IDO1/LGALS9/TP53/EFNA1/JAK3/IL7R/WNT5A/HIF1A/ST3GAL1/BMP4/LGALS3/CD274/DOCK8	14
GO:0072001	GO:0072001	renal system development	54/1579	302/17866	4.29320875554701e-07	7.19238737399875e-06	4.60157545253986e-06	AKR1B1/FMN1/MMP9/STAT1/WNT6/NKX3-1/PECAM1/CFLAR/ASS1/PAX8/WNT5A/CTSH/WNK4/FOXC1/ANGPT1/BICC1/ID3/COL4A4/CXCR2/PCSK9/RBP4/GCNT3/BMP4/STRA6/CD34/HPGD/RDH10/NPHS1/SMAD7/ITGA8/ARID5B/WNT1/SMAD6/PRDM1/WT1/GREM1/RARB/TREX1/SDC4/BMP2/MYOCD/GDNF/TACSTD2/RET/BMPER/FOXC2/AGTR1/COL4A3/WNT7B/SIX1/ALDH1A2/CYP26B1/FGF10/AQP2	54
GO:0003179	GO:0003179	heart valve morphogenesis	18/1579	54/17866	4.32090069439128e-07	7.19644747229612e-06	4.6041730390836e-06	MDM2/ROBO1/OLFM1/EFNA1/ACVR1/BMP4/STRA6/BMPR1A/SMAD6/GJA5/ADAMTS9/BMP2/TWIST1/SNAI2/TIE1/SNAI1/GATA5/GATA4	18
GO:0070228	GO:0070228	regulation of lymphocyte apoptotic process	18/1579	54/17866	4.32090069439128e-07	7.19644747229612e-06	4.6041730390836e-06	CCL5/IDO1/LGALS9/TP53/LYN/EFNA1/JAK3/IL7R/WNT5A/HIF1A/ST3GAL1/BMP4/LGALS3/BCL6/CD274/FOXP1/CD74/DOCK8	18
GO:0043523	GO:0043523	regulation of neuron apoptotic process	42/1579	211/17866	4.44570427161039e-07	7.38272056300081e-06	4.72334761034684e-06	SOD2/LCN2/CEBPB/TP53/HMOX1/MAP3K11/GCLM/CCL2/GRN/DRAXIN/UNC5B/ADORA2A/TGFB3/ITGA1/CX3CL1/NR4A2/ANGPT1/HIF1A/FOXO3/PCSK9/GRM4/NQO1/GBE1/JAK2/ARRB1/GABRB2/LGMN/BDNF/CLCF1/GDF5/STAR/ITGAM/PLA2G3/GDNF/PITX3/NDNF/NGF/C5AR1/TNF/APOE/CCL3/SIX1	42
GO:0090132	GO:0090132	epithelium migration	61/1579	358/17866	4.46094335659268e-07	7.38649225556741e-06	4.72576067947486e-06	SP100/RAB13/LCN2/STAT5A/ZC3H12A/NRP2/SH3BP1/CD40/MMP9/CEACAM1/HMOX1/ROBO1/RRAS/DPP4/CXCL13/P2RX4/LOXL2/JUP/EFNA1/GRN/GLUL/CYP1B1/PIK3CD/CALR/SRPX2/VEGFC/HDAC9/WNT5A/PLPP3/CTSH/PTGS2/ANGPT1/ITGA2/HIF1A/ATOH8/KRT16/MYH9/ID1/TAC1/MET/BMP4/KDR/ACVRL1/SOX18/LGMN/FOXP1/PLCG2/MEOX2/PTPRR/GREM1/STC1/ADTRP/ADAMTS9/TACSTD2/BMPER/FOXC2/CCBE1/TNF/APOE/NR2E1/FGF10	61
GO:0033627	GO:0033627	cell adhesion mediated by integrin	21/1579	71/17866	4.75318845289587e-07	7.84758302252025e-06	5.02075924452341e-06	CCL5/ICAM1/LYN/PIEZO1/ITGA5/DPP4/CXCL13/EFNA1/CYP1B1/PLAU/PLPP3/ITGA2/ITGB2/MUC1/ITGB6/SNAI2/RET/FOXC2/FERMT3/VTN/SKAP1	21
GO:0031589	GO:0031589	cell-substrate adhesion	61/1579	359/17866	4.92150029164097e-07	8.10198429514075e-06	5.18352114683938e-06	FBLN2/LAMB3/FMN1/CSF1/VCAM1/CDKN2A/ITGA5/FBLN1/RRAS/PRKCZ/JUP/EFNA1/GBP1/FN1/LGALS1/PLAU/CALR/PLEKHA2/COL17A1/SNED1/ITGA1/CX3CL1/MMP14/ANGPT1/L1CAM/ITGA2/ID1/MELTF/SRCIN1/THY1/PDPN/EGFL6/KDR/LYPD3/ACVRL1/BCL6/JAK2/CD34/HPSE/ITGB2/FAM107A/ITGA8/MYO1G/NTNG2/RAC2/WNT1/SMAD6/GREM1/ITGB6/SDC4/LAMB1/ADAMTS9/TACSTD2/COL13A1/CD96/NDNF/CD44/FERMT3/VTN/CCL28/SKAP1	61
GO:0002753	GO:0002753	cytoplasmic pattern recognition receptor signaling pathway	19/1579	60/17866	5.14247465923527e-07	8.44136474322885e-06	5.40065137881769e-06	DDX60/TNFAIP3/NOD2/LACC1/NFKBIA/BIRC3/OAS3/IFIH1/DHX58/OASL/CYLD/IRF7/DDX58/TIFA/BIRC2/ALPK1/SLC15A3/RNF135/RIPK2	19
GO:1902106	GO:1902106	negative regulation of leukocyte differentiation	26/1579	102/17866	5.57405427362611e-07	9.12350952372826e-06	5.83707679833443e-06	ZC3H12A/HLX/TLR3/CEACAM1/IRF1/LYN/ZBTB7B/PTPN2/LTF/IL4R/JAK3/SOCS1/MAFB/ID2/RUNX3/INHBA/BMP4/BCL6/GPR68/SMAD7/CD74/HLA-G/FGL2/PGLYRP2/TNFSF18/CCL3	26
GO:0045165	GO:0045165	cell fate commitment	48/1579	258/17866	5.67551632943734e-07	9.26296304082381e-06	5.92629694842771e-06	WNT10B/WNT10A/TP53/PML/WNT6/IL6/RUNX2/DKK1/STAT6/WNT5A/ACVR1/LMO4/EPAS1/ID2/IL12RB1/PDPN/BMP4/GAS1/SOX18/ROR2/PRRX1/TBX3/SLAMF8/BMPR1A/NRG1/TBX2/PITX1/WNT1/GSC/PRDM1/WT1/GATA6/FEZF2/BMP2/IL7/WNT3A/FOXC2/NEUROG1/TNFSF18/FOXG1/WNT7B/SIX1/GATA5/TBX15/CYP26B1/NR2E1/FGF10/GATA4	48
GO:0019724	GO:0019724	B cell mediated immunity	31/1579	135/17866	5.84259571895299e-07	9.50840720433035e-06	6.0833282342903e-06	C3/B2M/C1S/C1R/CD70/NOD2/HLA-E/CD40/IRF7/TNFSF13/C1RL/BCL3/IL4R/TFRC/MYD88/TCIRG1/STAT6/BCL6/CR1L/PRKCD/CLCF1/HLA-DOB/CD74/HLA-G/PARP3/C1QB/TREX1/C2/TNF/ZP3/CARD9	31
GO:0045620	GO:0045620	negative regulation of lymphocyte differentiation	18/1579	55/17866	5.89536527197858e-07	9.56695173481196e-06	6.12078409704299e-06	ZC3H12A/HLX/IRF1/ZBTB7B/PTPN2/IL4R/JAK3/SOCS1/ID2/RUNX3/INHBA/BMP4/BCL6/SMAD7/CD74/FGL2/PGLYRP2/TNFSF18	18
GO:0060761	GO:0060761	negative regulation of response to cytokine stimulus	23/1579	84/17866	6.34192239340028e-07	1.02623835093204e-05	6.56571032474634e-06	OAS1/PARP14/PXDN/ISG15/CCL5/IRAK3/OAS3/SAMHD1/NLRC5/ROBO1/IL6/STAT2/IL1RN/CARD16/PTPN2/ADAR/ECM1/USP18/SIGIRR/SH2B3/CAV1/TREX1/IL1R2	23
GO:0061687	GO:0061687	detoxification of inorganic compound	10/1579	18/17866	6.37935462536895e-07	1.02937121660344e-05	6.58575390279627e-06	MT2A/MT1E/MT1M/SLC30A1/MT1F/MT1G/MT1X/MT1H/MT1A/MT1DP	10
GO:1900017	GO:1900017	positive regulation of cytokine production involved in inflammatory response	12/1579	26/17866	6.49502586946146e-07	1.04507534893934e-05	6.68622645259458e-06	NOD2/GBP5/IL6/MYD88/TICAM1/HIF1A/GPSM3/CD6/CLEC7A/PLA2G3/TNF/CARD9	12
GO:0001961	GO:0001961	positive regulation of cytokine-mediated signaling pathway	17/1579	50/17866	6.546594944744e-07	1.0504057691623e-05	6.72032963638361e-06	IKBKE/PARP14/CASP1/PARP9/CSF1/NLRC5/IRF7/CASP4/TICAM2/IL1R1/TRAF2/WNT5A/HIF1A/RIPK2/CD74/LAPTM5/IL7	17
GO:0033002	GO:0033002	muscle cell proliferation	46/1579	244/17866	6.58403742481607e-07	1.05344598797057e-05	6.73978047448647e-06	SOD2/TNFAIP3/CCL5/NAMPT/AKR1B1/TGM2/MMP9/STAT1/MDM2/S1PR2/HMOX1/IL6/IL15/CFLAR/MYD88/TGFB3/CX3CL1/ABCC4/PTGS2/FOXC1/ANGPT1/ITGA2/TGFBR3/EGFR/ID2/RBP4/BMP4/JAK2/LDLRAP1/EREG/HPGD/BMPR1A/PTGIR/FOXP1/TBX2/PTAFR/VIPR2/GATA6/IGFBP3/BMP2/MYOCD/FOXC2/TNF/APOE/SIX1/P2RY6	46
GO:0001655	GO:0001655	urogenital system development	58/1579	338/17866	6.71130026773316e-07	1.0708001771711e-05	6.85080982659361e-06	TP63/AKR1B1/FMN1/MMP9/STAT1/WNT6/NKX3-1/PECAM1/CFLAR/ASS1/PAX8/CYP7B1/WNT5A/CTSH/WNK4/RARG/FOXC1/ANGPT1/BICC1/ID3/COL4A4/CXCR2/PCSK9/RBP4/GCNT3/BMP4/STRA6/CD34/HPGD/RDH10/NPHS1/ESR1/SMAD7/ITGA8/ARID5B/WNT1/SMAD6/PRDM1/WT1/GREM1/RARB/TREX1/SDC4/BMP2/MYOCD/GDNF/TACSTD2/RET/BMPER/FOXC2/AGTR1/COL4A3/WNT7B/SIX1/ALDH1A2/CYP26B1/FGF10/AQP2	58
GO:0046634	GO:0046634	regulation of alpha-beta T cell activation	26/1579	103/17866	6.83636561446091e-07	1.08467795375959e-05	6.93959764177208e-06	EBI3/HLA-A/HLA-E/ZC3H12A/LGALS9/HLX/IRF1/ZBTB7B/TNFRSF14/NFKBIZ/PRKCZ/IL4R/JAK3/CD83/ADORA2A/MALT1/SOCS1/RUNX3/IL12RB1/BCL6/CD274/SMAD7/RIPK2/PRDM1/VSIR/TNFSF18	26
GO:0048661	GO:0048661	positive regulation of smooth muscle cell proliferation	26/1579	103/17866	6.83636561446091e-07	1.08467795375959e-05	6.93959764177208e-06	CCL5/NAMPT/AKR1B1/TGM2/MMP9/STAT1/MDM2/HMOX1/IL6/MYD88/CX3CL1/ABCC4/PTGS2/ITGA2/EGFR/ID2/BMP4/JAK2/LDLRAP1/EREG/HPGD/BMPR1A/FOXP1/PTAFR/TNF/P2RY6	26
GO:0071276	GO:0071276	cellular response to cadmium ion	15/1579	40/17866	7.02485660134544e-07	1.11148842225732e-05	7.11112677013389e-06	MT2A/MT1E/MT1M/MMP9/DAXX/HMOX1/MT1F/MT1G/EGFR/MT1X/MT1H/STAR/MT1A/MT1DP/CYP1A2	15
GO:0048660	GO:0048660	regulation of smooth muscle cell proliferation	37/1579	178/17866	7.05159321285705e-07	1.11262811469346e-05	7.11841834171485e-06	SOD2/TNFAIP3/CCL5/NAMPT/AKR1B1/TGM2/MMP9/STAT1/MDM2/S1PR2/HMOX1/IL6/IL15/MYD88/TGFB3/CX3CL1/ABCC4/PTGS2/ITGA2/EGFR/ID2/BMP4/JAK2/LDLRAP1/EREG/HPGD/BMPR1A/PTGIR/FOXP1/PTAFR/VIPR2/IGFBP3/BMP2/MYOCD/TNF/APOE/P2RY6	37
GO:0090130	GO:0090130	tissue migration	61/1579	363/17866	7.24993359764503e-07	1.14076303238083e-05	7.29842108608523e-06	SP100/RAB13/LCN2/STAT5A/ZC3H12A/NRP2/SH3BP1/CD40/MMP9/CEACAM1/HMOX1/ROBO1/RRAS/DPP4/CXCL13/P2RX4/LOXL2/JUP/EFNA1/GRN/GLUL/CYP1B1/PIK3CD/CALR/SRPX2/VEGFC/HDAC9/WNT5A/PLPP3/CTSH/PTGS2/ANGPT1/ITGA2/HIF1A/ATOH8/KRT16/MYH9/ID1/TAC1/MET/BMP4/KDR/ACVRL1/SOX18/LGMN/FOXP1/PLCG2/MEOX2/PTPRR/GREM1/STC1/ADTRP/ADAMTS9/TACSTD2/BMPER/FOXC2/CCBE1/TNF/APOE/NR2E1/FGF10	61
GO:0002833	GO:0002833	positive regulation of response to biotic stimulus	35/1579	164/17866	7.29042360014803e-07	1.14397390706455e-05	7.31896375343265e-06	DDX60/IKBKE/HLA-F/NMI/NOD2/CCL5/IFI35/GBP5/HLA-E/DHX58/OASL/PARP9/IFI16/NLRC5/LYN/IRF7/PLSCR1/GRN/HCK/MR1/WNT5A/CD1D/RASGRP1/FFAR2/CD274/CGAS/EREG/LY96/PLCG2/HLA-G/PYCARD/CLEC7A/RAET1G/AIM2/CARD9	35
GO:0043299	GO:0043299	leukocyte degranulation	21/1579	73/17866	7.92842307797483e-07	1.24066752341057e-05	7.93759418622003e-06	HLA-F/LGALS9/CEACAM1/LYN/HMOX1/STXBP2/MILR1/IL4R/PIK3CD/HCK/RAB27A/RASGRP1/FGR/ITGB2/PTGDS/PTAFR/RAC2/ITGAM/PLA2G3/CCL3/PTGDR	21
GO:0061448	GO:0061448	connective tissue development	46/1579	246/17866	8.36557767789687e-07	1.30548850556988e-05	8.35230855685046e-06	CHI3L1/SLC39A14/WNT10B/CSF1/SELENOM/DGAT2/TIMP1/LOXL2/CFLAR/BGN/RUNX2/ARRDC3/WNT5A/ECM1/POR/RARG/HIF1A/RUNX3/ESRRA/BMP4/ACVRL1/CD34/ROR2/PRRX1/SMAD7/BMPR1A/ARID5B/PITX1/GDF5/RFLNA/HMGA2/WT1/GREM1/STC1/RARB/MMP13/COL2A1/BMP2/SNAI2/PTH1R/FOXC2/CD44/SNAI1/WNT7B/POU4F2/COMP	46
GO:0001822	GO:0001822	kidney development	52/1579	293/17866	8.84645947192852e-07	1.37676046863674e-05	8.80829528093659e-06	AKR1B1/FMN1/MMP9/STAT1/WNT6/NKX3-1/PECAM1/CFLAR/ASS1/PAX8/WNT5A/CTSH/WNK4/FOXC1/ANGPT1/BICC1/ID3/COL4A4/CXCR2/PCSK9/GCNT3/BMP4/STRA6/CD34/HPGD/RDH10/NPHS1/SMAD7/ITGA8/ARID5B/WNT1/SMAD6/PRDM1/WT1/GREM1/RARB/TREX1/SDC4/BMP2/GDNF/TACSTD2/RET/BMPER/FOXC2/AGTR1/COL4A3/WNT7B/SIX1/ALDH1A2/CYP26B1/FGF10/AQP2	52
GO:0051480	GO:0051480	regulation of cytosolic calcium ion concentration	59/1579	349/17866	8.96860705043036e-07	1.39196691442102e-05	8.90558371105403e-06	C1QTNF1/CXCL10/CXCL11/TRPA1/SAA1/TGM2/BDKRB2/PTGER4/ITPR3/LYN/PML/CXCL9/CXCL13/P2RX4/GSTO1/PTGFR/GNA15/MCHR1/WNT5A/CX3CL1/C3AR1/SLC8B1/CXCR2/THY1/TAC1/JAK2/TRPM2/CD38/ESR1/ADM/EDNRA/PTGIR/PLCG2/BDKRB1/JPH2/CHRNA9/CEMIP/APLNR/P2RX2/CAV1/CDH23/LPAR3/PTGER2/ACKR4/PTH1R/AGTR1/C5AR1/CCL3/PTGDR/CMKLR1/PTGER1/CALCR/P2RY6/MCOLN2/HTR2B/MCOLN3/CCL28/PROK2/GPR18	59
GO:0043370	GO:0043370	regulation of CD4-positive, alpha-beta T cell differentiation	17/1579	51/17866	9.015511977697e-07	1.39544446263484e-05	8.92783251338301e-06	ZC3H12A/LGALS9/HLX/ZBTB7B/NFKBIZ/PRKCZ/IL4R/JAK3/CD83/MALT1/SOCS1/RUNX3/IL12RB1/BCL6/SMAD7/RIPK2/TNFSF18	17
GO:0032757	GO:0032757	positive regulation of interleukin-8 production	19/1579	62/17866	9.06952840623613e-07	1.40000091604122e-05	8.95698398014249e-06	CHI3L1/NOD2/LGALS9/TLR2/TLR5/TLR3/DDX58/IL6/MYD88/IL1B/WNT5A/FFAR2/NOS2/CD74/PYCARD/TLR7/CLEC7A/CD14/TNF	19
GO:0001649	GO:0001649	osteoblast differentiation	43/1579	224/17866	9.12790903050573e-07	1.40520459020975e-05	8.99027626276269e-06	TP63/IFITM1/WNT10B/CEBPB/RORB/CTHRC1/IL6/TWIST2/JUNB/LTF/ADAR/VEGFC/BAMBI/RUNX2/TCIRG1/ACVR1/TP53INP2/DDR2/ID3/ESRRA/BMP4/MSX2/BMPR1A/GPNMB/SPP1/IGF2/SMAD6/CYP24A1/ALPL/RANBP3L/GREM1/AREG/BMP2/TWIST1/SNAI2/WNT3A/PTH1R/SNAI1/TNF/WNT7B/CCL3/TMEM119/PENK	43
GO:0001913	GO:0001913	T cell mediated cytotoxicity	16/1579	46/17866	9.81938333084005e-07	1.49937864781345e-05	9.59278695803181e-06	HLA-F/HLA-B/B2M/HLA-H/HLA-A/HLA-E/CEACAM1/CTSC/IL7R/MR1/CD1D/RAB27A/CTSH/IL12RB1/HPRT1/HLA-G	16
GO:0003203	GO:0003203	endocardial cushion morphogenesis	14/1579	36/17866	9.84424642055519e-07	1.49937864781345e-05	9.59278695803181e-06	MDM2/ROBO1/ENG/ACVR1/ACVRL1/TBX3/BMPR1A/TBX2/APLNR/BMP2/TWIST1/SNAI2/SNAI1/GATA5	14
GO:0010273	GO:0010273	detoxification of copper ion	9/1579	15/17866	9.84493704849423e-07	1.49937864781345e-05	9.59278695803181e-06	MT2A/MT1E/MT1M/MT1F/MT1G/MT1X/MT1H/MT1A/MT1DP	9
GO:1990169	GO:1990169	stress response to copper ion	9/1579	15/17866	9.84493704849423e-07	1.49937864781345e-05	9.59278695803181e-06	MT2A/MT1E/MT1M/MT1F/MT1G/MT1X/MT1H/MT1A/MT1DP	9
GO:0045446	GO:0045446	endothelial cell differentiation	28/1579	118/17866	1.00529505506976e-06	1.52697616898062e-05	9.7693515246358e-06	ICAM1/RDX/CLDN1/F11R/CEACAM1/S1PR2/PECAM1/COL15A1/COL22A1/MYD88/RAPGEF3/IL1B/ACVR1/CLIC4/ATOH8/ID1/PDPN/MET/BMP4/KDR/ACVRL1/SOX18/NRG1/ROBO4/TJP3/STC1/TIE1/TNF	28
GO:0006809	GO:0006809	nitric oxide biosynthetic process	21/1579	74/17866	1.01558461830275e-06	1.53442174691047e-05	9.81698715221035e-06	GCHFR/ICAM1/PTX3/ZC3H12A/P2RX4/CYP1B1/SIRPA/ASS1/IL1B/PTGS2/TICAM1/GCH1/NQO1/JAK2/CD34/NOS2/CAV1/CLEC7A/TNF/MMP8/ACP5	21
GO:0034121	GO:0034121	regulation of toll-like receptor signaling pathway	21/1579	74/17866	1.01558461830275e-06	1.53442174691047e-05	9.81698715221035e-06	TNFAIP3/NOD2/IRAK3/BIRC3/IFI35/RSAD2/TLR2/TLR5/TLR3/IRF1/LYN/IRF7/LTF/BIRC2/TICAM2/NR1D1/RAB7B/ESR1/WDFY1/CAV1/SMPDL3B	21
GO:0048659	GO:0048659	smooth muscle cell proliferation	37/1579	181/17866	1.08183054045338e-06	1.63018697312763e-05	1.04296778920902e-05	SOD2/TNFAIP3/CCL5/NAMPT/AKR1B1/TGM2/MMP9/STAT1/MDM2/S1PR2/HMOX1/IL6/IL15/MYD88/TGFB3/CX3CL1/ABCC4/PTGS2/ITGA2/EGFR/ID2/BMP4/JAK2/LDLRAP1/EREG/HPGD/BMPR1A/PTGIR/FOXP1/PTAFR/VIPR2/IGFBP3/BMP2/MYOCD/TNF/APOE/P2RY6	37
GO:0003205	GO:0003205	cardiac chamber development	34/1579	160/17866	1.15915214282169e-06	1.74209250805075e-05	1.11456317690562e-05	LY6E/NRP2/MDM2/TP53/ROBO1/SCN5A/CRELD1/ENG/PAX8/WNT5A/ACVR1/LMO4/FOXC1/SEMA3C/HIF1A/TGFBR3/RBP4/BMP4/STRA6/TBX3/SMAD7/BMPR1A/NRG1/TBX2/SMAD6/PRDM1/SALL4/GATA6/GJA5/APLNR/BMP2/MYOCD/FOXC2/GATA4	34
GO:0022617	GO:0022617	extracellular matrix disassembly	19/1579	63/17866	1.19177109165161e-06	1.78640214159146e-05	1.14291177819885e-05	CTSS/MMP7/MMP9/IL6/DPP4/FURIN/MMP14/ADAMTS4/DDR2/MELTF/MMP19/PDPN/MMP1/FGFR4/MMP3/MMP13/LCP1/MMP8/HPN	19
GO:0071887	GO:0071887	leukocyte apoptotic process	26/1579	106/17866	1.23737909526343e-06	1.84380595869564e-05	1.17963783061138e-05	NOD2/CCL5/IDO1/LGALS9/TP53/LYN/CDKN2A/IRF7/IL6/FAS/EFNA1/JAK3/PIK3CD/IL7R/WNT5A/HIF1A/CXCL12/ST3GAL1/CXCR2/BMP4/LGALS3/BCL6/CD274/FOXP1/CD74/DOCK8	26
GO:1903707	GO:1903707	negative regulation of hemopoiesis	26/1579	106/17866	1.23737909526343e-06	1.84380595869564e-05	1.17963783061138e-05	ZC3H12A/HLX/TLR3/CEACAM1/IRF1/LYN/ZBTB7B/PTPN2/LTF/IL4R/JAK3/SOCS1/MAFB/ID2/RUNX3/INHBA/BMP4/BCL6/GPR68/SMAD7/CD74/HLA-G/FGL2/PGLYRP2/TNFSF18/CCL3	26
GO:0097501	GO:0097501	stress response to metal ion	10/1579	19/17866	1.23977823416508e-06	1.84380595869564e-05	1.17963783061138e-05	MT2A/MT1E/MT1M/SLC30A1/MT1F/MT1G/MT1X/MT1H/MT1A/MT1DP	10
GO:0030522	GO:0030522	intracellular receptor signaling pathway	48/1579	265/17866	1.2658865235092e-06	1.87773167653864e-05	1.20134296721185e-05	DDX60/TNFAIP3/NOD2/LACC1/NFKBIA/BIRC3/OAS3/IFIH1/TP63/DHX58/OASL/DAXX/CYLD/PML/IRF7/RORB/DDX58/NKX3-1/TIFA/BIRC2/CALR/AHR/NR1D1/VDR/CYP7B1/NR4A2/ALPK1/RARG/NR0B1/SLC15A3/ESRRA/JAK2/DAB2/ESR1/FOXP1/RNF135/RIPK2/HMGA2/CYP24A1/RARB/BMP2/TWIST1/SNAI2/CYP27B1/ALDH1A2/POU4F2/CYP26B1/NR2E1	48
GO:0002369	GO:0002369	T cell cytokine production	14/1579	37/17866	1.45517935583351e-06	2.14178336197098e-05	1.3702790506992e-05	HLA-F/B2M/HLA-A/RSAD2/TNFRSF1B/IL6/PRKCZ/IL1R1/MALT1/TRAF2/IL1B/IL18R1/SMAD7/FZD5	14
GO:0002724	GO:0002724	regulation of T cell cytokine production	14/1579	37/17866	1.45517935583351e-06	2.14178336197098e-05	1.3702790506992e-05	HLA-F/B2M/HLA-A/RSAD2/TNFRSF1B/IL6/PRKCZ/IL1R1/MALT1/TRAF2/IL1B/IL18R1/SMAD7/FZD5	14
GO:0048246	GO:0048246	macrophage chemotaxis	14/1579	37/17866	1.45517935583351e-06	2.14178336197098e-05	1.3702790506992e-05	CCL5/IL34/SAA1/CSF1/RARRES2/CCL2/C3AR1/LGALS3/SLAMF8/C5AR1/CSF1R/TNFSF18/CCL3/CMKLR1	14
GO:0043588	GO:0043588	skin development	47/1579	259/17866	1.54261628055362e-06	2.26462431289522e-05	1.44887074424217e-05	TP63/CLDN1/GAL/WNT10B/WNT10A/UGCG/JUP/LDB2/FOSL2/VDR/ARRDC3/WNT5A/CLIC4/CLDN4/FOXC1/ITGA2/KRT16/EGFR/FST/INHBA/NGFR/MET/SOX18/EREG/HPSE/LSR/KRT9/PRKCH/APCDD1/KRT17/GATA6/PPL/ITGB6/ABCA12/COL1A2/CYP27B1/SNAI1/LTB/FOXE1/ETV4/TNF/CNFN/IRF6/CDSN/CYP26B1/FGF10/COMP	47
GO:0001909	GO:0001909	leukocyte mediated cytotoxicity	28/1579	121/17866	1.71895684950334e-06	2.51055851660795e-05	1.60621555006223e-05	HLA-F/HLA-B/B2M/CXCL6/HLA-H/HLA-A/TREM1/ICAM1/HLA-E/LGALS9/CEACAM1/STXBP2/CTSC/IL7R/MYD88/SLAMF7/MR1/CD1D/RAB27A/CTSH/RASGRP1/IL12RB1/SERPINB9/HPRT1/NOS2/ITGAM/HLA-G/RAET1G	28
GO:0051928	GO:0051928	positive regulation of calcium ion transport	28/1579	121/17866	1.71895684950334e-06	2.51055851660795e-05	1.60621555006223e-05	CXCL10/CCL5/CXCL11/CRACR2A/CXCL9/ORAI1/P2RX4/CCL2/GSTO1/MCHR1/CX3CL1/CXCL12/THY1/LGALS3/CCL4/PLCG2/BDKRB1/JPH2/CEMIP/APLNR/STC1/P2RX2/CAV1/LPAR3/CCL3/KCNE3/CALCR/P2RY6	28
GO:0010575	GO:0010575	positive regulation of vascular endothelial growth factor production	12/1579	28/17866	1.73012757316636e-06	2.52041090965616e-05	1.61251895498773e-05	C3/IL6/CYP1B1/IL1B/PTGS2/C3AR1/HIF1A/HPSE/IL1A/CCBE1/C5AR1/GATA4	12
GO:0050764	GO:0050764	regulation of phagocytosis	24/1579	95/17866	1.78728207245643e-06	2.5970302767122e-05	1.6615388117197e-05	C3/NOD2/PTX3/TGM2/TLR2/IL15RA/SPHK1/IL15/PLSCR1/CCL2/CALR/HCK/SIRPA/IL1B/RAB27A/ITGA2/FGR/PLCG2/DOCK2/PYCARD/CLEC7A/SIRPB1/C2/TNF	24
GO:0007568	GO:0007568	aging	56/1579	332/17866	1.81412168513146e-06	2.62932242201242e-05	1.68219881449715e-05	MMP7/B2M/SOD2/ICAM1/NFKB2/TP63/CLDN1/NAMPT/TNFRSF1B/CD68/VCAM1/TP53/CDKN2A/PML/IL15/KYNU/GCLM/TIMP1/LOXL2/CALR/CTSC/ASS1/TGFB3/DKK1/CX3CL1/CDKN2B/PTGS2/FOXO3/KRT16/PLA2R1/NQO1/ID2/BCL6/HMGA1/CGAS/PRKCD/CHEK2/TBX3/ADM/BMPR1A/TBX2/BCL2A1/WNT1/HMGA2/HLA-G/PNPT1/TREX1/PITX3/GJB2/KMO/TWIST1/PTH1R/FOXG1/CYP1A1/COMP/PENK	56
GO:0002820	GO:0002820	negative regulation of adaptive immune response	18/1579	59/17866	1.88095565274153e-06	2.70900640938226e-05	1.73317936673591e-05	IL4I1/HLA-F/NOD2/ZC3H12A/CEACAM1/ZBTB7B/TNFRSF14/IL4R/JAK3/IL7R/AHR/BCL6/CR1L/SMAD7/HLA-G/PARP3/IL20RB/TNFSF18	18
GO:0031638	GO:0031638	zymogen activation	18/1579	59/17866	1.88095565274153e-06	2.70900640938226e-05	1.73317936673591e-05	C1R/HP/IFI16/C1RL/PLAU/FURIN/CASP8/CTSH/MMP14/SERPINE2/MELTF/PGK1/LGMN/RIPK2/PYCARD/HPR/VSIR/HPN	18
GO:0002673	GO:0002673	regulation of acute inflammatory response	16/1579	48/17866	1.88336822000592e-06	2.70900640938226e-05	1.73317936673591e-05	C3/HLA-E/IL6/PTGES/IL1B/TNFRSF11A/PTGS2/FFAR2/TAC1/OSMR/C2CD4A/IL20RB/C2CD4B/TNF/ZP3/PLA2G2D	16
GO:0072593	GO:0072593	reactive oxygen species metabolic process	43/1579	230/17866	1.89644994293733e-06	2.72095185767533e-05	1.74082187523507e-05	IFI6/SOD2/PXDN/LCN2/HP/ZC3H12A/ALOX5/TP53/SLC18A2/CFLAR/CYP1B1/BIRC2/RAB27A/SOD3/HIF1A/FOXO3/GCH1/EGFR/HK2/PLA2R1/NQO1/SLC5A3/SH3PXD2A/PRKCD/ITGB2/PRDX6/PLCG2/NOS2/MMP3/RAC2/ITGAM/AKR1C1/HVCN1/CLEC7A/NRROS/NCF2/AGTR1/TNF/MMP8/CYP1A1/CYP1A2/DUOX1/ACP5	43
GO:0070664	GO:0070664	negative regulation of leukocyte proliferation	23/1579	89/17866	1.91200125436986e-06	2.73637164444491e-05	1.75068721042805e-05	IL4I1/TNFAIP3/GAL/PDCD1LG2/LGALS9/CEBPB/LYN/ZBTB7B/TNFRSF14/CCL8/LRRC32/BMP4/CD274/LST1/GPNMB/HLA-G/GREM1/SDC4/VSIR/IL20RB/PLA2G2D/IL33/LILRB2	23
GO:0003279	GO:0003279	cardiac septum development	25/1579	102/17866	2.00037187900929e-06	2.85566872752805e-05	1.82701159349167e-05	NRP2/MDM2/TP53/ROBO1/CRELD1/ENG/PAX8/WNT5A/ACVR1/LMO4/SEMA3C/TGFBR3/BMP4/STRA6/TBX3/SMAD7/BMPR1A/TBX2/SMAD6/PRDM1/SALL4/GATA6/GJA5/APLNR/GATA4	25
GO:0071677	GO:0071677	positive regulation of mononuclear cell migration	19/1579	65/17866	2.01738461491318e-06	2.87275569163636e-05	1.83794356232353e-05	CXCL10/CCL5/LGALS9/TNFRSF14/CXCL13/TMEM102/CALR/CCL20/WNT5A/CCL7/CXCL12/LGALS3/CCL4/LGMN/PYCARD/TNF/TNFSF18/DOCK8/CCL3	19
GO:0110110	GO:0110110	positive regulation of animal organ morphogenesis	13/1579	33/17866	2.0253222665703e-06	2.87686674074424e-05	1.84057374638834e-05	CSF1/ROBO1/DKK1/WNT5A/NGFR/BMP4/CD34/BMP2/GDNF/WNT3A/SIX1/GATA5/FGF10	13
GO:0042088	GO:0042088	T-helper 1 type immune response	15/1579	43/17866	2.05125796051192e-06	2.89924698339353e-05	1.85489227093961e-05	EBI3/RELB/IL18BP/HLX/CRACR2A/PLA2G4A/BCL3/IL4R/JAK3/IL1R1/IL1B/STAT6/IL18R1/IL12RB1/RIPK2	15
GO:0046636	GO:0046636	negative regulation of alpha-beta T cell activation	15/1579	43/17866	2.05125796051192e-06	2.89924698339353e-05	1.85489227093961e-05	ZC3H12A/LGALS9/HLX/ZBTB7B/TNFRSF14/IL4R/JAK3/ADORA2A/SOCS1/RUNX3/BCL6/CD274/SMAD7/VSIR/TNFSF18	15
GO:0042481	GO:0042481	regulation of odontogenesis	9/1579	16/17866	2.07311427599267e-06	2.92288587031046e-05	1.87001605614555e-05	WNT10A/CSF1/SP6/TNFRSF11B/RUNX2/NGFR/BMP4/CD34/BMP2	9
GO:0002726	GO:0002726	positive regulation of T cell cytokine production	11/1579	24/17866	2.09537609260837e-06	2.93971975948209e-05	1.88078611164381e-05	B2M/HLA-A/RSAD2/IL6/PRKCZ/IL1R1/MALT1/TRAF2/IL1B/IL18R1/FZD5	11
GO:0071294	GO:0071294	cellular response to zinc ion	11/1579	24/17866	2.09537609260837e-06	2.93971975948209e-05	1.88078611164381e-05	MT2A/MT1E/MT1M/P2RX4/MT1F/MT1G/MT1X/MT1H/MT1A/HVCN1/MT1DP	11
GO:0045667	GO:0045667	regulation of osteoblast differentiation	29/1579	129/17866	2.11666740795742e-06	2.96229423973598e-05	1.89522890633611e-05	TP63/IFITM1/WNT10B/CEBPB/RORB/CTHRC1/IL6/TWIST2/LTF/VEGFC/BAMBI/RUNX2/TCIRG1/ACVR1/DDR2/ID3/ESRRA/BMP4/BMPR1A/SMAD6/RANBP3L/GREM1/AREG/BMP2/TWIST1/SNAI2/TNF/WNT7B/TMEM119	29
GO:0071214	GO:0071214	cellular response to abiotic stimulus	55/1579	326/17866	2.22138020379887e-06	3.09363854299226e-05	1.97926090993481e-05	MMP7/RELB/CASP1/NAMPT/AKR1B1/CD40/BDKRB2/PTGER4/MMP9/TLR5/F11R/TLR3/TNKS1BP1/MDM2/IFI16/TP53/IRF1/PIEZO1/NFKB1/TIMP1/FAS/CARD16/PIEZO2/BMF/SLC38A2/ENG/SIPA1/MYD88/CASP8/IL1B/SLC2A4/TNFSF14/PTGS2/ITGA2/EGFR/CASP5/TNFRSF8/PRKCD/GPR68/CHEK2/MMP1/MMP3/PTAFR/HPCA/HMGA2/HVCN1/ITGB6/TREX1/MAPK13/TLR7/LTBR/AIPL1/KCNK4/RCSD1/AQP2	55
GO:0104004	GO:0104004	cellular response to environmental stimulus	55/1579	326/17866	2.22138020379887e-06	3.09363854299226e-05	1.97926090993481e-05	MMP7/RELB/CASP1/NAMPT/AKR1B1/CD40/BDKRB2/PTGER4/MMP9/TLR5/F11R/TLR3/TNKS1BP1/MDM2/IFI16/TP53/IRF1/PIEZO1/NFKB1/TIMP1/FAS/CARD16/PIEZO2/BMF/SLC38A2/ENG/SIPA1/MYD88/CASP8/IL1B/SLC2A4/TNFSF14/PTGS2/ITGA2/EGFR/CASP5/TNFRSF8/PRKCD/GPR68/CHEK2/MMP1/MMP3/PTAFR/HPCA/HMGA2/HVCN1/ITGB6/TREX1/MAPK13/TLR7/LTBR/AIPL1/KCNK4/RCSD1/AQP2	55
GO:0002823	GO:0002823	negative regulation of adaptive immune response based on somatic recombination of immune receptors built from immunoglobulin superfamily domains	17/1579	54/17866	2.22750383742789e-06	3.09460045316811e-05	1.97987632482037e-05	IL4I1/HLA-F/NOD2/ZC3H12A/CEACAM1/ZBTB7B/IL4R/JAK3/IL7R/AHR/BCL6/CR1L/SMAD7/HLA-G/PARP3/IL20RB/TNFSF18	17
GO:0060339	GO:0060339	negative regulation of type I interferon-mediated signaling pathway	10/1579	20/17866	2.28274980414721e-06	3.16363573830231e-05	2.0240440061359e-05	OAS1/ISG15/OAS3/SAMHD1/NLRC5/STAT2/PTPN2/ADAR/USP18/TREX1	10
GO:0048754	GO:0048754	branching morphogenesis of an epithelial tube	32/1579	151/17866	2.51928788121243e-06	3.4829766435403e-05	2.22835325619761e-05	CSF1/PML/WNT6/NKX3-1/ENG/PAX8/VDR/WNT5A/ACVR1/CTSH/CLIC4/MMP14/MET/BMP4/KDR/RDH10/TBX3/ESR1/EDNRA/WNT1/WT1/GREM1/AREG/BMP2/GBX2/GDNF/TACSTD2/TIE1/FOXC2/TNF/SIX1/FGF10	32
GO:1905952	GO:1905952	regulation of lipid localization	36/1579	180/17866	2.57260624280802e-06	3.54807873100109e-05	2.27000453997741e-05	C3/IKBKE/C1QTNF1/NFKBIA/ZC3H12A/GAL/ABCA13/PLA2G4A/NFKB1/NKX3-1/IL6/PTGES/P2RX4/PTPN2/ACSL5/FURIN/IL1B/TNFRSF11A/APOC1/PLA2R1/PCSK9/ACSL1/TAC1/LDLRAP1/PRKCD/ABCB4/SPP1/LPL/CAV1/ABCA12/PLA2G3/FABP3/AGTR1/TNF/APOE/CETP	36
GO:0071241	GO:0071241	cellular response to inorganic substance	42/1579	225/17866	2.59199752862787e-06	3.56618790412182e-05	2.28159050193483e-05	B2M/MT2A/CLDN1/MT1E/MT1M/MMP9/DAXX/HMOX1/P2RX4/JUNB/SCN5A/CFLAR/MT1F/CALR/MT1G/TRAF2/WNT5A/CLIC4/PTGS2/EGFR/NQO1/TRPM2/MT1X/MT1H/MAP1LC3A/LGMN/SYT12/PLCG2/KCNA1/MMP3/TFR2/STAR/HPCA/MT1A/HVCN1/TREX1/SLC13A5/MT1DP/CYP1A1/GUCA1A/CYP1A2/AQP2	42
GO:2000514	GO:2000514	regulation of CD4-positive, alpha-beta T cell activation	19/1579	66/17866	2.60008542254396e-06	3.56869555826757e-05	2.28319485931445e-05	ZC3H12A/LGALS9/HLX/ZBTB7B/NFKBIZ/PRKCZ/IL4R/JAK3/CD83/MALT1/SOCS1/RUNX3/IL12RB1/BCL6/CD274/SMAD7/RIPK2/VSIR/TNFSF18	19
GO:0042445	GO:0042445	hormone metabolic process	41/1579	218/17866	2.79089833364453e-06	3.82138387222097e-05	2.44486083782322e-05	IL4I1/AKR1B1/GAL/SELENOM/NFKB1/DGAT2/CYP1B1/FURIN/DDO/PAX8/BACE2/ALDH1A3/POR/ECE1/HSD17B6/HIF1A/SCPEP1/RBP4/RDH10/ESR1/ADM/BCO1/PLB1/SPP1/CYP2S1/STAR/HSD17B7/AKR1C1/BMP2/RDH16/AKR1B15/CYP27B1/FOXE1/AKR1B10/ALDH1A2/CYP1A1/CYP1A2/DUOX1/CYP26B1/HPN/CYP17A1	41
GO:0062207	GO:0062207	regulation of pattern recognition receptor signaling pathway	25/1579	104/17866	2.9245067174637e-06	3.99472188553315e-05	2.55575975157373e-05	DDX60/TNFAIP3/NOD2/IRAK3/BIRC3/IFI35/RSAD2/DHX58/OASL/TLR2/TLR5/TLR3/IRF1/LYN/IRF7/LTF/BIRC2/TICAM2/NR1D1/SLC15A3/RAB7B/ESR1/WDFY1/CAV1/SMPDL3B	25
GO:0071248	GO:0071248	cellular response to metal ion	38/1579	196/17866	3.00981213875408e-06	4.10140907711561e-05	2.62401652590447e-05	B2M/MT2A/CLDN1/MT1E/MT1M/MMP9/DAXX/HMOX1/P2RX4/JUNB/SCN5A/MT1F/CALR/MT1G/WNT5A/CLIC4/PTGS2/EGFR/NQO1/TRPM2/MT1X/MT1H/MAP1LC3A/LGMN/SYT12/PLCG2/KCNA1/TFR2/STAR/HPCA/MT1A/HVCN1/SLC13A5/MT1DP/CYP1A1/GUCA1A/CYP1A2/AQP2	38
GO:1901222	GO:1901222	regulation of NIK/NF-kappaB signaling	26/1579	111/17866	3.13406948864528e-06	4.25635678762204e-05	2.7231496153806e-05	NMI/NOD2/TCIM/NFKBIA/IFI35/ZC3H12A/LGALS9/TLR2/TLR3/CYLD/SPHK1/BCL3/BIRC2/CALR/IL1B/RBCK1/EIF2AK2/TNFSF14/IL18R1/EGFR/GREM1/LAPTM5/TLR7/CD14/TNF/MMP8	26
GO:0034112	GO:0034112	positive regulation of homotypic cell-cell adhesion	8/1579	13/17866	3.14016223267609e-06	4.25635678762204e-05	2.7231496153806e-05	CCL5/F11R/IL6/JAK1/LGALS1/PLAUR/PDPN/JAK2	8
GO:0044706	GO:0044706	multi-multicellular organism process	41/1579	219/17866	3.14593786444677e-06	4.25635678762204e-05	2.7231496153806e-05	MMP7/PLA2G4C/B4GALT1/APOL2/IDO1/NAMPT/AKR1B1/LGALS9/MMP9/FBLN1/TIMP1/JUNB/SLC38A2/CALR/PTGFR/DDO/VDR/IL1B/TGFB3/PTGS2/CLDN4/SERPINE2/ITGA2/ACSL4/TAC1/HPGD/PAPPA/CD38/ESR1/CLIC5/ADM/PRLR/SPP1/PTAFR/ACVR1C/PRDM1/STC1/RGS2/GJB2/CYP27B1/CYP1A1	41
GO:2000401	GO:2000401	regulation of lymphocyte migration	18/1579	61/17866	3.21233795580311e-06	4.33589502280912e-05	2.7740369176828e-05	CXCL10/CCL5/TNFRSF14/CXCL13/CCL2/TMEM102/CCL20/WNT5A/ECM1/CCL7/CXCL12/SLC8B1/CCL4/PYCARD/ADTRP/AIRE/DOCK8/CCL3	18
GO:0007389	GO:0007389	pattern specification process	67/1579	430/17866	3.29962957688231e-06	4.44318914182545e-05	2.84268199456677e-05	C3/TP63/NRP2/TP53/ROBO1/WNT6/NKX3-1/MICAL2/ENG/PAX8/DKK1/WNT5A/ACVR1/MAFB/MLLT3/RARG/FOXC1/BICC1/SEMA3C/HIF1A/FST/BMP4/ACVRL1/SOX18/NEK8/ROR2/TBX3/MEOX1/HOXB9/DAAM2/BMPR1A/TBX2/MEOX2/WNT1/SMAD6/FZD5/GSC/ITGAM/WT1/GREM1/APLNR/STC1/HHEX/ZIC1/FEZF2/MESP2/BMP2/GBX2/GDNF/WNT3A/RNF207/FOXC2/ASB2/NEUROG1/SNAI1/HES7/FOXG1/WNT7B/SIX1/GATA5/BARX1/ALDH1A2/PITX2/CYP26B1/HOXA10/FGF10/GATA4	67
GO:0002548	GO:0002548	monocyte chemotaxis	19/1579	67/17866	3.33108031211674e-06	4.45921829406452e-05	2.85293719212954e-05	CXCL10/CCL5/LYN/CCL8/IL6/CCL2/CCL20/TNFRSF11A/CX3CL1/CCL7/CXCL12/LGALS3/CCL4/LGMN/SLAMF8/GREM1/CCL26/TNFSF18/CCL3	19
GO:0046686	GO:0046686	response to cadmium ion	19/1579	67/17866	3.33108031211674e-06	4.45921829406452e-05	2.85293719212954e-05	B2M/SOD2/MT2A/MT1E/MT1M/MMP9/DAXX/HMOX1/SLC30A1/MT1F/MT1G/EGFR/HAAO/MT1X/MT1H/STAR/MT1A/MT1DP/CYP1A2	19
GO:0002437	GO:0002437	inflammatory response to antigenic stimulus	20/1579	73/17866	3.33501929998505e-06	4.45921829406452e-05	2.85293719212954e-05	C3/NOD2/RHBDF2/ICAM1/HLA-E/CD68/LYN/IL1RN/HCK/FURIN/CXCR2/RASGRP1/FGR/CD6/TREX1/IL31RA/IL20RB/TNF/ZP3/PLA2G2D	20
GO:0014706	GO:0014706	striated muscle tissue development	61/1579	380/17866	3.41634179621049e-06	4.55725594173653e-05	2.91566012534962e-05	LY6E/WNT10B/HLX/SVIL/SCN5A/CFLAR/CHRNA1/MSC/ENG/CALR/HDAC9/DKK1/WNT5A/ACVR1/ALPK2/FOXC1/SEMA3C/TGFBR3/NEURL1/ID2/RBP4/BMP4/MSX2/NPHS1/TBX3/SMAD7/BMPR1A/TLL2/FOXL2/NRG1/VAMP5/TBX2/PITX1/MEOX2/VGLL2/JPH2/IGF2/WT1/GATA6/GREM1/GJA5/P2RX2/RARB/CACNA1G/CAV1/ADAMTS9/BMP2/RGS2/MYOCD/TWIST1/WNT3A/MYH11/FOXC2/ASB2/MYO18B/SIX1/GATA5/ALDH1A2/CYP26B1/FGF3/GATA4	61
GO:0042832	GO:0042832	defense response to protozoan	11/1579	25/17866	3.44290295423286e-06	4.58195682881083e-05	2.93146336142503e-05	GBP4/CD40/GBP2/BCL3/IL4R/BATF2/MYD88/CLEC7A/GBP6/IRF8/GBP7	11
GO:0016064	GO:0016064	immunoglobulin mediated immune response	29/1579	132/17866	3.45479916633788e-06	4.5870713406668e-05	2.93473554505257e-05	C3/B2M/C1S/C1R/NOD2/HLA-E/CD40/IRF7/TNFSF13/C1RL/BCL3/IL4R/TFRC/MYD88/TCIRG1/STAT6/BCL6/CR1L/PRKCD/CLCF1/HLA-DOB/CD74/PARP3/C1QB/TREX1/C2/TNF/ZP3/CARD9	29
GO:0060349	GO:0060349	bone morphogenesis	23/1579	92/17866	3.53687785053382e-06	4.68512935735829e-05	2.99747151004849e-05	LTF/RUNX2/TGFB3/POR/RARG/MMP14/FOXC1/BMP4/MSX2/SP5/ALPL/STC1/RARB/MMP13/COL2A1/TWIST1/COL13A1/NEUROG1/PHOSPHO1/TMEM119/CYP26B1/COMP/ACP5	23
GO:0010632	GO:0010632	regulation of epithelial cell migration	50/1579	291/17866	3.73278639413308e-06	4.93316735521624e-05	3.15616229002045e-05	SP100/LCN2/STAT5A/ZC3H12A/NRP2/SH3BP1/CD40/MMP9/CEACAM1/HMOX1/RRAS/CXCL13/P2RX4/JUP/EFNA1/GRN/GLUL/PIK3CD/CALR/SRPX2/VEGFC/HDAC9/WNT5A/PLPP3/CTSH/PTGS2/ANGPT1/ITGA2/HIF1A/ATOH8/TAC1/MET/BMP4/KDR/ACVRL1/LGMN/FOXP1/PLCG2/MEOX2/PTPRR/STC1/ADAMTS9/TACSTD2/BMPER/FOXC2/CCBE1/TNF/APOE/NR2E1/FGF10	50
GO:0003129	GO:0003129	heart induction	7/1579	10/17866	3.92742359704871e-06	5.16642143390056e-05	3.30539455280968e-05	ROBO1/DKK1/WNT5A/BMP4/BMP2/WNT3A/GATA5	7
GO:0042487	GO:0042487	regulation of odontogenesis of dentin-containing tooth	7/1579	10/17866	3.92742359704871e-06	5.16642143390056e-05	3.30539455280968e-05	WNT10A/CSF1/TNFRSF11B/RUNX2/NGFR/BMP4/BMP2	7
GO:0043434	GO:0043434	response to peptide hormone	64/1579	407/17866	4.00117058128474e-06	5.25130590575988e-05	3.35970229260436e-05	SLC39A14/ICAM1/PTPRN/RAB13/STAT5A/GAL/STAT1/TLR2/CEACAM1/MDM2/LYN/TNFSF10/NFKB1/ZBTB7B/RARRES2/STAT2/SHC1/TIMP1/PKM/PRKCZ/PTPN2/CFLAR/JAK3/AGTRAP/ASS1/ENPP1/HDAC9/IL1B/SLC2A4/STAT6/SOCS1/IRS4/NR4A2/POR/PTGS2/CXCL12/TGFBR3/PCSK9/ESRRA/NCK1/JAK2/PRKCD/EREG/CYSLTR2/GDF15/ADM/SOCS3/LPIN3/SH2B2/IGF2/STAR/WNT1/LPL/ACVR1C/PNPT1/HHEX/CAV1/AREG/GJB2/FABP3/FOXC2/AGTR1/GLP2R/POU4F2	64
GO:0032613	GO:0032613	interleukin-10 production	18/1579	62/17866	4.15545004837653e-06	5.42298173565647e-05	3.46953776774887e-05	ISG15/NOD2/PDCD1LG2/LGALS9/TLR2/IL6/PRKCZ/BCL3/JAK3/CD83/CD274/CD34/PLCG2/PYCARD/VSIR/CLEC7A/IL20RB/MMP8	18
GO:0032653	GO:0032653	regulation of interleukin-10 production	18/1579	62/17866	4.15545004837653e-06	5.42298173565647e-05	3.46953776774887e-05	ISG15/NOD2/PDCD1LG2/LGALS9/TLR2/IL6/PRKCZ/BCL3/JAK3/CD83/CD274/CD34/PLCG2/PYCARD/VSIR/CLEC7A/IL20RB/MMP8	18
GO:0032196	GO:0032196	transposition	12/1579	30/17866	4.16053900716621e-06	5.42298173565647e-05	3.46953776774887e-05	APOBEC3G/APOBEC3C/MOV10/APOBEC3F/APOBEC3D/APOBEC3B/SPOCD1/L1TD1/PIWIL4/TREX1/MORC1/VRTN	12
GO:0003151	GO:0003151	outflow tract morphogenesis	20/1579	74/17866	4.19406918208957e-06	5.44178087954036e-05	3.48156516206548e-05	NRP2/ROBO1/ENG/WNT5A/FOXC1/SEMA3C/HIF1A/TGFBR3/BMP4/SOX18/TBX3/BMPR1A/TBX2/SMAD6/GATA6/GJA5/TWIST1/FOXC2/SIX1/PITX2	20
GO:0048844	GO:0048844	artery morphogenesis	20/1579	74/17866	4.19406918208957e-06	5.44178087954036e-05	3.48156516206548e-05	ENG/FOXC1/HOXA1/BMP4/ACVRL1/STRA6/PRRX1/HPGD/SMAD7/BMPR1A/TBX2/PRDM1/GJA5/ADAMTS9/MYOCD/FOXC2/APOE/SIX1/ADGRF5/COMP	20
GO:0030178	GO:0030178	negative regulation of Wnt signaling pathway	34/1579	169/17866	4.21957810879836e-06	5.46243566084443e-05	3.49477976379424e-05	NOTUM/CYLD/CTHRC1/APCDD1L/DRAXIN/TAX1BP3/RNF213/IGFBP4/DKK1/WNT5A/SFRP5/MLLT3/ALPK2/BICC1/KREMEN1/FOXO3/TPBG/TPBGL/DACT1/RNF43/ROR2/DAB2/NKD2/PTPRU/APCDD1/TRABD2A/IGFBP6/GSC/GREM1/CAV1/BMP2/SNAI2/APOE/BARX1	34
GO:0010543	GO:0010543	regulation of platelet activation	14/1579	40/17866	4.29125934632394e-06	5.53009349245727e-05	3.53806617217753e-05	C1QTNF1/PLEK/F11R/CEACAM1/PLA2G4A/LYN/IL6/SH2B3/SERPINE2/PDPN/JAK2/PRKCD/TEC/APOE	14
GO:0050691	GO:0050691	regulation of defense response to virus by host	14/1579	40/17866	4.29125934632394e-06	5.53009349245727e-05	3.53806617217753e-05	TNFAIP3/APOBEC3G/DTX3L/ZC3H12A/PARP9/STAT1/DDX58/IL15/MICB/APOBEC3F/IL12RB1/CGAS/PYCARD/AIM2	14
GO:2000403	GO:2000403	positive regulation of lymphocyte migration	13/1579	35/17866	4.40878608261921e-06	5.66872359516908e-05	3.62675951479808e-05	CXCL10/CCL5/TNFRSF14/CXCL13/TMEM102/CCL20/WNT5A/CCL7/CXCL12/CCL4/PYCARD/DOCK8/CCL3	13
GO:0007599	GO:0007599	hemostasis	41/1579	222/17866	4.47793440406723e-06	5.74466539765021e-05	3.67534587645347e-05	C1QTNF1/PLEK/SAA1/CD40/F11R/CEACAM1/PLA2G4A/LYN/FBLN1/IL6/TFPI2/PLSCR1/GP1BA/AK3/FN1/PLAU/ADORA2A/ST3GAL4/PLAUR/FLI1/RAB27A/SH2B3/SERPINE2/ITGA2/MYH9/PDPN/JAK2/CD34/PRKCD/HPSE/PLCG2/ADTRP/CAV1/TEC/WNT3A/APOE/FERMT3/VTN/SERPINB2/COMP/PEAR1	41
GO:0001704	GO:0001704	formation of primary germ layer	27/1579	120/17866	4.6179834118269e-06	5.91101876713844e-05	3.78177612578232e-05	LAMB3/MMP9/ITGA5/FN1/DKK1/WNT5A/ACVR1/MMP14/FOXC1/ITGA2/ATOH8/INHBA/BMP4/ITGB2/ITGA8/BMPR1A/LAMA3/HMGA2/GATA6/LAMB1/MESP2/WNT3A/SOX7/FOXC2/SNAI1/VTN/MMP8	27
GO:0016101	GO:0016101	diterpenoid metabolic process	22/1579	87/17866	4.68159472378145e-06	5.97900527951999e-05	3.82527281891229e-05	AKR1B1/ABCA4/DGAT2/RARRES2/CYP1B1/ALDH1A3/SCPEP1/EGFR/RBP4/RDH10/BCO1/PLB1/CYP2S1/STAR/AKR1C1/RDH16/AKR1B15/AKR1B10/ALDH1A2/CYP1A1/CYP1A2/CYP26B1	22
GO:0007259	GO:0007259	receptor signaling pathway via JAK-STAT	34/1579	170/17866	4.83397029892847e-06	6.15979749948468e-05	3.94094081594027e-05	PARP14/NMI/CCL5/STAT5A/AKR1B1/PARP9/CD40/STAT1/LYN/IL6/STAT2/IL15/JAK1/CCL2/PTPN2/BCL3/JAK3/CYP1B1/STAT6/SOCS1/SH2B3/TNFRSF18/JAK2/SOCS3/PRLR/CLCF1/HMGA2/CAV1/RET/IL31RA/CSF1R/TNF/TNFSF18/IL10RA	34
GO:0051216	GO:0051216	cartilage development	36/1579	185/17866	4.97105585297259e-06	6.32034244163658e-05	4.04365492551483e-05	CHI3L1/SLC39A14/WNT10B/TIMP1/LOXL2/BGN/RUNX2/WNT5A/ECM1/POR/RARG/HIF1A/RUNX3/ESRRA/BMP4/ACVRL1/ROR2/PRRX1/SMAD7/BMPR1A/PITX1/GDF5/RFLNA/HMGA2/GREM1/STC1/RARB/MMP13/COL2A1/BMP2/SNAI2/PTH1R/CD44/SNAI1/WNT7B/COMP	36
GO:0010594	GO:0010594	regulation of endothelial cell migration	42/1579	231/17866	5.18505037524178e-06	6.57773873883679e-05	4.20833299708992e-05	SP100/LCN2/STAT5A/ZC3H12A/NRP2/SH3BP1/CD40/CEACAM1/HMOX1/RRAS/CXCL13/P2RX4/JUP/EFNA1/GRN/GLUL/PIK3CD/CALR/SRPX2/VEGFC/HDAC9/WNT5A/PLPP3/PTGS2/ANGPT1/HIF1A/ATOH8/MET/BMP4/KDR/ACVRL1/LGMN/FOXP1/MEOX2/STC1/ADAMTS9/BMPER/FOXC2/CCBE1/TNF/APOE/NR2E1	42
GO:0002532	GO:0002532	production of molecular mediator involved in inflammatory response	23/1579	94/17866	5.23493596942375e-06	6.62626561818614e-05	4.23937972541404e-05	NOD2/GBP5/ZC3H12A/ALOX5/LYN/IL6/GRN/IL4R/MYD88/SIRPA/TICAM1/HIF1A/MEFV/SLAMF8/NOS2/GPSM3/PYCARD/CD6/CLEC7A/PLA2G3/TNF/IL1R2/CARD9	23
GO:0043627	GO:0043627	response to estrogen	20/1579	75/17866	5.24860523351106e-06	6.62883711975144e-05	4.24102493136078e-05	PTPRN/GAL/MDM2/TRIM25/HMOX1/TNFRSF11B/IL4R/ARPC1B/TGFB3/SLC34A2/MMP14/LDHA/SERPINB9/ESR1/KRT19/STAR/SMAD6/GATA6/CAV1/CYP27B1	20
GO:0001935	GO:0001935	endothelial cell proliferation	37/1579	193/17866	5.30583405008643e-06	6.68628998878149e-05	4.27778236641808e-05	STAT5A/NRP2/STAT1/ALOX5/HMOX1/VASH2/LOXL2/CCL2/PIK3CD/EGFL7/VEGFC/WNT5A/ECM1/MMP14/HIF1A/CXCL12/ATOH8/NGFR/BMP4/KDR/ACVRL1/CD34/IGF2/APLNR/CAV1/BMP2/LRG1/TIE1/BMPER/AGTR1/CCL26/TNF/APOE/COL4A3/ALDH1A2/HTR2B/PROK2	37
GO:0050918	GO:0050918	positive chemotaxis	18/1579	63/17866	5.34092163106655e-06	6.71564892065233e-05	4.29656574573077e-05	CXCL8/CXCL10/CCL5/VEGFC/WNT5A/CX3CL1/ANGPT1/ITGA2/CXCL12/MET/BMP4/KDR/LGALS3/GPNMB/COLEC10/GDNF/CCL3/FGF10	18
GO:2000107	GO:2000107	negative regulation of leukocyte apoptotic process	15/1579	46/17866	5.37130896580876e-06	6.73898146899706e-05	4.31149354037327e-05	NOD2/CCL5/IRF7/EFNA1/JAK3/IL7R/HIF1A/CXCL12/ST3GAL1/CXCR2/BMP4/BCL6/FOXP1/CD74/DOCK8	15
GO:0001562	GO:0001562	response to protozoan	11/1579	26/17866	5.49139655690979e-06	6.85226090669098e-05	4.38396792928817e-05	GBP4/CD40/GBP2/BCL3/IL4R/BATF2/MYD88/CLEC7A/GBP6/IRF8/GBP7	11
GO:0003171	GO:0003171	atrioventricular valve development	11/1579	26/17866	5.49139655690979e-06	6.85226090669098e-05	4.38396792928817e-05	MDM2/OLFM1/EFNA1/ACVR1/BMPR1A/SMAD6/GJA5/APLNR/BMP2/TWIST1/GATA4	11
GO:0009636	GO:0009636	response to toxic substance	45/1579	255/17866	5.49768826256632e-06	6.85226090669098e-05	4.38396792928817e-05	SOD2/MT2A/PXDN/CCL5/LCN2/HP/CLDN1/MT1E/MT1M/TLR2/SCN1B/MDM2/LYN/SLC18A2/PTGES/SLC30A1/CYP1B1/MT1F/GSTO1/MT1G/ASS1/AHR/OPRD1/ABTB2/PTGS2/SOD3/GCH1/NQO1/MT1X/CCL4/MT1H/PRDX6/STAR/TRPM6/MT1A/PDZK1/SLC7A8/APOE/ABCB1/MT1DP/CCL3/AKR1B10/CYP1A1/DUOX1/PENK	45
GO:0045089	GO:0045089	positive regulation of innate immune response	28/1579	128/17866	5.52703892492169e-06	6.87380212147466e-05	4.39774965710846e-05	IKBKE/HLA-F/NMI/NOD2/CCL5/IFI35/GBP5/HLA-E/PARP9/IFI16/NLRC5/LYN/IRF7/PLSCR1/HCK/WNT5A/CD1D/RASGRP1/FFAR2/CGAS/EREG/PLCG2/HLA-G/PYCARD/CLEC7A/RAET1G/AIM2/CARD9	28
GO:0032733	GO:0032733	positive regulation of interleukin-10 production	14/1579	41/17866	5.98873553540222e-06	7.3835146341236e-05	4.72385564446628e-05	ISG15/NOD2/LGALS9/TLR2/IL6/PRKCZ/BCL3/CD83/CD274/CD34/PLCG2/PYCARD/CLEC7A/IL20RB	14
GO:0032735	GO:0032735	positive regulation of interleukin-12 production	14/1579	41/17866	5.98873553540222e-06	7.3835146341236e-05	4.72385564446628e-05	NOD2/CD40/LGALS9/TLR2/TLR3/IRF1/PLCG2/RIPK2/HLA-G/LAPTM5/CLEC7A/IRF5/LTB/IRF8	14
GO:1905314	GO:1905314	semi-lunar valve development	14/1579	41/17866	5.98873553540222e-06	7.3835146341236e-05	4.72385564446628e-05	TNFRSF1B/ROBO1/EFNA1/BMP4/STRA6/SMAD6/GJA5/BMP2/TWIST1/SNAI2/TIE1/SNAI1/GATA5/GATA4	14
GO:1905521	GO:1905521	regulation of macrophage migration	14/1579	41/17866	5.98873553540222e-06	7.3835146341236e-05	4.72385564446628e-05	CCL5/IL34/CSF1/RARRES2/P2RX4/CX3CL1/MMP14/C3AR1/SLAMF8/C5AR1/CSF1R/TNFSF18/CCL3/CMKLR1	14
GO:0007596	GO:0007596	blood coagulation	40/1579	217/17866	6.11517449250033e-06	7.52311747500688e-05	4.81317132955238e-05	C1QTNF1/PLEK/SAA1/CD40/F11R/CEACAM1/PLA2G4A/LYN/FBLN1/IL6/TFPI2/PLSCR1/GP1BA/AK3/FN1/PLAU/ADORA2A/ST3GAL4/PLAUR/RAB27A/SH2B3/SERPINE2/ITGA2/MYH9/PDPN/JAK2/CD34/PRKCD/HPSE/PLCG2/ADTRP/CAV1/TEC/WNT3A/APOE/FERMT3/VTN/SERPINB2/COMP/PEAR1	40
GO:0042119	GO:0042119	neutrophil activation	13/1579	36/17866	6.34429472293783e-06	7.77141994448471e-05	4.97203131427522e-05	CXCL6/CXCL8/CCL5/STXBP2/IL15/GRN/MYD88/CXCR2/PRKCD/ITGB2/PLA2G2A/PTAFR/ITGAM	13
GO:0060338	GO:0060338	regulation of type I interferon-mediated signaling pathway	13/1579	36/17866	6.34429472293783e-06	7.77141994448471e-05	4.97203131427522e-05	IKBKE/OAS1/ISG15/OAS3/SAMHD1/NLRC5/IRF7/STAT2/PTPN2/ADAR/WNT5A/USP18/TREX1	13
GO:0003231	GO:0003231	cardiac ventricle development	27/1579	122/17866	6.41851721622883e-06	7.84546653726167e-05	5.01940515079833e-05	LY6E/MDM2/ROBO1/SCN5A/ENG/PAX8/WNT5A/ACVR1/LMO4/FOXC1/SEMA3C/HIF1A/TGFBR3/BMP4/STRA6/TBX3/SMAD7/BMPR1A/NRG1/SMAD6/PRDM1/SALL4/GJA5/APLNR/MYOCD/FOXC2/GATA4	27
GO:0055076	GO:0055076	transition metal ion homeostasis	29/1579	136/17866	6.4477278693602e-06	7.86429506292841e-05	5.03145134311394e-05	B2M/SLC39A14/MT2A/FTH1/LCN2/MT1E/MT1M/SLC11A2/HMOX1/SLC39A8/SLC25A37/HEPHL1/LTF/SLC30A1/MT1F/TFRC/MT1G/CYB561A3/EPAS1/HIF1A/MELTF/MT1X/MT1H/TFR2/MT1A/SLC25A28/STEAP1/SLC30A2/MT1DP	29
GO:0010043	GO:0010043	response to zinc ion	17/1579	58/17866	6.63437378560067e-06	8.07465664161996e-05	5.16603734722211e-05	SOD2/MT2A/MT1E/MT1M/VCAM1/P2RX4/SLC30A1/MT1F/MT1G/ASS1/HAAO/MT1X/MT1H/MT1A/HVCN1/SLC30A2/MT1DP	17
GO:0045123	GO:0045123	cellular extravasation	19/1579	70/17866	6.77118012893844e-06	8.20829600072809e-05	5.25153769118137e-05	ICAM1/PTGER4/F11R/VCAM1/PECAM1/CCL2/PIK3CD/IL1R1/SIRPA/ST3GAL4/ITGA1/CX3CL1/SELE/CXCL12/THY1/PTAFR/CHST4/TNF/CCL28	19
GO:2000193	GO:2000193	positive regulation of fatty acid transport	10/1579	22/17866	6.77299705116257e-06	8.20829600072809e-05	5.25153769118137e-05	PLA2G4A/PTGES/P2RX4/ACSL5/IL1B/TNFRSF11A/PLA2R1/ACSL1/PLA2G3/FABP3	10
GO:0001885	GO:0001885	endothelial cell development	18/1579	64/17866	6.82214372004171e-06	8.25030374296339e-05	5.27841357889918e-05	ICAM1/RDX/CLDN1/F11R/S1PR2/PECAM1/COL15A1/COL22A1/MYD88/RAPGEF3/IL1B/CLIC4/MET/SOX18/ROBO4/TJP3/STC1/TNF	18
GO:0045581	GO:0045581	negative regulation of T cell differentiation	15/1579	47/17866	7.24824522963379e-06	8.74703492118518e-05	5.59621431422662e-05	ZC3H12A/HLX/IRF1/ZBTB7B/PTPN2/IL4R/JAK3/SOCS1/RUNX3/BMP4/BCL6/SMAD7/CD74/FGL2/TNFSF18	15
GO:0043524	GO:0043524	negative regulation of neuron apoptotic process	30/1579	144/17866	7.35970732384753e-06	8.86276805848532e-05	5.67025854126186e-05	SOD2/CEBPB/HMOX1/GCLM/CCL2/GRN/DRAXIN/UNC5B/ADORA2A/TGFB3/CX3CL1/NR4A2/ANGPT1/HIF1A/GBE1/JAK2/ARRB1/GABRB2/LGMN/BDNF/CLCF1/GDF5/STAR/PLA2G3/GDNF/NDNF/NGF/C5AR1/APOE/SIX1	30
GO:0015732	GO:0015732	prostaglandin transport	9/1579	18/17866	7.4797760918489e-06	8.98835540488847e-05	5.75060733510569e-05	PLA2G4A/PTGES/P2RX4/IL1B/TNFRSF11A/ABCC4/SLCO3A1/NOS2/PLA2G3	9
GO:0097696	GO:0097696	receptor signaling pathway via STAT	35/1579	181/17866	7.73987182263642e-06	9.28132840036569e-05	5.93804681439718e-05	PARP14/NMI/CCL5/STAT5A/AKR1B1/PARP9/CD40/STAT1/LYN/IL6/STAT2/IL15/JAK1/CCL2/PTPN2/BCL3/JAK3/CYP1B1/IL7R/STAT6/SOCS1/SH2B3/TNFRSF18/JAK2/SOCS3/PRLR/CLCF1/HMGA2/CAV1/RET/IL31RA/CSF1R/TNF/TNFSF18/IL10RA	35
GO:0071715	GO:0071715	icosanoid transport	16/1579	53/17866	8.10394104752829e-06	9.69748911905907e-05	6.20429984664815e-05	DRD4/BDKRB2/PLA2G4A/ABCC1/PTGES/P2RX4/IL1B/TNFRSF11A/ABCC4/SLCO3A1/PLA2R1/ABCC3/PLA2G2A/NOS2/PLA2G3/PLA2G2D	16
GO:0030574	GO:0030574	collagen catabolic process	14/1579	42/17866	8.25609573618551e-06	9.8382262161742e-05	6.29434121089501e-05	CTSS/MMP7/MMP9/MMP25/FURIN/MMP14/MMP19/MMP1/MMP3/MMP13/VSIR/MMP23B/ADAMTS14/MMP8	14
GO:0036230	GO:0036230	granulocyte activation	14/1579	42/17866	8.25609573618551e-06	9.8382262161742e-05	6.29434121089501e-05	CXCL6/CXCL8/CCL5/STXBP2/IL15/GRN/MYD88/CXCR2/PRKCD/ITGB2/PLA2G2A/PTAFR/ITGAM/CCL3	14
GO:0060537	GO:0060537	muscle tissue development	62/1579	399/17866	8.29323379303227e-06	9.86184962110894e-05	6.30945509097412e-05	LY6E/WNT10B/HLX/SVIL/SCN5A/CFLAR/CHRNA1/MSC/ENG/CALR/HDAC9/DKK1/WNT5A/ACVR1/ALPK2/FOXC1/SEMA3C/TGFBR3/NEURL1/ID2/RBP4/BMP4/STRA6/MSX2/NPHS1/TBX3/SMAD7/BMPR1A/TLL2/FOXL2/NRG1/VAMP5/TBX2/PITX1/MEOX2/VGLL2/JPH2/IGF2/WT1/GATA6/GREM1/GJA5/P2RX2/RARB/CACNA1G/CAV1/ADAMTS9/BMP2/RGS2/MYOCD/TWIST1/WNT3A/MYH11/FOXC2/ASB2/MYO18B/SIX1/GATA5/ALDH1A2/CYP26B1/FGF3/GATA4	62
GO:0046849	GO:0046849	bone remodeling	22/1579	90/17866	8.47537488053485e-06	0.000100081012519933	6.40302456652885e-05	TNFAIP3/CTHRC1/IL6/TNFRSF11B/LRRK1/TFRC/TGFB3/TCIRG1/TNFRSF11A/EGFR/CD38/SPP1/SNX10/GDF5/RAC2/ADRB2/GREM1/IL7/PTH1R/CSF1R/TMEM119/ACP5	22
GO:0009991	GO:0009991	response to extracellular stimulus	73/1579	494/17866	8.48624645185422e-06	0.000100081012519933	6.40302456652885e-05	MMP7/SOD2/NOD2/CXCL10/ICAM1/LCN2/ZC3H12A/NAMPT/CD40/STAT1/CD68/MDM2/IFI16/VCAM1/TRIM25/TP53/LYN/HMOX1/RARRES2/GSDMD/IL15/KYNU/GCLM/CPT1A/TNFRSF11B/FAS/GLUL/SLC38A2/SIPA1/ASS1/VDR/EIF2AK2/NR4A2/POR/CDKN2B/PTGS2/ITGA2/FOXO3/EGFR/PCSK9/NQO1/ACSL4/ACSL1/LDHA/MAP1LC3A/GDF15/ADM/FAM107A/SSTR2/SPP1/STAR/LPL/ACVR1C/CYP24A1/ADRB2/ALPL/STC1/MYOCD/FOXA3/SNAI2/C2/CYP27B1/CCK/APOE/ALDH1A2/CYP1A1/CYP26B1/CCL28…	73
GO:0002534	GO:0002534	cytokine production involved in inflammatory response	19/1579	71/17866	8.48650439731879e-06	0.000100081012519933	6.40302456652885e-05	NOD2/GBP5/ZC3H12A/ALOX5/IL6/MYD88/SIRPA/TICAM1/HIF1A/MEFV/NOS2/GPSM3/PYCARD/CD6/CLEC7A/PLA2G3/TNF/IL1R2/CARD9	19
GO:1900015	GO:1900015	regulation of cytokine production involved in inflammatory response	19/1579	71/17866	8.48650439731879e-06	0.000100081012519933	6.40302456652885e-05	NOD2/GBP5/ZC3H12A/ALOX5/IL6/MYD88/SIRPA/TICAM1/HIF1A/MEFV/NOS2/GPSM3/PYCARD/CD6/CLEC7A/PLA2G3/TNF/IL1R2/CARD9	19
GO:0002719	GO:0002719	negative regulation of cytokine production involved in immune response	11/1579	27/17866	8.52762233280573e-06	0.000100151209912704	6.4075156844652e-05	BST2/HLA-F/IRAK3/HMOX1/JAK3/TGFB3/ANGPT1/BCL6/SMAD7/CD96/TNF	11
GO:0034698	GO:0034698	response to gonadotropin	11/1579	27/17866	8.52762233280573e-06	0.000100151209912704	6.4075156844652e-05	ICAM1/GCLM/PAX8/POR/TGFBR3/INHBA/PAPPA/STAR/WT1/GATA6/GJB2	11
GO:0043030	GO:0043030	regulation of macrophage activation	17/1579	59/17866	8.5583763631865e-06	0.000100305579762778	6.41739202281821e-05	ZC3H12A/PLA2G4A/SPHK1/IL6/GRN/IL4R/CTSC/NR1D1/WNT5A/CX3CL1/LRFN5/CD74/IL31RA/CCL3/IL33/ADGRF5/MMP8	17
GO:0038034	GO:0038034	signal transduction in absence of ligand	18/1579	65/17866	8.66226422838888e-06	0.000100694402132455	6.44226826180071e-05	IFI6/FAS/UNC5B/MKNK2/IL1B/CX3CL1/FOXO3/INHBA/SRPX/IL1A/BCL2A1/COL2A1/IL7/GDNF/SNAI2/RET/TNF/FGF10	18
GO:0045453	GO:0045453	bone resorption	18/1579	65/17866	8.66226422838888e-06	0.000100694402132455	6.44226826180071e-05	TNFAIP3/IL6/TNFRSF11B/LRRK1/TFRC/TCIRG1/TNFRSF11A/EGFR/CD38/SPP1/SNX10/RAC2/ADRB2/IL7/PTH1R/CSF1R/TMEM119/ACP5	18
GO:0060389	GO:0060389	pathway-restricted SMAD protein phosphorylation	18/1579	65/17866	8.66226422838888e-06	0.000100694402132455	6.44226826180071e-05	ENG/TGFB3/DKK1/ACVR1/TGFBR3/INHBA/BMP4/ACVRL1/DAB2/GDF15/SMAD7/BMPR1A/RBPMS/GDF5/SMAD6/GREM1/BMP2/BMPER	18
GO:0097192	GO:0097192	extrinsic apoptotic signaling pathway in absence of ligand	18/1579	65/17866	8.66226422838888e-06	0.000100694402132455	6.44226826180071e-05	IFI6/FAS/UNC5B/MKNK2/IL1B/CX3CL1/FOXO3/INHBA/SRPX/IL1A/BCL2A1/COL2A1/IL7/GDNF/SNAI2/RET/TNF/FGF10	18
GO:0001906	GO:0001906	cell killing	35/1579	182/17866	8.78233003084026e-06	0.00010188218300543	6.51826059958602e-05	C3/HLA-F/HLA-B/B2M/CXCL6/HLA-H/HLA-A/APOL1/TREM1/ICAM1/HLA-E/LGALS9/CEACAM1/STXBP2/CFH/LTF/CTSC/IL7R/MYD88/SLAMF7/MR1/CD1D/RAB27A/CTSH/RASGRP1/IL12RB1/CR1L/SERPINB9/HPRT1/NOS2/CAMP/ITGAM/HLA-G/CLEC7A/RAET1G	35
GO:0048863	GO:0048863	stem cell differentiation	38/1579	205/17866	9.04078130316421e-06	0.000104667256713056	6.69644520144512e-05	TP63/NRP2/WNT10A/TP53/FN1/RUNX2/ACVR1/EIF2AK2/MLLT3/FOXC1/SEMA3C/HIF1A/BMP4/SOX18/RDH10/MEOX1/ESR1/EDNRA/BMPR1A/NRG1/TBX2/HMGA2/GSC/GATA6/GREM1/MYOCD/GBX2/GDNF/TWIST1/SNAI2/TACSTD2/WNT3A/RET/FOXC2/ALDH1A2/PITX2/HTR2B/GATA4	38
GO:2000515	GO:2000515	negative regulation of CD4-positive, alpha-beta T cell activation	12/1579	32/17866	9.1884114394671e-06	0.000106160631965932	6.79198898333193e-05	ZC3H12A/LGALS9/HLX/ZBTB7B/IL4R/JAK3/RUNX3/BCL6/CD274/SMAD7/VSIR/TNFSF18	12
GO:0051798	GO:0051798	positive regulation of hair follicle development	7/1579	11/17866	9.97179750253565e-06	0.000114746178938269	7.34127867172321e-05	GAL/WNT10B/WNT5A/FST/HPSE/KRT17/TNF	7
GO:2000826	GO:2000826	regulation of heart morphogenesis	7/1579	11/17866	9.97179750253565e-06	0.000114746178938269	7.34127867172321e-05	ROBO1/DKK1/WNT5A/BMP4/BMP2/WNT3A/GATA5	7
GO:0030111	GO:0030111	regulation of Wnt signaling pathway	53/1579	326/17866	1.0164625536203e-05	0.00011672924809317	7.46815229336474e-05	TNFAIP3/TLR2/WNT10B/NOTUM/CYLD/NFKB1/CTHRC1/APCDD1L/JUP/LRRK1/DRAXIN/TAX1BP3/BAMBI/RNF213/IGFBP4/DKK1/WNT5A/SFRP5/MLLT3/PLPP3/ALPK2/BICC1/KREMEN1/FOXO3/FOXL1/EGFR/TPBG/TPBGL/DACT1/RNF43/ROR2/DAB2/NKD2/DAAM2/PTPRU/APCDD1/TRABD2A/IGFBP6/GSC/GREM1/RSPO3/HHEX/CAV1/BMP2/CMAHP/SNAI2/WNT3A/SOX7/APOE/BARX1/RSPO1/LBX2/FGF10	53
GO:0014033	GO:0014033	neural crest cell differentiation	22/1579	91/17866	1.02556298829703e-05	0.000117537359785511	7.519853998696e-05	NRP2/WNT10A/FN1/ACVR1/FOXC1/SEMA3C/HIF1A/BMP4/RDH10/EDNRA/BMPR1A/NRG1/GSC/GBX2/GDNF/TWIST1/SNAI2/RET/FOXC2/ALDH1A2/PITX2/HTR2B	22
GO:0070227	GO:0070227	lymphocyte apoptotic process	19/1579	72/17866	1.05829471698784e-05	0.000121045114617726	7.74427459355718e-05	CCL5/IDO1/LGALS9/TP53/LYN/FAS/EFNA1/JAK3/IL7R/WNT5A/HIF1A/ST3GAL1/BMP4/LGALS3/BCL6/CD274/FOXP1/CD74/DOCK8	19
GO:0050817	GO:0050817	coagulation	40/1579	222/17866	1.07722478842378e-05	0.00012296337464653	7.8670018300245e-05	C1QTNF1/PLEK/SAA1/CD40/F11R/CEACAM1/PLA2G4A/LYN/FBLN1/IL6/TFPI2/PLSCR1/GP1BA/AK3/FN1/PLAU/ADORA2A/ST3GAL4/PLAUR/RAB27A/SH2B3/SERPINE2/ITGA2/MYH9/PDPN/JAK2/CD34/PRKCD/HPSE/PLCG2/ADTRP/CAV1/TEC/WNT3A/APOE/FERMT3/VTN/SERPINB2/COMP/PEAR1	40
GO:0050766	GO:0050766	positive regulation of phagocytosis	18/1579	66/17866	1.09355812805808e-05	0.000124578141948376	7.97031208281486e-05	C3/NOD2/PTX3/IL15RA/IL15/CCL2/CALR/SIRPA/IL1B/RAB27A/ITGA2/PLCG2/DOCK2/PYCARD/CLEC7A/SIRPB1/C2/TNF	18
GO:0001759	GO:0001759	organ induction	10/1579	23/17866	1.10340854539707e-05	0.000125199503477724	8.01006580869085e-05	ROBO1/DKK1/WNT5A/BMP4/BMP2/GDNF/WNT3A/SIX1/GATA5/FGF10	10
GO:0072677	GO:0072677	eosinophil migration	10/1579	23/17866	1.10340854539707e-05	0.000125199503477724	8.01006580869085e-05	CCL5/PTGER4/CCL8/CCL2/CX3CL1/CCL7/LGALS3/CCL4/CCL26/CCL3	10
GO:0060443	GO:0060443	mammary gland morphogenesis	14/1579	43/17866	1.12515346623727e-05	0.000127160201263641	8.13550814560032e-05	ELF3/CSF1/PML/VDR/STAT6/WNT5A/BMP4/TBX3/ESR1/TBX2/CAV1/AREG/CSF1R/FGF10	14
GO:2001239	GO:2001239	regulation of extrinsic apoptotic signaling pathway in absence of ligand	14/1579	43/17866	1.12515346623727e-05	0.000127160201263641	8.13550814560032e-05	IFI6/UNC5B/IL1B/CX3CL1/INHBA/SRPX/IL1A/COL2A1/IL7/GDNF/SNAI2/RET/TNF/FGF10	14
GO:0016485	GO:0016485	protein processing	40/1579	223/17866	1.20280492476714e-05	0.000135666868346013	8.67975122364533e-05	CTSS/C1R/CASP1/HP/MDM2/IFI16/CASP4/SRGN/CPD/C1RL/CARD16/FAM111A/PLAU/FURIN/CPXM1/CASP8/BACE2/CTSH/ECE1/MMP14/SERPINE2/MYH9/PCSK9/MELTF/GAS1/PGK1/NKD2/CPM/LGMN/TMPRSS2/RIPK2/PYCARD/HPR/VSIR/CCBE1/CPZ/CTSE/IL1R2/HPN/COMP	40
GO:0033273	GO:0033273	response to vitamin	22/1579	92/17866	1.23672376645932e-05	0.000139216967860717	8.90688096418172e-05	SOD2/CXCL10/CD40/MDM2/TRIM25/IL15/KYNU/VDR/PTGS2/ITGA2/EGFR/SPP1/CYP24A1/ALPL/STC1/SNAI2/CYP27B1/ALDH1A2/CYP1A1/CYP26B1/PENK/GATA4	22
GO:0006882	GO:0006882	cellular zinc ion homeostasis	13/1579	38/17866	1.25677445273345e-05	0.000140917072495467	9.01565096428346e-05	SLC39A14/MT2A/MT1E/MT1M/SLC39A8/SLC30A1/MT1F/MT1G/MT1X/MT1H/MT1A/SLC30A2/MT1DP	13
GO:0046633	GO:0046633	alpha-beta T cell proliferation	13/1579	38/17866	1.25677445273345e-05	0.000140917072495467	9.01565096428346e-05	EBI3/HLA-A/HLA-E/LGALS9/IRF1/ZBTB7B/TNFRSF14/IL15/ELF4/CD274/DOCK2/RIPK2/VSIR	13
GO:0003156	GO:0003156	regulation of animal organ formation	11/1579	28/17866	1.29260012949253e-05	0.000144331750530438	9.23411665317076e-05	ROBO1/DKK1/WNT5A/BMP4/WT1/BMP2/GDNF/WNT3A/SIX1/GATA5/FGF10	11
GO:0061082	GO:0061082	myeloid leukocyte cytokine production	11/1579	28/17866	1.29260012949253e-05	0.000144331750530438	9.23411665317076e-05	IRAK3/HMOX1/DDX58/TGFB3/WNT5A/TICAM1/BCL6/PLCG2/CD74/HLA-G/LAPTM5	11
GO:0033674	GO:0033674	positive regulation of kinase activity	69/1579	465/17866	1.29483013555221e-05	0.000144331750530438	9.23411665317076e-05	CHI3L1/NOD2/DRD4/TCIM/CCL5/IL34/CD40/DAXX/TLR3/CSF1/LYN/ROBO1/MAP3K11/PRKCZ/LTF/EFNA1/MALT1/VEGFC/TRAF2/IL1B/DKK1/WNT5A/TNFRSF11A/SOCS1/TNFAIP8L3/LMO4/ANGPT1/DDR2/EGFR/NEURL1/RASGRP1/SRCIN1/ACSL1/MET/KDR/JAK2/PRKCD/ROR2/EREG/FGR/BTC/BMPR1A/FGFR4/NRG1/GPRC5A/PRLR/CDC25B/IGF2/ALKAL2/FZD10/HMGA2/FZD5/ADRB2/CEMIP/CD74/GREM1/AREG/SDC4/ROS1/BMP2/WNT3A/RET/TIE1/PIK3R5/ARHGEF5/CSF1R/TNF/TNFSF15/HTR2B	69
GO:0002716	GO:0002716	negative regulation of natural killer cell mediated immunity	9/1579	19/17866	1.30957741637644e-05	0.000145123598515179	9.28477783226548e-05	HLA-F/HLA-B/HLA-A/HLA-E/LGALS9/CEACAM1/SERPINB9/HLA-G/CD96	9
GO:0010759	GO:0010759	positive regulation of macrophage chemotaxis	9/1579	19/17866	1.30957741637644e-05	0.000145123598515179	9.28477783226548e-05	CCL5/IL34/CSF1/RARRES2/C3AR1/C5AR1/CSF1R/TNFSF18/CMKLR1	9
GO:0048245	GO:0048245	eosinophil chemotaxis	9/1579	19/17866	1.30957741637644e-05	0.000145123598515179	9.28477783226548e-05	CCL5/CCL8/CCL2/CX3CL1/CCL7/LGALS3/CCL4/CCL26/CCL3	9
GO:0002730	GO:0002730	regulation of dendritic cell cytokine production	8/1579	15/17866	1.33543000800742e-05	0.000147414909411052	9.43137227197408e-05	BST2/NOD2/TLR3/DDX58/JAK3/TICAM1/PLCG2/CLEC7A	8
GO:0032310	GO:0032310	prostaglandin secretion	8/1579	15/17866	1.33543000800742e-05	0.000147414909411052	9.43137227197408e-05	PLA2G4A/PTGES/P2RX4/IL1B/TNFRSF11A/ABCC4/NOS2/PLA2G3	8
GO:0050688	GO:0050688	regulation of defense response to virus	18/1579	67/17866	1.37290714322615e-05	0.000150386136304156	9.6214666596132e-05	TNFAIP3/APOBEC3G/DTX3L/HERC5/DHX58/ZC3H12A/PARP9/STAT1/DDX58/IL15/MICB/APOBEC3F/IFIT1/IL12RB1/CGAS/PYCARD/FGL2/AIM2	18
GO:0060411	GO:0060411	cardiac septum morphogenesis	18/1579	67/17866	1.37290714322615e-05	0.000150386136304156	9.6214666596132e-05	NRP2/MDM2/TP53/ROBO1/ENG/WNT5A/ACVR1/SEMA3C/TGFBR3/BMP4/TBX3/SMAD7/BMPR1A/TBX2/SMAD6/GATA6/APLNR/GATA4	18
GO:0061180	GO:0061180	mammary gland epithelium development	18/1579	67/17866	1.37290714322615e-05	0.000150386136304156	9.6214666596132e-05	CEBPB/CSF1/PML/ROBO1/ORAI1/VDR/STAT6/WNT5A/HIF1A/ID2/JAK2/TBX3/ESR1/AREG/CSF1R/IRF6/WNT7B/FGF10	18
GO:0070527	GO:0070527	platelet aggregation	18/1579	67/17866	1.37290714322615e-05	0.000150386136304156	9.6214666596132e-05	C1QTNF1/PLEK/F11R/CEACAM1/LYN/IL6/GP1BA/FN1/SH2B3/SERPINE2/MYH9/PDPN/JAK2/PRKCD/WNT3A/FERMT3/COMP/PEAR1	18
GO:0009410	GO:0009410	response to xenobiotic stimulus	68/1579	458/17866	1.46494939036093e-05	0.000160160301871322	0.000102468022819063	B2M/SOD2/ICAM1/TRPA1/LCN2/GAL/STAT1/TLR3/MDM2/LYN/ABCC1/HMOX1/CBR3/GCLM/CPT1A/TNFRSF11B/CYP1B1/GSTO1/LGALS1/ENG/CALR/TFRC/ADORA2A/VEGFC/ASS1/AHR/CES3/IL1B/GABRG3/NNMT/NCEH1/POR/ABCC4/PTGS2/SEMA3C/ITGA2/FOXO3/EGFR/NQO1/INHBA/SULT1A4/ACSL1/LDHA/CHEK2/CD38/ARRB1/CSAG2/CYP2J2/SLAMF8/NOS2/CYP2S1/STAR/CSAG3/HMGA2/LPL/AKR1C1/GATA6/CA9/AIM2/FABP3/RET/ABCB1/CYP1A1/CYP1A2/HTR2B/CYP26B1/CARD9/GATA4	68
GO:0035987	GO:0035987	endodermal cell differentiation	14/1579	44/17866	1.51679972494119e-05	0.000165511326307759	0.000105891523447195	LAMB3/MMP9/ITGA5/FN1/DKK1/MMP14/INHBA/ITGB2/LAMA3/HMGA2/GATA6/LAMB1/VTN/MMP8	14
GO:0070231	GO:0070231	T cell apoptotic process	15/1579	50/17866	1.68381090004756e-05	0.00018338407049084	0.000117326221917373	CCL5/IDO1/LGALS9/TP53/FAS/EFNA1/JAK3/IL7R/WNT5A/HIF1A/ST3GAL1/BMP4/LGALS3/CD274/DOCK8	15
GO:0010951	GO:0010951	negative regulation of endopeptidase activity	43/1579	250/17866	1.69643941729911e-05	0.000184406849636179	0.000117980579804932	BST2/IFI6/C3/BIRC3/MMP9/MDM2/IFI16/SLPI/SPINT1/SERPINB8/OVOS2/LAMP3/TFPI2/TIMP1/CARD16/LTF/RPS6KA1/PI3/BIRC2/WFDC2/FURIN/RARRES1/PAPLN/ADORA2A/PLAUR/TNFSF14/POR/CPAMD8/PTGS2/SERPINE2/ITIH5/SERPINB9/SERPINA3/SERPINA5/SPINK2/PTTG1/NGF/CD44/TNF/COL4A3/VTN/SERPINA6/SERPINB2	43
GO:0046637	GO:0046637	regulation of alpha-beta T cell differentiation	18/1579	68/17866	1.71440570343294e-05	0.000186004854985791	0.00011900295830145	ZC3H12A/LGALS9/HLX/ZBTB7B/NFKBIZ/PRKCZ/IL4R/JAK3/CD83/MALT1/SOCS1/RUNX3/IL12RB1/BCL6/SMAD7/RIPK2/PRDM1/TNFSF18	18
GO:0045622	GO:0045622	regulation of T-helper cell differentiation	13/1579	39/17866	1.73340225129229e-05	0.000187708350254009	0.000120092827576023	ZC3H12A/HLX/ZBTB7B/NFKBIZ/PRKCZ/IL4R/JAK3/MALT1/IL12RB1/BCL6/SMAD7/RIPK2/TNFSF18	13
GO:0002886	GO:0002886	regulation of myeloid leukocyte mediated immunity	16/1579	56/17866	1.76237409587516e-05	0.000190483545542788	0.000121868353538796	C3/CXCL6/HLA-E/LGALS9/LYN/HMOX1/DDX58/STXBP2/IL4R/TICAM1/FGR/ITGB2/PTAFR/RAC2/ITGAM/PLA2G3	16
GO:0060393	GO:0060393	regulation of pathway-restricted SMAD protein phosphorylation	17/1579	62/17866	1.76677010459518e-05	0.000190597017344207	0.000121940950998973	ENG/TGFB3/DKK1/ACVR1/INHBA/BMP4/ACVRL1/DAB2/GDF15/SMAD7/BMPR1A/RBPMS/GDF5/SMAD6/GREM1/BMP2/BMPER	17
GO:0001523	GO:0001523	retinoid metabolic process	20/1579	81/17866	1.8336037533046e-05	0.000197060509034396	0.000126076190544995	AKR1B1/ABCA4/DGAT2/RARRES2/CYP1B1/ALDH1A3/SCPEP1/RBP4/RDH10/BCO1/PLB1/CYP2S1/AKR1C1/RDH16/AKR1B15/AKR1B10/ALDH1A2/CYP1A1/CYP1A2/CYP26B1	20
GO:0014032	GO:0014032	neural crest cell development	20/1579	81/17866	1.8336037533046e-05	0.000197060509034396	0.000126076190544995	NRP2/FN1/ACVR1/FOXC1/SEMA3C/HIF1A/BMP4/RDH10/EDNRA/BMPR1A/NRG1/GBX2/GDNF/TWIST1/SNAI2/RET/FOXC2/ALDH1A2/PITX2/HTR2B	20
GO:0045444	GO:0045444	fat cell differentiation	40/1579	227/17866	1.85178864803286e-05	0.000198640077950945	0.000127086773703831	ERAP1/PSMB8/LAMB3/ATF5/ZC3H12A/ALOX5/WNT10B/CEBPB/ZBTB7B/RARRES2/IL6/ENPP1/NR1D1/SLC2A4/WNT5A/SOCS1/MAFB/NR4A2/PTGS2/ID2/FFAR2/ARID5B/SH2B2/WNT1/SMAD6/HMGA2/LPL/ADRB2/IL11/BMP2/LRG1/MEDAG/RGS2/FABP3/WNT3A/TNF/SIX1/CMKLR1/ADGRF5/FGF10	40
GO:0031128	GO:0031128	developmental induction	12/1579	34/17866	1.88818876416854e-05	0.000202163969938046	0.000129341303948387	ROBO1/DKK1/WNT5A/BMP4/WNT1/FZD5/BMP2/GDNF/WNT3A/SIX1/GATA5/FGF10	12
GO:0043112	GO:0043112	receptor metabolic process	32/1579	166/17866	1.99269975773079e-05	0.00021295343001941	0.000136244229510496	CXCL8/DRD4/DTX3L/CEACAM1/ARAP1/OPTN/TFRC/FURIN/DKK1/ECE1/SELE/GRK3/ANGPT1/CXCR2/PCSK9/RNF43/LDLRAP1/ARRB1/ITGB2/ADM/LGMN/NRG1/PLCG2/HPCA/GREM1/LAPTM5/CAV1/WNT3A/APOE/CACNG5/RSPO1/HTR2B	32
GO:0002064	GO:0002064	epithelial cell development	39/1579	220/17866	2.03394103017054e-05	0.000216953709884857	0.000138803545169533	ICAM1/B4GALT1/RAB13/TP63/RDX/CLDN1/AKR1B1/F11R/S1PR2/PECAM1/COL15A1/COL22A1/MYD88/FOSL2/RAPGEF3/IL1B/WNT5A/RARG/CLIC4/HIF1A/RILPL2/MET/BMP4/SOX18/NPHS1/ESR1/ADAMTSL4/ROBO4/TJP3/PRDM1/STC1/RARB/ROS1/ABCA12/FOXC2/TNF/WNT7B/CDSN/BFSP2	39
GO:0010466	GO:0010466	negative regulation of peptidase activity	44/1579	260/17866	2.06014812999913e-05	0.000219338387821964	0.000140329224319862	BST2/IFI6/C3/BIRC3/MMP9/MDM2/IFI16/SLPI/SPINT1/SERPINB8/OVOS2/LAMP3/TFPI2/TIMP1/CARD16/LTF/RPS6KA1/PI3/BIRC2/WFDC2/FURIN/RARRES1/PAPLN/ADORA2A/PLAUR/ECM1/TNFSF14/POR/CPAMD8/PTGS2/SERPINE2/ITIH5/SERPINB9/SERPINA3/SERPINA5/SPINK2/PTTG1/NGF/CD44/TNF/COL4A3/VTN/SERPINA6/SERPINB2	44
GO:0035282	GO:0035282	segmentation	22/1579	95/17866	2.12624296430867e-05	0.000225693963168245	0.000144395420699376	NRP2/TP53/NKX3-1/WNT5A/MAFB/MLLT3/FOXC1/SEMA3C/BMP4/ROR2/TBX3/MEOX1/BMPR1A/MEOX2/FZD5/WT1/MESP2/WNT3A/FOXC2/NEUROG1/HES7/ALDH1A2	22
GO:0034754	GO:0034754	cellular hormone metabolic process	28/1579	137/17866	2.12776787607703e-05	0.000225693963168245	0.000144395420699376	IL4I1/AKR1B1/DGAT2/CYP1B1/ALDH1A3/ECE1/HSD17B6/SCPEP1/RBP4/RDH10/ESR1/ADM/BCO1/PLB1/SPP1/CYP2S1/STAR/HSD17B7/AKR1C1/BMP2/RDH16/AKR1B15/AKR1B10/ALDH1A2/CYP1A1/CYP1A2/CYP26B1/CYP17A1	28
GO:0071622	GO:0071622	regulation of granulocyte chemotaxis	15/1579	51/17866	2.19196076527961e-05	0.000231885260039844	0.000148356514314374	CXCL8/NOD2/CCL5/IL34/CSF1/RARRES2/DPP4/C3AR1/CXCR2/RAC2/CD74/C5AR1/CSF1R/TNFSF18/CMKLR1	15
GO:0042359	GO:0042359	vitamin D metabolic process	9/1579	20/17866	2.19427940943602e-05	0.000231885260039844	0.000148356514314374	CYP27A1/NFKB1/LGMN/CYP24A1/SNAI2/CYP27B1/SNAI1/TNF/CYP1A1	9
GO:0006820	GO:0006820	anion transport	72/1579	499/17866	2.21729308418908e-05	0.000233883359398907	0.000149634866617204	SLC39A14/APOL1/DRD4/SLC43A2/SLC2A6/BDKRB2/SLC13A3/CEBPB/CEACAM1/PLA2G4A/SLC16A3/ABCC1/SLC39A8/SLC7A7/AQP9/PTGES/SLCO2B1/P2RX4/CYB5R2/SLC12A7/SLC38A2/ADORA2A/MFSD12/ENPP1/CLIC6/IL1B/SLC6A6/GABRG3/TNFRSF11A/SLC34A2/CLCA2/SLC25A18/WNK4/CLIC4/SLC1A5/ABCC4/CLDN4/SLC25A12/SLCO3A1/ANO9/BEST1/PLA2R1/TCAF2/SLC38A5/ABCC3/SLC16A5/CLIC5/GABRB2/GABRQ/PLA2G2A/ABCB4/NOS2/PTAFR/AKR1C1/STC1/SLC13A5/RGS2/PLA2G3/PD…	72
GO:2000377	GO:2000377	regulation of reactive oxygen species metabolic process	30/1579	152/17866	2.23539792742174e-05	0.000235357238347398	0.000150577831009516	SOD2/LCN2/HP/ZC3H12A/ALOX5/TP53/SLC18A2/CFLAR/CYP1B1/BIRC2/RAB27A/HIF1A/FOXO3/GCH1/EGFR/HK2/SLC5A3/PRKCD/ITGB2/PLCG2/MMP3/RAC2/ITGAM/AKR1C1/HVCN1/CLEC7A/AGTR1/TNF/MMP8/ACP5	30
GO:0031098	GO:0031098	stress-activated protein kinase signaling cascade	42/1579	245/17866	2.29597523717875e-05	0.000241289205737457	0.000154373009732236	NOD2/ZC3H12A/AKR1B1/SH3RF2/LGALS9/PTGER4/TLR3/CRACR2A/CYLD/LYN/SPHK1/TRAF1/NFKB1/MAP3K11/FAS/MYD88/SIRPA/TRAF2/IL1B/WNT5A/EIF2AK2/EGFR/RASGRP1/DACT1/BMP4/ROR2/CDC42EP5/NPHS1/MECOM/RIPK2/IGFBP6/PYCARD/ADORA2B/MAPK13/TLR7/CLEC7A/BMP2/LTBR/TNF/WNT7B/MMP8/CARD9	42
GO:0032892	GO:0032892	positive regulation of organic acid transport	13/1579	40/17866	2.36138714449891e-05	0.00024725112454165	0.000158187350895031	PLA2G4A/PTGES/P2RX4/ACSL5/ADORA2A/IL1B/TNFRSF11A/PLA2R1/ACSL1/PLA2G3/FABP3/KMO/CCK	13
GO:0055069	GO:0055069	zinc ion homeostasis	13/1579	40/17866	2.36138714449891e-05	0.00024725112454165	0.000158187350895031	SLC39A14/MT2A/MT1E/MT1M/SLC39A8/SLC30A1/MT1F/MT1G/MT1X/MT1H/MT1A/SLC30A2/MT1DP	13
GO:0010634	GO:0010634	positive regulation of epithelial cell migration	33/1579	175/17866	2.386634639311e-05	0.000249043633642405	0.000159334169808916	LCN2/STAT5A/ZC3H12A/NRP2/CD40/MMP9/HMOX1/RRAS/P2RX4/GRN/PIK3CD/CALR/SRPX2/VEGFC/HDAC9/WNT5A/PLPP3/CTSH/PTGS2/ANGPT1/ITGA2/HIF1A/ATOH8/TAC1/MET/BMP4/KDR/LGMN/FOXP1/PLCG2/FOXC2/CCBE1/FGF10	33
GO:0071375	GO:0071375	cellular response to peptide hormone stimulus	47/1579	286/17866	2.38725112304693e-05	0.000249043633642405	0.000159334169808916	SLC39A14/RAB13/STAT5A/STAT1/CEACAM1/MDM2/LYN/NFKB1/ZBTB7B/RARRES2/SHC1/PKM/PRKCZ/PTPN2/CFLAR/JAK3/AGTRAP/ASS1/ENPP1/HDAC9/IL1B/SLC2A4/STAT6/SOCS1/IRS4/NR4A2/POR/PCSK9/ESRRA/NCK1/JAK2/PRKCD/CYSLTR2/GDF15/SOCS3/LPIN3/SH2B2/IGF2/STAR/WNT1/LPL/CAV1/GJB2/FOXC2/AGTR1/GLP2R/POU4F2	47
GO:0002371	GO:0002371	dendritic cell cytokine production	8/1579	16/17866	2.46354858841557e-05	0.00025513405017482	0.000163230721781717	BST2/NOD2/TLR3/DDX58/JAK3/TICAM1/PLCG2/CLEC7A	8
GO:0046135	GO:0046135	pyrimidine nucleoside catabolic process	8/1579	16/17866	2.46354858841557e-05	0.00025513405017482	0.000163230721781717	APOBEC3G/APOBEC3C/APOBEC3F/APOBEC3D/APOBEC3B/DPYD/UPB1/CDA	8
GO:0051770	GO:0051770	positive regulation of nitric-oxide synthase biosynthetic process	8/1579	16/17866	2.46354858841557e-05	0.00025513405017482	0.000163230721781717	NOD2/NAMPT/STAT1/TLR2/CCL2/KDR/JAK2/IL33	8
GO:0071639	GO:0071639	positive regulation of monocyte chemotactic protein-1 production	8/1579	16/17866	2.46354858841557e-05	0.00025513405017482	0.000163230721781717	OAS1/NOD2/OAS3/LGALS9/IL1B/CLEC7A/TWIST1/MCOLN2	8
GO:0042472	GO:0042472	inner ear morphogenesis	22/1579	96/17866	2.53111459743849e-05	0.000261655694138106	0.000167403166230434	CTHRC1/PAX8/WNT5A/ALDH1A3/MAFB/HOXA1/ROR2/PRRX1/MYO3A/WNT1/CHRNA9/ZIC1/COL2A1/GBX2/WNT3A/NEUROG1/FOXG1/MYO3B/SIX1/HPN/FGF10/FOXI1	22
GO:0050851	GO:0050851	antigen receptor-mediated signaling pathway	32/1579	168/17866	2.55899597883486e-05	0.000264058715497163	0.000168940581211409	BTN3A2/BTN3A3/HLA-A/BTN3A1/ICOSLG/ZC3H12A/CEACAM1/LYN/NFKBIZ/PTPN2/NFAM1/GBP1/PIK3CD/MALT1/RBCK1/THY1/LGALS3/CD38/THEMIS2/FOXP1/PLCG2/SH2B2/PRKCH/BANK1/RIPK2/LAPTM5/TEC/CARD11/ITK/KLHL6/BLNK/SKAP1	32
GO:0003281	GO:0003281	ventricular septum development	18/1579	70/17866	2.63265361059383e-05	0.000271168082566772	0.000173489041588957	MDM2/ROBO1/PAX8/WNT5A/ACVR1/LMO4/TGFBR3/BMP4/STRA6/TBX3/SMAD7/BMPR1A/SMAD6/PRDM1/SALL4/GJA5/APLNR/GATA4	18
GO:0006939	GO:0006939	smooth muscle contraction	24/1579	110/17866	2.64084734755645e-05	0.000271284275278278	0.000173563379844286	BDKRB2/SPHK1/ARHGAP42/PTGS2/ITGA2/TBX3/CD38/EDNRA/SSTR2/TBX2/HTR7/SMTN/PTAFR/ADRB2/P2RX2/CAV1/RGS2/MYOCD/GDNF/MYH11/NEUROG1/HTR2B/PROK2/COMP	24
GO:0033280	GO:0033280	response to vitamin D	12/1579	35/17866	2.64330710638069e-05	0.000271284275278278	0.000173563379844286	CXCL10/TRIM25/IL15/VDR/PTGS2/SPP1/CYP24A1/ALPL/STC1/SNAI2/CYP27B1/PENK	12
GO:0090330	GO:0090330	regulation of platelet aggregation	10/1579	25/17866	2.67361944554177e-05	0.000272991484054476	0.000174655624962411	C1QTNF1/F11R/CEACAM1/LYN/IL6/SH2B3/SERPINE2/PDPN/JAK2/PRKCD	10
GO:1901623	GO:1901623	regulation of lymphocyte chemotaxis	10/1579	25/17866	2.67361944554177e-05	0.000272991484054476	0.000174655624962411	CXCL10/CCL5/CXCL13/CCL2/TMEM102/WNT5A/CCL7/SLC8B1/CCL4/CCL3	10
GO:0019884	GO:0019884	antigen processing and presentation of exogenous antigen	14/1579	46/17866	2.67431966471906e-05	0.000272991484054476	0.000174655624962411	CTSS/PSME1/HLA-F/B2M/IFI30/HLA-A/TAP1/HLA-E/MR1/CD1D/LGMN/HLA-DOB/CD74/CTSE	14
GO:0003002	GO:0003002	regionalization	52/1579	329/17866	2.71421938942558e-05	0.000276568759251665	0.000176944308938732	C3/TP63/NRP2/TP53/ROBO1/NKX3-1/PAX8/DKK1/WNT5A/ACVR1/MAFB/MLLT3/RARG/FOXC1/SEMA3C/BMP4/ACVRL1/ROR2/TBX3/MEOX1/HOXB9/BMPR1A/MEOX2/WNT1/SMAD6/FZD5/GSC/ITGAM/WT1/GREM1/HHEX/FEZF2/MESP2/BMP2/GBX2/GDNF/WNT3A/FOXC2/NEUROG1/SNAI1/HES7/FOXG1/WNT7B/SIX1/GATA5/BARX1/ALDH1A2/PITX2/CYP26B1/HOXA10/FGF10/GATA4	52
GO:0080164	GO:0080164	regulation of nitric oxide metabolic process	17/1579	64/17866	2.77938628555063e-05	0.000282308432718879	0.000180616461057207	ICAM1/PTX3/ZC3H12A/P2RX4/SIRPA/ASS1/IL1B/PTGS2/TICAM1/JAK2/CD34/TMEM106A/CAV1/CLEC7A/TNF/MMP8/ACP5	17
GO:0002230	GO:0002230	positive regulation of defense response to virus by host	11/1579	30/17866	2.78541676945242e-05	0.000282308432718879	0.000180616461057207	APOBEC3G/DTX3L/ZC3H12A/PARP9/STAT1/DDX58/APOBEC3F/IL12RB1/CGAS/PYCARD/AIM2	11
GO:0070229	GO:0070229	negative regulation of lymphocyte apoptotic process	11/1579	30/17866	2.78541676945242e-05	0.000282308432718879	0.000180616461057207	CCL5/EFNA1/JAK3/IL7R/HIF1A/ST3GAL1/BMP4/BCL6/FOXP1/CD74/DOCK8	11
GO:0010718	GO:0010718	positive regulation of epithelial to mesenchymal transition	15/1579	52/17866	2.83089260445882e-05	0.00028640789120777	0.00018323922962768	IL6/OLFM1/LOXL2/ENG/BAMBI/IL1B/TGFB3/ACVR1/FOXC1/PDPN/BMP4/DAB2/BMP2/TWIST1/SNAI1	15
GO:0010595	GO:0010595	positive regulation of endothelial cell migration	27/1579	132/17866	2.92012788959437e-05	0.000294912206722155	0.000188680155912201	LCN2/STAT5A/ZC3H12A/NRP2/CD40/HMOX1/RRAS/P2RX4/GRN/PIK3CD/CALR/SRPX2/VEGFC/HDAC9/WNT5A/PLPP3/PTGS2/ANGPT1/HIF1A/ATOH8/MET/BMP4/KDR/LGMN/FOXP1/FOXC2/CCBE1	27
GO:0006721	GO:0006721	terpenoid metabolic process	22/1579	97/17866	3.00394269246128e-05	0.000302675028108543	0.000193646686005281	AKR1B1/ABCA4/DGAT2/RARRES2/CYP1B1/ALDH1A3/SCPEP1/EGFR/RBP4/RDH10/BCO1/PLB1/CYP2S1/STAR/AKR1C1/RDH16/AKR1B15/AKR1B10/ALDH1A2/CYP1A1/CYP1A2/CYP26B1	22
GO:2001235	GO:2001235	positive regulation of apoptotic signaling pathway	26/1579	125/17866	3.00762053914037e-05	0.000302675028108543	0.000193646686005281	BID/TP63/CYLD/TP53/PML/TNFSF10/NKX3-1/FAS/PTPN2/CTSC/ADORA2A/TRAF2/RBCK1/CTSH/PLEKHF1/INHBA/NCK1/NGFR/PRKCD/SRPX/G0S2/PYCARD/CAV1/RET/LTBR/TNF	26
GO:0016055	GO:0016055	Wnt signaling pathway	65/1579	442/17866	3.03875781846947e-05	0.000305269215767233	0.000195306406155042	TNFAIP3/TLR2/WNT10B/WNT10A/NOTUM/CYLD/WNT6/NFKB1/CTHRC1/APCDD1L/JUP/LRRK1/DRAXIN/TAX1BP3/BAMBI/RNF213/IGFBP4/DKK1/WNT5A/SFRP5/NR4A2/MLLT3/PLPP3/ALPK2/RARG/BICC1/KREMEN1/KREMEN2/FOXO3/FOXL1/EGFR/TPBG/TPBGL/DACT1/RNF43/ROR2/DAB2/NKD2/DAAM2/PTPRU/ARHGEF19/PLCG2/APCDD1/TRABD2A/WNT1/FZD10/FZD5/IGFBP6/GSC/GREM1/RSPO3/HHEX/CAV1/BMP2/CMAHP/SNAI2/WNT3A/SOX7/APOE/CPZ/WNT7B/BARX1/RSPO1/LBX2/FGF10	65
GO:0015718	GO:0015718	monocarboxylic acid transport	24/1579	111/17866	3.09104440006897e-05	0.000309975156739311	0.000198317192606353	DRD4/BDKRB2/CEACAM1/PLA2G4A/SLC16A3/AQP9/PTGES/SLCO2B1/P2RX4/IL1B/TNFRSF11A/ABCC4/SLCO3A1/PLA2R1/ABCC3/SLC16A5/PLA2G2A/ABCB4/NOS2/AKR1C1/PLA2G3/SLC16A6/PLA2G2D/SLC51A	24
GO:0048736	GO:0048736	appendage development	32/1579	170/17866	3.26815300904434e-05	0.000326585956833624	0.000208944519248596	TP63/FMN1/RUNX2/DKK1/WNT5A/RARG/ECE1/KREMEN1/SEMA3C/KREMEN2/BMP4/ROR2/PRRX1/RDH10/TBX3/BMPR1A/TBX2/PITX1/MEOX2/GDF5/SALL4/GREM1/RARB/COL2A1/TWIST1/IRF6/ALDH1A2/PITX2/CYP26B1/HOXA10/FGF10/COMP	32
GO:0060173	GO:0060173	limb development	32/1579	170/17866	3.26815300904434e-05	0.000326585956833624	0.000208944519248596	TP63/FMN1/RUNX2/DKK1/WNT5A/RARG/ECE1/KREMEN1/SEMA3C/KREMEN2/BMP4/ROR2/PRRX1/RDH10/TBX3/BMPR1A/TBX2/PITX1/MEOX2/GDF5/SALL4/GREM1/RARB/COL2A1/TWIST1/IRF6/ALDH1A2/PITX2/CYP26B1/HOXA10/FGF10/COMP	32
GO:0048705	GO:0048705	skeletal system morphogenesis	38/1579	217/17866	3.41754843292578e-05	0.000340916915480652	0.000218113239465187	FMN1/WNT10B/LTF/RUNX2/TGFB3/POR/RARG/MMP14/FOXC1/HOXA1/BMP4/ROR2/PRRX1/MSX2/FGR/RDH10/HOXB9/ARID5B/RFLNA/SP5/GSC/ALPL/GREM1/STC1/RARB/MMP13/COL2A1/TWIST1/COL13A1/FOXC2/NEUROG1/PHOSPHO1/TMEM119/SIX1/TBX15/CYP26B1/COMP/ACP5	38
GO:1905330	GO:1905330	regulation of morphogenesis of an epithelium	17/1579	65/17866	3.4569637369277e-05	0.000344245899397555	0.000220243070615452	CXCL10/LCN2/PIK3CD/PAX8/WNT5A/BMP4/ESR1/FOXP1/TBX2/GREM1/GDNF/TACSTD2/RNF207/TNF/SIX1/LBX2/FGF10	17
GO:0032368	GO:0032368	regulation of lipid transport	29/1579	148/17866	3.49866022468906e-05	0.000346849570130211	0.000221908857885643	C1QTNF1/NFKBIA/GAL/ABCA13/PLA2G4A/NFKB1/NKX3-1/PTGES/P2RX4/ACSL5/FURIN/IL1B/TNFRSF11A/APOC1/PLA2R1/PCSK9/ACSL1/TAC1/LDLRAP1/PRKCD/ABCB4/SPP1/CAV1/ABCA12/PLA2G3/FABP3/AGTR1/APOE/CETP	29
GO:0198738	GO:0198738	cell-cell signaling by wnt	65/1579	444/17866	3.49943620285478e-05	0.000346849570130211	0.000221908857885643	TNFAIP3/TLR2/WNT10B/WNT10A/NOTUM/CYLD/WNT6/NFKB1/CTHRC1/APCDD1L/JUP/LRRK1/DRAXIN/TAX1BP3/BAMBI/RNF213/IGFBP4/DKK1/WNT5A/SFRP5/NR4A2/MLLT3/PLPP3/ALPK2/RARG/BICC1/KREMEN1/KREMEN2/FOXO3/FOXL1/EGFR/TPBG/TPBGL/DACT1/RNF43/ROR2/DAB2/NKD2/DAAM2/PTPRU/ARHGEF19/PLCG2/APCDD1/TRABD2A/WNT1/FZD10/FZD5/IGFBP6/GSC/GREM1/RSPO3/HHEX/CAV1/BMP2/CMAHP/SNAI2/WNT3A/SOX7/APOE/CPZ/WNT7B/BARX1/RSPO1/LBX2/FGF10	65
GO:0097300	GO:0097300	programmed necrotic cell death	14/1579	47/17866	3.50137820970631e-05	0.000346849570130211	0.000221908857885643	BIRC3/CASP1/TLR3/CYLD/TP53/FAS/CFLAR/BIRC2/TRAF2/CASP8/RBCK1/MLKL/CAV1/TNF	14
GO:0007252	GO:0007252	I-kappaB phosphorylation	9/1579	21/17866	3.53906345432355e-05	0.000349974052705329	0.000223907852318497	IKBKE/TLR2/TLR3/SIRPA/TRAF2/CX3CL1/PLCG2/TLR7/TNF	9
GO:0031341	GO:0031341	regulation of cell killing	22/1579	98/17866	3.55454119222985e-05	0.000350895435544908	0.000224497338456622	HLA-F/HLA-B/B2M/CXCL6/HLA-H/HLA-A/ICAM1/HLA-E/LGALS9/CEACAM1/CFH/IL7R/MR1/CD1D/RASGRP1/IL12RB1/CR1L/SERPINB9/NOS2/ITGAM/HLA-G/CLEC7A	22
GO:0007517	GO:0007517	muscle organ development	51/1579	324/17866	3.60928017365848e-05	0.000355115045335859	0.000227196977925921	LY6E/CXCL10/WNT10B/HLX/SVIL/CFLAR/CHRNA1/MSC/ENG/ASS1/HDAC9/WNT5A/FOXC1/ZBTB42/ID3/TGFBR3/NEURL1/MRAS/BMP4/STRA6/NPHS1/SMAD7/BMPR1A/TLL2/ARID5B/FOXL2/NRG1/VAMP5/PITX1/MEOX2/VGLL2/JPH2/SMTN/IGF2/GSC/WT1/ADARB1/P2RX2/CAV1/BMP2/MYOCD/TWIST1/WNT3A/TEAD4/FOXC2/ASB2/NEUROG1/SIX1/CYP26B1/FGF3/PAX3	51
GO:0006919	GO:0006919	activation of cysteine-type endopeptidase activity involved in apoptotic process	19/1579	78/17866	3.6116167753041e-05	0.000355115045335859	0.000227196977925921	BID/PML/ROBO1/NKX3-1/CFLAR/CASP8/CTSH/NGFR/NLRP1/JAK2/CASP10/PYCARD/LAPTM5/CCK/TNF/COL4A3/TNFSF15/ATP2A3/KHDC1L	19
GO:0001706	GO:0001706	endoderm formation	15/1579	53/17866	3.6284578017112e-05	0.000355115045335859	0.000227196977925921	LAMB3/MMP9/ITGA5/FN1/DKK1/MMP14/INHBA/ITGB2/LAMA3/HMGA2/GATA6/LAMB1/SOX7/VTN/MMP8	15
GO:0006968	GO:0006968	cellular defense response	15/1579	53/17866	3.6284578017112e-05	0.000355115045335859	0.000227196977925921	LGALS3BP/CXCL9/ADORA2A/FCMR/TCIRG1/CXCR2/LY96/HLA-G/ADORA2B/NCF2/C5AR1/ITK/IL33/IL1RL2/LILRB2	15
GO:0060350	GO:0060350	endochondral bone morphogenesis	15/1579	53/17866	3.6284578017112e-05	0.000355115045335859	0.000227196977925921	RUNX2/POR/RARG/MMP14/FOXC1/BMP4/ALPL/STC1/RARB/MMP13/COL2A1/COL13A1/PHOSPHO1/TMEM119/COMP	15
GO:0015849	GO:0015849	organic acid transport	48/1579	299/17866	3.64266533048268e-05	0.00035578015033945	0.000227622501566229	SLC22A4/DRD4/SLC43A2/BDKRB2/SLC13A3/CEACAM1/PLA2G4A/SLC16A3/ABCC1/SLC7A7/AQP9/PTGES/SLCO2B1/P2RX4/CPT1A/ACSL5/SLC38A2/ADORA2A/MFSD12/IL1B/SLC6A6/TNFRSF11A/SLC25A18/SLC1A5/ABCC4/SLC25A12/PLA2R1/ACSL4/ACSL1/SLC38A5/ABCC3/PLA2G2A/AKR1C1/OCA2/SLC13A5/RGS2/PLA2G3/SLC7A8/SLC26A9/SLC7A4/FABP3/KMO/CCK/APOE/ABCB1/PLA2G2D/SLC17A7/SLC51A	48
GO:0030224	GO:0030224	monocyte differentiation	12/1579	36/17866	3.64774592342414e-05	0.00035578015033945	0.000227622501566229	IL34/CSF1/IFI16/IRF7/MT1G/MYH9/BMP4/GPR68/FOXP1/CD74/IL31RA/CSF1R	12
GO:0030183	GO:0030183	B cell differentiation	28/1579	141/17866	3.68698502679449e-05	0.000357769449959479	0.000228895223935489	IL4I1/VCAM1/TP53/IL6/PTPN2/BCL3/NFAM1/JAK3/LGALS1/MALT1/HDAC9/TCIRG1/TNFSF13B/MMP14/ST3GAL1/ID2/INHBA/BCL6/SLAMF8/PLCG2/CLCF1/IL11/HHEX/IL7/CARD11/IKZF3/IRF8/BLNK	28
GO:0035296	GO:0035296	regulation of tube diameter	28/1579	141/17866	3.68698502679449e-05	0.000357769449959479	0.000228895223935489	SOD2/ICAM1/BDKRB2/GCLM/ARHGAP42/ADORA2A/ITGA1/ECE1/PTGS2/FOXC1/SOD3/GCH1/SCPEP1/EGFR/CD38/ADM/EDNRA/HTR7/ADRB2/HRH2/GJA5/CAV1/RGS2/FOXC2/AGTR1/APOE/HTR2B/COMP	28
GO:0097746	GO:0097746	blood vessel diameter maintenance	28/1579	141/17866	3.68698502679449e-05	0.000357769449959479	0.000228895223935489	SOD2/ICAM1/BDKRB2/GCLM/ARHGAP42/ADORA2A/ITGA1/ECE1/PTGS2/FOXC1/SOD3/GCH1/SCPEP1/EGFR/CD38/ADM/EDNRA/HTR7/ADRB2/HRH2/GJA5/CAV1/RGS2/FOXC2/AGTR1/APOE/HTR2B/COMP	28
GO:0045860	GO:0045860	positive regulation of protein kinase activity	58/1579	384/17866	3.71992276908661e-05	0.000360351702257097	0.000230547308030395	CHI3L1/NOD2/DRD4/TCIM/CCL5/IL34/CD40/DAXX/TLR3/CSF1/ROBO1/MAP3K11/PRKCZ/LTF/EFNA1/MALT1/VEGFC/TRAF2/IL1B/DKK1/WNT5A/TNFRSF11A/SOCS1/ANGPT1/DDR2/EGFR/NEURL1/RASGRP1/SRCIN1/ACSL1/JAK2/PRKCD/ROR2/EREG/BTC/BMPR1A/NRG1/GPRC5A/PRLR/CDC25B/IGF2/ALKAL2/FZD10/HMGA2/FZD5/ADRB2/CEMIP/GREM1/AREG/SDC4/BMP2/WNT3A/PIK3R5/ARHGEF5/CSF1R/TNF/TNFSF15/HTR2B	58
GO:0048738	GO:0048738	cardiac muscle tissue development	40/1579	234/17866	3.80314076308561e-05	0.000367787602487871	0.000235304679149359	LY6E/SCN5A/MSC/ENG/CALR/DKK1/WNT5A/ACVR1/ALPK2/FOXC1/TGFBR3/ID2/RBP4/BMP4/MSX2/TBX3/SMAD7/BMPR1A/NRG1/TBX2/JPH2/WT1/GATA6/GREM1/GJA5/RARB/CACNA1G/ADAMTS9/BMP2/RGS2/MYOCD/WNT3A/MYH11/FOXC2/ASB2/MYO18B/GATA5/ALDH1A2/FGF3/GATA4	40
GO:0001656	GO:0001656	metanephros development	20/1579	85/17866	3.89299227033236e-05	0.000375202774480763	0.00024004878867024	AKR1B1/FMN1/STAT1/NKX3-1/PAX8/CTSH/ID3/CXCR2/BMP4/CD34/RDH10/WT1/GREM1/GDNF/RET/FOXC2/WNT7B/SIX1/FGF10/AQP2	20
GO:0060021	GO:0060021	roof of mouth development	20/1579	85/17866	3.89299227033236e-05	0.000375202774480763	0.00024004878867024	MMP25/MSC/TGFB3/WNT5A/LRRC32/TGFBR3/INHBA/PRRX1/TBX3/BMPR1A/ARID5B/TBX2/MEOX2/ITGB6/COL2A1/TWIST1/WNT3A/SNAI1/FOXE1/IRF6	20
GO:0001958	GO:0001958	endochondral ossification	10/1579	26/17866	4.00141931419852e-05	0.000383705124809339	0.000245488457660026	RUNX2/MMP14/FOXC1/BMP4/ALPL/MMP13/COL2A1/COL13A1/PHOSPHO1/TMEM119	10
GO:0036075	GO:0036075	replacement ossification	10/1579	26/17866	4.00141931419852e-05	0.000383705124809339	0.000245488457660026	RUNX2/MMP14/FOXC1/BMP4/ALPL/MMP13/COL2A1/COL13A1/PHOSPHO1/TMEM119	10
GO:0046639	GO:0046639	negative regulation of alpha-beta T cell differentiation	10/1579	26/17866	4.00141931419852e-05	0.000383705124809339	0.000245488457660026	ZC3H12A/HLX/ZBTB7B/IL4R/JAK3/SOCS1/RUNX3/BCL6/SMAD7/TNFSF18	10
GO:0070304	GO:0070304	positive regulation of stress-activated protein kinase signaling cascade	26/1579	127/17866	4.00886899122982e-05	0.000383773407967144	0.000245532144142196	NOD2/ZC3H12A/SH3RF2/TLR3/CRACR2A/LYN/SPHK1/TRAF1/MAP3K11/MYD88/TRAF2/IL1B/WNT5A/EIF2AK2/RASGRP1/BMP4/RIPK2/IGFBP6/PYCARD/CLEC7A/BMP2/LTBR/TNF/WNT7B/MMP8/CARD9	26
GO:0030316	GO:0030316	osteoclast differentiation	21/1579	92/17866	4.08476187264566e-05	0.000390382611184391	0.000249760607613905	CEBPB/TLR3/CSF1/JUNB/LTF/SBNO2/LRRK1/TFRC/TCIRG1/TNFRSF11A/MAFB/ESRRA/SH3PXD2A/GPR68/FOXP1/SNX10/CSF1R/TNF/OSCAR/CCL3/POU4F2	21
GO:0062197	GO:0062197	cellular response to chemical stress	52/1579	334/17866	4.10322793945813e-05	0.000391490558511784	0.000250469454754545	SOD2/TNFAIP3/RELB/LCN2/ZC3H12A/VNN1/AKR1B1/IL18BP/BDKRB2/MMP9/ALOX5/MDM2/TP53/PML/ABCC1/HMOX1/SPHK1/IL6/FAS/CYP1B1/SIRPA/SLC2A4/AIFM2/STAT6/NR4A2/PTGS2/VRK2/SOD3/EPAS1/HIF1A/FOXO3/GCH1/EGFR/PLA2R1/NQO1/MET/JAK2/PRKCD/TRPM2/MAP1LC3A/MMP3/PDK1/WNT1/PNPT1/CAV1/TREX1/MAPK13/GJB2/NCOA7/RCSD1/PENK/GATA4	52
GO:0003206	GO:0003206	cardiac chamber morphogenesis	25/1579	120/17866	4.12689998075173e-05	0.00039309067375187	0.00025149318312555	LY6E/NRP2/MDM2/TP53/ROBO1/ENG/WNT5A/ACVR1/FOXC1/SEMA3C/HIF1A/TGFBR3/RBP4/BMP4/TBX3/SMAD7/BMPR1A/NRG1/TBX2/SMAD6/GATA6/APLNR/BMP2/FOXC2/GATA4	25
GO:0043491	GO:0043491	protein kinase B signaling	37/1579	211/17866	4.17976374759125e-05	0.00039746134067245	0.00025428946655234	C1QTNF1/CHI3L1/CCL5/CD40/NKX3-1/RRAS/P2RX4/CSF3/CCL2/PIK3CD/ENG/IL1B/CAVIN3/TNFAIP8L3/SFRP5/CX3CL1/SH2B3/ANGPT1/EGFR/TPBG/MET/KDR/HPSE/GDF15/NRG1/BANK1/IGF2/HLA-G/ADTRP/RET/RASD2/PIK3R5/TNF/CCL3/CALCR/GATA4/PEAR1	37
GO:0051346	GO:0051346	negative regulation of hydrolase activity	57/1579	377/17866	4.20289919316805e-05	0.000398995230071421	0.000255270824679786	BST2/IFI6/C3/GCHFR/SLC39A14/BIRC3/RDX/PTX3/MMP9/F11R/MDM2/IFI16/SLPI/SPINT1/SERPINB8/OVOS2/LAMP3/TFPI2/TIMP1/PRKCZ/CARD16/LTF/RPS6KA1/PI3/BIRC2/WFDC2/FURIN/RARRES1/PAPLN/ADORA2A/PLAUR/HDAC9/ECM1/TNFSF14/POR/CPAMD8/PTGS2/SERPINE2/APOC1/ITIH5/PLA2R1/LGALS3/SERPINB9/ARRB1/SERPINA3/SERPINA5/FZD10/SPINK2/PTTG1/RGS2/NGF/CD44/TNF/COL4A3/VTN/SERPINA6/SERPINB2	57
GO:0035150	GO:0035150	regulation of tube size	28/1579	142/17866	4.21164647909123e-05	0.000399160371795402	0.000255376479737523	SOD2/ICAM1/BDKRB2/GCLM/ARHGAP42/ADORA2A/ITGA1/ECE1/PTGS2/FOXC1/SOD3/GCH1/SCPEP1/EGFR/CD38/ADM/EDNRA/HTR7/ADRB2/HRH2/GJA5/CAV1/RGS2/FOXC2/AGTR1/APOE/HTR2B/COMP	28
GO:0035821	GO:0035821	modulation of process of other organism	23/1579	106/17866	4.23006500036549e-05	0.000400240037243884	0.000256067232580265	TNIP1/CXCL6/CCL5/PTX3/ZC3H12A/IGF2R/SLPI/GSDMD/CCL8/LTF/POU2F3/MPEG1/IFI27/STOM/SERPINB9/CCL4/NOS2/HMGA2/CLEC7A/APOE/CCL3/CARD9/HPN	23
GO:0051797	GO:0051797	regulation of hair follicle development	8/1579	17/17866	4.29258237570116e-05	0.000404810417417116	0.000258991289380924	GAL/WNT10B/WNT5A/FST/NGFR/HPSE/KRT17/TNF	8
GO:0150078	GO:0150078	positive regulation of neuroinflammatory response	8/1579	17/17866	4.29258237570116e-05	0.000404810417417116	0.000258991289380924	IL6/CTSC/IL1B/PLCG2/TNF/CCL3/IL33/MMP8	8
GO:0031667	GO:0031667	response to nutrient levels	67/1579	465/17866	4.41930453573154e-05	0.000415609810475077	0.000265900569904036	MMP7/SOD2/NOD2/CXCL10/ICAM1/LCN2/ZC3H12A/NAMPT/CD40/STAT1/CD68/MDM2/IFI16/VCAM1/TRIM25/TP53/HMOX1/RARRES2/IL15/KYNU/GCLM/CPT1A/TNFRSF11B/FAS/GLUL/SLC38A2/ASS1/VDR/EIF2AK2/POR/CDKN2B/PTGS2/ITGA2/FOXO3/EGFR/PCSK9/NQO1/ACSL4/ACSL1/LDHA/MAP1LC3A/GDF15/ADM/FAM107A/SSTR2/SPP1/STAR/LPL/ACVR1C/CYP24A1/ADRB2/ALPL/STC1/FOXA3/SNAI2/C2/CYP27B1/CCK/APOE/ALDH1A2/CYP1A1/CYP26B1/CCL28/DAPL1/PENK/GATA4/UCN2	67
GO:0042362	GO:0042362	fat-soluble vitamin biosynthetic process	7/1579	13/17866	4.42169145273695e-05	0.000415609810475077	0.000265900569904036	CYP27A1/NFKB1/BCO1/SNAI2/CYP27B1/SNAI1/TNF	7
GO:0070265	GO:0070265	necrotic cell death	16/1579	60/17866	4.50978540618024e-05	0.000423191724441559	0.000270751358296991	BIRC3/CASP1/TLR3/TMEM123/CYLD/TP53/FAS/CFLAR/BIRC2/TRAF2/CASP8/SLC6A6/RBCK1/MLKL/CAV1/TNF	16
GO:0033628	GO:0033628	regulation of cell adhesion mediated by integrin	14/1579	48/17866	4.54425288535072e-05	0.000424328925163241	0.000271478921295672	CCL5/LYN/PIEZO1/DPP4/CXCL13/EFNA1/CYP1B1/PLAU/MUC1/SNAI2/RET/FOXC2/FERMT3/SKAP1	14
GO:0048146	GO:0048146	positive regulation of fibroblast proliferation	14/1579	48/17866	4.54425288535072e-05	0.000424328925163241	0.000271478921295672	PML/SPHK1/FN1/FOSL2/WNT5A/DDR2/NGFR/EREG/BTC/ESR1/WNT1/CD74/S100A6/FGF10	14
GO:2001238	GO:2001238	positive regulation of extrinsic apoptotic signaling pathway	14/1579	48/17866	4.54425288535072e-05	0.000424328925163241	0.000271478921295672	BID/CYLD/PML/TNFSF10/TRAF2/RBCK1/INHBA/SRPX/G0S2/PYCARD/CAV1/RET/LTBR/TNF	14
GO:0006898	GO:0006898	receptor-mediated endocytosis	41/1579	244/17866	4.59411688267974e-05	0.000428282974856691	0.000274008659623349	C3/B2M/CXCL8/DRD4/IGF2R/FCHO1/CXCL16/CEACAM1/HSPG2/TFRC/DKK1/AP1G2/SELE/SCARF1/GRK3/APOC1/ANGPT1/CXCR2/PLA2R1/PCSK9/LDLRAP1/DAB2/ARRB1/ITGB2/ADM/PLCG2/TFR2/HPCA/ADRB2/ITGAM/GREM1/CAV1/ARHGAP27/WNT3A/CD14/AMN/APOE/VTN/CACNG5/RSPO1/HTR2B	41
GO:0010524	GO:0010524	positive regulation of calcium ion transport into cytosol	15/1579	54/17866	4.61716347932518e-05	0.000429728156507128	0.000274933263939177	CXCL10/CXCL11/CXCL9/P2RX4/GSTO1/CX3CL1/THY1/BDKRB1/JPH2/CEMIP/APLNR/P2RX2/CAV1/CALCR/P2RY6	15
GO:0014031	GO:0014031	mesenchymal cell development	20/1579	86/17866	4.6566166848935e-05	0.000431988414285886	0.000276379341044082	NRP2/FN1/ACVR1/FOXC1/SEMA3C/HIF1A/BMP4/RDH10/EDNRA/BMPR1A/NRG1/GBX2/GDNF/TWIST1/SNAI2/RET/FOXC2/ALDH1A2/PITX2/HTR2B	20
GO:0048864	GO:0048864	stem cell development	20/1579	86/17866	4.6566166848935e-05	0.000431988414285886	0.000276379341044082	NRP2/FN1/ACVR1/FOXC1/SEMA3C/HIF1A/BMP4/RDH10/EDNRA/BMPR1A/NRG1/GBX2/GDNF/TWIST1/SNAI2/RET/FOXC2/ALDH1A2/PITX2/HTR2B	20
GO:0051702	GO:0051702	biological process involved in interaction with symbiont	21/1579	93/17866	4.84262565661247e-05	0.00044851375187097	0.000286951990127383	CXCL6/APOL1/TREM1/CCL5/PTX3/ZC3H12A/IGF2R/CCL8/LTF/POU2F3/FN1/MYD88/IFI27/STOM/CCL4/CAMP/HMGA2/APOE/CCL3/CARD9/HPN	21
GO:0003161	GO:0003161	cardiac conduction system development	12/1579	37/17866	4.967020820422e-05	0.000458543769742686	0.000293369036599863	SCN5A/MSC/ID2/BMP4/MSX2/TBX3/BMPR1A/NRG1/GATA6/GJA5/CACNA1G/GATA4	12
GO:0003176	GO:0003176	aortic valve development	12/1579	37/17866	4.967020820422e-05	0.000458543769742686	0.000293369036599863	TNFRSF1B/ROBO1/EFNA1/BMP4/SMAD6/BMP2/TWIST1/SNAI2/TIE1/SNAI1/GATA5/GATA4	12
GO:0051403	GO:0051403	stress-activated MAPK cascade	40/1579	237/17866	5.1093207036656e-05	0.000470917325697075	0.000301285441595815	NOD2/ZC3H12A/SH3RF2/LGALS9/PTGER4/TLR3/CRACR2A/CYLD/SPHK1/TRAF1/NFKB1/MAP3K11/FAS/MYD88/SIRPA/TRAF2/IL1B/WNT5A/EIF2AK2/EGFR/RASGRP1/DACT1/BMP4/ROR2/CDC42EP5/NPHS1/MECOM/RIPK2/IGFBP6/PYCARD/ADORA2B/MAPK13/TLR7/CLEC7A/BMP2/LTBR/TNF/WNT7B/MMP8/CARD9	40
GO:0008360	GO:0008360	regulation of cell shape	29/1579	151/17866	5.13950685447993e-05	0.000472916183852304	0.000302564279364407	ICAM1/RDX/F11R/ARAP1/CCL2/FN1/FMNL3/HCK/BAMBI/C15orf62/CDC42EP2/CCL7/RHOU/MYH9/ERMN/PDPN/KDR/FGR/CDC42EP5/ATP10A/PLXNC1/ITGB2/LST1/RAC2/RHOF/CSF1R/CCL3/RHOH/HPN	29
GO:0043583	GO:0043583	ear development	37/1579	213/17866	5.14761295625752e-05	0.000472916183852304	0.000302564279364407	CTHRC1/PAX8/TGFB3/WNT5A/ALDH1A3/MAFB/ECE1/HOXA1/BMP4/STRA6/ROR2/PRRX1/MYO3A/RDH10/GABRB2/WNT1/HPCA/GSC/CHRNA9/ZIC1/CDH23/SDC4/COL2A1/BMP2/GBX2/GJB2/TWIST1/WNT3A/BMPER/NEUROG1/FOXG1/MYO3B/SIX1/MCOLN3/HPN/FGF10/FOXI1	37
GO:0043371	GO:0043371	negative regulation of CD4-positive, alpha-beta T cell differentiation	9/1579	22/17866	5.52028451146707e-05	0.000506337207364193	0.000323946520530536	ZC3H12A/HLX/ZBTB7B/IL4R/JAK3/RUNX3/BCL6/SMAD7/TNFSF18	9
GO:0043372	GO:0043372	positive regulation of CD4-positive, alpha-beta T cell differentiation	11/1579	32/17866	5.57432701528206e-05	0.000509114368279515	0.000325723304070018	LGALS9/HLX/ZBTB7B/NFKBIZ/PRKCZ/IL4R/CD83/MALT1/SOCS1/IL12RB1/RIPK2	11
GO:0062208	GO:0062208	positive regulation of pattern recognition receptor signaling pathway	13/1579	43/17866	5.58256806960882e-05	0.000509114368279515	0.000325723304070018	DDX60/IFI35/RSAD2/DHX58/OASL/TLR2/TLR5/TLR3/LTF/TICAM2/SLC15A3/WDFY1/CAV1	13
GO:1903793	GO:1903793	positive regulation of anion transport	13/1579	43/17866	5.58256806960882e-05	0.000509114368279515	0.000325723304070018	CEBPB/PLA2G4A/PTGES/P2RX4/ADORA2A/IL1B/TNFRSF11A/PLA2R1/PTAFR/PLA2G3/KMO/CCK/ABCB1	13
GO:0009914	GO:0009914	hormone transport	48/1579	304/17866	5.58631460980858e-05	0.000509114368279515	0.000325723304070018	C1QTNF1/CCL5/PTPRN/GAL/PFKL/ALOX5/LYN/SELENOM/NKX3-1/IL6/IL1RN/DPP4/CPT1A/GLUL/NR1D1/PAX8/IL1B/TCIRG1/HIF1A/EGFR/SLC8B1/PIM3/ACSL4/RBP4/INHBA/FFAR2/TAC1/JAK2/RAPGEF4/TRPM2/GPR68/TBX3/CD38/ADM/NOS2/SPP1/TFR2/ACVR1C/IL11/ABCA12/PLA2G3/SLC7A8/SLCO4A1/AGTR1/TNF/EXOC3L1/ILDR1/FAM3B	48
GO:0042471	GO:0042471	ear morphogenesis	24/1579	115/17866	5.66461075555535e-05	0.000515425285361714	0.000329760928799943	CTHRC1/PAX8/WNT5A/ALDH1A3/MAFB/HOXA1/ROR2/PRRX1/MYO3A/WNT1/GSC/CHRNA9/ZIC1/COL2A1/GBX2/TWIST1/WNT3A/NEUROG1/FOXG1/MYO3B/SIX1/HPN/FGF10/FOXI1	24
GO:0030225	GO:0030225	macrophage differentiation	14/1579	49/17866	5.84886045868101e-05	0.000529237107713873	0.000338597513842665	IL34/MMP9/TLR2/CSF1/IL15/PTPN2/CASP8/ID2/INHBA/BMP4/ROR2/NRROS/IL31RA/CSF1R	14
GO:0002507	GO:0002507	tolerance induction	10/1579	27/17866	5.85357053826791e-05	0.000529237107713873	0.000338597513842665	HLA-B/TNFAIP3/IRAK3/HLA-E/LGALS9/LYN/CD274/HLA-G/AIRE/LILRB2	10
GO:0003272	GO:0003272	endocardial cushion formation	10/1579	27/17866	5.85357053826791e-05	0.000529237107713873	0.000338597513842665	ROBO1/ENG/ACVR1/TBX3/BMPR1A/TBX2/APLNR/BMP2/SNAI2/SNAI1	10
GO:0010758	GO:0010758	regulation of macrophage chemotaxis	10/1579	27/17866	5.85357053826791e-05	0.000529237107713873	0.000338597513842665	CCL5/IL34/CSF1/RARRES2/C3AR1/SLAMF8/C5AR1/CSF1R/TNFSF18/CMKLR1	10
GO:0090596	GO:0090596	sensory organ morphogenesis	42/1579	255/17866	6.0053594393703e-05	0.000542100275224299	0.000346827164552506	RORB/CTHRC1/PAX8/WNT5A/ALDH1A3/MAFB/RARG/LCTL/HIF1A/HOXA1/SDK1/RBP4/THY1/BMP4/STRA6/ROR2/PRRX1/NECTIN1/MYO3A/TBX2/WNT1/FZD5/GSC/CHRNA9/PRDM1/RARB/ZIC1/COL2A1/GBX2/PITX3/TWIST1/WNT3A/NEUROG1/FOXG1/MYO3B/SIX1/COL8A2/PITX2/CYP26B1/HPN/FGF10/FOXI1	42
GO:0051235	GO:0051235	maintenance of location	50/1579	322/17866	6.12693683518807e-05	0.000552199876791633	0.000353288729570638	C3/IKBKE/PLA2G4C/CXCL10/CXCL11/SP100/NFKBIA/TRPA1/FTH1/LCN2/ZC3H12A/ITPR3/LYN/PML/CXCL9/NFKB1/DGAT2/NFKBIE/IL6/SLC18A2/SRGN/CPT1A/PTPN2/GSTO1/CALR/ENPP1/IL1B/CX3CL1/SLC8B1/HK2/FFAR2/THY1/TRPM2/PLCG2/BDKRB1/JPH2/LPL/ACVR1C/CEMIP/APLNR/CAV1/NRROS/SLC30A2/TNF/APOE/CCL3/P2RY6/MCOLN2/HTR2B/MCOLN3	50
GO:0001892	GO:0001892	embryonic placenta development	19/1579	81/17866	6.30650997702787e-05	0.000565698910695288	0.000361925197521268	CEBPB/SPINT1/VASH2/JUNB/CASP8/EPAS1/HIF1A/ASCL2/ADM/SOCS3/PHLDA2/KRT19/IGF2/FZD5/PRDM1/RSPO3/SNAI1/WNT7B/PCDH12	19
GO:0001910	GO:0001910	regulation of leukocyte mediated cytotoxicity	19/1579	81/17866	6.30650997702787e-05	0.000565698910695288	0.000361925197521268	HLA-F/HLA-B/B2M/CXCL6/HLA-H/HLA-A/ICAM1/HLA-E/LGALS9/CEACAM1/IL7R/MR1/CD1D/RASGRP1/IL12RB1/SERPINB9/NOS2/ITGAM/HLA-G	19
GO:0048144	GO:0048144	fibroblast proliferation	19/1579	81/17866	6.30650997702787e-05	0.000565698910695288	0.000361925197521268	IFI30/FTH1/PARP10/TP53/PML/SPHK1/FN1/FOSL2/WNT5A/DDR2/NGFR/EREG/BTC/ESR1/WNT1/CD74/S100A6/WNT7B/FGF10	19
GO:0030168	GO:0030168	platelet activation	25/1579	123/17866	6.33914728036518e-05	0.000567732435675473	0.000363226214575046	C1QTNF1/PLEK/SAA1/CD40/F11R/CEACAM1/PLA2G4A/LYN/IL6/PLSCR1/GP1BA/FN1/SH2B3/SERPINE2/MYH9/PDPN/JAK2/PRKCD/PLCG2/TEC/WNT3A/APOE/FERMT3/COMP/PEAR1	25
GO:1904888	GO:1904888	cranial skeletal system development	17/1579	68/17866	6.44757866295298e-05	0.000576537018275983	0.000368859246982454	TP63/RUNX2/TGFB3/MMP14/HOXA1/BMP4/PRRX1/MSX2/RDH10/COLEC10/TWIST1/FOXC2/NEUROG1/FOXE1/IRF6/SIX1/TBX15	17
GO:0120254	GO:0120254	olefinic compound metabolic process	29/1579	153/17866	6.59009398878021e-05	0.000587839050742548	0.000376090108233054	PLA2G4C/MGLL/AKR1B1/ALOX5/PLA2G4A/ABCA4/DGAT2/CYP1B1/ALDH1A3/PTGS2/RBP4/RDH10/ADM/CYP2J2/BCO1/PLB1/PTGDS/CYP2S1/STAR/AKR1C1/ELOVL3/BMP2/RDH16/AKR1B15/AKR1B10/ALDH1A2/CYP1A1/CYP1A2/CYP17A1	29
GO:0007260	GO:0007260	tyrosine phosphorylation of STAT protein	20/1579	88/17866	6.59461294635688e-05	0.000587839050742548	0.000376090108233054	PARP14/CCL5/PARP9/CD40/LYN/IL6/IL15/PTPN2/JAK3/SOCS1/SH2B3/TNFRSF18/JAK2/SOCS3/CLCF1/CAV1/IL31RA/CSF1R/TNF/TNFSF18	20
GO:0006816	GO:0006816	calcium ion transport	61/1579	418/17866	6.60824825312595e-05	0.000588134094528209	0.000376278872571086	DRD4/CXCL10/CCL5/ICAM1/CXCL11/TRPA1/ITPR3/CRACR2A/LYN/PML/CXCL9/ORAI1/CCL8/P2RX4/CCL2/SLC30A1/GSTO1/ADORA2A/TMEM165/MCHR1/VDR/OPRD1/CX3CL1/PTGS2/CXCL12/SLC8B1/BEST1/THY1/CACNA1S/LGALS3/TRPM2/CCL4/PLCG2/PANX1/BDKRB1/JPH2/HPCA/CHRNA9/CEMIP/TRPM6/APLNR/STC1/P2RX2/CACNA1G/CAV1/CDH23/LPAR3/WNT3A/GRIN3A/CATSPER1/CYP27B1/CCL3/CACNG5/KCNE3/ATP2A3/CALCR/P2RY6/MCOLN2/HTR2B/MCOLN3/LILRB2	61
GO:0001914	GO:0001914	regulation of T cell mediated cytotoxicity	12/1579	38/17866	6.67944222089364e-05	0.000592618425081156	0.000379147876188454	HLA-F/HLA-B/B2M/HLA-H/HLA-A/HLA-E/CEACAM1/IL7R/MR1/CD1D/IL12RB1/HLA-G	12
GO:0030279	GO:0030279	negative regulation of ossification	12/1579	38/17866	6.67944222089364e-05	0.000592618425081156	0.000379147876188454	SRGN/ENPP1/DKK1/ECM1/KREMEN1/KREMEN2/HIF1A/SMAD7/RFLNA/SMAD6/GREM1/CCL3	12
GO:0002062	GO:0002062	chondrocyte differentiation	22/1579	102/17866	6.77420432160903e-05	0.000600091256856688	0.000383928875524441	SLC39A14/WNT10B/LOXL2/RUNX2/ECM1/POR/RARG/RUNX3/BMP4/ACVRL1/SMAD7/BMPR1A/GDF5/RFLNA/HMGA2/GREM1/RARB/COL2A1/BMP2/SNAI2/PTH1R/COMP	22
GO:0043393	GO:0043393	regulation of protein binding	34/1579	192/17866	6.87249428604486e-05	0.000607852910765707	0.000388894658684003	B2M/DTX3L/MMP9/SLPI/CTHRC1/TRIM21/CSF3/CARD16/PRMT8/BAMBI/DKK1/IFIT1/WNT5A/TICAM1/ANGPT1/TGFBR3/PCSK9/ID1/DACT1/BMP4/LDLRAP1/PRKCD/DAB2/BDNF/PHLDA2/RIPK2/ADRB2/IFIT2/CAV1/BMP2/WNT3A/APOE/VTN/ATP2A3	34
GO:0032623	GO:0032623	interleukin-2 production	16/1579	62/17866	6.95595710832889e-05	0.000612382251762617	0.000391792459270066	TNFAIP3/NOD2/GBP1/CD83/MALT1/TRAF2/IL1B/CD34/IL1A/PLCG2/RIPK2/LAPTM5/CLEC7A/CARD11/IL20RB/CARD9	16
GO:0032663	GO:0032663	regulation of interleukin-2 production	16/1579	62/17866	6.95595710832889e-05	0.000612382251762617	0.000391792459270066	TNFAIP3/NOD2/GBP1/CD83/MALT1/TRAF2/IL1B/CD34/IL1A/PLCG2/RIPK2/LAPTM5/CLEC7A/CARD11/IL20RB/CARD9	16
GO:0045428	GO:0045428	regulation of nitric oxide biosynthetic process	16/1579	62/17866	6.95595710832889e-05	0.000612382251762617	0.000391792459270066	ICAM1/PTX3/ZC3H12A/P2RX4/SIRPA/ASS1/IL1B/PTGS2/TICAM1/JAK2/CD34/CAV1/CLEC7A/TNF/MMP8/ACP5	16
GO:0001946	GO:0001946	lymphangiogenesis	8/1579	18/17866	7.12826618891417e-05	0.000621785669403601	0.000397808616845665	VEGFC/FOXC1/PDPN/ACVRL1/SOX18/TIE1/FOXC2/CCBE1	8
GO:0030728	GO:0030728	ovulation	8/1579	18/17866	7.12826618891417e-05	0.000621785669403601	0.000397808616845665	TNFAIP6/IL4R/PTGS2/FOXO3/INHBA/EREG/HPGD/RGS2	8
GO:0031649	GO:0031649	heat generation	8/1579	18/17866	7.12826618891417e-05	0.000621785669403601	0.000397808616845665	PTGES/IL1B/ARRDC3/TNFRSF11A/PTGS2/IL1A/ADRB2/TNF	8
GO:0045623	GO:0045623	negative regulation of T-helper cell differentiation	8/1579	18/17866	7.12826618891417e-05	0.000621785669403601	0.000397808616845665	ZC3H12A/HLX/ZBTB7B/IL4R/JAK3/BCL6/SMAD7/TNFSF18	8
GO:0045953	GO:0045953	negative regulation of natural killer cell mediated cytotoxicity	8/1579	18/17866	7.12826618891417e-05	0.000621785669403601	0.000397808616845665	HLA-F/HLA-B/HLA-A/HLA-E/LGALS9/CEACAM1/SERPINB9/HLA-G	8
GO:1903978	GO:1903978	regulation of microglial cell activation	8/1579	18/17866	7.12826618891417e-05	0.000621785669403601	0.000397808616845665	SPHK1/IL6/GRN/CTSC/NR1D1/CX3CL1/CCL3/MMP8	8
GO:0035747	GO:0035747	natural killer cell chemotaxis	6/1579	10/17866	7.25404817384186e-05	0.000630825319056538	0.00040359204142773	CCL5/CCL2/PIK3CD/CCL7/CCL4/CCL3	6
GO:0042368	GO:0042368	vitamin D biosynthetic process	6/1579	10/17866	7.25404817384186e-05	0.000630825319056538	0.00040359204142773	CYP27A1/NFKB1/SNAI2/CYP27B1/SNAI1/TNF	6
GO:0006775	GO:0006775	fat-soluble vitamin metabolic process	13/1579	44/17866	7.28756769801783e-05	0.000632774170852279	0.000404838885920053	CYP27A1/CBR3/NFKB1/LGMN/BCO1/CYP24A1/SNAI2/CYP27B1/SNAI1/TNF/ALDH1A2/CYP1A1/CYP26B1	13
GO:0006826	GO:0006826	iron ion transport	15/1579	56/17866	7.32459839593447e-05	0.000635021498679493	0.000406276690646882	B2M/SLC39A14/FTH1/LCN2/SLC11A2/SLC39A8/SLC25A37/HEPHL1/LTF/TFRC/FLVCR2/MELTF/NECTIN1/TFR2/SLC25A28	15
GO:0006066	GO:0006066	alcohol metabolic process	53/1579	350/17866	7.38716014987535e-05	0.000639472100512006	0.000409124115163469	SGPP2/APOL1/IP6K3/PLEK/APOL2/AKR1B1/PLA2G4A/CYP27A1/SPHK1/NFKB1/DGAT2/CH25H/CYP1B1/ACSS1/GPD2/CYP7B1/ALDH1A3/PLPP3/POR/SCARF1/TPI1/GCH1/PCSK9/PLPP2/RBP4/SLC5A3/SULT1A4/LDLRAP1/RDH10/BCO1/PLCG2/PLB1/PTAFR/STAR/HSD17B7/IMPA2/AKR1C1/MOGAT2/BMP2/RDH16/ITPKA/PTH1R/AKR1B15/SOAT2/CYP27B1/APOE/SPTLC3/AKR1B10/CETP/ALDH1A2/CYP1A1/P2RY6/CYP1A2	53
GO:0002448	GO:0002448	mast cell mediated immunity	14/1579	50/17866	7.46860195370507e-05	0.00064456298073188	0.000412381179644768	LGALS9/LYN/HMOX1/STXBP2/MILR1/IL4R/PIK3CD/RASGRP1/SERPINB9/FGR/PTGDS/RAC2/PLA2G3/PTGDR	14
GO:0042572	GO:0042572	retinol metabolic process	14/1579	50/17866	7.46860195370507e-05	0.00064456298073188	0.000412381179644768	AKR1B1/DGAT2/CYP1B1/ALDH1A3/RBP4/RDH10/BCO1/PLB1/RDH16/AKR1B15/AKR1B10/ALDH1A2/CYP1A1/CYP1A2	14
GO:0050672	GO:0050672	negative regulation of lymphocyte proliferation	19/1579	82/17866	7.53715749622168e-05	0.000649495447783339	0.000415536893891543	IL4I1/GAL/PDCD1LG2/LGALS9/CEBPB/LYN/ZBTB7B/TNFRSF14/LRRC32/BMP4/CD274/LST1/GPNMB/HLA-G/SDC4/VSIR/IL20RB/PLA2G2D/LILRB2	19
GO:1901099	GO:1901099	negative regulation of signal transduction in absence of ligand	11/1579	33/17866	7.69741026029553e-05	0.000661303904112267	0.000423091757103169	IFI6/UNC5B/IL1B/CX3CL1/IL1A/COL2A1/IL7/GDNF/SNAI2/TNF/FGF10	11
GO:2001240	GO:2001240	negative regulation of extrinsic apoptotic signaling pathway in absence of ligand	11/1579	33/17866	7.69741026029553e-05	0.000661303904112267	0.000423091757103169	IFI6/UNC5B/IL1B/CX3CL1/IL1A/COL2A1/IL7/GDNF/SNAI2/TNF/FGF10	11
GO:0006766	GO:0006766	vitamin metabolic process	22/1579	103/17866	7.90572692942595e-05	0.000677158204361056	0.000433235087133718	VNN1/CYP27A1/ABCC1/CBR3/NFKB1/PDXK/GSTO1/VNN2/NNMT/MTHFD2L/RDH10/LGMN/BCO1/CYP24A1/SNAI2/SLC19A3/CYP27B1/SNAI1/TNF/ALDH1A2/CYP1A1/CYP26B1	22
GO:0032963	GO:0032963	collagen metabolic process	22/1579	103/17866	7.90572692942595e-05	0.000677158204361056	0.000433235087133718	CTSS/MMP7/MMP9/IL6/MMP25/ENG/FURIN/TGFB3/MMP14/ITGA2/HIF1A/MMP19/BMP4/MMP1/MMP3/MMP13/VSIR/COL1A2/MMP23B/ADAMTS14/CIITA/MMP8	22
GO:0002467	GO:0002467	germinal center formation	7/1579	14/17866	8.16767590414515e-05	0.000697497480509906	0.000446247833664491	TNFAIP3/NFKB2/CXCL13/BCL3/TNFSF13B/BCL6/KLHL6	7
GO:0002475	GO:0002475	antigen processing and presentation via MHC class Ib	7/1579	14/17866	8.16767590414515e-05	0.000697497480509906	0.000446247833664491	HLA-F/B2M/HLA-H/TAP2/HLA-E/CD1D/HLA-G	7
GO:0032874	GO:0032874	positive regulation of stress-activated MAPK cascade	25/1579	125/17866	8.35323387894327e-05	0.000710699677619447	0.000454694390138699	NOD2/ZC3H12A/SH3RF2/TLR3/CRACR2A/SPHK1/TRAF1/MAP3K11/MYD88/TRAF2/IL1B/WNT5A/EIF2AK2/RASGRP1/BMP4/RIPK2/IGFBP6/PYCARD/CLEC7A/BMP2/LTBR/TNF/WNT7B/MMP8/CARD9	25
GO:0003181	GO:0003181	atrioventricular valve morphogenesis	9/1579	23/17866	8.3597047753692e-05	0.000710699677619447	0.000454694390138699	MDM2/OLFM1/EFNA1/ACVR1/BMPR1A/SMAD6/BMP2/TWIST1/GATA4	9
GO:0035458	GO:0035458	cellular response to interferon-beta	9/1579	23/17866	8.3597047753692e-05	0.000710699677619447	0.000454694390138699	OAS1/STAT1/TLR3/IFI16/IRF1/IFITM2/PNPT1/TREX1/AIM2	9
GO:0001916	GO:0001916	positive regulation of T cell mediated cytotoxicity	10/1579	28/17866	8.38744298758755e-05	0.000710935643709802	0.000454845357503573	HLA-F/HLA-B/B2M/HLA-H/HLA-A/HLA-E/MR1/CD1D/IL12RB1/HLA-G	10
GO:0010818	GO:0010818	T cell chemotaxis	10/1579	28/17866	8.38744298758755e-05	0.000710935643709802	0.000454845357503573	CXCL10/CCL5/CXCL11/CXCL16/CXCL13/TMEM102/PIK3CD/WNT5A/CCL26/CCL3	10
GO:0008217	GO:0008217	regulation of blood pressure	33/1579	186/17866	8.40220634835049e-05	0.000711128786927257	0.000454968927473049	ERAP1/SOD2/ERAP2/NAMPT/F11R/HMOX1/RARRES2/P2RX4/ARHGAP42/AGTRAP/VEGFC/ANPEP/ECE1/PTGS2/GCH1/SCPEP1/ADM2/ID2/TAC1/ACVRL1/CD34/ADM/EDNRA/SLC2A5/NOS2/BDKRB1/PTAFR/ADRB2/GJA5/P2RX2/COL1A2/AGTR1/KCNK6	33
GO:0062012	GO:0062012	regulation of small molecule metabolic process	50/1579	326/17866	8.42888797944408e-05	0.000712328574642633	0.000455736532638379	C1QTNF1/LACC1/PLEK/SLC2A6/CEACAM1/TP53/NFKB1/DGAT2/SLC7A7/CPT1A/PTPN2/PGAM1/ENPP1/NR1D1/IGFBP4/IL1B/NNMT/POR/PTGS2/SLC25A12/APOC1/HIF1A/LDLRAP1/RDH10/ADM/FGFR4/PHLDA2/NOS2/PTAFR/IGF2/PDK1/STAR/HPCA/CD74/CAV1/TREX1/BMP2/PLA2G3/FABP3/TWIST1/SNAI2/MLXIPL/PTH1R/CYP27B1/SNAI1/TNF/APOE/P2RY6/GUCA1A/CDA	50
GO:0007492	GO:0007492	endoderm development	18/1579	76/17866	8.52975148837378e-05	0.00071978465893003	0.000460506817196881	LAMB3/MMP9/ITGA5/FN1/DKK1/MMP14/INHBA/BMP4/ITGB2/BMPR1A/LAMA3/HMGA2/GATA6/LAMB1/SOX7/VTN/MMP8/GATA4	18
GO:0042180	GO:0042180	cellular ketone metabolic process	36/1579	210/17866	8.55481978688448e-05	0.000720826388501459	0.000461173299266715	TDO2/IDO1/AKR1B1/COQ8A/CEACAM1/CBR3/DGAT2/SLC7A7/KYNU/PNKD/CPT1A/NR1D1/GPD2/IL1B/AIFM2/PTGS2/APOC1/HSD17B6/TPI1/RDH10/ADM/FGFR4/PDK1/STAR/CD74/AKR1C1/CAV1/TREX1/BMP2/PLA2G3/FABP3/KMO/TWIST1/MLXIPL/AKR1B10/CYP17A1	36
GO:0070542	GO:0070542	response to fatty acid	16/1579	63/17866	8.5674063380528e-05	0.000720826388501459	0.000461173299266715	CLDN1/ZC3H12A/TLR2/DGAT2/CPT1A/ASS1/PTGS2/FOXO3/ID3/FFAR2/ACSL1/PTAFR/LPL/AKR1C1/FABP3/KCNK4	16
GO:0002701	GO:0002701	negative regulation of production of molecular mediator of immune response	12/1579	39/17866	8.87768220738313e-05	0.00074583005683266	0.000477170249991622	BST2/HLA-F/IRAK3/HMOX1/JAK3/TGFB3/ANGPT1/BCL6/SMAD7/PARP3/CD96/TNF	12
GO:0032945	GO:0032945	negative regulation of mononuclear cell proliferation	19/1579	83/17866	8.97561172370042e-05	0.00075294675078347	0.000481723397991642	IL4I1/GAL/PDCD1LG2/LGALS9/CEBPB/LYN/ZBTB7B/TNFRSF14/LRRC32/BMP4/CD274/LST1/GPNMB/HLA-G/SDC4/VSIR/IL20RB/PLA2G2D/LILRB2	19
GO:0046879	GO:0046879	hormone secretion	46/1579	293/17866	9.08551138140685e-05	0.000761045188654315	0.000486904650192423	C1QTNF1/CCL5/PTPRN/GAL/PFKL/ALOX5/LYN/SELENOM/NKX3-1/IL6/IL1RN/DPP4/CPT1A/GLUL/NR1D1/PAX8/IL1B/TCIRG1/HIF1A/EGFR/SLC8B1/PIM3/ACSL4/RBP4/INHBA/FFAR2/TAC1/JAK2/RAPGEF4/TRPM2/GPR68/TBX3/CD38/ADM/NOS2/SPP1/TFR2/ACVR1C/IL11/ABCA12/PLA2G3/AGTR1/TNF/EXOC3L1/ILDR1/FAM3B	46
GO:0001936	GO:0001936	regulation of endothelial cell proliferation	32/1579	179/17866	9.21199812882223e-05	0.000768728692824706	0.000491820434387776	STAT5A/NRP2/STAT1/ALOX5/HMOX1/VASH2/CCL2/PIK3CD/EGFL7/VEGFC/WNT5A/ECM1/HIF1A/CXCL12/ATOH8/NGFR/BMP4/KDR/ACVRL1/IGF2/APLNR/CAV1/BMP2/LRG1/TIE1/AGTR1/CCL26/TNF/APOE/COL4A3/ALDH1A2/HTR2B	32
GO:0042475	GO:0042475	odontogenesis of dentin-containing tooth	20/1579	90/17866	9.21772642554905e-05	0.000768728692824706	0.000491820434387776	TP63/WNT10A/CSF1/WNT6/TNFRSF11B/SCN5A/RUNX2/TCIRG1/FOXC1/FAM20C/FST/NGFR/BMP4/NECTIN1/ADM/BMPR1A/ITGB6/BMP2/DLX3/FGF10	20
GO:0060191	GO:0060191	regulation of lipase activity	20/1579	90/17866	9.21772642554905e-05	0.000768728692824706	0.000491820434387776	CCL5/PRKCZ/FURIN/GNA15/HDAC9/POR/SELE/APOC1/EGFR/PLA2R1/ESR1/EDNRA/PTAFR/HPCA/RGS2/AGTR1/C5AR1/ITK/P2RY6/HTR2B	20
GO:0032309	GO:0032309	icosanoid secretion	13/1579	45/17866	9.42594451847555e-05	0.000784944151713988	0.00050219482799265	DRD4/BDKRB2/PLA2G4A/PTGES/P2RX4/IL1B/TNFRSF11A/ABCC4/PLA2R1/PLA2G2A/NOS2/PLA2G3/PLA2G2D	13
GO:0060070	GO:0060070	canonical Wnt signaling pathway	47/1579	302/17866	9.50844278675845e-05	0.000790658249830309	0.000505850617406958	WNT10B/WNT10A/NOTUM/CYLD/WNT6/NFKB1/CTHRC1/JUP/LRRK1/DRAXIN/BAMBI/IGFBP4/DKK1/WNT5A/SFRP5/NR4A2/MLLT3/PLPP3/RARG/BICC1/KREMEN1/FOXO3/EGFR/TPBG/TPBGL/DACT1/ROR2/DAB2/NKD2/DAAM2/PTPRU/WNT1/FZD10/FZD5/IGFBP6/GREM1/RSPO3/HHEX/CAV1/BMP2/SNAI2/WNT3A/SOX7/APOE/WNT7B/RSPO1/FGF10	47
GO:0034767	GO:0034767	positive regulation of ion transmembrane transport	30/1579	164/17866	9.80721160358889e-05	0.00081431308008808	0.000520984602909694	CTSS/DRD4/CXCL10/CXCL11/LRRC55/LCN2/GAL/CRACR2A/CXCL9/CCL2/GSTO1/IFNGR2/CX3CL1/WNK4/KCNE5/THY1/PLCG2/KCNA1/BDKRB1/JPH2/PTAFR/ADRB2/CEMIP/APLNR/PDZK1/RNF207/ABCB1/KCNE3/CALCR/P2RY6	30
GO:1904064	GO:1904064	positive regulation of cation transmembrane transport	28/1579	149/17866	0.000102066301760537	0.000846244039050977	0.00054141352439283	CTSS/DRD4/CXCL10/CXCL11/LRRC55/LCN2/GAL/CRACR2A/CXCL9/CCL2/GSTO1/IFNGR2/CX3CL1/WNK4/KCNE5/THY1/PLCG2/KCNA1/BDKRB1/JPH2/ADRB2/CEMIP/APLNR/PDZK1/RNF207/KCNE3/CALCR/P2RY6	28
GO:0019751	GO:0019751	polyol metabolic process	23/1579	112/17866	0.000103972052932044	0.000860791880088552	0.000550721002525607	SGPP2/IP6K3/PLEK/AKR1B1/PLA2G4A/CYP27A1/SPHK1/DGAT2/GPD2/PLPP3/TPI1/GCH1/PLPP2/SLC5A3/PLCG2/PTAFR/IMPA2/MOGAT2/ITPKA/PTH1R/CYP27B1/SPTLC3/P2RY6	23
GO:0090398	GO:0090398	cellular senescence	20/1579	91/17866	0.000108467574699368	0.000896707264858635	0.00057369909649257	B2M/NAMPT/TP53/CDKN2A/PML/CALR/CDKN2B/PLA2R1/ID2/BCL6/HMGA1/CGAS/PRKCD/TBX3/BMPR1A/TBX2/HMGA2/HLA-G/PNPT1/TWIST1	20
GO:0046942	GO:0046942	carboxylic acid transport	43/1579	270/17866	0.000109172448011105	0.000899922234256522	0.000575755982960541	DRD4/SLC43A2/BDKRB2/SLC13A3/CEACAM1/PLA2G4A/SLC16A3/ABCC1/SLC7A7/AQP9/PTGES/SLCO2B1/P2RX4/SLC38A2/ADORA2A/MFSD12/IL1B/SLC6A6/TNFRSF11A/SLC25A18/SLC1A5/ABCC4/SLC25A12/SLCO3A1/PLA2R1/SLC38A5/ABCC3/SLC16A5/PLA2G2A/ABCB4/NOS2/AKR1C1/SLC13A5/RGS2/PLA2G3/SLC7A8/SLC26A9/KMO/SLC16A6/CCK/PLA2G2D/SLC17A7/SLC51A	43
GO:0048872	GO:0048872	homeostasis of number of cells	43/1579	270/17866	0.000109172448011105	0.000899922234256522	0.000575755982960541	B2M/CXCL6/TNFAIP3/ISG15/LGALS9/STAT1/CSF1/SLC11A2/LYN/HMOX1/IL6/FAS/PTPN2/JAK3/ADAR/PIK3CD/IL7R/TCIRG1/MAFB/SH2B3/TNFSF14/TNFSF13B/EPAS1/HIF1A/FOXO3/IKZF1/TGFBR3/CXCR2/ID2/INHBA/BMP4/BCL6/JAK2/PLA2G2A/SH2B2/CD74/IL7/CARD11/FOXA3/IL20RB/SPNS2/ADGRF5/CARD9	43
GO:0070233	GO:0070233	negative regulation of T cell apoptotic process	8/1579	19/17866	0.000113600398416689	0.000933719869237315	0.000597379174175707	CCL5/EFNA1/JAK3/IL7R/HIF1A/ST3GAL1/BMP4/DOCK8	8
GO:2001185	GO:2001185	regulation of CD8-positive, alpha-beta T cell activation	8/1579	19/17866	0.000113600398416689	0.000933719869237315	0.000597379174175707	HLA-A/HLA-E/IRF1/ZBTB7B/SOCS1/RUNX3/CD274/VSIR	8
GO:0070266	GO:0070266	necroptotic process	12/1579	40/17866	0.000116703800914764	0.000957845605202444	0.000612814437686809	BIRC3/TLR3/CYLD/TP53/FAS/CFLAR/BIRC2/CASP8/RBCK1/MLKL/CAV1/TNF	12
GO:2000406	GO:2000406	positive regulation of T cell migration	10/1579	29/17866	0.00011793123305134	0.000966527055338752	0.000618368691895099	CXCL10/CCL5/TNFRSF14/CXCL13/TMEM102/CCL20/WNT5A/CXCL12/PYCARD/DOCK8	10
GO:0043300	GO:0043300	regulation of leukocyte degranulation	13/1579	46/17866	0.000120856755214705	0.000987661517507834	0.000631890185839023	HLA-F/LGALS9/CEACAM1/LYN/HMOX1/STXBP2/IL4R/FGR/ITGB2/PTAFR/RAC2/ITGAM/PLA2G3	13
GO:0061028	GO:0061028	establishment of endothelial barrier	13/1579	46/17866	0.000120856755214705	0.000987661517507834	0.000631890185839023	ICAM1/RDX/CLDN1/F11R/S1PR2/PECAM1/MYD88/RAPGEF3/IL1B/SOX18/ROBO4/TJP3/TNF	13
GO:0015833	GO:0015833	peptide transport	42/1579	263/17866	0.000122639401725638	0.000997290918196568	0.000638050923787056	TAPBP/TAP2/CCL5/TAP1/PTPRN/GAL/PFKL/ALOX5/SLC13A3/ABCC1/IL6/IL1RN/DPP4/CPT1A/GLUL/NR1D1/PAX8/IL1B/TCIRG1/ABCC4/HIF1A/EGFR/SLC8B1/PIM3/SLC15A3/ACSL4/RBP4/FFAR2/JAK2/RAPGEF4/TRPM2/GPR68/CD38/NOS2/TFR2/ACVR1C/CD74/ABCA12/TNF/EXOC3L1/ILDR1/FAM3B	42
GO:0006979	GO:0006979	response to oxidative stress	62/1579	436/17866	0.000122661512823558	0.000997290918196568	0.000638050923787056	SOD2/TNFAIP3/PXDN/PTPRN/TRPA1/LCN2/HP/ZC3H12A/VNN1/IL18BP/MMP9/STAT1/ALOX5/MDM2/TP53/PML/ABCC1/HMOX1/SPHK1/IL6/MICB/GCLM/CYP1B1/SIRPA/AIFM2/STAT6/NR4A2/PTGS2/MMP14/VRK2/SOD3/EPAS1/HIF1A/FOXO3/GCH1/EGFR/PLA2R1/NQO1/PDLIM1/MET/LDHA/JAK2/PRKCD/TRPM2/CD38/MAP1LC3A/PRDX6/RBPMS/MMP3/PDK1/STAR/WNT1/PNPT1/AREG/TREX1/MAPK13/GJB2/NCOA7/APOE/DUOX1/PENK/GATA4	62
GO:0007254	GO:0007254	JNK cascade	30/1579	166/17866	0.000123035317474519	0.000997290918196568	0.000638050923787056	NOD2/SH3RF2/PTGER4/TLR3/CRACR2A/CYLD/TRAF1/NFKB1/MAP3K11/MYD88/SIRPA/TRAF2/IL1B/WNT5A/EGFR/RASGRP1/DACT1/ROR2/CDC42EP5/NPHS1/MECOM/RIPK2/PYCARD/ADORA2B/TLR7/LTBR/TNF/WNT7B/MMP8/CARD9	30
GO:0001911	GO:0001911	negative regulation of leukocyte mediated cytotoxicity	9/1579	24/17866	0.000123303949692941	0.000997290918196568	0.000638050923787056	HLA-F/HLA-B/HLA-A/HLA-E/LGALS9/CEACAM1/IL7R/SERPINB9/HLA-G	9
GO:0002438	GO:0002438	acute inflammatory response to antigenic stimulus	9/1579	24/17866	0.000123303949692941	0.000997290918196568	0.000638050923787056	C3/ICAM1/HLA-E/CXCR2/CD6/IL31RA/IL20RB/ZP3/PLA2G2D	9
GO:0003148	GO:0003148	outflow tract septum morphogenesis	9/1579	24/17866	0.000123303949692941	0.000997290918196568	0.000638050923787056	NRP2/ROBO1/ENG/SEMA3C/BMP4/BMPR1A/TBX2/SMAD6/GATA6	9
GO:0006213	GO:0006213	pyrimidine nucleoside metabolic process	9/1579	24/17866	0.000123303949692941	0.000997290918196568	0.000638050923787056	APOBEC3G/TYMP/APOBEC3C/APOBEC3F/APOBEC3D/APOBEC3B/DPYD/UPB1/CDA	9
GO:0007160	GO:0007160	cell-matrix adhesion	38/1579	230/17866	0.000123435761469203	0.000997290918196568	0.000638050923787056	FMN1/CSF1/VCAM1/CDKN2A/RRAS/PRKCZ/JUP/FN1/PLAU/PLEKHA2/COL17A1/SNED1/ITGA1/CX3CL1/MMP14/L1CAM/ITGA2/THY1/KDR/LYPD3/ACVRL1/BCL6/CD34/HPSE/ITGB2/FAM107A/ITGA8/GREM1/ITGB6/SDC4/ADAMTS9/COL13A1/CD96/CD44/FERMT3/VTN/CCL28/SKAP1	38
GO:0032526	GO:0032526	response to retinoic acid	22/1579	106/17866	0.000123753551812933	0.000998442253720207	0.000638787530008012	BRINP2/IGF2R/WNT10B/LYN/RORB/WNT6/PTGES/MICB/WNT5A/CTSH/RARG/RBP4/CD38/FZD10/GATA6/GJB2/WNT3A/RET/TIE1/WNT7B/ALDH1A2/CYP26B1	22
GO:0001890	GO:0001890	placenta development	27/1579	143/17866	0.000123964125122618	0.00099872652998364	0.000638969405455973	CEBPB/SPINT1/VASH2/JUNB/BIRC2/VDR/CASP8/PTGS2/EPAS1/HIF1A/ASCL2/ADM/SOCS3/PHLDA2/KRT19/SPP1/IGF2/FZD5/PRDM1/STC1/RSPO3/GJB2/CYP27B1/SNAI1/WNT7B/DLX3/PCDH12	27
GO:2001234	GO:2001234	negative regulation of apoptotic signaling pathway	37/1579	222/17866	0.00012539080660067	0.00100879383389466	0.000645410306945466	IFI6/SOD2/TNFAIP3/ICAM1/BID/VNN1/BDKRB2/MMP9/MDM2/HMOX1/GCLM/CFLAR/UNC5B/PLAUR/IL1B/ACVR1/CX3CL1/NR4A2/TMBIM1/PTGS2/HIF1A/CXCL12/BMP4/LGALS3/IL1A/BDNF/CD74/MUC1/COL2A1/IL7/GDNF/SNAI2/CD44/SNAI1/TNF/FGF10/GATA4	37
GO:0042509	GO:0042509	regulation of tyrosine phosphorylation of STAT protein	19/1579	85/17866	0.000125968420878398	0.00101058609200473	0.000646556965279487	PARP14/CCL5/PARP9/CD40/LYN/IL6/IL15/PTPN2/SOCS1/SH2B3/TNFRSF18/JAK2/SOCS3/CLCF1/CAV1/IL31RA/CSF1R/TNF/TNFSF18	19
GO:0098773	GO:0098773	skin epidermis development	19/1579	85/17866	0.000125968420878398	0.00101058609200473	0.000646556965279487	TP63/GAL/WNT10B/WNT10A/LDB2/WNT5A/EGFR/FST/INHBA/NGFR/SOX18/HPSE/APCDD1/KRT17/GATA6/SNAI1/FOXE1/TNF/FGF10	19
GO:0071559	GO:0071559	response to transforming growth factor beta	41/1579	255/17866	0.000126203839564544	0.00101105073158881	0.000646854234321492	CLDN1/WNT10A/TP53/LTBP2/PML/CFLAR/ENG/FURIN/BAMBI/TGFB3/WNT5A/ACVR1/CDKN2B/PDCD5/LRRC32/TGFBR3/ID1/RUNX3/ACVRL1/MXRA5/HPGD/DAB2/VASN/GDF15/SMAD7/BMPR1A/ADAMTSL2/GDF5/STAR/WNT1/SMAD6/HTRA3/CAV1/ITGB6/CILP/BMP2/COL1A2/LRG1/MYOCD/NRROS/PENK	41
GO:0048645	GO:0048645	animal organ formation	16/1579	65/17866	0.000127954508840844	0.00102363607072676	0.000654906134841814	TP63/ROBO1/PAX8/DKK1/WNT5A/BMP4/RDH10/BMPR1A/WT1/GATA6/BMP2/GDNF/WNT3A/SIX1/GATA5/FGF10	16
GO:0072073	GO:0072073	kidney epithelium development	26/1579	136/17866	0.000132894575629705	0.00106166550180476	0.000679236762131892	FMN1/STAT1/WNT6/PECAM1/PAX8/WNK4/FOXC1/CXCR2/BMP4/CD34/NPHS1/SMAD7/WNT1/SMAD6/WT1/GREM1/RARB/SDC4/BMP2/GDNF/TACSTD2/RET/BMPER/FOXC2/WNT7B/SIX1	26
GO:0046660	GO:0046660	female sex differentiation	23/1579	114/17866	0.000137729479450875	0.00109874946071734	0.000702962491314947	ICAM1/PTPRN/TP63/PTX3/CEBPB/WNT5A/MMP14/FOXC1/FOXO3/FST/RBP4/INHBA/STRA6/EREG/TBX3/ESR1/ARRB1/ARID5B/FOXL2/WT1/ZP3/FGF10/ZFP42	23
GO:0007369	GO:0007369	gastrulation	32/1579	183/17866	0.000141445637173276	0.00112534909911119	0.000719980518392027	LAMB3/MMP9/TP53/ITGA5/IL1RN/FN1/DKK1/WNT5A/ACVR1/MMP14/FOXC1/ITGA2/ATOH8/INHBA/BMP4/ITGB2/ITGA8/BMPR1A/LAMA3/HMGA2/GSC/GATA6/APLNR/LAMB1/MESP2/WNT3A/SOX7/FOXC2/SNAI1/VTN/LBX2/MMP8	32
GO:0140374	GO:0140374	antiviral innate immune response	7/1579	15/17866	0.000141458910632657	0.00112534909911119	0.000719980518392027	OAS1/MX1/CXCL10/DDX58/IFIT1/NLRP1/RNF135	7
GO:1903532	GO:1903532	positive regulation of secretion by cell	44/1579	282/17866	0.000147563043724542	0.00115661630601257	0.000739984781825754	HLA-F/C1QTNF1/GAL/TLR2/PLA2G4A/NKX3-1/PTGES/P2RX4/RAB27B/IL4R/GLUL/ADORA2A/VEGFC/IL1B/TGFB3/TNFRSF11A/RAB27A/HIF1A/CXCL12/EGFR/ACSL4/RBP4/INHBA/TAC1/JAK2/TRPM2/GPR68/FGR/CD38/IL1A/ITGB2/SPP1/TFR2/PTAFR/ITGAM/CACNA1G/SDC4/BMP2/PLA2G3/GDNF/KMO/CCK/ZP3/ILDR1	44
GO:0001660	GO:0001660	fever generation	6/1579	11/17866	0.000147622902821478	0.00115661630601257	0.000739984781825754	PTGES/IL1B/TNFRSF11A/PTGS2/IL1A/TNF	6
GO:0003174	GO:0003174	mitral valve development	6/1579	11/17866	0.000147622902821478	0.00115661630601257	0.000739984781825754	EFNA1/ACVR1/BMPR1A/SMAD6/GJA5/TWIST1	6
GO:0006568	GO:0006568	tryptophan metabolic process	6/1579	11/17866	0.000147622902821478	0.00115661630601257	0.000739984781825754	IL4I1/TDO2/IDO1/KYNU/HAAO/KMO	6
GO:0030432	GO:0030432	peristalsis	6/1579	11/17866	0.000147622902821478	0.00115661630601257	0.000739984781825754	TBX3/SSTR2/TBX2/P2RX2/GDNF/NEUROG1	6
GO:0030656	GO:0030656	regulation of vitamin metabolic process	6/1579	11/17866	0.000147622902821478	0.00115661630601257	0.000739984781825754	NFKB1/RDH10/SNAI2/CYP27B1/SNAI1/TNF	6
GO:0032308	GO:0032308	positive regulation of prostaglandin secretion	6/1579	11/17866	0.000147622902821478	0.00115661630601257	0.000739984781825754	PLA2G4A/PTGES/P2RX4/IL1B/TNFRSF11A/PLA2G3	6
GO:0033632	GO:0033632	regulation of cell-cell adhesion mediated by integrin	6/1579	11/17866	0.000147622902821478	0.00115661630601257	0.000739984781825754	CCL5/PIEZO1/DPP4/CXCL13/FERMT3/SKAP1	6
GO:0046598	GO:0046598	positive regulation of viral entry into host cell	6/1579	11/17866	0.000147622902821478	0.00115661630601257	0.000739984781825754	LGALS9/TRIM21/LGALS1/TRIM38/TMPRSS2/CD74	6
GO:0070243	GO:0070243	regulation of thymocyte apoptotic process	6/1579	11/17866	0.000147622902821478	0.00115661630601257	0.000739984781825754	TP53/EFNA1/JAK3/WNT5A/HIF1A/BMP4	6
GO:0075294	GO:0075294	positive regulation by symbiont of entry into host	6/1579	11/17866	0.000147622902821478	0.00115661630601257	0.000739984781825754	LGALS9/TRIM21/LGALS1/TRIM38/TMPRSS2/CD74	6
GO:0042886	GO:0042886	amide transport	46/1579	299/17866	0.000147852682498664	0.00115682538394559	0.000740118546573705	TAPBP/TAP2/CCL5/TAP1/PTPRN/GAL/PFKL/ALOX5/SLC13A3/ABCA13/ABCC1/IL6/IL1RN/AQP9/DPP4/CPT1A/GLUL/NR1D1/PAX8/IL1B/TCIRG1/ABCC4/HIF1A/EGFR/SLC8B1/PIM3/SLC15A3/ACSL4/RBP4/FFAR2/JAK2/RAPGEF4/TRPM2/GPR68/SLC38A5/CD38/NOS2/TFR2/ACVR1C/CD74/ABCA12/TNF/ABCB1/EXOC3L1/ILDR1/FAM3B	46
GO:1902622	GO:1902622	regulation of neutrophil migration	12/1579	41/17866	0.000151837661875292	0.00118474975622146	0.00075798411739331	CXCL8/NOD2/DPP4/IL1R1/MYD88/C3AR1/CXCR2/SLAMF8/RAC2/CD74/C5AR1/RHOH	12
GO:1904407	GO:1904407	positive regulation of nitric oxide metabolic process	12/1579	41/17866	0.000151837661875292	0.00118474975622146	0.00075798411739331	ICAM1/PTX3/P2RX4/ASS1/IL1B/PTGS2/TICAM1/JAK2/TMEM106A/CLEC7A/TNF/MMP8	12
GO:0097028	GO:0097028	dendritic cell differentiation	13/1579	47/17866	0.000153679068465569	0.00119747739258534	0.000766127057423573	UBD/HLA-B/RELB/LGALS9/CEBPB/LYN/BATF2/TRPM2/HLA-G/ITGB6/LTBR/IRF8/LILRB2	13
GO:0010517	GO:0010517	regulation of phospholipase activity	16/1579	66/17866	0.000155213805158226	0.00120613619942873	0.000771666824811917	CCL5/PRKCZ/GNA15/SELE/EGFR/PLA2R1/ESR1/EDNRA/PTAFR/HPCA/RGS2/AGTR1/C5AR1/ITK/P2RY6/HTR2B	16
GO:0042130	GO:0042130	negative regulation of T cell proliferation	16/1579	66/17866	0.000155213805158226	0.00120613619942873	0.000771666824811917	IL4I1/PDCD1LG2/LGALS9/CEBPB/ZBTB7B/TNFRSF14/LRRC32/BMP4/CD274/GPNMB/HLA-G/SDC4/VSIR/IL20RB/PLA2G2D/LILRB2	16
GO:0007565	GO:0007565	female pregnancy	33/1579	192/17866	0.000157309542693128	0.00122075634220716	0.000781020560452615	MMP7/APOL2/IDO1/NAMPT/AKR1B1/LGALS9/MMP9/FBLN1/TIMP1/JUNB/SLC38A2/CALR/VDR/IL1B/TGFB3/PTGS2/CLDN4/ITGA2/ACSL4/HPGD/PAPPA/CD38/ESR1/CLIC5/ADM/PRLR/SPP1/ACVR1C/PRDM1/STC1/RGS2/GJB2/CYP27B1	33
GO:0046683	GO:0046683	response to organophosphorus	25/1579	130/17866	0.000160977934470589	0.00124752423774758	0.000798146235785432	PTPRN/CASP1/STAT1/WNT10B/AQP9/P2RX4/BIRC2/ASS1/AHR/RAPGEF3/PTGS2/LDHA/P2RX6/PANX1/PTAFR/STAR/WT1/AKR1C1/PNPT1/STC1/P2RX2/AREG/P2RY6/DUOX1/PENK	25
GO:0060055	GO:0060055	angiogenesis involved in wound healing	10/1579	30/17866	0.000162969765729748	0.00125782626774613	0.000804737311305646	TNFAIP3/B4GALT1/ALOX5/CX3CL1/KDR/CD34/HPSE/FOXC2/NDNF/TNF	10
GO:0061311	GO:0061311	cell surface receptor signaling pathway involved in heart development	10/1579	30/17866	0.000162969765729748	0.00125782626774613	0.000804737311305646	DKK1/WNT5A/ACVR1/ALPK2/BMP4/BMPR1A/BMP2/SNAI2/WNT3A/SNAI1	10
GO:0070498	GO:0070498	interleukin-1-mediated signaling pathway	10/1579	30/17866	0.000162969765729748	0.00125782626774613	0.000804737311305646	IRAK3/IRAK2/IL6/IL1RN/IL1R1/MYD88/IL1B/VRK2/IL1R2/IL1RL2	10
GO:0019730	GO:0019730	antimicrobial humoral response	22/1579	108/17866	0.000164819486367023	0.00127038131846625	0.000812769833776274	CXCL6/CXCL2/HLA-A/CXCL8/NOD2/CXCL10/CXCL3/CXCL11/CXCL5/HLA-E/CXCL1/CXCL9/SLPI/RARRES2/CXCL13/LTF/BCL3/PI3/WFDC2/CXCL14/CAMP/GATA6	22
GO:0023061	GO:0023061	signal release	64/1579	459/17866	0.000169771110648214	0.00130677871115166	0.000836056308768305	C1QTNF1/CCL5/PTPRN/GAL/PFKL/ALOX5/PLA2G4A/LYN/STX3/SELENOM/NKX3-1/STXBP2/IL6/IL1RN/PTGES/DPP4/PNKD/P2RX4/CPT1A/SLC30A1/GLUL/ADORA2A/NR1D1/PAX8/IL1B/TCIRG1/TNFRSF11A/ABCC4/HIF1A/CXCL12/EGFR/SLC8B1/PIM3/GRM4/ACSL4/RBP4/INHBA/FFAR2/TAC1/JAK2/RAPGEF4/TRPM2/GPR68/TBX3/CD38/ADM/SYT12/NOS2/SPP1/MCTP2/TFR2/ACVR1C/IL11/ABCA12/PLA2G3/GDNF/STX11/KMO/GRIN3A/AGTR1/TNF/EXOC3L1/ILDR1/FAM3B	64
GO:0051851	GO:0051851	modulation by host of symbiont process	15/1579	60/17866	0.000171131849374558	0.00131547505268216	0.000841620090254591	CCL5/PTX3/ZC3H12A/IGF2R/CCL8/LTF/POU2F3/IFI27/STOM/CCL4/HMGA2/APOE/CCL3/CARD9/HPN	15
GO:0048145	GO:0048145	regulation of fibroblast proliferation	18/1579	80/17866	0.000172118742664458	0.00132127811080425	0.000845332794870694	IFI30/FTH1/PARP10/TP53/PML/SPHK1/FN1/FOSL2/WNT5A/DDR2/NGFR/EREG/BTC/ESR1/WNT1/CD74/S100A6/FGF10	18
GO:1990830	GO:1990830	cellular response to leukemia inhibitory factor	20/1579	94/17866	0.000173606638547665	0.00132506304331307	0.000847754334703919	ICAM1/NRP2/TRIM25/PML/B3GNT2/GCLM/SBNO2/MSC/TFRC/VEGFC/NEFH/GFPT2/RARG/HK2/MRAS/SMAD7/SOCS3/ARID5B/SNX10/ILDR1	20
GO:0043433	GO:0043433	negative regulation of DNA-binding transcription factor activity	32/1579	185/17866	0.00017406900149063	0.00132506304331307	0.000847754334703919	TNFAIP3/NOD2/IRAK3/SP100/NFKBIA/PARP10/ZC3H12A/IRAK2/CYLD/NLRC5/CDKN2A/HMOX1/NFKBIE/TRIM21/BCL3/CYP1B1/RBCK1/SFRP5/SIGIRR/ID3/ID1/NR0B1/ID2/ESR1/ARRB1/SMAD7/TNFRSF4/PYCARD/AIM2/TWIST1/CMKLR1/POU4F2	32
GO:0044070	GO:0044070	regulation of anion transport	19/1579	87/17866	0.000174464348258413	0.00132506304331307	0.000847754334703919	SLC43A2/CEBPB/PLA2G4A/PTGES/P2RX4/ADORA2A/IL1B/TNFRSF11A/ANO9/PLA2R1/TCAF2/PTAFR/STC1/RGS2/PLA2G3/PDZK1/KMO/CCK/ABCB1	19
GO:0002577	GO:0002577	regulation of antigen processing and presentation	8/1579	20/17866	0.000174705467964908	0.00132506304331307	0.000847754334703919	TAPBPL/NOD2/CD68/HLA-DOB/CD74/PYCARD/FGL2/LILRB2	8
GO:0009110	GO:0009110	vitamin biosynthetic process	8/1579	20/17866	0.000174705467964908	0.00132506304331307	0.000847754334703919	CYP27A1/NFKB1/PDXK/BCO1/SNAI2/CYP27B1/SNAI1/TNF	8
GO:0016553	GO:0016553	base conversion or substitution editing	8/1579	20/17866	0.000174705467964908	0.00132506304331307	0.000847754334703919	APOBEC3G/APOBEC3C/APOBEC3F/APOBEC3D/ADAR/APOBEC3B/RBM47/ADARB1	8
GO:0045063	GO:0045063	T-helper 1 cell differentiation	8/1579	20/17866	0.000174705467964908	0.00132506304331307	0.000847754334703919	RELB/HLX/CRACR2A/IL4R/JAK3/STAT6/IL18R1/RIPK2	8
GO:0072567	GO:0072567	chemokine (C-X-C motif) ligand 2 production	8/1579	20/17866	0.000174705467964908	0.00132506304331307	0.000847754334703919	OAS1/OAS3/MYD88/FOXP1/LPL/CD74/TNF/MCOLN2	8
GO:2000341	GO:2000341	regulation of chemokine (C-X-C motif) ligand 2 production	8/1579	20/17866	0.000174705467964908	0.00132506304331307	0.000847754334703919	OAS1/OAS3/MYD88/FOXP1/LPL/CD74/TNF/MCOLN2	8
GO:0014074	GO:0014074	response to purine-containing compound	27/1579	146/17866	0.000177550115921031	0.0013260057473552	0.000848357461809526	PTPRN/CASP1/STAT1/WNT10B/AQP9/P2RX4/BIRC2/ADORA2A/ASS1/AHR/RAPGEF3/PTGS2/LDHA/CACNA1S/TRPM2/P2RX6/PANX1/PTAFR/STAR/WT1/PNPT1/STC1/P2RX2/AREG/P2RY6/DUOX1/PENK	27
GO:0010528	GO:0010528	regulation of transposition	9/1579	25/17866	0.000177623312014048	0.0013260057473552	0.000848357461809526	APOBEC3G/APOBEC3C/MOV10/APOBEC3F/APOBEC3D/APOBEC3B/SPOCD1/PIWIL4/MORC1	9
GO:0010529	GO:0010529	negative regulation of transposition	9/1579	25/17866	0.000177623312014048	0.0013260057473552	0.000848357461809526	APOBEC3G/APOBEC3C/MOV10/APOBEC3F/APOBEC3D/APOBEC3B/SPOCD1/PIWIL4/MORC1	9
GO:0033622	GO:0033622	integrin activation	9/1579	25/17866	0.000177623312014048	0.0013260057473552	0.000848357461809526	PLEK/PTGER4/PIEZO1/CXCL13/FN1/CX3CL1/CXCL12/FERMT3/SKAP1	9
GO:0035336	GO:0035336	long-chain fatty-acyl-CoA metabolic process	9/1579	25/17866	0.000177623312014048	0.0013260057473552	0.000848357461809526	DGAT2/ACSL5/FAR2/ELOVL7/ACSL4/ACSL1/ELOVL6/ACSL6/ELOVL3	9
GO:0048143	GO:0048143	astrocyte activation	9/1579	25/17866	0.000177623312014048	0.0013260057473552	0.000848357461809526	IL6/GRN/IFNGR1/ADORA2A/NR1D1/BACE2/EGFR/C5AR1/TNF	9
GO:0061436	GO:0061436	establishment of skin barrier	9/1579	25/17866	0.000177623312014048	0.0013260057473552	0.000848357461809526	TP63/CLDN1/UGCG/CLDN4/KRT16/MET/LSR/ABCA12/CYP26B1	9
GO:0070423	GO:0070423	nucleotide-binding oligomerization domain containing signaling pathway	9/1579	25/17866	0.000177623312014048	0.0013260057473552	0.000848357461809526	TNFAIP3/NOD2/LACC1/NFKBIA/BIRC3/CYLD/BIRC2/SLC15A3/RIPK2	9
GO:0090382	GO:0090382	phagosome maturation	9/1579	25/17866	0.000177623312014048	0.0013260057473552	0.000848357461809526	MREG/TCIRG1/RAB43/RAB7B/SRPX/RAB34/RAB39A/SLAMF8/RAB20	9
GO:1903901	GO:1903901	negative regulation of viral life cycle	9/1579	25/17866	0.000177623312014048	0.0013260057473552	0.000848357461809526	BST2/LY6E/PTX3/IFITM1/TRIM25/IFITM3/IFITM2/FCN3/CIITA	9
GO:1904996	GO:1904996	positive regulation of leukocyte adhesion to vascular endothelial cell	9/1579	25/17866	0.000177623312014048	0.0013260057473552	0.000848357461809526	ICAM1/ALOX5/IL6/ST3GAL4/SELE/ITGB2/PTAFR/CHST4/TNF	9
GO:2000316	GO:2000316	regulation of T-helper 17 type immune response	9/1579	25/17866	0.000177623312014048	0.0013260057473552	0.000848357461809526	ZC3H12A/ZBTB7B/NFKBIZ/MALT1/IL12RB1/SMAD7/CLEC7A/TNFSF18/CARD9	9
GO:0010092	GO:0010092	specification of animal organ identity	11/1579	36/17866	0.000186494496309956	0.00138859170062942	0.000888398962813989	ROBO1/PAX8/DKK1/WNT5A/BMP4/BMP2/GDNF/WNT3A/SIX1/GATA5/FGF10	11
GO:0042092	GO:0042092	type 2 immune response	11/1579	36/17866	0.000186494496309956	0.00138859170062942	0.000888398962813989	NOD2/RSAD2/HLX/IL6/PRKCZ/BCL3/IL4R/STAT6/ECM1/BCL6/CD74	11
GO:0071772	GO:0071772	response to BMP	29/1579	162/17866	0.000187733608761774	0.00139417292764937	0.00089196974340666	SPINT1/ENG/BAMBI/RUNX2/TGFB3/WNT5A/ACVR1/SFRP5/FAM83G/TGFBR3/FST/BMP4/ACVRL1/ROR2/GDF15/SMAD7/BMPR1A/GDF5/WNT1/SMAD6/GATA6/GREM1/HTRA3/COL2A1/BMP2/BMPER/GATA5/COMP/GATA4	29
GO:0071773	GO:0071773	cellular response to BMP stimulus	29/1579	162/17866	0.000187733608761774	0.00139417292764937	0.00089196974340666	SPINT1/ENG/BAMBI/RUNX2/TGFB3/WNT5A/ACVR1/SFRP5/FAM83G/TGFBR3/FST/BMP4/ACVRL1/ROR2/GDF15/SMAD7/BMPR1A/GDF5/WNT1/SMAD6/GATA6/GREM1/HTRA3/COL2A1/BMP2/BMPER/GATA5/COMP/GATA4	29
GO:0034599	GO:0034599	cellular response to oxidative stress	44/1579	285/17866	0.000188156700231754	0.00139549552671885	0.000892815921329953	SOD2/TNFAIP3/LCN2/ZC3H12A/VNN1/IL18BP/MMP9/ALOX5/MDM2/TP53/PML/ABCC1/HMOX1/SPHK1/IL6/CYP1B1/SIRPA/AIFM2/STAT6/NR4A2/VRK2/SOD3/EPAS1/HIF1A/FOXO3/GCH1/EGFR/PLA2R1/NQO1/MET/JAK2/PRKCD/TRPM2/MAP1LC3A/MMP3/PDK1/WNT1/PNPT1/TREX1/MAPK13/GJB2/NCOA7/PENK/GATA4	44
GO:0001933	GO:0001933	negative regulation of protein phosphorylation	50/1579	337/17866	0.000193823807523429	0.00143050179032161	0.00091521237398237	PARP14/TNFAIP3/IRAK3/ZC3H12A/BDKRB2/CEACAM1/PKIG/LYN/CDKN2A/FBLN1/MVP/PRKCZ/PTPN2/PTPRB/LRRK1/ADAR/ENG/ADORA2A/SIRPA/ENPP1/IL1B/DKK1/SOCS1/PLPP3/SH2B3/CDKN2B/ANGPT1/SRCIN1/NCK1/THY1/BMP4/PRKCD/ARRB1/SMAD7/SOCS3/GPRC5A/BDKRB1/SMAD6/PYCARD/ADARB1/GREM1/IGFBP3/HHEX/CAV1/BMP2/RGS2/MYOCD/TWIST1/MLXIPL/APOE	50
GO:0043303	GO:0043303	mast cell degranulation	13/1579	48/17866	0.000193881211750049	0.00143050179032161	0.00091521237398237	LGALS9/LYN/HMOX1/STXBP2/MILR1/IL4R/PIK3CD/RASGRP1/FGR/PTGDS/RAC2/PLA2G3/PTGDR	13
GO:0045778	GO:0045778	positive regulation of ossification	13/1579	48/17866	0.000193881211750049	0.00143050179032161	0.00091521237398237	ISG15/ALOX5/WNT10B/LTF/TGFB3/WNT5A/ACVR1/TAC1/BMP4/BMPR1A/ADRB2/BMP2/TMEM119	13
GO:0070169	GO:0070169	positive regulation of biomineral tissue development	13/1579	48/17866	0.000193881211750049	0.00143050179032161	0.00091521237398237	ISG15/ALOX5/WNT10B/CEBPB/WNT6/LTF/TGFB3/ACVR1/BMP4/BMPR1A/ADRB2/BMP2/TMEM119	13
GO:0002861	GO:0002861	regulation of inflammatory response to antigenic stimulus	12/1579	42/17866	0.000195632816192912	0.00143783809165784	0.00091990602330711	C3/NOD2/RHBDF2/HLA-E/LYN/HCK/FURIN/FGR/IL20RB/TNF/ZP3/PLA2G2D	12
GO:0030890	GO:0030890	positive regulation of B cell proliferation	12/1579	42/17866	0.000195632816192912	0.00143783809165784	0.00091990602330711	CD40/TFRC/TNFSF13B/TICAM1/BCL6/CD38/CLCF1/TNFRSF4/CD74/IL7/CARD11/WNT3A	12
GO:2000404	GO:2000404	regulation of T cell migration	12/1579	42/17866	0.000195632816192912	0.00143783809165784	0.00091990602330711	CXCL10/CCL5/TNFRSF14/CXCL13/TMEM102/CCL20/WNT5A/ECM1/CXCL12/PYCARD/AIRE/DOCK8	12
GO:0032677	GO:0032677	regulation of interleukin-8 production	21/1579	102/17866	0.00019675595595845	0.00144422928497336	0.000923995007498852	CHI3L1/NOD2/LGALS9/TLR2/TLR5/TLR3/DDX58/IL6/BCL3/MYD88/IL1B/WNT5A/FFAR2/ARRB1/NOS2/CD74/PYCARD/TLR7/CLEC7A/CD14/TNF	21
GO:2000379	GO:2000379	positive regulation of reactive oxygen species metabolic process	17/1579	74/17866	0.000197891599754718	0.00144911404208446	0.000927120197681918	SOD2/LCN2/ZC3H12A/TP53/RAB27A/FOXO3/EGFR/SLC5A3/PRKCD/ITGB2/PLCG2/ITGAM/AKR1C1/HVCN1/CLEC7A/AGTR1/MMP8	17
GO:0045861	GO:0045861	negative regulation of proteolysis	51/1579	346/17866	0.000197930253641452	0.00144911404208446	0.000927120197681918	BST2/IFI6/C3/BIRC3/MMP9/MDM2/IFI16/TP53/PML/SLPI/SPINT1/SERPINB8/OVOS2/TRIM21/LAMP3/TFPI2/TIMP1/CARD16/LTF/RPS6KA1/PI3/EFNA1/BIRC2/WFDC2/FURIN/RARRES1/PAPLN/ADORA2A/PLAUR/ECM1/TNFSF14/POR/CPAMD8/PTGS2/SERPINE2/ITIH5/GAS1/SERPINB9/SERPINA3/SERPINA5/WNT1/SPINK2/PTTG1/NGF/CD44/TNF/IL1R2/COL4A3/VTN/SERPINA6/SERPINB2	51
GO:0051098	GO:0051098	regulation of binding	52/1579	355/17866	0.000201613361473607	0.00147418447619213	0.000943159864092465	B2M/DTX3L/SP100/NFKBIA/PARP9/MMP9/IFI16/HMOX1/SLPI/CTHRC1/TRIM21/CSF3/CARD16/BCL3/PRMT8/BAMBI/PLAUR/DKK1/IFIT1/WNT5A/TICAM1/FOXC1/ANGPT1/ITGA2/TGFBR3/PCSK9/ID1/DACT1/MET/BMP4/JAK2/LDLRAP1/PRKCD/MSX2/DAB2/BDNF/PHLDA2/RIPK2/HMGA2/ADRB2/IFIT2/CAV1/BMP2/MYOCD/TWIST1/WNT3A/NGF/APOE/VTN/ATP2A3/MMP8/POU4F2	52
GO:1990823	GO:1990823	response to leukemia inhibitory factor	20/1579	95/17866	0.000201916872103477	0.00147451090192488	0.000943368706102886	ICAM1/NRP2/TRIM25/PML/B3GNT2/GCLM/SBNO2/MSC/TFRC/VEGFC/NEFH/GFPT2/RARG/HK2/MRAS/SMAD7/SOCS3/ARID5B/SNX10/ILDR1	20
GO:0001942	GO:0001942	hair follicle development	18/1579	81/17866	0.000203276926348509	0.0014825420902447	0.00094850693310673	TP63/GAL/WNT10B/WNT10A/LDB2/WNT5A/EGFR/FST/INHBA/NGFR/SOX18/HPSE/APCDD1/KRT17/SNAI1/FOXE1/TNF/FGF10	18
GO:1901136	GO:1901136	carbohydrate derivative catabolic process	30/1579	171/17866	0.000212061292827209	0.00154463059327849	0.000988230173331266	CHI3L1/APOBEC3G/TYMP/FBXO2/CHI3L2/APOBEC3C/SAMHD1/APOBEC3F/APOBEC3D/NEU1/MGAT1/CHIT1/NT5E/APOBEC3B/NCCRP1/NPL/DPYD/PRKCD/HPSE/MAN1A1/HPRT1/DPYS/CEMIP/FBXO6/AMPD3/ADAMTS9/UPB1/CD44/PGLYRP2/CDA	30
GO:0002828	GO:0002828	regulation of type 2 immune response	10/1579	31/17866	0.00022165058871053	0.00161035937920304	0.00103028240885588	NOD2/RSAD2/HLX/IL6/PRKCZ/IL4R/STAT6/ECM1/BCL6/CD74	10
GO:2000191	GO:2000191	regulation of fatty acid transport	10/1579	31/17866	0.00022165058871053	0.00161035937920304	0.00103028240885588	PLA2G4A/PTGES/P2RX4/ACSL5/IL1B/TNFRSF11A/PLA2R1/ACSL1/PLA2G3/FABP3	10
GO:1900046	GO:1900046	regulation of hemostasis	16/1579	68/17866	0.000225213585598849	0.00163416125295674	0.00104551047045687	C1QTNF1/CEACAM1/GP1BA/PLAU/ST3GAL4/SH2B3/SERPINE2/CD34/PRKCD/HPSE/ADTRP/CAV1/APOE/VTN/SERPINB2/COMP	16
GO:0032637	GO:0032637	interleukin-8 production	21/1579	103/17866	0.000226898302543182	0.00164429100672515	0.00105199132637538	CHI3L1/NOD2/LGALS9/TLR2/TLR5/TLR3/DDX58/IL6/BCL3/MYD88/IL1B/WNT5A/FFAR2/ARRB1/NOS2/CD74/PYCARD/TLR7/CLEC7A/CD14/TNF	21
GO:0010518	GO:0010518	positive regulation of phospholipase activity	14/1579	55/17866	0.000227908060600311	0.00164950992780098	0.00105533030936705	CCL5/PRKCZ/GNA15/SELE/EGFR/ESR1/EDNRA/PTAFR/HPCA/AGTR1/C5AR1/ITK/P2RY6/HTR2B	14
GO:0001837	GO:0001837	epithelial to mesenchymal transition	28/1579	156/17866	0.000229529950431467	0.00165703751287406	0.00106014633899505	IL6/OLFM1/LOXL2/EFNA1/ENG/BAMBI/IL1B/TGFB3/WNT5A/ACVR1/FOXC1/HIF1A/TGFBR3/PDPN/BMP4/DAB2/TBX3/VASN/SMAD7/HMGA2/GSC/GREM1/S100A4/BMP2/TWIST1/SNAI2/SNAI1/HPN	28
GO:0035051	GO:0035051	cardiocyte differentiation	28/1579	156/17866	0.000229529950431467	0.00165703751287406	0.00106014633899505	VCAM1/CALR/DKK1/ACVR1/ALPK2/SEMA3C/TGFBR3/EGFR/BMP4/SOX18/TBX3/BMPR1A/NRG1/TBX2/WT1/GATA6/GREM1/RARB/BMP2/RGS2/MYOCD/TWIST1/WNT3A/MYH11/ASB2/MYO18B/PITX2/GATA4	28
GO:0009074	GO:0009074	aromatic amino acid family catabolic process	7/1579	16/17866	0.000232321574325935	0.00166873100549877	0.00106762765025073	IL4I1/TDO2/IDO1/KYNU/HAAO/HPD/KMO	7
GO:0030540	GO:0030540	female genitalia development	7/1579	16/17866	0.000232321574325935	0.00166873100549877	0.00106762765025073	TP63/WNT5A/RBP4/STRA6/TBX3/ESR1/FGF10	7
GO:0033631	GO:0033631	cell-cell adhesion mediated by integrin	7/1579	16/17866	0.000232321574325935	0.00166873100549877	0.00106762765025073	CCL5/PIEZO1/DPP4/CXCL13/PLPP3/FERMT3/SKAP1	7
GO:0042574	GO:0042574	retinal metabolic process	7/1579	16/17866	0.000232321574325935	0.00166873100549877	0.00106762765025073	ABCA4/CYP1B1/ALDH1A3/RDH10/BCO1/AKR1C1/ALDH1A2	7
GO:0001823	GO:0001823	mesonephros development	20/1579	96/17866	0.000234200192288528	0.00168010616533432	0.00107490529723304	FMN1/WNT6/PAX8/FOXC1/BMP4/SMAD7/WNT1/SMAD6/WT1/GREM1/RARB/SDC4/BMP2/GDNF/TACSTD2/RET/BMPER/FOXC2/SIX1/FGF10	20
GO:0033077	GO:0033077	T cell differentiation in thymus	17/1579	75/17866	0.00023511987218868	0.00168458212828518	0.00107776894739121	B2M/VNN1/TP53/PTPN2/IL7R/IL1B/MR1/MAFB/RASGRP1/BMP4/IL1A/DOCK2/WNT1/FZD5/CD74/AIRE/CARD11	17
GO:0048839	GO:0048839	inner ear development	32/1579	188/17866	0.000235679584136412	0.00168647099402136	0.00107897741375332	CTHRC1/PAX8/TGFB3/WNT5A/ALDH1A3/MAFB/HOXA1/BMP4/ROR2/PRRX1/MYO3A/GABRB2/WNT1/HPCA/CHRNA9/ZIC1/CDH23/SDC4/COL2A1/BMP2/GBX2/GJB2/WNT3A/BMPER/NEUROG1/FOXG1/MYO3B/SIX1/MCOLN3/HPN/FGF10/FOXI1	32
GO:0051924	GO:0051924	regulation of calcium ion transport	40/1579	254/17866	0.000237283222703247	0.00169369077257856	0.00108359651365076	DRD4/CXCL10/CCL5/ICAM1/CXCL11/CRACR2A/LYN/PML/CXCL9/ORAI1/P2RX4/CCL2/SLC30A1/GSTO1/ADORA2A/MCHR1/OPRD1/CX3CL1/PTGS2/CXCL12/SLC8B1/BEST1/THY1/LGALS3/CCL4/PLCG2/BDKRB1/JPH2/HPCA/CEMIP/APLNR/STC1/P2RX2/CAV1/LPAR3/CCL3/KCNE3/CALCR/P2RY6/LILRB2	40
GO:1903522	GO:1903522	regulation of blood circulation	40/1579	254/17866	0.000237283222703247	0.00169369077257856	0.00108359651365076	ICAM1/GJD3/ZC3H12A/BDKRB2/SCN1B/MDM2/P2RX4/ARHGAP42/SCN5A/JUP/GSTO1/ECE1/PTGS2/EPAS1/KCNE5/GCH1/EGFR/KCNN2/TAC1/JAK2/CD38/ADM/CYP2J2/SMAD7/TBX2/HRH2/GJA5/KCNJ12/STC1/KCNG2/DES/CACNA1G/CAV1/PTGER2/RGS2/RNF207/AGTR1/KCNE3/ATP2A3/GATA4	40
GO:0061097	GO:0061097	regulation of protein tyrosine kinase activity	19/1579	89/17866	0.00023861555236073	0.00170106906914483	0.00108831703085811	CCL5/IL34/SHC1/MVP/PTPN2/EFNA1/NEURL1/SRCIN1/THY1/EREG/BTC/NRG1/GPRC5A/ALKAL2/GREM1/CAV1/AREG/WNT3A/CSF1R	19
GO:0002279	GO:0002279	mast cell activation involved in immune response	13/1579	49/17866	0.000242772986558996	0.0017263856821973	0.00110451419865595	LGALS9/LYN/HMOX1/STXBP2/MILR1/IL4R/PIK3CD/RASGRP1/FGR/PTGDS/RAC2/PLA2G3/PTGDR	13
GO:0110151	GO:0110151	positive regulation of biomineralization	13/1579	49/17866	0.000242772986558996	0.0017263856821973	0.00110451419865595	ISG15/ALOX5/WNT10B/CEBPB/WNT6/LTF/TGFB3/ACVR1/BMP4/BMPR1A/ADRB2/BMP2/TMEM119	13
GO:0002478	GO:0002478	antigen processing and presentation of exogenous peptide antigen	11/1579	37/17866	0.000244381695123921	0.00173565852297488	0.0011104468152238	CTSS/HLA-F/B2M/IFI30/HLA-A/TAP1/HLA-E/LGMN/HLA-DOB/CD74/CTSE	11
GO:0045776	GO:0045776	negative regulation of blood pressure	12/1579	43/17866	0.000249751707352972	0.0017635435482296	0.00112828721244288	SOD2/ARHGAP42/VEGFC/GCH1/SCPEP1/ADM2/NOS2/BDKRB1/PTAFR/ADRB2/GJA5/KCNK6	12
GO:0071604	GO:0071604	transforming growth factor beta production	12/1579	43/17866	0.000249751707352972	0.0017635435482296	0.00112828721244288	LGALS9/FN1/FURIN/CX3CL1/PTGS2/HIF1A/LRRC32/CD34/BMPR1A/GATA6/ITGB6/NRROS	12
GO:0002710	GO:0002710	negative regulation of T cell mediated immunity	9/1579	26/17866	0.000250475198475728	0.0017635435482296	0.00112828721244288	IL4I1/HLA-F/NOD2/CEACAM1/IL7R/AHR/SMAD7/HLA-G/IL20RB	9
GO:0006706	GO:0006706	steroid catabolic process	9/1579	26/17866	0.000250475198475728	0.0017635435482296	0.00112828721244288	CYP27A1/SCARF1/HSD17B6/HSD11B1/SPP1/CYP24A1/CYP27B1/APOE/CYP1A2	9
GO:0035872	GO:0035872	nucleotide-binding domain, leucine rich repeat containing receptor signaling pathway	9/1579	26/17866	0.000250475198475728	0.0017635435482296	0.00112828721244288	TNFAIP3/NOD2/LACC1/NFKBIA/BIRC3/CYLD/BIRC2/SLC15A3/RIPK2	9
GO:2000050	GO:2000050	regulation of non-canonical Wnt signaling pathway	9/1579	26/17866	0.000250475198475728	0.0017635435482296	0.00112828721244288	RNF213/DKK1/WNT5A/MLLT3/DACT1/DAB2/DAAM2/RSPO3/LBX2	9
GO:2000108	GO:2000108	positive regulation of leukocyte apoptotic process	9/1579	26/17866	0.000250475198475728	0.0017635435482296	0.00112828721244288	CCL5/IDO1/LGALS9/TP53/LYN/CDKN2A/PIK3CD/WNT5A/CD274	9
GO:0045576	GO:0045576	mast cell activation	15/1579	62/17866	0.000253001016645981	0.00177912813680927	0.00113825798522207	LGALS9/LYN/HMOX1/STXBP2/PLSCR1/MILR1/IL4R/PIK3CD/RASGRP1/FGR/PTGDS/RAC2/PLA2G3/PTGDR/RHOH	15
GO:0010959	GO:0010959	regulation of metal ion transport	57/1579	403/17866	0.00026031186291665	0.00181573192931214	0.00116167651154617	B2M/DRD4/CXCL10/CCL5/ICAM1/CXCL11/LRRC55/LCN2/GAL/SCN1B/CRACR2A/LYN/PML/CXCL9/ORAI1/P2RX4/SCN5A/CCL2/SLC30A1/GSTO1/ADORA2A/MCHR1/FXYD5/OPRD1/CX3CL1/WNK4/PTGS2/STOM/SERPINE2/KCNE5/CXCL12/SLC8B1/BEST1/KCNN2/PCSK9/KCNIP4/THY1/LGALS3/CCL4/PLCG2/KCNA1/BDKRB1/JPH2/HPCA/ADRB2/CEMIP/APLNR/STC1/P2RX2/CAV1/LPAR3/RNF207/CCL3/KCNE3/CALCR/P2RY6/LILRB2	57
GO:0046597	GO:0046597	negative regulation of viral entry into host cell	8/1579	21/17866	0.000260437673147475	0.00181573192931214	0.00116167651154617	LY6E/PTX3/IFITM1/TRIM25/IFITM3/IFITM2/FCN3/CIITA	8
GO:0051767	GO:0051767	nitric-oxide synthase biosynthetic process	8/1579	21/17866	0.000260437673147475	0.00181573192931214	0.00116167651154617	NOD2/NAMPT/STAT1/TLR2/CCL2/KDR/JAK2/IL33	8
GO:0051769	GO:0051769	regulation of nitric-oxide synthase biosynthetic process	8/1579	21/17866	0.000260437673147475	0.00181573192931214	0.00116167651154617	NOD2/NAMPT/STAT1/TLR2/CCL2/KDR/JAK2/IL33	8
GO:0061042	GO:0061042	vascular wound healing	8/1579	21/17866	0.000260437673147475	0.00181573192931214	0.00116167651154617	TNFAIP3/ALOX5/KDR/CD34/HPSE/FOXC2/NDNF/TNF	8
GO:0071605	GO:0071605	monocyte chemotactic protein-1 production	8/1579	21/17866	0.000260437673147475	0.00181573192931214	0.00116167651154617	OAS1/NOD2/OAS3/LGALS9/IL1B/CLEC7A/TWIST1/MCOLN2	8
GO:0071637	GO:0071637	regulation of monocyte chemotactic protein-1 production	8/1579	21/17866	0.000260437673147475	0.00181573192931214	0.00116167651154617	OAS1/NOD2/OAS3/LGALS9/IL1B/CLEC7A/TWIST1/MCOLN2	8
GO:0048017	GO:0048017	inositol lipid-mediated signaling	31/1579	181/17866	0.00026147629440225	0.00182074446566652	0.00116488345286397	CCL5/PIK3AP1/CEACAM1/NKX3-1/CSF3/FN1/PLCB4/PIK3CD/CA8/UNC5B/PLCD4/TNFAIP8L3/SERPINE2/ANGPT1/EGFR/RASGRP1/KDR/PLD1/JAK2/ROR2/FGR/GPR143/ADAP2/PRR5/PTAFR/TWIST1/PIK3R5/CSF1R/TNF/HTR2B/PEAR1	31
GO:0007178	GO:0007178	transmembrane receptor protein serine/threonine kinase signaling pathway	51/1579	350/17866	0.000262628610983905	0.00182653549226413	0.00116858845990139	TP53/LTBP2/PML/ENG/FURIN/BAMBI/RUNX2/TGFB3/DKK1/WNT5A/ACVR1/SFRP5/NCEH1/CDKN2B/FAM83G/ATOH8/LRRC32/TGFBR3/FST/ID1/INHBA/BMP4/ACVRL1/JAK2/ROR2/HPGD/DAB2/VASN/GDF15/SMAD7/BMPR1A/RBPMS/ADAMTSL2/GDF5/WNT1/SMAD6/ACVR1C/GREM1/HTRA3/CAV1/ITGB6/CILP/BMP2/COL1A2/LRG1/MYOCD/NRROS/BMPER/FGF10/COMP/GATA4	51
GO:2001237	GO:2001237	negative regulation of extrinsic apoptotic signaling pathway	20/1579	97/17866	0.000270918366606769	0.00188131332869696	0.00120363445149853	IFI6/TNFAIP3/ICAM1/HMOX1/GCLM/CFLAR/UNC5B/IL1B/ACVR1/CX3CL1/TMBIM1/BMP4/LGALS3/IL1A/COL2A1/IL7/GDNF/SNAI2/TNF/FGF10	20
GO:0006216	GO:0006216	cytidine catabolic process	6/1579	12/17866	0.000273147142351191	0.00188131332869696	0.00120363445149853	APOBEC3G/APOBEC3C/APOBEC3F/APOBEC3D/APOBEC3B/CDA	6
GO:0009972	GO:0009972	cytidine deamination	6/1579	12/17866	0.000273147142351191	0.00188131332869696	0.00120363445149853	APOBEC3G/APOBEC3C/APOBEC3F/APOBEC3D/APOBEC3B/CDA	6
GO:0016554	GO:0016554	cytidine to uridine editing	6/1579	12/17866	0.000273147142351191	0.00188131332869696	0.00120363445149853	APOBEC3G/APOBEC3C/APOBEC3F/APOBEC3D/APOBEC3B/RBM47	6
GO:0032306	GO:0032306	regulation of prostaglandin secretion	6/1579	12/17866	0.000273147142351191	0.00188131332869696	0.00120363445149853	PLA2G4A/PTGES/P2RX4/IL1B/TNFRSF11A/PLA2G3	6
GO:0043129	GO:0043129	surfactant homeostasis	6/1579	12/17866	0.000273147142351191	0.00188131332869696	0.00120363445149853	OAS1/CTSH/EPAS1/ITGB6/ABCA12/ADGRF5	6
GO:0046087	GO:0046087	cytidine metabolic process	6/1579	12/17866	0.000273147142351191	0.00188131332869696	0.00120363445149853	APOBEC3G/APOBEC3C/APOBEC3F/APOBEC3D/APOBEC3B/CDA	6
GO:0140289	GO:0140289	protein mono-ADP-ribosylation	6/1579	12/17866	0.000273147142351191	0.00188131332869696	0.00120363445149853	PARP14/PARP12/PARP10/PARP9/PARP3/PARP15	6
GO:0006936	GO:0006936	muscle contraction	50/1579	342/17866	0.000277227899033601	0.00190711366291714	0.00122014109643316	ZC3H12A/BDKRB2/SCN1B/SPHK1/P2RX4/ARHGAP42/SCN5A/JUP/CHRNA1/GSTO1/ARHGEF11/PTGS2/KCNE5/ITGA2/KCNN2/CACNA1S/TBX3/CD38/EDNRA/SMAD7/P2RX6/SSTR2/TBX2/KCNA1/HTR7/SMTN/PTAFR/MYBPC2/ADRB2/TNNT1/GJA5/KCNJ12/STC1/P2RX2/DES/CACNA1G/CAV1/RGS2/MYOCD/GDNF/MYBPH/RNF207/MYH11/NEUROG1/KCNE3/HTR2B/RCSD1/PROK2/COMP/GATA4	50
GO:1904645	GO:1904645	response to amyloid-beta	14/1579	56/17866	0.000279462086147303	0.00192016410457785	0.00122849056217632	ICAM1/LCN2/NAMPT/MMP9/VCAM1/ABCC1/CASP4/FOXO3/NGFR/LGMN/MMP3/ADRB2/MMP13/CALCR	14
GO:0055072	GO:0055072	iron ion homeostasis	18/1579	83/17866	0.000280648697278215	0.00192599395144182	0.00123222040580492	B2M/SLC39A14/FTH1/LCN2/SLC11A2/HMOX1/SLC39A8/SLC25A37/HEPHL1/LTF/TFRC/CYB561A3/EPAS1/HIF1A/MELTF/TFR2/SLC25A28/STEAP1	18
GO:0001676	GO:0001676	long-chain fatty acid metabolic process	22/1579	112/17866	0.000284440810837744	0.00194966890316702	0.00124736726470362	PLA2G4C/MGLL/ALOX5/PLA2G4A/CPT1A/CYP1B1/ACSL5/ACOT2/PTGS2/ACSL4/ACSL1/CYP2J2/ACOT1/ELOVL6/PTGDS/CYP2S1/ACSL6/ACOT4/ELOVL3/ADTRP/CYP1A1/CYP1A2	22
GO:0003180	GO:0003180	aortic valve morphogenesis	10/1579	32/17866	0.000297063006236762	0.00203129757926122	0.00129959199796761	ROBO1/EFNA1/BMP4/SMAD6/TWIST1/SNAI2/TIE1/SNAI1/GATA5/GATA4	10
GO:0060317	GO:0060317	cardiac epithelial to mesenchymal transition	10/1579	32/17866	0.000297063006236762	0.00203129757926122	0.00129959199796761	OLFM1/EFNA1/ENG/ACVR1/TGFBR3/TBX3/BMP2/TWIST1/SNAI2/SNAI1	10
GO:1900047	GO:1900047	negative regulation of hemostasis	13/1579	50/17866	0.000301830569566708	0.00206142317056591	0.0013188658738356	C1QTNF1/CEACAM1/GP1BA/PLAU/SH2B3/SERPINE2/CD34/PRKCD/ADTRP/APOE/VTN/SERPINB2/COMP	13
GO:0031334	GO:0031334	positive regulation of protein-containing complex assembly	37/1579	232/17866	0.000310070798472724	0.00211516559053968	0.00135324942239215	ISG15/ICAM1/PLEK/BID/GBP5/FMN1/WNT10B/TP53/PIEZO1/CXCL13/CSF3/BMF/BIK/HCK/TFRC/ARPC1B/MYD88/C15orf62/CDC42EP2/NCK1/MET/LGALS3/CDC42EP5/NPHS1/ESR1/MMP1/NRG1/PLCG2/MMP3/TRABD2A/PYCARD/CLEC7A/CCK/CCL26/LCP1/TNF/SKAP1	37
GO:0071560	GO:0071560	cellular response to transforming growth factor beta stimulus	39/1579	249/17866	0.000315682163341837	0.0021451912550429	0.00137245936667625	CLDN1/WNT10A/TP53/LTBP2/PML/CFLAR/ENG/FURIN/BAMBI/TGFB3/WNT5A/ACVR1/CDKN2B/PDCD5/LRRC32/TGFBR3/ID1/ACVRL1/HPGD/DAB2/VASN/GDF15/SMAD7/BMPR1A/ADAMTSL2/GDF5/STAR/WNT1/SMAD6/HTRA3/CAV1/ITGB6/CILP/BMP2/COL1A2/LRG1/MYOCD/NRROS/PENK	39
GO:0031295	GO:0031295	T cell costimulation	12/1579	44/17866	0.000316080218742771	0.0021451912550429	0.00137245936667625	PDCD1LG2/LYN/TNFRSF14/DPP4/LGALS1/MAP3K8/TNFSF14/TNFSF13B/CD274/CAV1/CARD11/LILRB2	12
GO:0010742	GO:0010742	macrophage derived foam cell differentiation	11/1579	38/17866	0.000316732065570765	0.0021451912550429	0.00137245936667625	NFKBIA/STAT1/CSF1/NFKB1/PLA2G2A/PRKCH/LPL/PLA2G3/SOAT2/AGTR1/CETP	11
GO:0071398	GO:0071398	cellular response to fatty acid	11/1579	38/17866	0.000316732065570765	0.0021451912550429	0.00137245936667625	CLDN1/ZC3H12A/DGAT2/CPT1A/ASS1/ID3/FFAR2/PTAFR/LPL/AKR1C1/KCNK4	11
GO:0090077	GO:0090077	foam cell differentiation	11/1579	38/17866	0.000316732065570765	0.0021451912550429	0.00137245936667625	NFKBIA/STAT1/CSF1/NFKB1/PLA2G2A/PRKCH/LPL/PLA2G3/SOAT2/AGTR1/CETP	11
GO:2000516	GO:2000516	positive regulation of CD4-positive, alpha-beta T cell activation	11/1579	38/17866	0.000316732065570765	0.0021451912550429	0.00137245936667625	LGALS9/HLX/ZBTB7B/NFKBIZ/PRKCZ/IL4R/CD83/MALT1/SOCS1/IL12RB1/RIPK2	11
GO:0006022	GO:0006022	aminoglycan metabolic process	24/1579	128/17866	0.000320604060700035	0.00216883697119644	0.00138758752111954	CHI3L1/CHI3L2/NFKB1/UST/IL15/B3GNT2/CHST1/B3GNT7/CHIT1/ST3GAL4/BGN/IL1B/HAS3/FOXC1/ANGPT1/ITIH5/ST3GAL1/DSE/CEMIP/HS3ST3B1/NDNF/CD44/PGLYRP2/CHST13	24
GO:0002637	GO:0002637	regulation of immunoglobulin production	16/1579	70/17866	0.000321068225242008	0.00216940048751895	0.00138794804993174	HLA-E/CD40/IL6/TNFSF13/IL4R/TFRC/TRAF2/STAT6/RBP4/BCL6/CGAS/CLCF1/TNFRSF4/PARP3/TREX1/TNF	16
GO:0001657	GO:0001657	ureteric bud development	19/1579	91/17866	0.000322489069966195	0.00217641912621735	0.0013924384637353	FMN1/WNT6/PAX8/FOXC1/BMP4/SMAD7/WNT1/SMAD6/WT1/GREM1/RARB/SDC4/BMP2/GDNF/TACSTD2/RET/BMPER/FOXC2/SIX1	19
GO:0031623	GO:0031623	receptor internalization	22/1579	113/17866	0.000324244349541648	0.00218309197989271	0.00139670764976134	CXCL8/DRD4/CEACAM1/TFRC/DKK1/SELE/GRK3/ANGPT1/CXCR2/PCSK9/LDLRAP1/ARRB1/ITGB2/ADM/PLCG2/HPCA/GREM1/CAV1/WNT3A/CACNG5/RSPO1/HTR2B	22
GO:0046916	GO:0046916	cellular transition metal ion homeostasis	22/1579	113/17866	0.000324244349541648	0.00218309197989271	0.00139670764976134	SLC39A14/MT2A/FTH1/LCN2/MT1E/MT1M/SLC11A2/HMOX1/SLC39A8/HEPHL1/SLC30A1/MT1F/TFRC/MT1G/CYB561A3/HIF1A/MT1X/MT1H/TFR2/MT1A/SLC30A2/MT1DP	22
GO:0008202	GO:0008202	steroid metabolic process	47/1579	318/17866	0.000324645933940936	0.00218321515906443	0.00139678645784319	APOL1/APOL2/AKR1B1/GAL/CYP27A1/NFKB1/DGAT2/CH25H/CYB5R2/CYP1B1/NR1D1/CYP7B1/POR/SCARF1/APOC1/HSD17B6/PCSK9/NR0B1/SULT1A4/LDLRAP1/ESR1/ADM/LGMN/HSD11B1/FGFR4/PRLR/SPP1/STAR/HSD17B7/CYP24A1/AKR1C1/BMP2/RDH16/SNAI2/AKR1B15/SOAT2/AGTR1/CYP27B1/SNAI1/TNF/APOE/SERPINA6/CETP/CYP1A1/CYP1A2/CYP26B1/CYP17A1	47
GO:0001701	GO:0001701	in utero embryonic development	52/1579	362/17866	0.000326678279200303	0.0021939551409618	0.00140365772804734	ELF3/LY6E/CEBPB/TP53/SPINT1/VASH2/JUNB/MGAT1/SLC30A1/APBA3/FURIN/CASP8/TGFB3/ACVR1/SLC34A2/FOXC1/EPAS1/ANGPT1/HIF1A/MYH9/SH3PXD2A/ACVRL1/SOX18/ADCY9/RDH10/TBX3/ASCL2/ADM/EDNRA/BMPR1A/SOCS3/PHLDA2/KRT19/PTPRR/IGF2/FZD5/ACVR1C/PRDM1/SALL4/GATA6/RSPO3/BMP2/TWIST1/WNT3A/PTH1R/TIE1/MYO18B/SNAI1/HORMAD1/ZP3/WNT7B/PCDH12	52
GO:0022404	GO:0022404	molting cycle process	18/1579	84/17866	0.000328140317468518	0.0021939551409618	0.00140365772804734	TP63/GAL/WNT10B/WNT10A/LDB2/WNT5A/EGFR/FST/INHBA/NGFR/SOX18/HPSE/APCDD1/KRT17/SNAI1/FOXE1/TNF/FGF10	18
GO:0022405	GO:0022405	hair cycle process	18/1579	84/17866	0.000328140317468518	0.0021939551409618	0.00140365772804734	TP63/GAL/WNT10B/WNT10A/LDB2/WNT5A/EGFR/FST/INHBA/NGFR/SOX18/HPSE/APCDD1/KRT17/SNAI1/FOXE1/TNF/FGF10	18
GO:0032092	GO:0032092	positive regulation of protein binding	18/1579	84/17866	0.000328140317468518	0.0021939551409618	0.00140365772804734	B2M/DTX3L/MMP9/CTHRC1/TRIM21/CSF3/BAMBI/WNT5A/TICAM1/DACT1/BMP4/BDNF/RIPK2/CAV1/BMP2/WNT3A/APOE/VTN	18
GO:1903556	GO:1903556	negative regulation of tumor necrosis factor superfamily cytokine production	17/1579	77/17866	0.000328168851843302	0.0021939551409618	0.00140365772804734	TNFAIP3/NOD2/IRAK3/ZC3H12A/LGALS9/ORM1/LTF/BCL3/SIRPA/CX3CL1/CD274/CD34/GPNMB/VSIR/TWIST1/ACP5/GPR18	17
GO:0035107	GO:0035107	appendage morphogenesis	25/1579	136/17866	0.00033347746512861	0.00222162297236557	0.00142135916808279	TP63/FMN1/RUNX2/WNT5A/RARG/ECE1/SEMA3C/BMP4/ROR2/PRRX1/RDH10/TBX3/BMPR1A/TBX2/PITX1/GDF5/SALL4/GREM1/RARB/COL2A1/TWIST1/ALDH1A2/CYP26B1/HOXA10/FGF10	25
GO:0035108	GO:0035108	limb morphogenesis	25/1579	136/17866	0.00033347746512861	0.00222162297236557	0.00142135916808279	TP63/FMN1/RUNX2/WNT5A/RARG/ECE1/SEMA3C/BMP4/ROR2/PRRX1/RDH10/TBX3/BMPR1A/TBX2/PITX1/GDF5/SALL4/GREM1/RARB/COL2A1/TWIST1/ALDH1A2/CYP26B1/HOXA10/FGF10	25
GO:0090090	GO:0090090	negative regulation of canonical Wnt signaling pathway	25/1579	136/17866	0.00033347746512861	0.00222162297236557	0.00142135916808279	NOTUM/CYLD/CTHRC1/DRAXIN/IGFBP4/DKK1/WNT5A/SFRP5/MLLT3/BICC1/KREMEN1/FOXO3/TPBG/TPBGL/DACT1/ROR2/DAB2/NKD2/PTPRU/IGFBP6/GREM1/CAV1/BMP2/SNAI2/APOE	25
GO:0007229	GO:0007229	integrin-mediated signaling pathway	21/1579	106/17866	0.000343002891814036	0.00228241176608966	0.00146025087488956	ISG15/PLEK/CEACAM1/ITGA5/TIMP1/FN1/HCK/ITGA1/PLPP3/ITGA9/ITGA2/MYH9/THY1/FGR/ITGB2/ITGA8/LAMA3/ITGAM/ITGB6/TEC/FERMT3	21
GO:0002825	GO:0002825	regulation of T-helper 1 type immune response	9/1579	27/17866	0.000346444945022253	0.00229459349633344	0.00146804455283604	HLX/PLA2G4A/IL4R/JAK3/IL1R1/IL1B/IL18R1/IL12RB1/RIPK2	9
GO:0033561	GO:0033561	regulation of water loss via skin	9/1579	27/17866	0.000346444945022253	0.00229459349633344	0.00146804455283604	TP63/CLDN1/UGCG/CLDN4/KRT16/MET/LSR/ABCA12/CYP26B1	9
GO:0034123	GO:0034123	positive regulation of toll-like receptor signaling pathway	9/1579	27/17866	0.000346444945022253	0.00229459349633344	0.00146804455283604	IFI35/RSAD2/TLR2/TLR5/TLR3/LTF/TICAM2/WDFY1/CAV1	9
GO:0036037	GO:0036037	CD8-positive, alpha-beta T cell activation	9/1579	27/17866	0.000346444945022253	0.00229459349633344	0.00146804455283604	HLA-A/HLA-E/IRF1/ZBTB7B/SOCS1/RUNX3/CD274/VSIR/GPR18	9
GO:0010717	GO:0010717	regulation of epithelial to mesenchymal transition	20/1579	99/17866	0.000359715008823757	0.0023797174102905	0.00152250548389003	IL6/OLFM1/LOXL2/EFNA1/ENG/BAMBI/IL1B/TGFB3/ACVR1/FOXC1/PDPN/BMP4/DAB2/VASN/SMAD7/GREM1/BMP2/TWIST1/SNAI1/HPN	20
GO:0007569	GO:0007569	cell aging	24/1579	129/17866	0.000361494261280349	0.00238871381931887	0.0015282612438058	B2M/ICAM1/TP63/NAMPT/TP53/CDKN2A/PML/CALR/CDKN2B/PLA2R1/ID2/BCL6/HMGA1/CGAS/PRKCD/CHEK2/TBX3/BMPR1A/TBX2/WNT1/HMGA2/HLA-G/PNPT1/TWIST1	24
GO:0010934	GO:0010934	macrophage cytokine production	7/1579	17/17866	0.000364898599724181	0.00239730383394341	0.00153375699902278	IRAK3/TGFB3/WNT5A/PLCG2/CD74/HLA-G/LAPTM5	7
GO:0010935	GO:0010935	regulation of macrophage cytokine production	7/1579	17/17866	0.000364898599724181	0.00239730383394341	0.00153375699902278	IRAK3/TGFB3/WNT5A/PLCG2/CD74/HLA-G/LAPTM5	7
GO:0045091	GO:0045091	regulation of single stranded viral RNA replication via double stranded DNA intermediate	7/1579	17/17866	0.000364898599724181	0.00239730383394341	0.00153375699902278	CXCL8/APOBEC3G/APOBEC3C/APOBEC3F/APOBEC3D/APOBEC3B/HMGA2	7
GO:0045591	GO:0045591	positive regulation of regulatory T cell differentiation	7/1579	17/17866	0.000364898599724181	0.00239730383394341	0.00153375699902278	IL4I1/LGALS9/SOCS1/BCL6/HLA-G/VSIR/LILRB2	7
GO:0071371	GO:0071371	cellular response to gonadotropin stimulus	7/1579	17/17866	0.000364898599724181	0.00239730383394341	0.00153375699902278	GCLM/PAX8/POR/INHBA/STAR/WT1/GATA6	7
GO:0030888	GO:0030888	regulation of B cell proliferation	15/1579	64/17866	0.00036661412606773	0.00240505912631795	0.00153871871217341	CD40/LYN/TFRC/AHR/TNFSF13B/TICAM1/BCL6/CD38/CLCF1/TNFRSF4/CD74/IL7/CARD11/WNT3A/IKZF3	15
GO:0097193	GO:0097193	intrinsic apoptotic signaling pathway	43/1579	285/17866	0.000366923521904898	0.00240505912631795	0.00153871871217341	IFI6/IKBKE/SOD2/BID/TP63/VNN1/BDKRB2/MMP9/TNFRSF1B/CEBPB/MDM2/IFI16/CYLD/TP53/PML/HMOX1/NKX3-1/CASP4/PTPN2/BCL3/CYP1B1/PLAUR/TRAF2/PTGS2/HIF1A/CXCL12/PLEKHF1/NCK1/JAK2/PRKCD/CHEK2/BCL2A1/PDK1/CD74/PYCARD/MUC1/CAV1/SNAI2/CD44/SNAI1/TNF/ATP2A3/POU4F2	43
GO:0033559	GO:0033559	unsaturated fatty acid metabolic process	22/1579	114/17866	0.000368845731519879	0.00241487963992785	0.00154500172113953	PLA2G4C/MGLL/AKR1B1/ALOX5/PLA2G4A/FADS3/PTGES/CYP1B1/IL1B/PTGS2/ELOVL7/HPGD/CYP2J2/ELOVL6/PTGDS/CYP2S1/CD74/AKR1C1/ELOVL3/PLA2G3/CYP1A1/CYP1A2	22
GO:0014009	GO:0014009	glial cell proliferation	13/1579	51/17866	0.000372707555058407	0.00243567279205927	0.00155830485033065	IL34/CSF1/LYN/IL6/IL1B/CX3CL1/EGFR/ASCL2/PRKCH/AREG/TNF/LGI4/PENK	13
GO:0072163	GO:0072163	mesonephric epithelium development	19/1579	92/17866	0.000373304485159365	0.00243567279205927	0.00155830485033065	FMN1/WNT6/PAX8/FOXC1/BMP4/SMAD7/WNT1/SMAD6/WT1/GREM1/RARB/SDC4/BMP2/GDNF/TACSTD2/RET/BMPER/FOXC2/SIX1	19
GO:0072164	GO:0072164	mesonephric tubule development	19/1579	92/17866	0.000373304485159365	0.00243567279205927	0.00155830485033065	FMN1/WNT6/PAX8/FOXC1/BMP4/SMAD7/WNT1/SMAD6/WT1/GREM1/RARB/SDC4/BMP2/GDNF/TACSTD2/RET/BMPER/FOXC2/SIX1	19
GO:0062013	GO:0062013	positive regulation of small molecule metabolic process	25/1579	137/17866	0.000374326168150809	0.00243954445513387	0.0015607818790053	DGAT2/CPT1A/PTPN2/NR1D1/IL1B/NNMT/POR/PTGS2/SLC25A12/HIF1A/LDLRAP1/RDH10/ADM/NOS2/PTAFR/IGF2/STAR/CD74/PLA2G3/TWIST1/MLXIPL/PTH1R/TNF/P2RY6/GUCA1A	25
GO:0032727	GO:0032727	positive regulation of interferon-alpha production	8/1579	22/17866	0.000377714717737649	0.00245320756241009	0.00156952331849936	IFIH1/STAT1/TLR3/IRF7/DDX58/RIPK2/TLR7/IRF5	8
GO:0072574	GO:0072574	hepatocyte proliferation	8/1579	22/17866	0.000377714717737649	0.00245320756241009	0.00156952331849936	TNFAIP3/CEBPB/CEACAM1/IL6/RPS6KA1/CFLAR/WNT3A/HPN	8
GO:0072575	GO:0072575	epithelial cell proliferation involved in liver morphogenesis	8/1579	22/17866	0.000377714717737649	0.00245320756241009	0.00156952331849936	TNFAIP3/CEBPB/CEACAM1/IL6/RPS6KA1/CFLAR/WNT3A/HPN	8
GO:0060284	GO:0060284	regulation of cell development	67/1579	500/17866	0.000380971153490584	0.00247153951057217	0.00158125180839755	B2M/IL34/TGM2/TNFRSF1B/TLR2/F11R/S1PR2/TP53/LYN/ROBO1/SPINT1/FBLN1/IL6/LTF/GRN/GBP1/FN1/TIAM2/CALR/DRAXIN/VEGFC/NR1D1/HDAC9/IL1B/WNT5A/CX3CL1/BNC1/SERPINE2/L1CAM/SEMA3C/HIF1A/CXCL12/EGFR/NEURL1/ID1/MELTF/ID2/THY1/BMP4/GPR68/PLXNC1/ASCL2/DAAM2/SMAD7/SLAMF8/BMPR1A/BDNF/CLCF1/SPP1/PRKCH/RFLNA/STAR/LPAR3/FEZF2/CLEC7A/BMP2/ITPKA/PITX3/TACSTD2/WNT3A/RET/NGF/HES7/TNF/FOXG1/POU4F2/NR2E1	67
GO:0070302	GO:0070302	regulation of stress-activated protein kinase signaling cascade	32/1579	193/17866	0.000382331476206127	0.00247552791468345	0.00158380352613729	NOD2/ZC3H12A/SH3RF2/TLR3/CRACR2A/CYLD/LYN/SPHK1/TRAF1/MAP3K11/FAS/MYD88/SIRPA/TRAF2/IL1B/WNT5A/EIF2AK2/EGFR/RASGRP1/DACT1/BMP4/MECOM/RIPK2/IGFBP6/PYCARD/CLEC7A/BMP2/LTBR/TNF/WNT7B/MMP8/CARD9	32
GO:1903510	GO:1903510	mucopolysaccharide metabolic process	18/1579	85/17866	0.000382455155358399	0.00247552791468345	0.00158380352613729	NFKB1/UST/IL15/B3GNT2/CHST1/B3GNT7/ST3GAL4/BGN/IL1B/HAS3/ANGPT1/ITIH5/ST3GAL1/DSE/CEMIP/NDNF/CD44/CHST13	18
GO:0050871	GO:0050871	positive regulation of B cell activation	17/1579	78/17866	0.000385603308879606	0.00249307201745543	0.00159502796504116	NOD2/CD40/IL6/TNFSF13/TFRC/STAT6/TNFSF13B/MMP14/TICAM1/BCL6/CD38/CLCF1/TNFRSF4/CD74/IL7/CARD11/WNT3A	17
GO:0050852	GO:0050852	T cell receptor signaling pathway	23/1579	122/17866	0.000390092346261926	0.00251923583254867	0.0016117671592777	BTN3A2/BTN3A3/HLA-A/BTN3A1/ICOSLG/ZC3H12A/CEACAM1/NFKBIZ/PTPN2/GBP1/PIK3CD/MALT1/RBCK1/THY1/LGALS3/THEMIS2/PLCG2/RIPK2/LAPTM5/TEC/CARD11/ITK/SKAP1	23
GO:0032770	GO:0032770	positive regulation of monooxygenase activity	10/1579	33/17866	0.000392753833903634	0.00253068533700803	0.00161909237077206	VDR/IL1B/POR/HIF1A/GCH1/GDNF/CYP27B1/TNF/APOE/HTR2B	10
GO:0036336	GO:0036336	dendritic cell migration	10/1579	33/17866	0.000392753833903634	0.00253068533700803	0.00161909237077206	CCL5/LGALS9/ALOX5/CALR/CXCR2/TRPM2/SLAMF8/ASB2/TNFSF18/DOCK8	10
GO:0051099	GO:0051099	positive regulation of binding	29/1579	169/17866	0.000393301057233854	0.00253134782147348	0.0016195162178336	B2M/DTX3L/PARP9/MMP9/CTHRC1/TRIM21/CSF3/BAMBI/PLAUR/WNT5A/TICAM1/FOXC1/ITGA2/DACT1/MET/BMP4/JAK2/BDNF/RIPK2/CAV1/BMP2/MYOCD/TWIST1/WNT3A/NGF/APOE/VTN/MMP8/POU4F2	29
GO:0051604	GO:0051604	protein maturation	43/1579	286/17866	0.000395793419826186	0.00254451390443562	0.00162793966904866	CTSS/C1R/CASP1/HP/MDM2/IFI16/CASP4/SRGN/CPD/C1RL/CARD16/FAM111A/PLAU/CALR/FURIN/CPXM1/CASP8/BACE2/CTSH/ECE1/MMP14/SERPINE2/MYH9/PCSK9/MELTF/GAS1/PGK1/NKD2/CPM/LGMN/TMPRSS2/TFR2/RIPK2/PYCARD/HPR/VSIR/TSPAN15/CCBE1/CPZ/CTSE/IL1R2/HPN/COMP	43
GO:0043547	GO:0043547	positive regulation of GTPase activity	39/1579	252/17866	0.000403544319947012	0.00259141876710054	0.00165794865680479	CCL5/ICAM1/TGM2/SH3BP1/CD40/F11R/ARAP1/CCL8/ARAP3/ARHGEF16/CXCL13/ARHGAP42/ARHGAP24/CCL2/TIAM2/SIPA1/TAX1BP3/RAPGEF3/CCL20/WNT5A/ADPRH/CX3CL1/CCL7/RASGRP1/THY1/TBC1D8B/CCL4/ADAP2/ARHGAP29/ARHGEF19/FZD10/ARHGAP27/ARHGEF5/RGS1/CCL26/DOCK8/RGS10/CCL3/ARHGAP45	39
GO:0030501	GO:0030501	positive regulation of bone mineralization	11/1579	39/17866	0.000406285911230275	0.00260608620536897	0.00166733265135042	ISG15/ALOX5/WNT10B/LTF/TGFB3/ACVR1/BMP4/BMPR1A/ADRB2/BMP2/TMEM119	11
GO:0002931	GO:0002931	response to ischemia	14/1579	58/17866	0.00041306497873189	0.0026436158638841	0.00169134353207546	SQSTM1/BID/CSF1/TP53/P2RX4/CX3CL1/HK2/NQO1/PANX1/P2RX2/CAV1/GJB2/NDNF/CSF1R	14
GO:0032768	GO:0032768	regulation of monooxygenase activity	14/1579	58/17866	0.00041306497873189	0.0026436158638841	0.00169134353207546	NFKB1/VDR/IL1B/POR/HIF1A/GCH1/EGFR/IL1A/CAV1/GDNF/CYP27B1/TNF/APOE/HTR2B	14
GO:0006720	GO:0006720	isoprenoid metabolic process	22/1579	115/17866	0.000418723140123039	0.00267682043337916	0.00171258728939212	AKR1B1/ABCA4/DGAT2/RARRES2/CYP1B1/ALDH1A3/SCPEP1/EGFR/RBP4/RDH10/BCO1/PLB1/CYP2S1/STAR/AKR1C1/RDH16/AKR1B15/AKR1B10/ALDH1A2/CYP1A1/CYP1A2/CYP26B1	22
GO:0007043	GO:0007043	cell-cell junction assembly	26/1579	146/17866	0.000428262805325356	0.00273167406397898	0.00174768177289607	GJD3/RAB13/CLDN1/F11R/PECAM1/CLDN10/JUP/CNTNAP1/IL1B/CLDN16/CLDN4/CLDN23/SMAD7/LSR/PRKCH/FZD5/GJA5/APLNR/CAV1/GJB2/CLDN2/PKP3/SNAI2/SNAI1/TNF/PKP1	26
GO:0045834	GO:0045834	positive regulation of lipid metabolic process	26/1579	146/17866	0.000428262805325356	0.00273167406397898	0.00174768177289607	NOD2/LYN/DGAT2/CPT1A/NR1D1/IL1B/TNFAIP8L3/POR/PTGS2/APOC1/LDLRAP1/PRKCD/FGR/RDH10/ADM/STAR/CD74/PLA2G3/FABP3/TWIST1/MLXIPL/AGTR1/TNF/APOE/ADGRF5/HTR2B	26
GO:0046890	GO:0046890	regulation of lipid biosynthetic process	29/1579	170/17866	0.000434978708632764	0.00277140796909645	0.00177310289566305	C3/CEACAM1/SPHK1/NFKB1/DGAT2/NR1D1/IL1B/POR/PTGS2/APOC1/NR0B1/PRKCD/RDH10/ADM/FGFR4/STAR/CD74/TREX1/BMP2/PLA2G3/FABP3/SNAI2/MLXIPL/CYP27B1/SNAI1/TNF/APOE/ADGRF5/HTR2B	29
GO:0019915	GO:0019915	lipid storage	18/1579	86/17866	0.00044438830524971	0.00282503994051601	0.00180741578098507	C3/IKBKE/PLA2G4C/NFKBIA/ZC3H12A/NFKB1/DGAT2/IL6/CPT1A/PTPN2/ENPP1/IL1B/FFAR2/LPL/ACVR1C/CAV1/TNF/APOE	18
GO:2000117	GO:2000117	negative regulation of cysteine-type endopeptidase activity	18/1579	86/17866	0.00044438830524971	0.00282503994051601	0.00180741578098507	IFI6/BIRC3/MMP9/MDM2/IFI16/LAMP3/CARD16/LTF/RPS6KA1/BIRC2/ADORA2A/PLAUR/TNFSF14/POR/PTGS2/SERPINB9/CD44/TNF	18
GO:0006801	GO:0006801	superoxide metabolic process	16/1579	72/17866	0.000450231133257888	0.00285899279268331	0.00182913827769619	SOD2/SOD3/GCH1/EGFR/NQO1/SH3PXD2A/PRKCD/ITGB2/NOS2/ITGAM/HVCN1/CLEC7A/NRROS/NCF2/DUOX1/ACP5	16
GO:0045055	GO:0045055	regulated exocytosis	36/1579	228/17866	0.000450733926092041	0.00285899826616956	0.00182914177954595	HLA-F/PLEK/LGALS9/CEACAM1/LYN/HMOX1/STX3/STXBP2/SYNGR2/MILR1/IL4R/PIK3CD/HCK/ADORA2A/RAB27A/ABCC4/ZP4/SYNGR3/MYH9/RASGRP1/RAPGEF4/FGR/ITGB2/SYT12/PTGDS/PTAFR/RAC2/ITGAM/CACNA1G/ABCA12/PLA2G3/STX11/GRIN3A/ZP3/CCL3/PTGDR	36
GO:0034765	GO:0034765	regulation of ion transmembrane transport	65/1579	485/17866	0.000460449327079584	0.00291737415689134	0.00186648974925299	CTSS/DRD4/CXCL10/CXCL11/SLC43A2/LRRC55/LCN2/GAL/MMP9/SCN1B/CRACR2A/LYN/CXCL9/SCN5A/CCL2/SLC30A1/GSTO1/CLIC6/FXYD5/IFNGR2/TCIRG1/CX3CL1/WNK4/CLIC4/STOM/KCNE5/ANO9/KCNN2/PCSK9/KCNIP4/THY1/CACNA1S/TCAF2/CLIC5/PLCG2/KCNA1/BDKRB1/JPH2/PTAFR/HPCA/ADRB2/CEMIP/GJA5/KCNJ12/APLNR/HVCN1/KCNG2/CACNA1G/CAV1/RGS2/PDZK1/KCNJ4/TWIST1/RNF207/CATSPER1/KCNK5/KCNK12/ABCB1/CACNG5/KCNE3/KCNK6/CALCR/P2RY6/KCNK15/KCNK4	65
GO:0006586	GO:0006586	indolalkylamine metabolic process	6/1579	13/17866	0.000469373051914468	0.0029535168454992	0.00188961326861292	IL4I1/TDO2/IDO1/KYNU/HAAO/KMO	6
GO:0007494	GO:0007494	midgut development	6/1579	13/17866	0.000469373051914468	0.0029535168454992	0.00188961326861292	ASS1/WNT5A/FOXL1/EGFR/RET/ALDH1A2	6
GO:0032352	GO:0032352	positive regulation of hormone metabolic process	6/1579	13/17866	0.000469373051914468	0.0029535168454992	0.00188961326861292	PAX8/POR/HIF1A/RDH10/ADM/HPN	6
GO:0036302	GO:0036302	atrioventricular canal development	6/1579	13/17866	0.000469373051914468	0.0029535168454992	0.00188961326861292	ENG/TBX3/TBX2/GATA6/BMP2/GATA4	6
GO:0070234	GO:0070234	positive regulation of T cell apoptotic process	6/1579	13/17866	0.000469373051914468	0.0029535168454992	0.00188961326861292	CCL5/IDO1/LGALS9/TP53/WNT5A/CD274	6
GO:0031342	GO:0031342	negative regulation of cell killing	9/1579	28/17866	0.000470820452196853	0.0029535168454992	0.00188961326861292	HLA-F/HLA-B/HLA-A/HLA-E/LGALS9/CEACAM1/IL7R/SERPINB9/HLA-G	9
GO:0032607	GO:0032607	interferon-alpha production	9/1579	28/17866	0.000470820452196853	0.0029535168454992	0.00188961326861292	NMI/IFIH1/STAT1/TLR3/IRF7/DDX58/RIPK2/TLR7/IRF5	9
GO:0032647	GO:0032647	regulation of interferon-alpha production	9/1579	28/17866	0.000470820452196853	0.0029535168454992	0.00188961326861292	NMI/IFIH1/STAT1/TLR3/IRF7/DDX58/RIPK2/TLR7/IRF5	9
GO:0090200	GO:0090200	positive regulation of release of cytochrome c from mitochondria	9/1579	28/17866	0.000470820452196853	0.0029535168454992	0.00188961326861292	BID/MMP9/TP53/TNFSF10/BMF/BIK/PLAUR/PDCD5/PYCARD	9
GO:0051259	GO:0051259	protein complex oligomerization	37/1579	237/17866	0.000472917728287442	0.00296340965932373	0.0018959425341105	B2M/SOD2/TDO2/ISG15/TRPA1/GBP5/TP63/CLDN1/ZC3H12A/SAMHD1/TP53/GSDMD/TIFA/PRMT8/RNF213/ALDH1A3/MLKL/SLC1A5/NLRP1/TRPM2/HPRT1/RNF135/KCNA1/CD74/HLA-G/PYCARD/PNPT1/TRPM6/KCNJ12/KCNG2/COL1A2/CARD11/UPB1/KCTD14/ALDH1A2/CARD9/AQP2	37
GO:0001889	GO:0001889	liver development	26/1579	147/17866	0.000477413540027518	0.002988293982414	0.00191186312964172	TNFAIP3/CLDN1/IGF2R/CEBPB/HLX/CEACAM1/HMOX1/IL6/CPT1A/RPS6KA1/CFLAR/ASS1/ITGA2/TGFBR3/EGFR/PCSK9/MET/ARID5B/LSR/WNT1/GATA6/PNPT1/WNT3A/ALDH1A2/CYP1A1/HPN	26
GO:0001974	GO:0001974	blood vessel remodeling	12/1579	46/17866	0.000494113693396189	0.00308604341840427	0.00197440166959558	TGM2/CEACAM1/MDM2/BGN/TMBIM1/FOXC1/EPAS1/SEMA3C/ACVRL1/RSPO3/FOXC2/FGF10	12
GO:0031294	GO:0031294	lymphocyte costimulation	12/1579	46/17866	0.000494113693396189	0.00308604341840427	0.00197440166959558	PDCD1LG2/LYN/TNFRSF14/DPP4/LGALS1/MAP3K8/TNFSF14/TNFSF13B/CD274/CAV1/CARD11/LILRB2	12
GO:0035137	GO:0035137	hindlimb morphogenesis	10/1579	34/17866	0.000512752374761273	0.00319290138209956	0.0020427677012176	TP63/FMN1/RARG/BMP4/TBX3/BMPR1A/PITX1/GDF5/RARB/TWIST1	10
GO:0039528	GO:0039528	cytoplasmic pattern recognition receptor signaling pathway in response to virus	10/1579	34/17866	0.000512752374761273	0.00319290138209956	0.0020427677012176	DDX60/BIRC3/OAS3/IFIH1/DHX58/OASL/IRF7/DDX58/BIRC2/RNF135	10
GO:0061041	GO:0061041	regulation of wound healing	24/1579	132/17866	0.000512904628620277	0.00319290138209956	0.0020427677012176	C1QTNF1/TNFAIP3/CLDN1/ALOX5/CEACAM1/GP1BA/PLAU/ST3GAL4/PLPP3/SH2B3/CLDN4/SERPINE2/CD34/PRKCD/HPSE/ADTRP/CAV1/CLEC7A/FOXC2/TNF/APOE/VTN/DUOX1/SERPINB2	24
GO:0045429	GO:0045429	positive regulation of nitric oxide biosynthetic process	11/1579	40/17866	0.000516127401349952	0.00320246370162236	0.00204888552169881	ICAM1/PTX3/P2RX4/ASS1/IL1B/PTGS2/TICAM1/JAK2/CLEC7A/TNF/MMP8	11
GO:0051281	GO:0051281	positive regulation of release of sequestered calcium ion into cytosol	11/1579	40/17866	0.000516127401349952	0.00320246370162236	0.00204888552169881	CXCL10/CXCL11/CXCL9/GSTO1/CX3CL1/THY1/BDKRB1/JPH2/CEMIP/APLNR/P2RY6	11
GO:1904994	GO:1904994	regulation of leukocyte adhesion to vascular endothelial cell	11/1579	40/17866	0.000516127401349952	0.00320246370162236	0.00204888552169881	ICAM1/ALOX5/IL6/ST3GAL4/SELE/CXCL12/ITGB2/PTAFR/CHST4/TNF/CCL28	11
GO:0030193	GO:0030193	regulation of blood coagulation	15/1579	66/17866	0.000521446777729196	0.00322143258779339	0.00206102151444055	C1QTNF1/CEACAM1/GP1BA/PLAU/ST3GAL4/SH2B3/SERPINE2/CD34/PRKCD/HPSE/ADTRP/CAV1/APOE/VTN/SERPINB2	15
GO:0032890	GO:0032890	regulation of organic acid transport	15/1579	66/17866	0.000521446777729196	0.00322143258779339	0.00206102151444055	SLC43A2/PLA2G4A/PTGES/P2RX4/ACSL5/ADORA2A/IL1B/TNFRSF11A/PLA2R1/ACSL1/RGS2/PLA2G3/FABP3/KMO/CCK	15
GO:0045669	GO:0045669	positive regulation of osteoblast differentiation	15/1579	66/17866	0.000521446777729196	0.00322143258779339	0.00206102151444055	TP63/IFITM1/WNT10B/CEBPB/CTHRC1/IL6/LTF/RUNX2/ACVR1/DDR2/BMP4/BMPR1A/BMP2/WNT7B/TMEM119	15
GO:0046635	GO:0046635	positive regulation of alpha-beta T cell activation	15/1579	66/17866	0.000521446777729196	0.00322143258779339	0.00206102151444055	EBI3/HLA-A/HLA-E/LGALS9/HLX/ZBTB7B/NFKBIZ/PRKCZ/IL4R/CD83/MALT1/SOCS1/RUNX3/IL12RB1/RIPK2	15
GO:0001570	GO:0001570	vasculogenesis	17/1579	80/17866	0.000526907126150076	0.00325163920969754	0.00208034723240185	CEACAM1/RRAS/JUNB/ENG/EGFL7/TGFBR3/KDR/SOX18/CD34/ADM/WT1/APLNR/CAV1/MYOCD/TIE1/MYO18B/WNT7B	17
GO:0072089	GO:0072089	stem cell proliferation	16/1579	73/17866	0.000530042129249397	0.00326744585303524	0.00209046007229598	WNT10B/FBLN1/VEGFC/ETV6/WNT5A/EIF2AK2/RNF43/SOX18/CD34/TBX3/MECOM/WNT1/HMGA2/ABCB1/WNT7B/NR2E1	16
GO:0016338	GO:0016338	calcium-independent cell-cell adhesion via plasma membrane cell-adhesion molecules	8/1579	23/17866	0.000534577475062426	0.00327854254262958	0.00209755955843133	CLDN1/CLDN10/CLDN16/CX3CL1/CLDN4/CLDN23/BMP2/CLDN2	8
GO:0036303	GO:0036303	lymph vessel morphogenesis	8/1579	23/17866	0.000534577475062426	0.00327854254262958	0.00209755955843133	VEGFC/FOXC1/PDPN/ACVRL1/SOX18/TIE1/FOXC2/CCBE1	8
GO:0072576	GO:0072576	liver morphogenesis	8/1579	23/17866	0.000534577475062426	0.00327854254262958	0.00209755955843133	TNFAIP3/CEBPB/CEACAM1/IL6/RPS6KA1/CFLAR/WNT3A/HPN	8
GO:0090103	GO:0090103	cochlea morphogenesis	8/1579	23/17866	0.000534577475062426	0.00327854254262958	0.00209755955843133	CTHRC1/WNT5A/HOXA1/MYO3A/NEUROG1/MYO3B/SIX1/HPN	8
GO:0045926	GO:0045926	negative regulation of growth	38/1579	247/17866	0.000534720158374803	0.00327854254262958	0.00209755955843133	BST2/MT2A/MT1E/MT1M/TP53/CDKN2A/PML/MT1F/DRAXIN/MT1G/SIPA1/ENPP1/WNT5A/SERPINE2/SEMA3C/HIF1A/RBP4/INHBA/BMP4/ACVRL1/BCL6/MT1X/MT1H/GDF15/LGMN/TLL2/BDKRB1/SPP1/ADRB2/WT1/PNPT1/MT1A/GREM1/RGS2/RERG/WNT3A/CYP27B1/CDA	38
GO:0000041	GO:0000041	transition metal ion transport	20/1579	102/17866	0.000540212431090697	0.00330865592203506	0.00211682562131974	B2M/SLC39A14/FTH1/LCN2/SLC11A2/SLC39A8/SLC25A37/HEPHL1/LTF/SLC30A1/TFRC/TMEM165/FLVCR2/MELTF/TRPM2/NECTIN1/TFR2/SLC25A28/SLC39A2/SLC30A2	20
GO:0002544	GO:0002544	chronic inflammatory response	7/1579	18/17866	0.000551745105619206	0.00334334055490106	0.00213901629972418	TNFAIP3/CCL5/VNN1/VCAM1/PTGES/CXCL13/TNF	7
GO:0003128	GO:0003128	heart field specification	7/1579	18/17866	0.000551745105619206	0.00334334055490106	0.00213901629972418	ROBO1/DKK1/WNT5A/BMP4/BMP2/WNT3A/GATA5	7
GO:0009125	GO:0009125	nucleoside monophosphate catabolic process	7/1579	18/17866	0.000551745105619206	0.00334334055490106	0.00213901629972418	TYMP/NT5E/DPYD/HPRT1/DPYS/AMPD3/UPB1	7
GO:0032305	GO:0032305	positive regulation of icosanoid secretion	7/1579	18/17866	0.000551745105619206	0.00334334055490106	0.00213901629972418	PLA2G4A/PTGES/P2RX4/IL1B/TNFRSF11A/PLA2R1/PLA2G3	7
GO:0039692	GO:0039692	single stranded viral RNA replication via double stranded DNA intermediate	7/1579	18/17866	0.000551745105619206	0.00334334055490106	0.00213901629972418	CXCL8/APOBEC3G/APOBEC3C/APOBEC3F/APOBEC3D/APOBEC3B/HMGA2	7
GO:0042693	GO:0042693	muscle cell fate commitment	7/1579	18/17866	0.000551745105619206	0.00334334055490106	0.00213901629972418	DKK1/ACVR1/TBX3/TBX2/WT1/WNT3A/FGF10	7
GO:0043031	GO:0043031	negative regulation of macrophage activation	7/1579	18/17866	0.000551745105619206	0.00334334055490106	0.00213901629972418	ZC3H12A/GRN/NR1D1/CX3CL1/LRFN5/IL31RA/ADGRF5	7
GO:0048535	GO:0048535	lymph node development	7/1579	18/17866	0.000551745105619206	0.00334334055490106	0.00213901629972418	IL15/IL7R/TNFRSF11A/PDPN/CD248/LTB/SPNS2	7
GO:0060391	GO:0060391	positive regulation of SMAD protein signal transduction	7/1579	18/17866	0.000551745105619206	0.00334334055490106	0.00213901629972418	TGFB3/BMP4/JAK2/DAB2/BMPR1A/RBPMS/BMP2	7
GO:0060602	GO:0060602	branch elongation of an epithelium	7/1579	18/17866	0.000551745105619206	0.00334334055490106	0.00213901629972418	WNT5A/BMP4/RDH10/ESR1/AREG/SIX1/FGF10	7
GO:0050728	GO:0050728	negative regulation of inflammatory response	29/1579	173/17866	0.000584306680190442	0.00353688719486159	0.00226284437252566	TNFAIP3/NOD2/RHBDF2/SAA1/PTGER4/TNFRSF1B/ALOX5/LYN/NFKB1/TNFAIP6/PTPN2/GRN/HCK/FURIN/ADORA2A/SIRPA/NT5E/NR1D1/CX3CL1/PRKCD/FGR/MEFV/SLAMF8/SOCS3/LRFN5/SMPDL3B/IL20RB/APOE/ACP5	29
GO:1903034	GO:1903034	regulation of response to wounding	28/1579	165/17866	0.000589864029516311	0.00356673621244682	0.00228194130091124	C1QTNF1/TNFAIP3/CLDN1/ALOX5/CEACAM1/GP1BA/GRN/PLAU/ST3GAL4/PLPP3/SH2B3/CLDN4/SCARF1/SERPINE2/KREMEN1/CD34/PRKCD/HPSE/SPP1/ADTRP/CAV1/CLEC7A/FOXC2/TNF/APOE/VTN/DUOX1/SERPINB2	28
GO:0046330	GO:0046330	positive regulation of JNK cascade	18/1579	88/17866	0.000594635069562248	0.0035917723820006	0.00229795904540325	NOD2/SH3RF2/TLR3/CRACR2A/TRAF1/MAP3K11/MYD88/TRAF2/IL1B/WNT5A/RASGRP1/RIPK2/PYCARD/LTBR/TNF/WNT7B/MMP8/CARD9	18
GO:0015850	GO:0015850	organic hydroxy compound transport	42/1579	283/17866	0.000602858563986133	0.00363758726744175	0.00232727068300624	C1QTNF1/LY6E/DRD4/NFKBIA/GAL/CEACAM1/ABCA13/ABCA4/SLC16A3/SELENOM/NFKB1/SLC18A2/AQP9/SLCO2B1/FURIN/ADORA2A/ABCC4/APOC1/CXCL12/PCSK9/RBP4/SLC5A3/TAC1/STRA6/LDLRAP1/ABCC3/SYT12/ABCB4/GRAMD1A/SPP1/STAR/AKR1C1/STARD5/CAV1/ABCA12/GDNF/SOAT2/AGTR1/APOE/CETP/SLC51A/AQP2	42
GO:0009308	GO:0009308	amine metabolic process	22/1579	118/17866	0.00060534816146219	0.00364874405046416	0.00233440861596447	IL4I1/LY6E/TDO2/DRD4/IDO1/AKR1B1/VCAM1/SAT1/SLC7A7/KYNU/PNKD/NNMT/NR4A2/EPAS1/GCH1/SULT1A4/HAAO/ITGB2/HPRT1/ITGAM/KMO/CYP1A1	22
GO:0046677	GO:0046677	response to antibiotic	12/1579	47/17866	0.000610834136229547	0.00367791885831237	0.00235307419564559	MDM2/PLA2G4A/TP53/CPT1A/JAK1/CASP8/JAK2/STAR/ALPL/GJB2/CIITA/CYP1A1	12
GO:0046889	GO:0046889	positive regulation of lipid biosynthetic process	17/1579	81/17866	0.000612871397972367	0.00367852000300379	0.00235345879849186	DGAT2/NR1D1/IL1B/POR/PTGS2/PRKCD/RDH10/ADM/STAR/CD74/PLA2G3/FABP3/MLXIPL/TNF/APOE/ADGRF5/HTR2B	17
GO:0051817	GO:0051817	modulation of process of other organism involved in symbiotic interaction	17/1579	81/17866	0.000612871397972367	0.00367852000300379	0.00235345879849186	TNIP1/CCL5/PTX3/ZC3H12A/IGF2R/CCL8/LTF/POU2F3/IFI27/STOM/SERPINB9/CCL4/HMGA2/APOE/CCL3/CARD9/HPN	17
GO:0060395	GO:0060395	SMAD protein signal transduction	17/1579	81/17866	0.000612871397972367	0.00367852000300379	0.00235345879849186	TGFB3/NCEH1/ATOH8/INHBA/BMP4/JAK2/ROR2/DAB2/GDF15/SMAD7/BMPR1A/RBPMS/GDF5/SMAD6/ITGB6/CILP/BMP2	17
GO:0043254	GO:0043254	regulation of protein-containing complex assembly	57/1579	417/17866	0.000619232699268806	0.0037115961161835	0.0023746203714938	IKBKE/ISG15/ICAM1/PLEK/BID/GBP5/RDX/FMN1/PTGER4/WNT10B/TP53/PIEZO1/SVIL/CXCL13/CSF3/PRKCZ/BMF/BIK/BIRC2/HCK/TFRC/ARPC1B/MYD88/C15orf62/TRAF2/DKK1/VILL/OPRD1/CDC42EP2/EIF2AK2/TICAM1/LMO4/ARHGAP40/NCK1/DACT1/MET/LGALS3/PRKCD/CDC42EP5/NPHS1/ESR1/MEFV/MMP1/NRG1/PLCG2/MMP3/TRABD2A/SMAD6/PYCARD/CLEC7A/CCK/CCL26/LCP1/TNF/APOE/TNFSF18/SKAP1	57
GO:0032872	GO:0032872	regulation of stress-activated MAPK cascade	31/1579	190/17866	0.000619685376841732	0.0037115961161835	0.0023746203714938	NOD2/ZC3H12A/SH3RF2/TLR3/CRACR2A/CYLD/SPHK1/TRAF1/MAP3K11/FAS/MYD88/SIRPA/TRAF2/IL1B/WNT5A/EIF2AK2/EGFR/RASGRP1/DACT1/BMP4/MECOM/RIPK2/IGFBP6/PYCARD/CLEC7A/BMP2/LTBR/TNF/WNT7B/MMP8/CARD9	31
GO:0051047	GO:0051047	positive regulation of secretion	45/1579	310/17866	0.000636660172030734	0.0038092608612259	0.00243710472752145	HLA-F/C1QTNF1/GAL/TLR2/PLA2G4A/NKX3-1/PTGES/P2RX4/RAB27B/IL4R/GLUL/ADORA2A/VEGFC/IL1B/TGFB3/TNFRSF11A/RAB27A/HIF1A/CXCL12/EGFR/PLA2R1/ACSL4/RBP4/INHBA/TAC1/JAK2/TRPM2/GPR68/FGR/CD38/IL1A/ITGB2/SPP1/TFR2/PTAFR/ITGAM/CACNA1G/SDC4/BMP2/PLA2G3/GDNF/KMO/CCK/ZP3/ILDR1	45
GO:0001659	GO:0001659	temperature homeostasis	29/1579	174/17866	0.000643233521170985	0.00384455208456446	0.00245968349289662	LCN2/WNT10B/CEBPB/ZBTB7B/IL15/PTGES/IL4R/NR1D1/IL1B/STAT6/ARRDC3/TNFRSF11A/PTGS2/IL18R1/EPAS1/ID1/ACSL1/JAK2/TRPM2/IL1A/G0S2/PRLR/ELOVL6/ADRB2/ELOVL3/CAV1/FOXC2/TNF/CMKLR1	29
GO:0006040	GO:0006040	amino sugar metabolic process	11/1579	41/17866	0.000649700305823991	0.0038750711434277	0.00247920910307265	CHI3L1/CHI3L2/CHST1/MGAT1/CHIT1/GFPT2/UAP1L1/NPL/ST3GAL1/ST6GAL1/CHST4	11
GO:0071634	GO:0071634	regulation of transforming growth factor beta production	11/1579	41/17866	0.000649700305823991	0.0038750711434277	0.00247920910307265	LGALS9/FN1/FURIN/CX3CL1/PTGS2/HIF1A/LRRC32/CD34/BMPR1A/GATA6/ITGB6	11
GO:0001938	GO:0001938	positive regulation of endothelial cell proliferation	21/1579	111/17866	0.000652971633203703	0.00389050881038524	0.00248908587772651	STAT5A/NRP2/HMOX1/VASH2/PIK3CD/EGFL7/VEGFC/WNT5A/ECM1/HIF1A/CXCL12/BMP4/KDR/ACVRL1/IGF2/APLNR/BMP2/LRG1/AGTR1/CCL26/HTR2B	21
GO:0061008	GO:0061008	hepaticobiliary system development	26/1579	150/17866	0.000655787765570111	0.00390320492443819	0.00249720865028183	TNFAIP3/CLDN1/IGF2R/CEBPB/HLX/CEACAM1/HMOX1/IL6/CPT1A/RPS6KA1/CFLAR/ASS1/ITGA2/TGFBR3/EGFR/PCSK9/MET/ARID5B/LSR/WNT1/GATA6/PNPT1/WNT3A/ALDH1A2/CYP1A1/HPN	26
GO:0048545	GO:0048545	response to steroid hormone	48/1579	337/17866	0.000657180140771542	0.0039074092712262	0.00249989852472374	ICAM1/TP63/CLDN1/TLR2/DAXX/MDM2/NKX3-1/IL6/IL1RN/CFLAR/ENG/CALR/ASS1/NR1D1/TGFB3/CYP7B1/PTGS2/CLDN4/FOXO3/EGFR/NR0B1/ESRRA/BMP4/JAK2/PAPPA/DAB2/CD38/ESR1/ADM/FAM107A/SSTR2/PTPRU/FOXP1/SPP1/PTAFR/STAR/HMGA2/ALPL/STC1/ADTRP/CAV1/AREG/GJB2/TNF/WNT7B/CALCR/POU4F2/NR2E1	48
GO:0031076	GO:0031076	embryonic camera-type eye development	10/1579	35/17866	0.000661590941784386	0.00392135484329226	0.00250882068071367	WNT5A/ALDH1A3/RARG/STRA6/RDH10/TBX2/FZD5/TWIST1/ALDH1A2/FGF10	10
GO:0032350	GO:0032350	regulation of hormone metabolic process	10/1579	35/17866	0.000661590941784386	0.00392135484329226	0.00250882068071367	GAL/NFKB1/PAX8/POR/HIF1A/RDH10/ADM/BMP2/CYP27B1/HPN	10
GO:0046640	GO:0046640	regulation of alpha-beta T cell proliferation	10/1579	35/17866	0.000661590941784386	0.00392135484329226	0.00250882068071367	EBI3/HLA-A/HLA-E/LGALS9/IRF1/ZBTB7B/TNFRSF14/CD274/RIPK2/VSIR	10
GO:0043331	GO:0043331	response to dsRNA	13/1579	54/17866	0.000675668509441971	0.00400063183968967	0.00255954084657851	NOD2/IRAK3/NFKBIA/IFIH1/TLR3/NFKB1/DDX58/IFIT1/TICAM1/CGAS/RIPK2/CAV1/CARD9	13
GO:0034764	GO:0034764	positive regulation of transmembrane transport	34/1579	216/17866	0.000676591485580842	0.00400193676206488	0.00256037571523296	CTSS/C3/DRD4/CXCL10/CXCL11/LRRC55/LCN2/GAL/CRACR2A/CXCL9/CCL2/ACSL5/GSTO1/IFNGR2/CX3CL1/WNK4/KCNE5/THY1/ACSL1/PLCG2/KCNA1/BDKRB1/JPH2/PTAFR/ADRB2/CEMIP/APLNR/PDZK1/RNF207/ABCB1/KCNE3/CALCR/P2RY6/POU4F2	34
GO:0007188	GO:0007188	adenylate cyclase-modulating G protein-coupled receptor signaling pathway	36/1579	233/17866	0.000681358704310637	0.00402475674489211	0.00257497557858081	DRD4/CXCL10/CXCL11/ADGRE5/PTGER4/S1PR2/GPR176/CXCL9/ADGRL4/PTGFR/ADORA2A/GNA15/MCHR1/ARRDC3/OPRD1/ADM2/GRM4/ADCY9/ADM/EDNRA/ADGRL2/SSTR2/PTGIR/ADRB2/VIPR2/LPAR3/OXER1/PTGER2/RGS2/PTH1R/RGS1/MTNR1A/GLP2R/PTGER1/CALCR/UCN2	36
GO:0002761	GO:0002761	regulation of myeloid leukocyte differentiation	22/1579	119/17866	0.000681862756113218	0.00402475674489211	0.00257497557858081	IL34/CEBPB/TLR3/CEACAM1/CSF1/LYN/IRF7/PTPN2/LTF/CASP8/MAFB/ID2/ESRRA/INHBA/ROR2/GPR68/FOXP1/CD74/PLA2G3/TNF/CCL3/POU4F2	22
GO:0030199	GO:0030199	collagen fibril organization	14/1579	61/17866	0.000713542458870771	0.00420303810313124	0.00268903716607044	PXDN/LOXL2/LOXL1/CYP1B1/FOXC1/DDR2/TLL2/GREM1/COL2A1/COL1A2/ADAMTS14/COL13A1/FOXC2/COMP	14
GO:0046173	GO:0046173	polyol biosynthetic process	14/1579	61/17866	0.000713542458870771	0.00420303810313124	0.00268903716607044	IP6K3/PLEK/AKR1B1/CYP27A1/SPHK1/GCH1/PLCG2/PTAFR/IMPA2/ITPKA/PTH1R/CYP27B1/SPTLC3/P2RY6	14
GO:0031100	GO:0031100	animal organ regeneration	16/1579	75/17866	0.000726496977275686	0.00427492436215114	0.00273502885529407	CLDN1/IGF2R/CEBPB/HMOX1/IL6/CPT1A/NNMT/CXCL12/TGFBR3/EGFR/ADM/PTPRU/WNT1/PNPT1/C5AR1/LCP1	16
GO:0002755	GO:0002755	MyD88-dependent toll-like receptor signaling pathway	8/1579	24/17866	0.000740214237747169	0.00435114581858398	0.00278379413511564	TNIP1/IRAK3/TLR2/TLR5/IRAK2/IRF1/IRF7/MYD88	8
GO:1901216	GO:1901216	positive regulation of neuron death	19/1579	97/17866	0.000745396964180509	0.00437709392574451	0.00280039532283551	LCN2/DAXX/TP53/MAP3K11/GRN/CASP8/DKK1/ITGA1/WNT5A/FOXO3/PCSK9/NQO1/TRPM2/ITGB2/ITGAM/PITX3/KMO/TNF/CCL3	19
GO:0043330	GO:0043330	response to exogenous dsRNA	12/1579	48/17866	0.000749818444389377	0.00439852302702563	0.00281410532221369	NOD2/IRAK3/NFKBIA/IFIH1/TLR3/DDX58/IFIT1/TICAM1/CGAS/RIPK2/CAV1/CARD9	12
GO:0002756	GO:0002756	MyD88-independent toll-like receptor signaling pathway	6/1579	14/17866	0.000760145271569227	0.00441364675520725	0.00282378124381422	TNIP3/CD40/TLR3/IRF7/TICAM2/TICAM1	6
GO:0009158	GO:0009158	ribonucleoside monophosphate catabolic process	6/1579	14/17866	0.000760145271569227	0.00441364675520725	0.00282378124381422	NT5E/DPYD/HPRT1/DPYS/AMPD3/UPB1	6
GO:0031650	GO:0031650	regulation of heat generation	6/1579	14/17866	0.000760145271569227	0.00441364675520725	0.00282378124381422	PTGES/IL1B/ARRDC3/TNFRSF11A/PTGS2/TNF	6
GO:0034111	GO:0034111	negative regulation of homotypic cell-cell adhesion	6/1579	14/17866	0.000760145271569227	0.00441364675520725	0.00282378124381422	C1QTNF1/RDX/CEACAM1/SH2B3/SERPINE2/PRKCD	6
GO:0035630	GO:0035630	bone mineralization involved in bone maturation	6/1579	14/17866	0.000760145271569227	0.00441364675520725	0.00282378124381422	LTF/SNX10/RFLNA/GREM1/BMP2/PHOSPHO1	6
GO:0043518	GO:0043518	negative regulation of DNA damage response, signal transduction by p53 class mediator	6/1579	14/17866	0.000760145271569227	0.00441364675520725	0.00282378124381422	MDM2/CD74/TWIST1/SNAI2/CD44/SNAI1	6
GO:0045869	GO:0045869	negative regulation of single stranded viral RNA replication via double stranded DNA intermediate	6/1579	14/17866	0.000760145271569227	0.00441364675520725	0.00282378124381422	APOBEC3G/APOBEC3C/APOBEC3F/APOBEC3D/APOBEC3B/HMGA2	6
GO:0046131	GO:0046131	pyrimidine ribonucleoside metabolic process	6/1579	14/17866	0.000760145271569227	0.00441364675520725	0.00282378124381422	APOBEC3G/APOBEC3C/APOBEC3F/APOBEC3D/APOBEC3B/CDA	6
GO:0046133	GO:0046133	pyrimidine ribonucleoside catabolic process	6/1579	14/17866	0.000760145271569227	0.00441364675520725	0.00282378124381422	APOBEC3G/APOBEC3C/APOBEC3F/APOBEC3D/APOBEC3B/CDA	6
GO:0048875	GO:0048875	chemical homeostasis within a tissue	6/1579	14/17866	0.000760145271569227	0.00441364675520725	0.00282378124381422	OAS1/CTSH/EPAS1/ITGB6/ABCA12/ADGRF5	6
GO:0051897	GO:0051897	positive regulation of protein kinase B signaling	22/1579	120/17866	0.00076662199866449	0.00444671986190727	0.00284494089331811	C1QTNF1/CHI3L1/P2RX4/CSF3/PIK3CD/ENG/TNFAIP8L3/CX3CL1/ANGPT1/EGFR/TPBG/MET/HPSE/GDF15/NRG1/IGF2/RET/RASD2/PIK3R5/TNF/CCL3/CALCR	22
GO:0060541	GO:0060541	respiratory system development	32/1579	201/17866	0.000787261676003415	0.00456179298729954	0.00291856285519497	CHI3L1/MSC/ASS1/TGFB3/WNT5A/ALDH1A3/CTSH/RARG/MMP14/EPAS1/EGFR/RBP4/PDPN/BMP4/STRA6/RDH10/CRISPLD2/BMPR1A/HSD11B1/ADAMTSL2/WT1/GATA6/ITGB6/ABCA12/MYOCD/CCBE1/TNF/WNT7B/SIX1/ALDH1A2/CYP1A2/FGF10	32
GO:0060828	GO:0060828	regulation of canonical Wnt signaling pathway	38/1579	252/17866	0.000789807684844821	0.00457189489113425	0.00292502589316728	WNT10B/NOTUM/CYLD/NFKB1/CTHRC1/JUP/LRRK1/DRAXIN/BAMBI/IGFBP4/DKK1/WNT5A/SFRP5/MLLT3/BICC1/KREMEN1/FOXO3/EGFR/TPBG/TPBGL/DACT1/ROR2/DAB2/NKD2/DAAM2/PTPRU/IGFBP6/GREM1/RSPO3/HHEX/CAV1/BMP2/SNAI2/WNT3A/SOX7/APOE/RSPO1/FGF10	38
GO:0007586	GO:0007586	digestion	24/1579	136/17866	0.000799231487368837	0.0046216572215128	0.00295686304347969	NOD2/TYMP/F11R/UGCG/CHIT1/VDR/WNK4/ADM2/RBP4/GCNT3/TAC1/SERPINA3/SLC2A5/SNX10/AKR1C1/HRH2/MOGAT2/SOAT2/NEUROG1/CCK/PTGER1/PGA4/FGF10/UCN2	24
GO:0040013	GO:0040013	negative regulation of locomotion	53/1579	385/17866	0.000800769173029748	0.0046216572215128	0.00295686304347969	BST2/SP100/IFITM1/PTGER4/S1PR2/HMOX1/ROBO1/FBLN1/RRAS/DPP4/CXCL13/TIMP1/CCL2/JUP/PTPN2/CYP1B1/ENG/CALR/ADORA2A/ARRDC3/WNT5A/CX3CL1/CLIC4/SEMA3C/FOXO3/CXCL12/KRT16/THY1/NGFR/ACVRL1/SMAD7/SLAMF8/BMPR1A/PTPRU/NRG1/MEOX2/PTPRR/ACVR1C/CD74/ADARB1/GREM1/STC1/IGFBP3/ADTRP/ADAMTS9/MYOCD/TACSTD2/WNT3A/TIE1/TNF/APOE/CCL28/GPR18	53
GO:0033135	GO:0033135	regulation of peptidyl-serine phosphorylation	25/1579	144/17866	0.000804969477462959	0.0046216572215128	0.00295686304347969	BDKRB2/TNKS1BP1/IL6/CSF3/TFRC/RAPGEF3/DKK1/OPRD1/WNT5A/PTGS2/ANGPT1/EGFR/NCK1/SMAD7/BDNF/RIPK2/IL11/CAV1/MLXIPL/WNT3A/RET/NGF/CD44/TNF/CALCR	25
GO:0002281	GO:0002281	macrophage activation involved in immune response	7/1579	19/17866	0.000807329518154009	0.0046216572215128	0.00295686304347969	NMI/IFI35/SBNO2/GRN/TICAM1/PLCG2/TREX1	7
GO:0002888	GO:0002888	positive regulation of myeloid leukocyte mediated immunity	7/1579	19/17866	0.000807329518154009	0.0046216572215128	0.00295686304347969	C3/HLA-E/DDX58/TICAM1/ITGB2/PTAFR/ITGAM	7
GO:0010002	GO:0010002	cardioblast differentiation	7/1579	19/17866	0.000807329518154009	0.0046216572215128	0.00295686304347969	NRG1/TBX2/GATA6/GREM1/MYOCD/WNT3A/GATA4	7
GO:0010744	GO:0010744	positive regulation of macrophage derived foam cell differentiation	7/1579	19/17866	0.000807329518154009	0.0046216572215128	0.00295686304347969	CSF1/NFKB1/PLA2G2A/PRKCH/LPL/PLA2G3/AGTR1	7
GO:0032695	GO:0032695	negative regulation of interleukin-12 production	7/1579	19/17866	0.000807329518154009	0.0046216572215128	0.00295686304347969	NOD2/IRAK3/NFKB1/JAK3/MEFV/CMKLR1/ACP5	7
GO:0035338	GO:0035338	long-chain fatty-acyl-CoA biosynthetic process	7/1579	19/17866	0.000807329518154009	0.0046216572215128	0.00295686304347969	ACSL5/ELOVL7/ACSL4/ACSL1/ELOVL6/ACSL6/ELOVL3	7
GO:0140131	GO:0140131	positive regulation of lymphocyte chemotaxis	7/1579	19/17866	0.000807329518154009	0.0046216572215128	0.00295686304347969	CCL5/CXCL13/TMEM102/WNT5A/CCL7/CCL4/CCL3	7
GO:2000319	GO:2000319	regulation of T-helper 17 cell differentiation	7/1579	19/17866	0.000807329518154009	0.0046216572215128	0.00295686304347969	ZC3H12A/ZBTB7B/NFKBIZ/MALT1/IL12RB1/SMAD7/TNFSF18	7
GO:0032689	GO:0032689	negative regulation of interferon-gamma production	11/1579	42/17866	0.000810821027951151	0.00463698451326281	0.00296666920182507	NOD2/ZC3H12A/PDCD1LG2/LGALS9/INHBA/CD274/LAPTM5/VSIR/CD96/PGLYRP2/IL20RB	11
GO:0000768	GO:0000768	syncytium formation by plasma membrane fusion	13/1579	55/17866	0.000814261029321536	0.00463803082301547	0.00296733861422227	CXCL10/CXCL9/VASH2/SBNO2/CFLAR/IL4R/RAPGEF3/MYH9/SH3PXD2A/NPHS1/GDF15/WNT1/ADAM12	13
GO:0001912	GO:0001912	positive regulation of leukocyte mediated cytotoxicity	13/1579	55/17866	0.000814261029321536	0.00463803082301547	0.00296733861422227	HLA-F/HLA-B/B2M/HLA-H/HLA-A/HLA-E/MR1/CD1D/RASGRP1/IL12RB1/NOS2/ITGAM/HLA-G	13
GO:0061098	GO:0061098	positive regulation of protein tyrosine kinase activity	13/1579	55/17866	0.000814261029321536	0.00463803082301547	0.00296733861422227	CCL5/IL34/EFNA1/NEURL1/SRCIN1/EREG/BTC/NRG1/ALKAL2/GREM1/AREG/WNT3A/CSF1R	13
GO:0140253	GO:0140253	cell-cell fusion	13/1579	55/17866	0.000814261029321536	0.00463803082301547	0.00296733861422227	CXCL10/CXCL9/VASH2/SBNO2/CFLAR/IL4R/RAPGEF3/MYH9/SH3PXD2A/NPHS1/GDF15/WNT1/ADAM12	13
GO:0006970	GO:0006970	response to osmotic stress	17/1579	83/17866	0.00082132954352927	0.00467361946048224	0.00299010766044306	RELB/ICOSLG/CLDN1/AKR1B1/BDKRB2/TLR3/TP53/AQP9/SLC2A4/PTGS2/ITGA2/EGFR/MAPK13/KMO/TNF/ABCB1/RCSD1	17
GO:0019674	GO:0019674	NAD metabolic process	9/1579	30/17866	0.00082961381584773	0.00469729651597283	0.00300525586529752	PFKL/TP53/GPD2/SLC25A12/HK2/NQO1/LDHA/CD38/KMO	9
GO:0045577	GO:0045577	regulation of B cell differentiation	9/1579	30/17866	0.00082961381584773	0.00469729651597283	0.00300525586529752	IL4I1/NFAM1/MMP14/ID2/INHBA/SLAMF8/IL7/CARD11/IKZF3	9
GO:0045940	GO:0045940	positive regulation of steroid metabolic process	9/1579	30/17866	0.00082961381584773	0.00469729651597283	0.00300525586529752	NR1D1/POR/APOC1/LDLRAP1/ADM/STAR/AGTR1/TNF/APOE	9
GO:0060390	GO:0060390	regulation of SMAD protein signal transduction	9/1579	30/17866	0.00082961381584773	0.00469729651597283	0.00300525586529752	TGFB3/BMP4/JAK2/DAB2/BMPR1A/RBPMS/GDF5/CILP/BMP2	9
GO:0060603	GO:0060603	mammary gland duct morphogenesis	9/1579	30/17866	0.00082961381584773	0.00469729651597283	0.00300525586529752	CSF1/PML/VDR/WNT5A/TBX3/ESR1/AREG/CSF1R/FGF10	9
GO:0002040	GO:0002040	sprouting angiogenesis	30/1579	185/17866	0.000832955488144076	0.00471153372439787	0.00301436460560789	ALOX5/CEACAM1/HMOX1/ROBO1/ITGA5/PKM/JAK1/LOXL2/GLUL/SRPX2/VEGFC/RNF213/HDAC9/PTGS2/ANGPT1/NGFR/BMP4/KDR/ACVRL1/MEOX2/GREM1/APLNR/RSPO3/ADTRP/ADAMTS9/BMPER/FOXC2/CCBE1/AGTR1/NR2E1	30
GO:0002691	GO:0002691	regulation of cellular extravasation	10/1579	36/17866	0.000844320343889941	0.00477108003848919	0.00305246139363719	ICAM1/PTGER4/IL1R1/ST3GAL4/SELE/CXCL12/THY1/PTAFR/CHST4/CCL28	10
GO:0031343	GO:0031343	positive regulation of cell killing	14/1579	62/17866	0.000847867046186338	0.00478163435156177	0.00305921387586983	HLA-F/HLA-B/B2M/HLA-H/HLA-A/HLA-E/MR1/CD1D/RASGRP1/IL12RB1/NOS2/ITGAM/HLA-G/CLEC7A	14
GO:0060135	GO:0060135	maternal process involved in female pregnancy	14/1579	62/17866	0.000847867046186338	0.00478163435156177	0.00305921387586983	MMP7/APOL2/AKR1B1/LGALS9/JUNB/VDR/PTGS2/ESR1/SPP1/PRDM1/STC1/RGS2/GJB2/CYP27B1	14
GO:0008630	GO:0008630	intrinsic apoptotic signaling pathway in response to DNA damage	19/1579	98/17866	0.000849493522739246	0.00478606835363279	0.0030620506801221	IKBKE/BID/TP63/TNFRSF1B/IFI16/TP53/PML/HMOX1/BCL3/CXCL12/CHEK2/BCL2A1/CD74/PYCARD/MUC1/SNAI2/CD44/SNAI1/TNF	19
GO:0043405	GO:0043405	regulation of MAP kinase activity	29/1579	177/17866	0.000852417331433984	0.00479779557297231	0.0030695535691954	NOD2/DRD4/IRAK3/IL34/CD40/LYN/ROBO1/MAP3K11/TRAF2/IL1B/DKK1/WNT5A/TNFRSF11A/SH2B3/EGFR/RASGRP1/BMP4/PRKCD/ROR2/FZD10/FZD5/CAV1/BMP2/RGS2/PIK3R5/ARHGEF5/TNF/APOE/HTR2B	29
GO:0042692	GO:0042692	muscle cell differentiation	52/1579	377/17866	0.000853461806677787	0.00479893233053966	0.00307028084867096	SOD2/CXCL10/WNT10B/MDM2/CXCL9/PIEZO1/CFLAR/IL4R/ENG/CALR/HDAC9/DKK1/ACVR1/ALPK2/MMP14/MYH9/ID2/BMP4/EREG/NPHS1/TBX3/GDF15/ADM/BMPR1A/BDNF/NRG1/TBX2/KRT19/IGF2/WNT1/WT1/GATA6/TNNT1/GREM1/APLNR/ADAM12/P2RX2/RARB/BMP2/RGS2/MYOCD/WNT3A/MYH11/ASB2/MYO18B/TMEM119/SIX1/LBX2/CYP26B1/FGF10/COMP/GATA4	52
GO:0051208	GO:0051208	sequestering of calcium ion	22/1579	121/17866	0.000860346397686544	0.00483287286116623	0.0030919954622556	CXCL10/CXCL11/TRPA1/ITPR3/LYN/CXCL9/GSTO1/CALR/CX3CL1/SLC8B1/THY1/TRPM2/PLCG2/BDKRB1/JPH2/CEMIP/APLNR/CCL3/P2RY6/MCOLN2/HTR2B/MCOLN3	22
GO:0007498	GO:0007498	mesoderm development	23/1579	129/17866	0.000879012535804976	0.00493286246694103	0.00315596722733402	TP63/HCK/DKK1/WNT5A/ACVR1/FOXC1/ITGA2/IKZF1/INHBA/BMP4/JAK2/TBX3/ITGA8/BMPR1A/SECTM1/HMGA2/MESP2/WNT3A/IKZF3/TIE1/FOXC2/SNAI1/HES7	23
GO:0051960	GO:0051960	regulation of nervous system development	59/1579	442/17866	0.000909237277927552	0.00509745623531037	0.00326127171175423	B2M/TYMP/IL34/TGM2/TNFRSF1B/TLR2/TP53/LYN/ROBO1/SPINT1/IL6/FN1/TIAM2/DRAXIN/SRPX2/CTSC/VEGFC/NR1D1/IL1B/WNT5A/CX3CL1/RARG/SLC25A12/SERPINE2/L1CAM/SEMA3C/HIF1A/CXCL12/EGFR/NEURL1/TPBG/ID1/ID2/THY1/PLXNC1/ASCL2/DAAM2/ADGRL2/BMPR1A/BDNF/CLCF1/SPP1/PRKCH/STAR/RARB/LPAR3/FEZF2/BMP2/GBX2/ITPKA/PITX3/WNT3A/NGF/HES7/TNF/FOXG1/LGI4/POU4F2/NR2E1	59
GO:0051146	GO:0051146	striated muscle cell differentiation	41/1579	280/17866	0.00091106145994445	0.00510266084153745	0.00326460153633254	CXCL10/WNT10B/CXCL9/PIEZO1/CFLAR/IL4R/CALR/HDAC9/DKK1/ACVR1/ALPK2/MMP14/MYH9/BMP4/NPHS1/TBX3/GDF15/BMPR1A/BDNF/NRG1/KRT19/IGF2/WNT1/WT1/GATA6/TNNT1/GREM1/ADAM12/P2RX2/RARB/BMP2/RGS2/MYOCD/WNT3A/MYH11/ASB2/MYO18B/TMEM119/SIX1/CYP26B1/GATA4	41
GO:0010862	GO:0010862	positive regulation of pathway-restricted SMAD protein phosphorylation	12/1579	49/17866	0.000914265619901932	0.00510554604996216	0.00326644744695613	ENG/TGFB3/ACVR1/INHBA/BMP4/ACVRL1/DAB2/GDF15/BMPR1A/RBPMS/GDF5/BMP2	12
GO:0014075	GO:0014075	response to amine	12/1579	49/17866	0.000914265619901932	0.00510554604996216	0.00326644744695613	DRD4/ICAM1/SLC18A2/ADORA2A/ASS1/HDAC9/NR4A2/ITGA2/NQO1/HPRT1/RGS2/RGS10	12
GO:0030195	GO:0030195	negative regulation of blood coagulation	12/1579	49/17866	0.000914265619901932	0.00510554604996216	0.00326644744695613	C1QTNF1/CEACAM1/GP1BA/PLAU/SH2B3/SERPINE2/CD34/PRKCD/ADTRP/APOE/VTN/SERPINB2	12
GO:0003183	GO:0003183	mitral valve morphogenesis	5/1579	10/17866	0.000924301416210535	0.00511644399099632	0.00327341977691256	EFNA1/ACVR1/BMPR1A/SMAD6/TWIST1	5
GO:0033690	GO:0033690	positive regulation of osteoblast proliferation	5/1579	10/17866	0.000924301416210535	0.00511644399099632	0.00327341977691256	CTHRC1/LTF/HPSE/BMP2/TMEM119	5
GO:0035907	GO:0035907	dorsal aorta development	5/1579	10/17866	0.000924301416210535	0.00511644399099632	0.00327341977691256	NKX3-1/ENG/NGFR/ACVRL1/BMPR1A	5
GO:0036363	GO:0036363	transforming growth factor beta activation	5/1579	10/17866	0.000924301416210535	0.00511644399099632	0.00327341977691256	FURIN/LRRC32/GATA6/ITGB6/NRROS	5
GO:0048340	GO:0048340	paraxial mesoderm morphogenesis	5/1579	10/17866	0.000924301416210535	0.00511644399099632	0.00327341977691256	WNT5A/FOXC1/BMPR1A/WNT3A/FOXC2	5
GO:0060923	GO:0060923	cardiac muscle cell fate commitment	5/1579	10/17866	0.000924301416210535	0.00511644399099632	0.00327341977691256	DKK1/ACVR1/TBX3/WT1/WNT3A	5
GO:0070383	GO:0070383	DNA cytosine deamination	5/1579	10/17866	0.000924301416210535	0.00511644399099632	0.00327341977691256	APOBEC3G/APOBEC3C/APOBEC3F/APOBEC3D/APOBEC3B	5
GO:0071421	GO:0071421	manganese ion transmembrane transport	5/1579	10/17866	0.000924301416210535	0.00511644399099632	0.00327341977691256	SLC39A14/SLC11A2/SLC39A8/TMEM165/TRPM2	5
GO:2000659	GO:2000659	regulation of interleukin-1-mediated signaling pathway	5/1579	10/17866	0.000924301416210535	0.00511644399099632	0.00327341977691256	IL6/IL1RN/IL1R1/VRK2/IL1R2	5
GO:0007264	GO:0007264	small GTPase mediated signal transduction	65/1579	498/17866	0.00092891695012639	0.0051370009203106	0.00328657177448908	SQSTM1/RDX/TGM2/SH3BP1/PLEKHG6/F11R/CSF1/ARAP1/TP53/CDKN2A/HMOX1/ROBO1/ARHGAP26/PSD4/RRAS/ARHGAP42/ARHGAP24/ARHGAP17/RAB42/ARHGEF11/TIAM2/SIPA1/TAX1BP3/RAPGEF3/C15orf62/PLEKHG4/CDC42EP2/ARHGAP40/RHOU/RASGRP1/MRAS/DENND3/NGFR/STARD8/PDPN/MET/PLD1/BCL6/RAPGEF4/CDC42EP5/ARRB1/RAB39A/ARHGAP29/DOK3/NRG1/ARHGEF19/SH2B2/DOCK2/RAC2/RHOF/CGNL1/RHEBL1/RHOV/COL1A2/ARHGAP27/RERG/NGF/ARHGEF5/AGTR1/APOE/DOCK8/…	65
GO:0010508	GO:0010508	positive regulation of autophagy	22/1579	122/17866	0.000963802288999962	0.00532475057045954	0.00340669102508333	NOD2/BID/ZC3H12A/TRIM22/TRIM14/TRIM34/HMOX1/OPTN/TRIM21/PIM2/TRIM38/TP53INP2/TICAM1/HIF1A/FOXO3/PLEKHF1/KDR/MEFV/RIPK2/ADRB2/RUFY4/TRIML2	22
GO:0045637	GO:0045637	regulation of myeloid cell differentiation	31/1579	195/17866	0.000965751937468057	0.00532554451030747	0.00340719897521519	B2M/ISG15/NFKBIA/IL34/STAT1/CEBPB/TLR3/CEACAM1/CSF1/LYN/IRF7/CSF3/PTPN2/LTF/CASP8/MAFB/RARG/HIF1A/FOXO3/ID2/ESRRA/INHBA/RAB7B/ROR2/GPR68/FOXP1/CD74/PLA2G3/TNF/CCL3/POU4F2	31
GO:0042100	GO:0042100	B cell proliferation	19/1579	99/17866	0.000965815919794174	0.00532554451030747	0.00340719897521519	CD70/CD40/LYN/TFRC/IL7R/AHR/TNFSF13B/TICAM1/RASGRP1/BCL6/PRKCD/CD38/CLCF1/TNFRSF4/CD74/IL7/CARD11/WNT3A/IKZF3	19
GO:0098754	GO:0098754	detoxification	25/1579	146/17866	0.000988720346459369	0.0054465677886195	0.00348462775062846	SOD2/MT2A/PXDN/HP/MT1E/MT1M/PTGES/SLC30A1/MT1F/GSTO1/MT1G/PTGS2/SOD3/GCH1/NQO1/MT1X/MT1H/PRDX6/MT1A/PDZK1/APOE/ABCB1/MT1DP/AKR1B10/DUOX1	25
GO:0001756	GO:0001756	somitogenesis	14/1579	63/17866	0.00100288886237059	0.00550410454600343	0.00352143885612505	TP53/NKX3-1/WNT5A/FOXC1/SEMA3C/ROR2/MEOX1/BMPR1A/MEOX2/MESP2/WNT3A/FOXC2/HES7/ALDH1A2	14
GO:0035902	GO:0035902	response to immobilization stress	8/1579	25/17866	0.0010049629086804	0.00550410454600343	0.00352143885612505	SOD2/GAL/MDM2/FOXO3/NR0B1/PITX3/CYP1A1/CYP1A2	8
GO:0060740	GO:0060740	prostate gland epithelium morphogenesis	8/1579	25/17866	0.0010049629086804	0.00550410454600343	0.00352143885612505	TP63/NKX3-1/CYP7B1/WNT5A/RARG/BMP4/ESR1/FGF10	8
GO:0062009	GO:0062009	secondary palate development	8/1579	25/17866	0.0010049629086804	0.00550410454600343	0.00352143885612505	MMP25/TGFB3/WNT5A/LRRC32/TGFBR3/ITGB6/WNT3A/FOXE1	8
GO:0098581	GO:0098581	detection of external biotic stimulus	8/1579	25/17866	0.0010049629086804	0.00550410454600343	0.00352143885612505	HLA-B/HLA-A/NOD2/TLR2/CD1D/LY96/CLEC7A/PGLYRP2	8
GO:1903798	GO:1903798	regulation of production of miRNAs involved in gene silencing by miRNA	8/1579	25/17866	0.0010049629086804	0.00550410454600343	0.00352143885612505	ZC3H12A/TP53/IL6/EGFR/BMP4/ESR1/MYOCD/TNF	8
GO:0042303	GO:0042303	molting cycle	20/1579	107/17866	0.00101607449538424	0.00555428054290654	0.00355354066372384	TP63/GAL/WNT10B/WNT10A/LDB2/WNT5A/PTGS2/KRT16/EGFR/FST/INHBA/NGFR/SOX18/HPSE/APCDD1/KRT17/SNAI1/FOXE1/TNF/FGF10	20
GO:0042633	GO:0042633	hair cycle	20/1579	107/17866	0.00101607449538424	0.00555428054290654	0.00355354066372384	TP63/GAL/WNT10B/WNT10A/LDB2/WNT5A/PTGS2/KRT16/EGFR/FST/INHBA/NGFR/SOX18/HPSE/APCDD1/KRT17/SNAI1/FOXE1/TNF/FGF10	20
GO:0030326	GO:0030326	embryonic limb morphogenesis	21/1579	115/17866	0.00105297324811576	0.00573945992465775	0.00367201549733241	TP63/RUNX2/WNT5A/RARG/ECE1/BMP4/ROR2/PRRX1/RDH10/TBX3/BMPR1A/TBX2/PITX1/GDF5/SALL4/GREM1/RARB/TWIST1/ALDH1A2/CYP26B1/HOXA10	21
GO:0035113	GO:0035113	embryonic appendage morphogenesis	21/1579	115/17866	0.00105297324811576	0.00573945992465775	0.00367201549733241	TP63/RUNX2/WNT5A/RARG/ECE1/BMP4/ROR2/PRRX1/RDH10/TBX3/BMPR1A/TBX2/PITX1/GDF5/SALL4/GREM1/RARB/TWIST1/ALDH1A2/CYP26B1/HOXA10	21
GO:0051209	GO:0051209	release of sequestered calcium ion into cytosol	21/1579	115/17866	0.00105297324811576	0.00573945992465775	0.00367201549733241	CXCL10/CXCL11/TRPA1/ITPR3/LYN/CXCL9/GSTO1/CX3CL1/SLC8B1/THY1/TRPM2/PLCG2/BDKRB1/JPH2/CEMIP/APLNR/CCL3/P2RY6/MCOLN2/HTR2B/MCOLN3	21
GO:0072529	GO:0072529	pyrimidine-containing compound catabolic process	10/1579	37/17866	0.00106651984343291	0.00580774094473598	0.00371570061181918	APOBEC3G/TYMP/APOBEC3C/APOBEC3F/APOBEC3D/APOBEC3B/DPYD/DPYS/UPB1/CDA	10
GO:0034656	GO:0034656	nucleobase-containing small molecule catabolic process	9/1579	31/17866	0.00107832604513113	0.00584409624459267	0.00373896015648652	APOBEC3G/APOBEC3C/APOBEC3F/APOBEC3D/MGAT1/APOBEC3B/DPYD/UPB1/CDA	9
GO:0045066	GO:0045066	regulatory T cell differentiation	9/1579	31/17866	0.00107832604513113	0.00584409624459267	0.00373896015648652	IL4I1/LGALS9/IRF1/SOCS1/BCL6/HLA-G/VSIR/PLA2G2D/LILRB2	9
GO:0048566	GO:0048566	embryonic digestive tract development	9/1579	31/17866	0.00107832604513113	0.00584409624459267	0.00373896015648652	CXCL8/HLX/RARRES2/ID2/STRA6/RARB/TNF/ALDH1A2/FGF10	9
GO:0061036	GO:0061036	positive regulation of cartilage development	9/1579	31/17866	0.00107832604513113	0.00584409624459267	0.00373896015648652	LOXL2/RUNX2/WNT5A/POR/BMP4/ACVRL1/SMAD7/GDF5/BMP2	9
GO:0090183	GO:0090183	regulation of kidney development	9/1579	31/17866	0.00107832604513113	0.00584409624459267	0.00373896015648652	STAT1/PAX8/BMP4/WT1/GREM1/GDNF/TACSTD2/RET/SIX1	9
GO:0045936	GO:0045936	negative regulation of phosphate metabolic process	58/1579	436/17866	0.00108625077105302	0.00588144904174714	0.00376285788411602	PARP14/TNFAIP3/IRAK3/PLEK/ZC3H12A/BDKRB2/CEACAM1/PKIG/TP53/LYN/CDKN2A/FBLN1/MVP/PRKCZ/PTPN2/PTPRB/LRRK1/ADAR/ENG/ADORA2A/SIRPA/ENPP1/IL1B/DKK1/SOCS1/PLPP3/SH2B3/CDKN2B/APOC1/ANGPT1/SRCIN1/INHBA/NCK1/THY1/BMP4/LGALS3/PRKCD/ARRB1/SMAD7/SOCS3/GPRC5A/BDKRB1/SMAD6/HPCA/PYCARD/ADARB1/GREM1/IGFBP3/HHEX/CAV1/BMP2/RGS2/MYOCD/TWIST1/MLXIPL/TNF/APOE/CDA	58
GO:0015908	GO:0015908	fatty acid transport	17/1579	85/17866	0.00108747009659871	0.00588245932595087	0.00376350424793797	DRD4/BDKRB2/PLA2G4A/PTGES/P2RX4/CPT1A/ACSL5/IL1B/TNFRSF11A/PLA2R1/ACSL4/ACSL1/PLA2G2A/PLA2G3/FABP3/APOE/PLA2G2D	17
GO:0008544	GO:0008544	epidermis development	45/1579	318/17866	0.00109047774054186	0.00589313207791884	0.00377033250549879	LAMB3/TP63/GAL/WNT10B/WNT10A/UGCG/POU2F3/COL17A1/LDB2/FOSL2/VDR/WNT5A/CLIC4/BNC1/FOXC1/KRT16/EGFR/FST/INHBA/NGFR/BMP4/SOX18/EREG/HPSE/KRT9/PRKCH/APCDD1/KRT17/LAMA3/GATA6/PPL/ABCA12/CYP27B1/SNAI1/FOXE1/LAMC2/ETV4/TNF/CNFN/IRF6/PITX2/CDSN/CYP26B1/MCOLN3/FGF10	45
GO:0032355	GO:0032355	response to estradiol	24/1579	139/17866	0.00109673165788219	0.00592131139648998	0.00378836118691756	GGT5/BID/CFLAR/CALR/ARPC1B/PTGFR/ASS1/CASP8/PTGS2/ITGA2/EGFR/NQO1/ESRRA/HPGD/CD38/ESR1/SSTR2/AREG/GJB2/ALDH1A2/CYP1A2/POU4F2/FGF10/PENK	24
GO:0046638	GO:0046638	positive regulation of alpha-beta T cell differentiation	12/1579	50/17866	0.00110766616211306	0.00597468414715528	0.0038225082269093	LGALS9/HLX/ZBTB7B/NFKBIZ/PRKCZ/IL4R/CD83/MALT1/SOCS1/RUNX3/IL12RB1/RIPK2	12
GO:0046883	GO:0046883	regulation of hormone secretion	37/1579	248/17866	0.00112057782012178	0.00603861046680573	0.00386340727307833	C1QTNF1/CCL5/GAL/PFKL/ALOX5/NKX3-1/IL6/DPP4/CPT1A/GLUL/NR1D1/PAX8/IL1B/TCIRG1/HIF1A/EGFR/SLC8B1/PIM3/ACSL4/RBP4/INHBA/FFAR2/TAC1/JAK2/TRPM2/GPR68/CD38/NOS2/SPP1/TFR2/ACVR1C/IL11/ABCA12/PLA2G3/AGTR1/TNF/ILDR1	37
GO:0035050	GO:0035050	embryonic heart tube development	16/1579	78/17866	0.00113571844096576	0.00610864234158734	0.00390821255665571	MICAL2/ENG/WNT5A/ACVR1/FOXC1/HIF1A/SOX18/TBX3/TBX2/APLNR/WNT3A/RNF207/FOXC2/ASB2/PITX2/GATA4	16
GO:0043154	GO:0043154	negative regulation of cysteine-type endopeptidase activity involved in apoptotic process	16/1579	78/17866	0.00113571844096576	0.00610864234158734	0.00390821255665571	IFI6/BIRC3/MMP9/MDM2/LAMP3/CARD16/RPS6KA1/BIRC2/ADORA2A/PLAUR/TNFSF14/POR/PTGS2/SERPINB9/CD44/TNF	16
GO:0033138	GO:0033138	positive regulation of peptidyl-serine phosphorylation	20/1579	108/17866	0.00114549076203052	0.00612826200630147	0.00392076490719539	TNKS1BP1/IL6/CSF3/TFRC/RAPGEF3/OPRD1/WNT5A/PTGS2/ANGPT1/EGFR/BDNF/RIPK2/IL11/CAV1/WNT3A/RET/NGF/CD44/TNF/CALCR	20
GO:0007179	GO:0007179	transforming growth factor beta receptor signaling pathway	31/1579	197/17866	0.00114560716460891	0.00612826200630147	0.00392076490719539	TP53/LTBP2/PML/ENG/FURIN/BAMBI/TGFB3/ACVR1/CDKN2B/LRRC32/TGFBR3/ID1/ACVRL1/HPGD/DAB2/VASN/GDF15/SMAD7/BMPR1A/ADAMTSL2/GDF5/WNT1/SMAD6/HTRA3/CAV1/ITGB6/BMP2/COL1A2/LRG1/MYOCD/NRROS	31
GO:0010563	GO:0010563	negative regulation of phosphorus metabolic process	58/1579	437/17866	0.00114752812578143	0.00612826200630147	0.00392076490719539	PARP14/TNFAIP3/IRAK3/PLEK/ZC3H12A/BDKRB2/CEACAM1/PKIG/TP53/LYN/CDKN2A/FBLN1/MVP/PRKCZ/PTPN2/PTPRB/LRRK1/ADAR/ENG/ADORA2A/SIRPA/ENPP1/IL1B/DKK1/SOCS1/PLPP3/SH2B3/CDKN2B/APOC1/ANGPT1/SRCIN1/INHBA/NCK1/THY1/BMP4/LGALS3/PRKCD/ARRB1/SMAD7/SOCS3/GPRC5A/BDKRB1/SMAD6/HPCA/PYCARD/ADARB1/GREM1/IGFBP3/HHEX/CAV1/BMP2/RGS2/MYOCD/TWIST1/MLXIPL/TNF/APOE/CDA	58
GO:0021516	GO:0021516	dorsal spinal cord development	7/1579	20/17866	0.0011479732374866	0.00612826200630147	0.00392076490719539	MDGA1/DRAXIN/LMO4/DAAM2/WNT1/GDNF/WNT3A	7
GO:0032495	GO:0032495	response to muramyl dipeptide	7/1579	20/17866	0.0011479732374866	0.00612826200630147	0.00392076490719539	TNFAIP3/NOD2/NFKBIA/NLRP1/RIPK2/IRF5/CARD9	7
GO:0071243	GO:0071243	cellular response to arsenic-containing substance	7/1579	20/17866	0.0011479732374866	0.00612826200630147	0.00392076490719539	ZC3H12A/DAXX/HMOX1/GSTO1/SLC38A2/MKNK2/MAPK13	7
GO:0098543	GO:0098543	detection of other organism	7/1579	20/17866	0.0011479732374866	0.00612826200630147	0.00392076490719539	HLA-B/HLA-A/NOD2/TLR2/CD1D/CLEC7A/PGLYRP2	7
GO:0140632	GO:0140632	inflammasome complex assembly	7/1579	20/17866	0.0011479732374866	0.00612826200630147	0.00392076490719539	GBP5/MYD88/EIF2AK2/NLRP1/MEFV/PLCG2/AIM2	7
GO:0006949	GO:0006949	syncytium formation	13/1579	57/17866	0.00116362955360075	0.00618286747883383	0.00395570062310074	CXCL10/CXCL9/VASH2/SBNO2/CFLAR/IL4R/RAPGEF3/MYH9/SH3PXD2A/NPHS1/GDF15/WNT1/ADAM12	13
GO:0051289	GO:0051289	protein homotetramerization	13/1579	57/17866	0.00116362955360075	0.00618286747883383	0.00395570062310074	B2M/SOD2/TDO2/TRPA1/GBP5/SAMHD1/ALDH1A3/TRPM2/HPRT1/KCNJ12/UPB1/ALDH1A2/AQP2	13
GO:0051353	GO:0051353	positive regulation of oxidoreductase activity	13/1579	57/17866	0.00116362955360075	0.00618286747883383	0.00395570062310074	NOD2/VDR/IL1B/POR/HIF1A/GCH1/PDP1/GDNF/AGTR1/CYP27B1/TNF/APOE/HTR2B	13
GO:0061756	GO:0061756	leukocyte adhesion to vascular endothelial cell	13/1579	57/17866	0.00116362955360075	0.00618286747883383	0.00395570062310074	ICAM1/ALOX5/VCAM1/SLC39A8/IL6/ST3GAL4/SELE/CXCL12/ITGB2/PTAFR/CHST4/TNF/CCL28	13
GO:0097035	GO:0097035	regulation of membrane lipid distribution	13/1579	57/17866	0.00116362955360075	0.00618286747883383	0.00395570062310074	ABCA4/ABCC1/PLSCR1/ANO9/TLCD1/ATP8B3/PRKCD/ATP10A/ATP8B4/ABCB4/ABCA12/ANO7/ABCB1	13
GO:0050818	GO:0050818	regulation of coagulation	15/1579	71/17866	0.0011690871752119	0.00619884346603995	0.00396592180651802	C1QTNF1/CEACAM1/GP1BA/PLAU/ST3GAL4/SH2B3/SERPINE2/CD34/PRKCD/HPSE/ADTRP/CAV1/APOE/VTN/SERPINB2	15
GO:0032354	GO:0032354	response to follicle-stimulating hormone	6/1579	15/17866	0.00117260284552694	0.00619884346603995	0.00396592180651802	GCLM/POR/TGFBR3/INHBA/PAPPA/STAR	6
GO:0090594	GO:0090594	inflammatory response to wounding	6/1579	15/17866	0.00117260284552694	0.00619884346603995	0.00396592180651802	ALOX5/HMOX1/TIMP1/GRN/HIF1A/IL1A	6
GO:2000052	GO:2000052	positive regulation of non-canonical Wnt signaling pathway	6/1579	15/17866	0.00117260284552694	0.00619884346603995	0.00396592180651802	DKK1/WNT5A/MLLT3/DAB2/RSPO3/LBX2	6
GO:0060538	GO:0060538	skeletal muscle organ development	27/1579	164/17866	0.00117288170083582	0.00619884346603995	0.00396592180651802	WNT10B/HLX/SVIL/CFLAR/CHRNA1/MSC/ASS1/HDAC9/NEURL1/STRA6/NPHS1/TLL2/FOXL2/VAMP5/PITX1/MEOX2/VGLL2/IGF2/WT1/P2RX2/CAV1/MYOCD/TWIST1/WNT3A/ASB2/SIX1/CYP26B1	27
GO:0032088	GO:0032088	negative regulation of NF-kappaB transcription factor activity	18/1579	93/17866	0.00117316595091135	0.00619884346603995	0.00396592180651802	TNFAIP3/NOD2/IRAK3/NFKBIA/PARP10/ZC3H12A/IRAK2/CYLD/NLRC5/CDKN2A/TRIM21/BCL3/CYP1B1/RBCK1/ARRB1/PYCARD/AIM2/CMKLR1	18
GO:0051283	GO:0051283	negative regulation of sequestering of calcium ion	21/1579	116/17866	0.00118087035812186	0.00623376974964051	0.0039882670892326	CXCL10/CXCL11/TRPA1/ITPR3/LYN/CXCL9/GSTO1/CX3CL1/SLC8B1/THY1/TRPM2/PLCG2/BDKRB1/JPH2/CEMIP/APLNR/CCL3/P2RY6/MCOLN2/HTR2B/MCOLN3	21
GO:0046328	GO:0046328	regulation of JNK cascade	23/1579	132/17866	0.00121411567561967	0.00640333600771264	0.0040967528937576	NOD2/SH3RF2/TLR3/CRACR2A/CYLD/TRAF1/MAP3K11/MYD88/SIRPA/TRAF2/IL1B/WNT5A/EGFR/RASGRP1/DACT1/MECOM/RIPK2/PYCARD/LTBR/TNF/WNT7B/MMP8/CARD9	23
GO:0048546	GO:0048546	digestive tract morphogenesis	11/1579	44/17866	0.00123289140296144	0.006496345449832	0.00415625886075517	TP63/HLX/WNT5A/SFRP5/HIF1A/ID2/DACT1/BMP4/STRA6/FGF10/GATA4	11
GO:0006576	GO:0006576	cellular biogenic amine metabolic process	19/1579	101/17866	0.00123977404239262	0.00652054750274087	0.00417174295063736	IL4I1/LY6E/TDO2/DRD4/IDO1/AKR1B1/SAT1/KYNU/PNKD/NNMT/NR4A2/EPAS1/GCH1/SULT1A4/HAAO/ITGB2/HPRT1/ITGAM/KMO	19
GO:0034308	GO:0034308	primary alcohol metabolic process	19/1579	101/17866	0.00123977404239262	0.00652054750274087	0.00417174295063736	AKR1B1/DGAT2/CYP1B1/ACSS1/GPD2/ALDH1A3/RBP4/SULT1A4/RDH10/BCO1/PLB1/AKR1C1/BMP2/RDH16/AKR1B15/AKR1B10/ALDH1A2/CYP1A1/CYP1A2	19
GO:0034329	GO:0034329	cell junction assembly	56/1579	420/17866	0.00124293954213631	0.00653116571218488	0.00417853631275578	GJD3/RAB13/CLDN1/SH3BP1/FMN1/NRCAM/TLR2/F11R/PECAM1/CLDN10/JUP/FN1/CNTNAP1/MDGA1/SRPX2/COL17A1/LGI2/IL1B/WNT5A/CLDN16/CLDN4/MMP14/CLDN23/ITGA2/TPBG/SDK1/THY1/KDR/ACVRL1/NECTIN1/GABRB2/FAM107A/SMAD7/ADGRL2/BDNF/NRG1/LSR/NTNG2/PRKCH/FZD5/LRFN5/GREM1/GJA5/APLNR/CAV1/SDC4/GJB2/CLDN2/PKP3/SNAI2/WNT3A/SNAI1/TNF/PKP1/SIX1/RAB17	56
GO:0034103	GO:0034103	regulation of tissue remodeling	17/1579	86/17866	0.00124591053794557	0.00654074324805342	0.00418466386841384	TNFAIP3/CEACAM1/TP53/IL6/IL15/TNFRSF11B/TFRC/TNFRSF11A/TMBIM1/DDR2/EGFR/CD38/GPNMB/SPP1/GREM1/CSF1R/TMEM119	17
GO:0030203	GO:0030203	glycosaminoglycan metabolic process	21/1579	117/17866	0.00132184779979169	0.00692026201067412	0.00442747395789359	NFKB1/UST/IL15/B3GNT2/CHST1/B3GNT7/ST3GAL4/BGN/IL1B/HAS3/FOXC1/ANGPT1/ITIH5/ST3GAL1/DSE/CEMIP/HS3ST3B1/NDNF/CD44/PGLYRP2/CHST13	21
GO:0032411	GO:0032411	positive regulation of transporter activity	21/1579	117/17866	0.00132184779979169	0.00692026201067412	0.00442747395789359	CTSS/DRD4/LRRC55/GAL/CRACR2A/CCL2/GSTO1/IFNGR2/WNK4/SYNGR3/PRKCD/PLCG2/KCNA1/JPH2/PTAFR/ADRB2/PDZK1/RNF207/ABCB1/KCNE3/P2RY6	21
GO:0051282	GO:0051282	regulation of sequestering of calcium ion	21/1579	117/17866	0.00132184779979169	0.00692026201067412	0.00442747395789359	CXCL10/CXCL11/TRPA1/ITPR3/LYN/CXCL9/GSTO1/CX3CL1/SLC8B1/THY1/TRPM2/PLCG2/BDKRB1/JPH2/CEMIP/APLNR/CCL3/P2RY6/MCOLN2/HTR2B/MCOLN3	21
GO:0032868	GO:0032868	response to insulin	38/1579	259/17866	0.00132493579318656	0.00693005902478481	0.00443374193225256	SLC39A14/ICAM1/PTPRN/RAB13/GAL/STAT1/TLR2/CEACAM1/LYN/TNFSF10/ZBTB7B/RARRES2/SHC1/PKM/PRKCZ/PTPN2/CFLAR/ENPP1/HDAC9/IL1B/SLC2A4/SOCS1/IRS4/PCSK9/ESRRA/NCK1/PRKCD/ADM/SOCS3/LPIN3/SH2B2/IGF2/STAR/LPL/ACVR1C/FABP3/FOXC2/POU4F2	38
GO:0030509	GO:0030509	BMP signaling pathway	25/1579	149/17866	0.00133212406711153	0.00695291100383478	0.00444836226627661	ENG/BAMBI/RUNX2/TGFB3/WNT5A/ACVR1/SFRP5/FAM83G/TGFBR3/FST/BMP4/ACVRL1/ROR2/GDF15/SMAD7/BMPR1A/GDF5/WNT1/SMAD6/GREM1/HTRA3/BMP2/BMPER/COMP/GATA4	25
GO:0034204	GO:0034204	lipid translocation	12/1579	51/17866	0.00133380727197602	0.00695291100383478	0.00444836226627661	ABCA4/ABCC1/PLSCR1/ANO9/ATP8B3/PRKCD/ATP10A/ATP8B4/ABCB4/ABCA12/ANO7/ABCB1	12
GO:0051260	GO:0051260	protein homooligomerization	29/1579	182/17866	0.00133399842689504	0.00695291100383478	0.00444836226627661	B2M/SOD2/TDO2/TRPA1/GBP5/SAMHD1/GSDMD/TIFA/PRMT8/RNF213/ALDH1A3/MLKL/SLC1A5/NLRP1/TRPM2/HPRT1/RNF135/KCNA1/HLA-G/PYCARD/PNPT1/KCNJ12/KCNG2/CARD11/UPB1/KCTD14/ALDH1A2/CARD9/AQP2	29
GO:0072538	GO:0072538	T-helper 17 type immune response	10/1579	38/17866	0.00133430119266939	0.00695291100383478	0.00444836226627661	ZC3H12A/ZBTB7B/NFKBIZ/IL6/MALT1/IL12RB1/SMAD7/CLEC7A/TNFSF18/CARD9	10
GO:0003416	GO:0003416	endochondral bone growth	8/1579	26/17866	0.00134029077988248	0.00695291100383478	0.00444836226627661	ECM1/POR/RARG/DDR2/STC1/RARB/MMP13/COMP	8
GO:0009164	GO:0009164	nucleoside catabolic process	8/1579	26/17866	0.00134029077988248	0.00695291100383478	0.00444836226627661	APOBEC3G/APOBEC3C/APOBEC3F/APOBEC3D/APOBEC3B/DPYD/UPB1/CDA	8
GO:0009435	GO:0009435	NAD biosynthetic process	8/1579	26/17866	0.00134029077988248	0.00695291100383478	0.00444836226627661	IDO1/PARP10/NAMPT/PARP9/KYNU/NNMT/HAAO/KMO	8
GO:0042634	GO:0042634	regulation of hair cycle	8/1579	26/17866	0.00134029077988248	0.00695291100383478	0.00444836226627661	GAL/WNT10B/WNT5A/FST/NGFR/HPSE/KRT17/TNF	8
GO:0070920	GO:0070920	regulation of production of small RNA involved in gene silencing by RNA	8/1579	26/17866	0.00134029077988248	0.00695291100383478	0.00444836226627661	ZC3H12A/TP53/IL6/EGFR/BMP4/ESR1/MYOCD/TNF	8
GO:0035567	GO:0035567	non-canonical Wnt signaling pathway	15/1579	72/17866	0.00135825981783137	0.00703971603491125	0.00450389874942023	CTHRC1/RNF213/DKK1/WNT5A/SFRP5/MLLT3/DACT1/ROR2/DAB2/DAAM2/ARHGEF19/FZD10/FZD5/RSPO3/LBX2	15
GO:0035904	GO:0035904	aorta development	13/1579	58/17866	0.00138045931967398	0.00712148018327714	0.00455621015569661	ROBO1/NKX3-1/LOXL1/ENG/NGFR/ACVRL1/BMPR1A/TBX2/SMAD6/PRDM1/APLNR/ADAMTS9/SIX1	13
GO:0050732	GO:0050732	negative regulation of peptidyl-tyrosine phosphorylation	13/1579	58/17866	0.00138045931967398	0.00712148018327714	0.00455621015569661	PARP14/MVP/PRKCZ/PTPN2/LRRK1/SOCS1/SH2B3/SRCIN1/THY1/PRKCD/SOCS3/GPRC5A/CAV1	13
GO:0002251	GO:0002251	organ or tissue specific immune response	9/1579	32/17866	0.00138403766904631	0.00712148018327714	0.00455621015569661	NOD2/IL6/LTF/FFAR2/NOS2/CAMP/TREX1/PIGR/RAB17	9
GO:0003338	GO:0003338	metanephros morphogenesis	9/1579	32/17866	0.00138403766904631	0.00712148018327714	0.00455621015569661	FMN1/STAT1/PAX8/BMP4/WT1/GREM1/GDNF/WNT7B/FGF10	9
GO:0010039	GO:0010039	response to iron ion	9/1579	32/17866	0.00138403766904631	0.00712148018327714	0.00455621015569661	B2M/LCN2/MDM2/SLC11A2/HMOX1/HIF1A/MAP1LC3A/TFR2/CYP1A1	9
GO:0010743	GO:0010743	regulation of macrophage derived foam cell differentiation	9/1579	32/17866	0.00138403766904631	0.00712148018327714	0.00455621015569661	NFKBIA/CSF1/NFKB1/PLA2G2A/PRKCH/LPL/PLA2G3/AGTR1/CETP	9
GO:0060914	GO:0060914	heart formation	9/1579	32/17866	0.00138403766904631	0.00712148018327714	0.00455621015569661	ROBO1/DKK1/WNT5A/BMP4/BMPR1A/BMP2/WNT3A/SIX1/GATA5	9
GO:0072525	GO:0072525	pyridine-containing compound biosynthetic process	9/1579	32/17866	0.00138403766904631	0.00712148018327714	0.00455621015569661	IDO1/PARP10/NAMPT/PARP9/PDXK/KYNU/NNMT/HAAO/KMO	9
GO:0001776	GO:0001776	leukocyte homeostasis	17/1579	87/17866	0.00142346516488406	0.00731114299294825	0.00467755341543222	CXCL6/TNFAIP3/LGALS9/LYN/IL6/FAS/JAK3/PIK3CD/TCIRG1/SH2B3/TNFSF14/TNFSF13B/HIF1A/CXCR2/SH2B2/CD74/SPNS2	17
GO:0150104	GO:0150104	transport across blood-brain barrier	17/1579	87/17866	0.00142346516488406	0.00731114299294825	0.00467755341543222	SLC13A3/ABCC1/SLCO2B1/SLC38A2/TFRC/SLC2A4/SLC6A6/SLC1A5/ABCC4/SLCO3A1/SLC5A3/SLC38A5/ABCC3/SLC7A8/APOE/ABCB1/ATP2A3	17
GO:0060402	GO:0060402	calcium ion transport into cytosol	26/1579	158/17866	0.00144198473705058	0.00739959014616224	0.00473414050229407	CXCL10/CXCL11/TRPA1/ITPR3/LYN/PML/CXCL9/P2RX4/GSTO1/CX3CL1/SLC8B1/THY1/TRPM2/PLCG2/BDKRB1/JPH2/CEMIP/APLNR/P2RX2/CAV1/CCL3/CALCR/P2RY6/MCOLN2/HTR2B/MCOLN3	26
GO:0018958	GO:0018958	phenol-containing compound metabolic process	20/1579	110/17866	0.00144701586214036	0.00741872398807513	0.00474638203110513	LY6E/DRD4/AKR1B1/PNKD/MFSD12/PAX8/WNT5A/NR4A2/EPAS1/GCH1/SULT1A4/ITGB2/HPRT1/STAR/ITGAM/OCA2/ASIP/FOXE1/DUOX1/HPN	20
GO:0045216	GO:0045216	cell-cell junction organization	31/1579	200/17866	0.00146992043773395	0.00752937663069477	0.00481717583816257	GJD3/RAB13/RDX/CLDN1/F11R/PECAM1/CLDN10/JUP/CNTNAP1/IL1B/TGFB3/CLDN16/CLDN4/CLDN23/NECTIN1/SMAD7/LSR/PRKCH/TJP3/FZD5/GJA5/APLNR/CAV1/GJB2/CLDN2/PKP3/SNAI2/SNAI1/CSF1R/TNF/PKP1	31
GO:0072006	GO:0072006	nephron development	24/1579	142/17866	0.00148528625961826	0.00760124935739949	0.00486315886962541	FMN1/STAT1/WNT6/PECAM1/CFLAR/PAX8/WNK4/FOXC1/ANGPT1/COL4A4/BMP4/CD34/NPHS1/WNT1/WT1/GREM1/BMP2/GDNF/TACSTD2/RET/FOXC2/COL4A3/WNT7B/SIX1	24
GO:0015711	GO:0015711	organic anion transport	48/1579	350/17866	0.0014917969252475	0.00762771569677716	0.00488009161410455	DRD4/SLC43A2/SLC2A6/BDKRB2/SLC13A3/CEACAM1/PLA2G4A/SLC16A3/ABCC1/SLC39A8/SLC7A7/AQP9/PTGES/SLCO2B1/P2RX4/CYB5R2/SLC38A2/ADORA2A/MFSD12/IL1B/SLC6A6/TNFRSF11A/SLC25A18/SLC1A5/ABCC4/SLC25A12/SLCO3A1/BEST1/PLA2R1/SLC38A5/ABCC3/SLC16A5/PLA2G2A/ABCB4/NOS2/AKR1C1/SLC13A5/RGS2/PLA2G3/SLC7A8/SLC26A9/KMO/SLCO4A1/SLC16A6/CCK/PLA2G2D/SLC17A7/SLC51A	48
GO:0002920	GO:0002920	regulation of humoral immune response	11/1579	45/17866	0.00150341022449596	0.00768020146971208	0.00491367117980175	C3/NOD2/CXCL13/CFH/IL1B/ZP4/CR1L/GATA6/TNF/ZP3/SPNS2	11
GO:0120193	GO:0120193	tight junction organization	16/1579	80/17866	0.00150512883992568	0.00768209128334828	0.00491488025261527	RAB13/CLDN1/F11R/PECAM1/CLDN10/TGFB3/CLDN16/CLDN4/CLDN23/LSR/PRKCH/FZD5/CLDN2/SNAI2/SNAI1/TNF	16
GO:0002732	GO:0002732	positive regulation of dendritic cell cytokine production	5/1579	11/17866	0.00157153351070142	0.00797568856219113	0.00510271913851007	NOD2/DDX58/TICAM1/PLCG2/CLEC7A	5
GO:0039530	GO:0039530	MDA-5 signaling pathway	5/1579	11/17866	0.00157153351070142	0.00797568856219113	0.00510271913851007	DDX60/OAS3/IFIH1/DHX58/IRF7	5
GO:0072205	GO:0072205	metanephric collecting duct development	5/1579	11/17866	0.00157153351070142	0.00797568856219113	0.00510271913851007	AKR1B1/PAX8/BMP4/WNT7B/AQP2	5
GO:0098883	GO:0098883	synapse pruning	5/1579	11/17866	0.00157153351070142	0.00797568856219113	0.00510271913851007	C3/DKK1/CX3CL1/ITGAM/C1QB	5
GO:1902337	GO:1902337	regulation of apoptotic process involved in morphogenesis	5/1579	11/17866	0.00157153351070142	0.00797568856219113	0.00510271913851007	TNFRSF1B/PAX8/VDR/FOXC1/FOXC2	5
GO:2000644	GO:2000644	regulation of receptor catabolic process	5/1579	11/17866	0.00157153351070142	0.00797568856219113	0.00510271913851007	DTX3L/FURIN/PCSK9/LAPTM5/APOE	5
GO:1904427	GO:1904427	positive regulation of calcium ion transmembrane transport	15/1579	73/17866	0.00157245404763705	0.00797568856219113	0.00510271913851007	CXCL10/CXCL11/CRACR2A/CXCL9/GSTO1/CX3CL1/THY1/PLCG2/BDKRB1/JPH2/CEMIP/APLNR/KCNE3/CALCR/P2RY6	15
GO:0014013	GO:0014013	regulation of gliogenesis	19/1579	103/17866	0.00157729431856774	0.00798601638983273	0.00510932671895345	IL34/TNFRSF1B/TLR2/LYN/SPINT1/IL6/NR1D1/IL1B/SERPINE2/EGFR/ID2/ASCL2/DAAM2/CLCF1/PRKCH/BMP2/PITX3/TNF/NR2E1	19
GO:0022600	GO:0022600	digestive system process	19/1579	103/17866	0.00157729431856774	0.00798601638983273	0.00510932671895345	NOD2/TYMP/F11R/UGCG/VDR/WNK4/RBP4/GCNT3/TAC1/SERPINA3/SLC2A5/SNX10/AKR1C1/HRH2/MOGAT2/SOAT2/NEUROG1/PTGER1/FGF10	19
GO:0010720	GO:0010720	positive regulation of cell development	42/1579	297/17866	0.00158829626679082	0.00800932583742182	0.0051242397340986	IL34/TGM2/TNFRSF1B/TLR2/F11R/S1PR2/LYN/ROBO1/SPINT1/IL6/FN1/TIAM2/CALR/VEGFC/IL1B/CX3CL1/BNC1/SERPINE2/L1CAM/HIF1A/CXCL12/EGFR/NEURL1/ID2/BMP4/GPR68/PLXNC1/SMAD7/BDNF/CLCF1/PRKCH/STAR/LPAR3/CLEC7A/BMP2/ITPKA/WNT3A/RET/NGF/TNF/FOXG1/POU4F2	42
GO:0030502	GO:0030502	negative regulation of bone mineralization	7/1579	21/17866	0.00159174101965616	0.00800932583742182	0.0051242397340986	SRGN/ENPP1/ECM1/HIF1A/RFLNA/GREM1/CCL3	7
GO:0032303	GO:0032303	regulation of icosanoid secretion	7/1579	21/17866	0.00159174101965616	0.00800932583742182	0.0051242397340986	PLA2G4A/PTGES/P2RX4/IL1B/TNFRSF11A/PLA2R1/PLA2G3	7
GO:0035988	GO:0035988	chondrocyte proliferation	7/1579	21/17866	0.00159174101965616	0.00800932583742182	0.0051242397340986	LTF/MMP14/DDR2/SMAD7/HMGA2/STC1/COMP	7
GO:0061081	GO:0061081	positive regulation of myeloid leukocyte cytokine production involved in immune response	7/1579	21/17866	0.00159174101965616	0.00800932583742182	0.0051242397340986	DDX58/WNT5A/TICAM1/PLCG2/CD74/HLA-G/LAPTM5	7
GO:0071359	GO:0071359	cellular response to dsRNA	7/1579	21/17866	0.00159174101965616	0.00800932583742182	0.0051242397340986	IFIH1/TLR3/NFKB1/DDX58/IFIT1/CGAS/CAV1	7
GO:0150146	GO:0150146	cell junction disassembly	7/1579	21/17866	0.00159174101965616	0.00800932583742182	0.0051242397340986	C3/TGFB3/DKK1/CX3CL1/ITGAM/C1QB/SNAI2	7
GO:0032330	GO:0032330	regulation of chondrocyte differentiation	12/1579	52/17866	0.00159677580748786	0.00802048941750514	0.00513138201570867	LOXL2/RUNX2/POR/RARG/BMP4/ACVRL1/SMAD7/GDF5/RFLNA/GREM1/RARB/SNAI2	12
GO:0048260	GO:0048260	positive regulation of receptor-mediated endocytosis	12/1579	52/17866	0.00159677580748786	0.00802048941750514	0.00513138201570867	C3/B2M/SELE/ANGPT1/PCSK9/LDLRAP1/DAB2/ARRB1/PLCG2/GREM1/WNT3A/VTN	12
GO:0014015	GO:0014015	positive regulation of gliogenesis	14/1579	66/17866	0.00161744552606951	0.00811715393523517	0.00519322644215408	IL34/TNFRSF1B/TLR2/LYN/SPINT1/IL6/IL1B/SERPINE2/EGFR/ID2/CLCF1/PRKCH/BMP2/TNF	14
GO:0010232	GO:0010232	vascular transport	17/1579	88/17866	0.00162191744122872	0.00813243111376656	0.00520300053885641	SLC13A3/ABCC1/SLCO2B1/SLC38A2/TFRC/SLC2A4/SLC6A6/SLC1A5/ABCC4/SLCO3A1/SLC5A3/SLC38A5/ABCC3/SLC7A8/APOE/ABCB1/ATP2A3	17
GO:0032970	GO:0032970	regulation of actin filament-based process	52/1579	388/17866	0.0016256669041312	0.00814179839251	0.00520899357533812	BST2/ICAM1/PLEK/RDX/SH3BP1/FMN1/PTGER4/F11R/ARAP1/SVIL/CSF3/SCN5A/ARHGAP17/JUP/HCK/ARPC1B/RAPGEF3/C15orf62/FHOD1/TGFB3/VILL/CDC42EP2/CX3CL1/ARHGAP40/CXCL12/MYH9/ID1/NCK1/PDPN/TAC1/MET/PRKCD/TRPM2/CDC42EP5/NPHS1/FAM107A/ARHGEF19/RAC2/FZD10/RHOF/PYCARD/GJA5/CGNL1/STC1/CAV1/SDC4/TACSTD2/ARHGEF5/CCL26/CSF1R/RHOH/GATA4	52
GO:0071695	GO:0071695	anatomical structure maturation	34/1579	227/17866	0.00162664441198672	0.00814179839251	0.00520899357533812	C3/AKR1B1/GAL/NRCAM/WNT10B/IL15/LTF/RUNX2/WNT5A/CX3CL1/NR4A2/BNC1/SCARF1/EPAS1/HIF1A/FOXO3/ACVRL1/SOX18/EREG/CDC25B/SNX10/RFLNA/WNT1/FZD5/GREM1/CLEC7A/BMP2/PLA2G3/RET/PTH1R/PHOSPHO1/ALDH1A2/BFSP2/LGI4	34
GO:0030218	GO:0030218	erythrocyte differentiation	21/1579	119/17866	0.00164734560435286	0.00823817433045994	0.00527065337301381	B2M/ISG15/STAT1/SLC11A2/LYN/PTPN2/JAK3/ADAR/MAFB/SH2B3/EPAS1/HIF1A/FOXO3/IKZF1/TGFBR3/ID2/INHBA/BMP4/BCL6/JAK2/ADGRF5	21
GO:0007265	GO:0007265	Ras protein signal transduction	46/1579	334/17866	0.00169635756207145	0.00847583567856049	0.00542270533692645	SQSTM1/RDX/SH3BP1/F11R/CSF1/TP53/CDKN2A/ROBO1/PSD4/RRAS/ARHGAP42/ARHGAP24/ARHGAP17/RAB42/ARHGEF11/TAX1BP3/RAPGEF3/C15orf62/CDC42EP2/RHOU/RASGRP1/MRAS/DENND3/NGFR/STARD8/PDPN/MET/PLD1/BCL6/CDC42EP5/ARRB1/RAB39A/ARHGAP29/DOK3/NRG1/SH2B2/RAC2/RHOV/COL1A2/RERG/NGF/AGTR1/APOE/RHOH/FGF10/GPR18	46
GO:0010810	GO:0010810	regulation of cell-substrate adhesion	33/1579	219/17866	0.00170697071346289	0.00852138929350096	0.00545184981780387	FBLN2/FMN1/CSF1/CDKN2A/FBLN1/RRAS/PRKCZ/JUP/GBP1/FN1/LGALS1/PLAU/CALR/PLEKHA2/CX3CL1/MMP14/MELTF/THY1/PDPN/EGFL6/KDR/ACVRL1/BCL6/JAK2/FAM107A/RAC2/WNT1/GREM1/SDC4/TACSTD2/NDNF/CCL28/SKAP1	33
GO:0051896	GO:0051896	regulation of protein kinase B signaling	29/1579	185/17866	0.00172396216402485	0.00859867643282449	0.00550129690464932	C1QTNF1/CHI3L1/RRAS/P2RX4/CSF3/PIK3CD/ENG/CAVIN3/TNFAIP8L3/SFRP5/CX3CL1/SH2B3/ANGPT1/EGFR/TPBG/MET/HPSE/GDF15/NRG1/BANK1/IGF2/HLA-G/RET/RASD2/PIK3R5/TNF/CCL3/CALCR/GATA4	29
GO:0002827	GO:0002827	positive regulation of T-helper 1 type immune response	6/1579	16/17866	0.00173677160824755	0.00860133986991943	0.00550300092949088	PLA2G4A/IL1R1/IL1B/IL18R1/IL12RB1/RIPK2	6
GO:0002830	GO:0002830	positive regulation of type 2 immune response	6/1579	16/17866	0.00173677160824755	0.00860133986991943	0.00550300092949088	NOD2/RSAD2/IL6/PRKCZ/IL4R/CD74	6
GO:0034138	GO:0034138	toll-like receptor 3 signaling pathway	6/1579	16/17866	0.00173677160824755	0.00860133986991943	0.00550300092949088	OAS1/TNFAIP3/TLR3/WDFY1/CAV1/UNC93B1	6
GO:0070230	GO:0070230	positive regulation of lymphocyte apoptotic process	6/1579	16/17866	0.00173677160824755	0.00860133986991943	0.00550300092949088	CCL5/IDO1/LGALS9/TP53/WNT5A/CD274	6
GO:0070242	GO:0070242	thymocyte apoptotic process	6/1579	16/17866	0.00173677160824755	0.00860133986991943	0.00550300092949088	TP53/EFNA1/JAK3/WNT5A/HIF1A/BMP4	6
GO:0070431	GO:0070431	nucleotide-binding oligomerization domain containing 2 signaling pathway	6/1579	16/17866	0.00173677160824755	0.00860133986991943	0.00550300092949088	TNFAIP3/NOD2/LACC1/NFKBIA/SLC15A3/RIPK2	6
GO:0072283	GO:0072283	metanephric renal vesicle morphogenesis	6/1579	16/17866	0.00173677160824755	0.00860133986991943	0.00550300092949088	FMN1/STAT1/PAX8/BMP4/GREM1/GDNF	6
GO:1903236	GO:1903236	regulation of leukocyte tethering or rolling	6/1579	16/17866	0.00173677160824755	0.00860133986991943	0.00550300092949088	ST3GAL4/SELE/CXCL12/PTAFR/CHST4/CCL28	6
GO:0042326	GO:0042326	negative regulation of phosphorylation	51/1579	380/17866	0.00173808676093351	0.00860133986991943	0.00550300092949088	PARP14/TNFAIP3/IRAK3/ZC3H12A/BDKRB2/CEACAM1/PKIG/LYN/CDKN2A/FBLN1/MVP/PRKCZ/PTPN2/PTPRB/LRRK1/ADAR/ENG/ADORA2A/SIRPA/ENPP1/IL1B/DKK1/SOCS1/PLPP3/SH2B3/CDKN2B/ANGPT1/SRCIN1/INHBA/NCK1/THY1/BMP4/PRKCD/ARRB1/SMAD7/SOCS3/GPRC5A/BDKRB1/SMAD6/PYCARD/ADARB1/GREM1/IGFBP3/HHEX/CAV1/BMP2/RGS2/MYOCD/TWIST1/MLXIPL/APOE	51
GO:0001975	GO:0001975	response to amphetamine	9/1579	33/17866	0.00175576910722483	0.0086286412060797	0.00552046789167799	DRD4/ICAM1/SLC18A2/ADORA2A/HDAC9/NR4A2/HPRT1/RGS2/RGS10	9
GO:0046685	GO:0046685	response to arsenic-containing substance	9/1579	33/17866	0.00175576910722483	0.0086286412060797	0.00552046789167799	ZC3H12A/DAXX/HMOX1/TNFRSF11B/GSTO1/SLC38A2/MKNK2/MAPK13/CYP1A1	9
GO:0048333	GO:0048333	mesodermal cell differentiation	9/1579	33/17866	0.00175576910722483	0.0086286412060797	0.00552046789167799	DKK1/ITGA2/INHBA/BMP4/ITGA8/BMPR1A/HMGA2/WNT3A/FOXC2	9
GO:0050974	GO:0050974	detection of mechanical stimulus involved in sensory perception	9/1579	33/17866	0.00175576910722483	0.0086286412060797	0.00552046789167799	TRPA1/PIEZO2/SERPINE2/ITGA2/CXCL12/KCNA1/CHRNA9/KCNK4/HPN	9
GO:0003401	GO:0003401	axis elongation	8/1579	27/17866	0.00175875218403415	0.0086286412060797	0.00552046789167799	WNT5A/BMP4/RDH10/ESR1/AREG/WNT3A/SIX1/FGF10	8
GO:0034143	GO:0034143	regulation of toll-like receptor 4 signaling pathway	8/1579	27/17866	0.00175875218403415	0.0086286412060797	0.00552046789167799	TNFAIP3/IFI35/LYN/LTF/TICAM2/NR1D1/RAB7B/WDFY1	8
GO:0039529	GO:0039529	RIG-I signaling pathway	8/1579	27/17866	0.00175875218403415	0.0086286412060797	0.00552046789167799	DDX60/BIRC3/OAS3/DHX58/OASL/DDX58/BIRC2/RNF135	8
GO:0042402	GO:0042402	cellular biogenic amine catabolic process	8/1579	27/17866	0.00175875218403415	0.0086286412060797	0.00552046789167799	IL4I1/TDO2/IDO1/SAT1/KYNU/SULT1A4/HAAO/KMO	8
GO:0060512	GO:0060512	prostate gland morphogenesis	8/1579	27/17866	0.00175875218403415	0.0086286412060797	0.00552046789167799	TP63/NKX3-1/CYP7B1/WNT5A/RARG/BMP4/ESR1/FGF10	8
GO:0090025	GO:0090025	regulation of monocyte chemotaxis	8/1579	27/17866	0.00175875218403415	0.0086286412060797	0.00552046789167799	CXCL10/CCL5/LYN/CXCL12/LGMN/SLAMF8/GREM1/TNFSF18	8
GO:0048015	GO:0048015	phosphatidylinositol-mediated signaling	28/1579	177/17866	0.0017858160598429	0.00875387975633835	0.0056005935312765	CCL5/PIK3AP1/CEACAM1/NKX3-1/CSF3/FN1/PLCB4/PIK3CD/CA8/UNC5B/PLCD4/SERPINE2/ANGPT1/EGFR/RASGRP1/KDR/JAK2/ROR2/FGR/GPR143/PRR5/PTAFR/TWIST1/PIK3R5/CSF1R/TNF/HTR2B/PEAR1	28
GO:0042542	GO:0042542	response to hydrogen peroxide	24/1579	144/17866	0.00180540329613148	0.00884228475904119	0.00565715365090934	SOD2/TNFAIP3/TRPA1/LCN2/HP/IL18BP/STAT1/MDM2/HMOX1/SPHK1/IL6/CYP1B1/SIRPA/STAT6/FOXO3/NQO1/MET/LDHA/PRKCD/TRPM2/MAP1LC3A/STAR/AREG/MAPK13	24
GO:0043406	GO:0043406	positive regulation of MAP kinase activity	20/1579	112/17866	0.00181359930983375	0.00886240366785789	0.00567002540991351	NOD2/DRD4/IL34/CD40/ROBO1/MAP3K11/TRAF2/IL1B/DKK1/WNT5A/TNFRSF11A/EGFR/RASGRP1/ROR2/FZD10/FZD5/PIK3R5/ARHGEF5/TNF/HTR2B	20
GO:0048332	GO:0048332	mesoderm morphogenesis	15/1579	74/17866	0.0018141788407167	0.00886240366785789	0.00567002540991351	DKK1/WNT5A/ACVR1/FOXC1/ITGA2/INHBA/BMP4/TBX3/ITGA8/BMPR1A/HMGA2/MESP2/WNT3A/FOXC2/SNAI1	15
GO:0120192	GO:0120192	tight junction assembly	15/1579	74/17866	0.0018141788407167	0.00886240366785789	0.00567002540991351	RAB13/CLDN1/F11R/PECAM1/CLDN10/CLDN16/CLDN4/CLDN23/LSR/PRKCH/FZD5/CLDN2/SNAI2/SNAI1/TNF	15
GO:0010803	GO:0010803	regulation of tumor necrosis factor-mediated signaling pathway	11/1579	46/17866	0.00182061770569874	0.00887103374821216	0.0056755467985494	TNFAIP3/CASP1/CYLD/SPHK1/CASP4/CARD16/PTPN2/TRAF2/CASP8/PYCARD/LAPTM5	11
GO:0045332	GO:0045332	phospholipid translocation	11/1579	46/17866	0.00182061770569874	0.00887103374821216	0.0056755467985494	ABCA4/ABCC1/PLSCR1/ANO9/ATP8B3/PRKCD/ATP10A/ATP8B4/ABCB4/ANO7/ABCB1	11
GO:0048701	GO:0048701	embryonic cranial skeleton morphogenesis	11/1579	46/17866	0.00182061770569874	0.00887103374821216	0.0056755467985494	RUNX2/TGFB3/MMP14/HOXA1/BMP4/PRRX1/RDH10/TWIST1/FOXC2/SIX1/TBX15	11
GO:0034101	GO:0034101	erythrocyte homeostasis	22/1579	128/17866	0.0018379285271116	0.00894772725677577	0.00572461408984287	B2M/ISG15/STAT1/SLC11A2/LYN/HMOX1/PTPN2/JAK3/ADAR/MAFB/SH2B3/EPAS1/HIF1A/FOXO3/IKZF1/TGFBR3/ID2/INHBA/BMP4/BCL6/JAK2/ADGRF5	22
GO:0001541	GO:0001541	ovarian follicle development	12/1579	53/17866	0.00190095885537285	0.00922305080085498	0.00590076172984919	ICAM1/PTX3/CEBPB/MMP14/FOXC1/FOXO3/INHBA/EREG/ESR1/ARRB1/FOXL2/ZP3	12
GO:0045744	GO:0045744	negative regulation of G protein-coupled receptor signaling pathway	12/1579	53/17866	0.00190095885537285	0.00922305080085498	0.00590076172984919	CXCL8/CCL5/PLEK/ARRDC3/GRK3/MET/ARRB1/ADM/ADRB2/APLNR/RGS2/HTR2B	12
GO:0050819	GO:0050819	negative regulation of coagulation	12/1579	53/17866	0.00190095885537285	0.00922305080085498	0.00590076172984919	C1QTNF1/CEACAM1/GP1BA/PLAU/SH2B3/SERPINE2/CD34/PRKCD/ADTRP/APOE/VTN/SERPINB2	12
GO:2000772	GO:2000772	regulation of cellular senescence	12/1579	53/17866	0.00190095885537285	0.00922305080085498	0.00590076172984919	B2M/NAMPT/TP53/CDKN2A/BCL6/HMGA1/CGAS/BMPR1A/HMGA2/HLA-G/PNPT1/TWIST1	12
GO:0050853	GO:0050853	B cell receptor signaling pathway	13/1579	60/17866	0.00191530077915398	0.00926894922520059	0.00593012681431927	LYN/NFAM1/PIK3CD/CD38/FOXP1/PLCG2/SH2B2/PRKCH/BANK1/TEC/ITK/KLHL6/BLNK	13
GO:0090342	GO:0090342	regulation of cell aging	13/1579	60/17866	0.00191530077915398	0.00926894922520059	0.00593012681431927	B2M/NAMPT/TP53/CDKN2A/BCL6/HMGA1/CGAS/BMPR1A/WNT1/HMGA2/HLA-G/PNPT1/TWIST1	13
GO:1903409	GO:1903409	reactive oxygen species biosynthetic process	13/1579	60/17866	0.00191530077915398	0.00926894922520059	0.00593012681431927	SOD2/LCN2/ALOX5/SLC18A2/CFLAR/RAB27A/FOXO3/SLC5A3/PLCG2/MMP8/CYP1A1/CYP1A2/DUOX1	13
GO:0043010	GO:0043010	camera-type eye development	44/1579	318/17866	0.00192706672849186	0.00931797290788596	0.00596149138954413	RORB/WNT6/CYP1B1/TCIRG1/LIMK2/WNT5A/ALDH1A3/CRYBA2/RARG/CLIC4/FOXC1/LCTL/HIF1A/SDK1/RBP4/INHBA/THY1/BMP4/ACVRL1/STRA6/NECTIN1/RDH10/FOXL2/TBX2/HPCA/FZD5/WT1/PITX3/TWIST1/RET/FOXC2/MAB21L2/WNT7B/CRYBB1/ALDH1A2/COL8A2/CRYBA4/PITX2/CYP1A1/BFSP2/SLC17A7/POU4F2/NR2E1/FGF10	44
GO:0015698	GO:0015698	inorganic anion transport	28/1579	178/17866	0.00194477333386019	0.00939561400311079	0.00601116493176551	SLC39A14/APOL1/CEBPB/ABCC1/SLC39A8/SLC12A7/ENPP1/CLIC6/GABRG3/SLC34A2/CLCA2/WNK4/CLIC4/ABCC4/CLDN4/ANO9/BEST1/ABCC3/CLIC5/GABRB2/GABRQ/PTAFR/SLC26A9/SLC37A2/ANO7/ABCB1/P2RY6/SLC17A7	28
GO:0003012	GO:0003012	muscle system process	58/1579	447/17866	0.00195005012605476	0.00941312332034568	0.00602236711543405	ZC3H12A/BDKRB2/TNFRSF1B/SCN1B/HMOX1/SPHK1/IL15/P2RX4/ARHGAP42/SCN5A/JUP/CFLAR/CHRNA1/GSTO1/ARHGEF11/IL1B/PTGS2/KCNE5/ITGA2/FOXO3/KCNN2/CACNA1S/TBX3/CD38/EDNRA/SMAD7/P2RX6/SSTR2/TBX2/KCNA1/HTR7/SMTN/PTAFR/MYBPC2/ADRB2/GATA6/TNNT1/GJA5/KCNJ12/STC1/P2RX2/DES/CACNA1G/CAV1/RGS2/MYOCD/GDNF/MYBPH/RNF207/MYH11/NEUROG1/KCNE3/GATA5/HTR2B/RCSD1/PROK2/COMP/GATA4	58
GO:0050767	GO:0050767	regulation of neurogenesis	49/1579	364/17866	0.00198613873445546	0.00957920934077756	0.00612862631907376	B2M/IL34/TGM2/TNFRSF1B/TLR2/TP53/LYN/ROBO1/SPINT1/IL6/FN1/TIAM2/DRAXIN/VEGFC/NR1D1/IL1B/WNT5A/CX3CL1/SERPINE2/L1CAM/SEMA3C/HIF1A/CXCL12/EGFR/NEURL1/ID1/ID2/THY1/PLXNC1/ASCL2/DAAM2/BMPR1A/BDNF/CLCF1/SPP1/PRKCH/STAR/LPAR3/FEZF2/BMP2/ITPKA/PITX3/WNT3A/NGF/HES7/TNF/FOXG1/POU4F2/NR2E1	49
GO:0051341	GO:0051341	regulation of oxidoreductase activity	19/1579	105/17866	0.00198963812508693	0.00958796849449676	0.00613423028680289	NOD2/HP/NFKB1/VDR/IL1B/POR/HIF1A/GCH1/EGFR/IL1A/SLAMF8/PDP1/CAV1/GDNF/AGTR1/CYP27B1/TNF/APOE/HTR2B	19
GO:1901888	GO:1901888	regulation of cell junction assembly	31/1579	204/17866	0.002024095633203	0.00973994764210261	0.00623146413678283	CLDN1/FMN1/TLR2/F11R/MDGA1/SRPX2/IL1B/WNT5A/MMP14/TPBG/THY1/KDR/ACVRL1/NECTIN1/FAM107A/ADGRL2/BDNF/NTNG2/PRKCH/FZD5/LRFN5/GREM1/APLNR/CAV1/SDC4/SNAI2/WNT3A/SNAI1/TNF/SIX1/RAB17	31
GO:0044106	GO:0044106	cellular amine metabolic process	20/1579	113/17866	0.00202459585818987	0.00973994764210261	0.00623146413678283	IL4I1/LY6E/TDO2/DRD4/IDO1/AKR1B1/SAT1/SLC7A7/KYNU/PNKD/NNMT/NR4A2/EPAS1/GCH1/SULT1A4/HAAO/ITGB2/HPRT1/ITGAM/KMO	20
GO:0007548	GO:0007548	sex differentiation	39/1579	274/17866	0.00202983798845823	0.00975692589220092	0.00624232655211406	ICAM1/PTPRN/RAB13/TP63/PTX3/CEBPB/TLR3/TNFSF10/NKX3-1/TFAP2C/BIK/WNT5A/MMP14/FOXC1/FOXO3/FST/NR0B1/RBP4/INHBA/STRA6/ROR2/EREG/RDH10/TBX3/ESR1/ARRB1/BMPR1A/ARID5B/FOXL2/STAR/WT1/GATA6/NEUROG1/ZP3/HOXA10/FGF10/ZFP42/GATA4/CYP17A1	39
GO:0010863	GO:0010863	positive regulation of phospholipase C activity	10/1579	40/17866	0.00203369948239155	0.00975901621878876	0.00624366390993619	GNA15/SELE/EGFR/ESR1/EDNRA/PTAFR/C5AR1/ITK/P2RY6/HTR2B	10
GO:1902895	GO:1902895	positive regulation of pri-miRNA transcription by RNA polymerase II	10/1579	40/17866	0.00203369948239155	0.00975901621878876	0.00624366390993619	TP53/HIF1A/FOXO3/ATOH8/NGFR/BMPR1A/SMAD6/WT1/BMP2/TNF	10
GO:0006690	GO:0006690	icosanoid metabolic process	21/1579	121/17866	0.00203866782987947	0.00976640198401467	0.00624838920547361	PLA2G4C/GGT5/MGLL/AKR1B1/TLR2/ALOX5/PLA2G4A/ABCC1/PTGES/CYP1B1/IL1B/PTGS2/HPGD/CYP2J2/PTGDS/CYP2S1/CD74/AKR1C1/PLA2G3/CYP1A1/CYP1A2	21
GO:0038127	GO:0038127	ERBB signaling pathway	21/1579	121/17866	0.00203866782987947	0.00976640198401467	0.00624838920547361	IFI6/RHBDF2/MMP9/CEACAM1/SHC1/MVP/PTPN2/PLAUR/ITGA1/EGFR/NEURL1/EREG/BTC/LGMN/NRG1/GPRC5A/PTPRR/AREG/GRB7/FAM83B/PIGR	21
GO:0019932	GO:0019932	second-messenger-mediated signaling	43/1579	310/17866	0.0020530835010871	0.00982719632116986	0.00628728445887974	CXCL8/PLEK/GAL/ITPR3/VCAM1/SPHK1/P2RX4/GBP1/GSTO1/PTGFR/AHR/RAPGEF3/CCL20/SELE/EGFR/CXCR2/SULT1A4/KDR/CGAS/RAPGEF4/TRPM2/GPR143/CCL4/ADM/NRG1/PLCG2/NOS2/MCTP2/HPCA/APLNR/P2RX2/ACKR4/CLEC7A/RGS2/RASD2/NDNF/AGTR1/TNF/APOE/CCL3/CMKLR1/GUCA1A/HTR2B	43
GO:0031668	GO:0031668	cellular response to extracellular stimulus	35/1579	239/17866	0.00207249495866682	0.00991178109535367	0.00634140045685142	ICAM1/LCN2/ZC3H12A/NAMPT/CD68/MDM2/IFI16/VCAM1/TP53/LYN/HMOX1/GSDMD/IL15/FAS/GLUL/SLC38A2/SIPA1/VDR/EIF2AK2/NR4A2/CDKN2B/FOXO3/PCSK9/MAP1LC3A/FAM107A/LPL/CYP24A1/MYOCD/FOXA3/SNAI2/CYP27B1/DAPL1/PENK/UCN2/AQP2	35
GO:0032720	GO:0032720	negative regulation of tumor necrosis factor production	15/1579	75/17866	0.00208609930657694	0.00996847453881063	0.00637767202346289	TNFAIP3/NOD2/IRAK3/ZC3H12A/LGALS9/ORM1/BCL3/SIRPA/CX3CL1/CD34/GPNMB/VSIR/TWIST1/ACP5/GPR18	15
GO:0002065	GO:0002065	columnar/cuboidal epithelial cell differentiation	17/1579	90/17866	0.00208919183301784	0.00997488405772809	0.00638177273208432	TP63/CEBPB/WNT5A/RARG/FAM20C/HIF1A/BMP4/PRDM1/GATA6/RARB/ROS1/BMP2/IL31RA/GATA5/DLX3/PYY/GATA4	17
GO:0006887	GO:0006887	exocytosis	47/1579	347/17866	0.00214063236114698	0.0102119279138134	0.00653342963439199	HLA-F/TNFAIP2/CCL5/PLEK/RAB13/EXOC3L4/LGALS9/CEACAM1/LYN/HMOX1/STX3/STXBP2/CCL8/SYNGR2/RAB27B/MILR1/IL4R/PIK3CD/HCK/ADORA2A/RAB27A/ABCC4/ZP4/SYNGR3/MYH9/RASGRP1/SRCIN1/RAPGEF4/FGR/NKD2/ITGB2/MYO1G/SYT12/PTGDS/PTAFR/RAC2/ITGAM/CACNA1G/SDC4/ABCA12/PLA2G3/STX11/GRIN3A/ZP3/EXOC3L1/CCL3/PTGDR	47
GO:0030336	GO:0030336	negative regulation of cell migration	46/1579	338/17866	0.00215597496596646	0.0102532115334733	0.00655984223996241	BST2/SP100/IFITM1/PTGER4/S1PR2/HMOX1/ROBO1/RRAS/DPP4/CXCL13/TIMP1/CCL2/JUP/CYP1B1/ENG/CALR/CX3CL1/CLIC4/FOXO3/CXCL12/KRT16/THY1/NGFR/ACVRL1/SMAD7/SLAMF8/BMPR1A/PTPRU/NRG1/MEOX2/PTPRR/ACVR1C/CD74/ADARB1/GREM1/STC1/IGFBP3/ADTRP/ADAMTS9/MYOCD/TACSTD2/TIE1/TNF/APOE/CCL28/GPR18	46
GO:0014821	GO:0014821	phasic smooth muscle contraction	7/1579	22/17866	0.00215828662721814	0.0102532115334733	0.00655984223996241	TBX3/SSTR2/TBX2/P2RX2/GDNF/NEUROG1/HTR2B	7
GO:0045624	GO:0045624	positive regulation of T-helper cell differentiation	7/1579	22/17866	0.00215828662721814	0.0102532115334733	0.00655984223996241	HLX/NFKBIZ/PRKCZ/IL4R/MALT1/IL12RB1/RIPK2	7
GO:0060444	GO:0060444	branching involved in mammary gland duct morphogenesis	7/1579	22/17866	0.00215828662721814	0.0102532115334733	0.00655984223996241	CSF1/PML/VDR/WNT5A/TBX3/ESR1/AREG	7
GO:1903428	GO:1903428	positive regulation of reactive oxygen species biosynthetic process	7/1579	22/17866	0.00215828662721814	0.0102532115334733	0.00655984223996241	SOD2/LCN2/RAB27A/FOXO3/SLC5A3/PLCG2/MMP8	7
GO:0042531	GO:0042531	positive regulation of tyrosine phosphorylation of STAT protein	14/1579	68/17866	0.00218031773290054	0.0103406243185691	0.00661576755449553	PARP14/CCL5/PARP9/CD40/LYN/IL6/IL15/TNFRSF18/JAK2/CLCF1/IL31RA/CSF1R/TNF/TNFSF18	14
GO:0060193	GO:0060193	positive regulation of lipase activity	14/1579	68/17866	0.00218031773290054	0.0103406243185691	0.00661576755449553	CCL5/PRKCZ/GNA15/SELE/EGFR/ESR1/EDNRA/PTAFR/HPCA/AGTR1/C5AR1/ITK/P2RY6/HTR2B	14
GO:0048483	GO:0048483	autonomic nervous system development	11/1579	47/17866	0.00219027379636988	0.0103792009518493	0.00664044827308217	TP63/NRP2/HLX/VCAM1/FN1/EDNRA/ADARB1/GBX2/GDNF/RET/SIX1	11
GO:0000038	GO:0000038	very long-chain fatty acid metabolic process	9/1579	34/17866	0.0022032551309117	0.0104147230088573	0.00666317472218067	ACOT2/HACD4/ELOVL7/ACSL1/ACOT1/ELOVL6/ACSL6/ACOT4/ELOVL3	9
GO:0002446	GO:0002446	neutrophil mediated immunity	9/1579	34/17866	0.0022032551309117	0.0104147230088573	0.00666317472218067	CXCL6/TREM1/STXBP2/IL6/MYD88/ITGB2/PTAFR/ITGAM/CARD9	9
GO:0032743	GO:0032743	positive regulation of interleukin-2 production	9/1579	34/17866	0.0022032551309117	0.0104147230088573	0.00666317472218067	CD83/MALT1/TRAF2/IL1B/IL1A/PLCG2/RIPK2/CLEC7A/CARD11	9
GO:0032414	GO:0032414	positive regulation of ion transmembrane transporter activity	19/1579	106/17866	0.00222773700547692	0.0105217164039772	0.00673162740068176	CTSS/DRD4/LRRC55/GAL/CRACR2A/CCL2/GSTO1/IFNGR2/WNK4/PLCG2/KCNA1/JPH2/PTAFR/ADRB2/PDZK1/RNF207/ABCB1/KCNE3/P2RY6	19
GO:0010573	GO:0010573	vascular endothelial growth factor production	13/1579	61/17866	0.00224077699089735	0.0105657828974763	0.00675982044482976	C3/IL6/CYP1B1/IL1B/PTGS2/C3AR1/HIF1A/HPSE/IL1A/CCBE1/C5AR1/TNF/GATA4	13
GO:0034113	GO:0034113	heterotypic cell-cell adhesion	13/1579	61/17866	0.00224077699089735	0.0105657828974763	0.00675982044482976	VCAM1/ITGA5/IL1RN/JUP/SIRPA/IL1B/CD1D/THY1/ITGB2/CD44/TNF/SKAP1/LILRB2	13
GO:0061053	GO:0061053	somite development	16/1579	83/17866	0.00224507958525587	0.0105773145720574	0.00676719822746579	TP53/NKX3-1/WNT5A/FOXC1/SEMA3C/ROR2/MEOX1/BMPR1A/MEOX2/WNT1/MESP2/WNT3A/FOXC2/HES7/SIX1/ALDH1A2	16
GO:0001945	GO:0001945	lymph vessel development	8/1579	28/17866	0.00227392487676907	0.0106866964505583	0.00683717901977986	VEGFC/FOXC1/PDPN/ACVRL1/SOX18/TIE1/FOXC2/CCBE1	8
GO:0045589	GO:0045589	regulation of regulatory T cell differentiation	8/1579	28/17866	0.00227392487676907	0.0106866964505583	0.00683717901977986	IL4I1/LGALS9/IRF1/SOCS1/BCL6/HLA-G/VSIR/LILRB2	8
GO:0046426	GO:0046426	negative regulation of receptor signaling pathway via JAK-STAT	8/1579	28/17866	0.00227392487676907	0.0106866964505583	0.00683717901977986	PARP14/PTPN2/BCL3/SOCS1/SH2B3/SOCS3/HMGA2/CAV1	8
GO:0002790	GO:0002790	peptide secretion	35/1579	241/17866	0.00238795542635156	0.0112133504604274	0.00717412390855997	CCL5/PTPRN/GAL/PFKL/ALOX5/IL6/IL1RN/DPP4/CPT1A/GLUL/NR1D1/PAX8/IL1B/TCIRG1/HIF1A/EGFR/SLC8B1/PIM3/ACSL4/RBP4/FFAR2/JAK2/RAPGEF4/TRPM2/GPR68/CD38/NOS2/TFR2/ACVR1C/CD74/ABCA12/TNF/EXOC3L1/ILDR1/FAM3B	35
GO:0021536	GO:0021536	diencephalon development	15/1579	76/17866	0.00239103706287809	0.0112185725783802	0.00717746493686288	NRP2/WNT5A/NR4A2/NR0B1/BMP4/BMPR1A/PITX1/WNT1/BMP2/GBX2/NDNF/ALDH1A2/PITX2/TAL2/FGF10	15
GO:0016331	GO:0016331	morphogenesis of embryonic epithelium	24/1579	147/17866	0.002395221466965	0.0112289559471873	0.00718410805166369	TP63/WNT6/SPINT1/CTHRC1/VEGFC/PAX8/WNT5A/ALDH1A3/RARG/LMO4/HIF1A/BMP4/RDH10/ADM/SALL4/GREM1/SDC4/GDNF/TWIST1/RET/WNT7B/SIX1/ALDH1A2/FGF10	24
GO:0019233	GO:0019233	sensory perception of pain	18/1579	99/17866	0.00244190731275889	0.0114384079387127	0.00731811211631864	TRPA1/MGLL/PTGES/P2RX4/CCL2/OPRD1/PTGS2/ITGA2/CXCL12/TAC1/KCNA1/BDKRB1/PTAFR/CCK/CCL3/KCNK4/PROK2/PENK	18
GO:0030177	GO:0030177	positive regulation of Wnt signaling pathway	23/1579	139/17866	0.00244568497766098	0.0114466899200961	0.00732341079674983	TNFAIP3/TLR2/WNT10B/NFKB1/JUP/LRRK1/BAMBI/DKK1/WNT5A/MLLT3/EGFR/DACT1/ROR2/DAB2/DAAM2/RSPO3/HHEX/CAV1/BMP2/WNT3A/RSPO1/LBX2/FGF10	23
GO:0010715	GO:0010715	regulation of extracellular matrix disassembly	6/1579	17/17866	0.00248506597653302	0.0114976030359221	0.0073559842013532	IL6/DPP4/DDR2/MELTF/PDPN/FGFR4	6
GO:0016045	GO:0016045	detection of bacterium	6/1579	17/17866	0.00248506597653302	0.0114976030359221	0.0073559842013532	HLA-B/HLA-A/NOD2/TLR2/CD1D/PGLYRP2	6
GO:0016264	GO:0016264	gap junction assembly	6/1579	17/17866	0.00248506597653302	0.0114976030359221	0.0073559842013532	GJD3/IL1B/GJA5/APLNR/CAV1/GJB2	6
GO:0034349	GO:0034349	glial cell apoptotic process	6/1579	17/17866	0.00248506597653302	0.0114976030359221	0.0073559842013532	BID/TP53/CCL2/TRAF2/PRKCD/PRKCH	6
GO:0042053	GO:0042053	regulation of dopamine metabolic process	6/1579	17/17866	0.00248506597653302	0.0114976030359221	0.0073559842013532	DRD4/PNKD/NR4A2/ITGB2/HPRT1/ITGAM	6
GO:0042069	GO:0042069	regulation of catecholamine metabolic process	6/1579	17/17866	0.00248506597653302	0.0114976030359221	0.0073559842013532	DRD4/PNKD/NR4A2/ITGB2/HPRT1/ITGAM	6
GO:0042532	GO:0042532	negative regulation of tyrosine phosphorylation of STAT protein	6/1579	17/17866	0.00248506597653302	0.0114976030359221	0.0073559842013532	PARP14/PTPN2/SOCS1/SH2B3/SOCS3/CAV1	6
GO:0070206	GO:0070206	protein trimerization	6/1579	17/17866	0.00248506597653302	0.0114976030359221	0.0073559842013532	MLKL/SLC1A5/CD74/HLA-G/PNPT1/COL1A2	6
GO:0071360	GO:0071360	cellular response to exogenous dsRNA	6/1579	17/17866	0.00248506597653302	0.0114976030359221	0.0073559842013532	IFIH1/TLR3/DDX58/IFIT1/CGAS/CAV1	6
GO:0003306	GO:0003306	Wnt signaling pathway involved in heart development	5/1579	12/17866	0.00249895234523729	0.0114976030359221	0.0073559842013532	DKK1/WNT5A/ALPK2/BMP2/WNT3A	5
GO:0032823	GO:0032823	regulation of natural killer cell differentiation	5/1579	12/17866	0.00249895234523729	0.0114976030359221	0.0073559842013532	IL15RA/IL15/RASGRP1/PRDM1/PGLYRP2	5
GO:0035112	GO:0035112	genitalia morphogenesis	5/1579	12/17866	0.00249895234523729	0.0114976030359221	0.0073559842013532	TP63/RBP4/ROR2/NEUROG1/FGF10	5
GO:0042118	GO:0042118	endothelial cell activation	5/1579	12/17866	0.00249895234523729	0.0114976030359221	0.0073559842013532	CXCL10/TCIM/P2RX4/FOXP1/BMPER	5
GO:0060907	GO:0060907	positive regulation of macrophage cytokine production	5/1579	12/17866	0.00249895234523729	0.0114976030359221	0.0073559842013532	WNT5A/PLCG2/CD74/HLA-G/LAPTM5	5
GO:0061517	GO:0061517	macrophage proliferation	5/1579	12/17866	0.00249895234523729	0.0114976030359221	0.0073559842013532	IL34/CSF1/CX3CL1/CSF1R/IL33	5
GO:0090331	GO:0090331	negative regulation of platelet aggregation	5/1579	12/17866	0.00249895234523729	0.0114976030359221	0.0073559842013532	C1QTNF1/CEACAM1/SH2B3/SERPINE2/PRKCD	5
GO:0090557	GO:0090557	establishment of endothelial intestinal barrier	5/1579	12/17866	0.00249895234523729	0.0114976030359221	0.0073559842013532	ICAM1/CLDN1/F11R/MYD88/TJP3	5
GO:1902563	GO:1902563	regulation of neutrophil activation	5/1579	12/17866	0.00249895234523729	0.0114976030359221	0.0073559842013532	GRN/ITGB2/PLA2G2A/PTAFR/ITGAM	5
GO:1903800	GO:1903800	positive regulation of production of miRNAs involved in gene silencing by miRNA	5/1579	12/17866	0.00249895234523729	0.0114976030359221	0.0073559842013532	TP53/IL6/EGFR/BMP4/MYOCD	5
GO:1904748	GO:1904748	regulation of apoptotic process involved in development	5/1579	12/17866	0.00249895234523729	0.0114976030359221	0.0073559842013532	TNFRSF1B/PAX8/VDR/FOXC1/FOXC2	5
GO:2001214	GO:2001214	positive regulation of vasculogenesis	5/1579	12/17866	0.00249895234523729	0.0114976030359221	0.0073559842013532	CEACAM1/RRAS/KDR/CD34/ADM	5
GO:0042310	GO:0042310	vasoconstriction	16/1579	84/17866	0.00255063546217474	0.0117164674133446	0.00749601016133187	ICAM1/BDKRB2/ARHGAP42/ECE1/PTGS2/EGFR/CD38/ADM/EDNRA/HTR7/HRH2/GJA5/CAV1/AGTR1/HTR2B/COMP	16
GO:0045445	GO:0045445	myoblast differentiation	16/1579	84/17866	0.00255063546217474	0.0117164674133446	0.00749601016133187	CXCL10/WNT10B/CXCL9/LGALS1/EPAS1/ID3/BMP4/TBX3/NRG1/TBX2/PITX1/RANBP3L/GREM1/IGFBP3/MYOCD/TNF	16
GO:0002262	GO:0002262	myeloid cell homeostasis	25/1579	156/17866	0.00255276627534055	0.011716806369331	0.00749622701999999	B2M/ISG15/STAT1/SLC11A2/LYN/HMOX1/IL6/PTPN2/JAK3/ADAR/PIK3CD/MAFB/SH2B3/EPAS1/HIF1A/FOXO3/IKZF1/TGFBR3/CXCR2/ID2/INHBA/BMP4/BCL6/JAK2/ADGRF5	25
GO:0090092	GO:0090092	regulation of transmembrane receptor protein serine/threonine kinase signaling pathway	36/1579	251/17866	0.00258971078335075	0.0118768056537568	0.00759859202640928	TP53/ENG/BAMBI/TGFB3/DKK1/WNT5A/ACVR1/SFRP5/CDKN2B/TGFBR3/FST/INHBA/BMP4/ACVRL1/JAK2/DAB2/VASN/GDF15/SMAD7/BMPR1A/RBPMS/ADAMTSL2/GDF5/WNT1/SMAD6/GREM1/HTRA3/CAV1/CILP/BMP2/LRG1/MYOCD/NRROS/BMPER/FGF10/GATA4	36
GO:0002715	GO:0002715	regulation of natural killer cell mediated immunity	11/1579	48/17866	0.00261851727939111	0.0119703647057879	0.00765844962511787	HLA-F/HLA-B/HLA-A/HLA-E/LGALS9/CEACAM1/RASGRP1/SERPINB9/HLA-G/RAET1G/CD96	11
GO:0006692	GO:0006692	prostanoid metabolic process	11/1579	48/17866	0.00261851727939111	0.0119703647057879	0.00765844962511787	AKR1B1/PLA2G4A/PTGES/IL1B/PTGS2/HPGD/PTGDS/CYP2S1/CD74/AKR1C1/PLA2G3	11
GO:0006693	GO:0006693	prostaglandin metabolic process	11/1579	48/17866	0.00261851727939111	0.0119703647057879	0.00765844962511787	AKR1B1/PLA2G4A/PTGES/IL1B/PTGS2/HPGD/PTGDS/CYP2S1/CD74/AKR1C1/PLA2G3	11
GO:1903053	GO:1903053	regulation of extracellular matrix organization	11/1579	48/17866	0.00261851727939111	0.0119703647057879	0.00765844962511787	TNFRSF1B/IL6/DPP4/CFLAR/DDR2/MELTF/PDPN/FGFR4/ADTRP/BMP2/TIE1	11
GO:0001755	GO:0001755	neural crest cell migration	12/1579	55/17866	0.00265200389005958	0.0121137242644582	0.00775016879870533	NRP2/FN1/ACVR1/SEMA3C/HIF1A/BMP4/GBX2/GDNF/TWIST1/RET/PITX2/HTR2B	12
GO:0051591	GO:0051591	response to cAMP	17/1579	92/17866	0.00266418731308376	0.0121541626517048	0.00777604063797348	PTPRN/STAT1/WNT10B/AQP9/BIRC2/ASS1/AHR/RAPGEF3/LDHA/PTAFR/STAR/WT1/PNPT1/STC1/AREG/DUOX1/PENK	17
GO:0050769	GO:0050769	positive regulation of neurogenesis	33/1579	225/17866	0.00266512449999637	0.0121541626517048	0.00777604063797348	IL34/TGM2/TNFRSF1B/TLR2/LYN/ROBO1/SPINT1/IL6/FN1/TIAM2/VEGFC/IL1B/CX3CL1/SERPINE2/L1CAM/HIF1A/CXCL12/EGFR/NEURL1/ID2/PLXNC1/BDNF/CLCF1/PRKCH/STAR/LPAR3/BMP2/ITPKA/WNT3A/NGF/TNF/FOXG1/POU4F2	33
GO:0071902	GO:0071902	positive regulation of protein serine/threonine kinase activity	30/1579	199/17866	0.00267668396332037	0.0121971134840583	0.00780351989980222	NOD2/DRD4/TCIM/IL34/CD40/ROBO1/MAP3K11/LTF/TRAF2/IL1B/DKK1/WNT5A/TNFRSF11A/EGFR/RASGRP1/ACSL1/ROR2/BMPR1A/IGF2/FZD10/HMGA2/FZD5/ADRB2/CEMIP/BMP2/PIK3R5/ARHGEF5/CSF1R/TNF/HTR2B	30
GO:0032418	GO:0032418	lysosome localization	15/1579	77/17866	0.0027319697385063	0.0124243563345903	0.00794890627408921	LGALS9/LYN/HMOX1/STXBP2/MILR1/IL4R/PIK3CD/MYH9/RASGRP1/FGR/RAB34/PTGDS/RAC2/PLA2G3/PTGDR	15
GO:0032814	GO:0032814	regulation of natural killer cell activation	9/1579	35/17866	0.00273690811945577	0.0124243563345903	0.00794890627408921	HLA-F/HLA-E/IL15RA/IL15/TICAM1/RASGRP1/FGR/PRDM1/PGLYRP2	9
GO:1905207	GO:1905207	regulation of cardiocyte differentiation	9/1579	35/17866	0.00273690811945577	0.0124243563345903	0.00794890627408921	DKK1/EGFR/BMP4/GATA6/GREM1/BMP2/MYOCD/WNT3A/GATA4	9
GO:0019218	GO:0019218	regulation of steroid metabolic process	18/1579	100/17866	0.00273745912919782	0.0124243563345903	0.00794890627408921	GAL/NFKB1/DGAT2/NR1D1/POR/APOC1/NR0B1/LDLRAP1/ADM/FGFR4/STAR/BMP2/SNAI2/AGTR1/CYP27B1/SNAI1/TNF/APOE	18
GO:0045807	GO:0045807	positive regulation of endocytosis	18/1579	100/17866	0.00273745912919782	0.0124243563345903	0.00794890627408921	C3/B2M/ABCA13/WNT5A/SELE/ANGPT1/ITGA2/PCSK9/LDLRAP1/DAB2/ARRB1/PLCG2/TFR2/GREM1/WNT3A/CD14/APOE/VTN	18
GO:0000302	GO:0000302	response to reactive oxygen species	32/1579	217/17866	0.00281129630684026	0.0127493182832501	0.00815681177864647	SOD2/TNFAIP3/PTPRN/TRPA1/LCN2/HP/IL18BP/MMP9/STAT1/MDM2/HMOX1/SPHK1/IL6/CYP1B1/SIRPA/STAT6/SOD3/HIF1A/FOXO3/GCH1/EGFR/NQO1/MET/LDHA/PRKCD/TRPM2/MAP1LC3A/STAR/AREG/TREX1/MAPK13/APOE	32
GO:0051271	GO:0051271	negative regulation of cellular component movement	48/1579	361/17866	0.00281493699418521	0.0127556731255998	0.00816087750606641	BST2/SP100/IFITM1/PTGER4/S1PR2/HMOX1/ROBO1/FBLN1/RRAS/DPP4/CXCL13/TIMP1/CCL2/JUP/CYP1B1/ENG/CALR/CX3CL1/CLIC4/FOXO3/CXCL12/KRT16/TGFBR3/THY1/NGFR/ACVRL1/SMAD7/SLAMF8/BMPR1A/PTPRU/NRG1/MEOX2/PTPRR/ACVR1C/CD74/ADARB1/GREM1/STC1/IGFBP3/ADTRP/ADAMTS9/MYOCD/TACSTD2/TIE1/TNF/APOE/CCL28/GPR18	48
GO:0032740	GO:0032740	positive regulation of interleukin-17 production	7/1579	23/17866	0.00286865938128626	0.0129578777444937	0.00829024481657251	NOD2/SPHK1/ZBTB7B/IL6/IL15/MYD88/CARD9	7
GO:0035929	GO:0035929	steroid hormone secretion	7/1579	23/17866	0.00286865938128626	0.0129578777444937	0.00829024481657251	C1QTNF1/GAL/SELENOM/NKX3-1/INHBA/TAC1/AGTR1	7
GO:0071636	GO:0071636	positive regulation of transforming growth factor beta production	7/1579	23/17866	0.00286865938128626	0.0129578777444937	0.00829024481657251	LGALS9/FURIN/CX3CL1/PTGS2/CD34/BMPR1A/GATA6	7
GO:2000810	GO:2000810	regulation of bicellular tight junction assembly	7/1579	23/17866	0.00286865938128626	0.0129578777444937	0.00829024481657251	CLDN1/F11R/PRKCH/FZD5/SNAI2/SNAI1/TNF	7
GO:0009952	GO:0009952	anterior/posterior pattern specification	30/1579	200/17866	0.00288964223254153	0.0129774232336964	0.00830274971079557	TP53/NKX3-1/WNT5A/MLLT3/RARG/FOXC1/SEMA3C/BMP4/ROR2/TBX3/MEOX1/HOXB9/BMPR1A/MEOX2/WNT1/FZD5/WT1/HHEX/FEZF2/MESP2/BMP2/GBX2/WNT3A/FOXC2/NEUROG1/HES7/BARX1/ALDH1A2/HOXA10/GATA4	30
GO:0061035	GO:0061035	regulation of cartilage development	14/1579	70/17866	0.00289595257591003	0.0129774232336964	0.00830274971079557	LOXL2/RUNX2/WNT5A/POR/RARG/BMP4/ACVRL1/SMAD7/GDF5/RFLNA/GREM1/RARB/BMP2/SNAI2	14
GO:0061844	GO:0061844	antimicrobial humoral immune response mediated by antimicrobial peptide	14/1579	70/17866	0.00289595257591003	0.0129774232336964	0.00830274971079557	CXCL6/CXCL2/CXCL8/NOD2/CXCL10/CXCL3/CXCL11/CXCL5/CXCL1/CXCL9/CXCL13/LTF/CXCL14/CAMP	14
GO:0070830	GO:0070830	bicellular tight junction assembly	14/1579	70/17866	0.00289595257591003	0.0129774232336964	0.00830274971079557	RAB13/CLDN1/F11R/PECAM1/CLDN10/CLDN16/CLDN4/CLDN23/PRKCH/FZD5/CLDN2/SNAI2/SNAI1/TNF	14
GO:0001773	GO:0001773	myeloid dendritic cell activation	8/1579	29/17866	0.00290032650570497	0.0129774232336964	0.00830274971079557	UBD/RELB/BATF2/DOCK2/PYCARD/ITGB6/LTBR/CLEC4D	8
GO:0009310	GO:0009310	amine catabolic process	8/1579	29/17866	0.00290032650570497	0.0129774232336964	0.00830274971079557	IL4I1/TDO2/IDO1/SAT1/KYNU/SULT1A4/HAAO/KMO	8
GO:0019359	GO:0019359	nicotinamide nucleotide biosynthetic process	8/1579	29/17866	0.00290032650570497	0.0129774232336964	0.00830274971079557	IDO1/PARP10/NAMPT/PARP9/KYNU/NNMT/HAAO/KMO	8
GO:0019363	GO:0019363	pyridine nucleotide biosynthetic process	8/1579	29/17866	0.00290032650570497	0.0129774232336964	0.00830274971079557	IDO1/PARP10/NAMPT/PARP9/KYNU/NNMT/HAAO/KMO	8
GO:0031069	GO:0031069	hair follicle morphogenesis	8/1579	29/17866	0.00290032650570497	0.0129774232336964	0.00830274971079557	TP63/WNT10A/FST/NGFR/KRT17/SNAI1/FOXE1/FGF10	8
GO:0062098	GO:0062098	regulation of programmed necrotic cell death	8/1579	29/17866	0.00290032650570497	0.0129774232336964	0.00830274971079557	BIRC3/CYLD/TP53/CFLAR/BIRC2/CASP8/RBCK1/CAV1	8
GO:0072539	GO:0072539	T-helper 17 cell differentiation	8/1579	29/17866	0.00290032650570497	0.0129774232336964	0.00830274971079557	ZC3H12A/ZBTB7B/NFKBIZ/IL6/MALT1/IL12RB1/SMAD7/TNFSF18	8
GO:0098868	GO:0098868	bone growth	8/1579	29/17866	0.00290032650570497	0.0129774232336964	0.00830274971079557	ECM1/POR/RARG/DDR2/STC1/RARB/MMP13/COMP	8
GO:0030072	GO:0030072	peptide hormone secretion	34/1579	235/17866	0.00290513382323291	0.0129887301861339	0.00830998371976562	CCL5/PTPRN/GAL/PFKL/ALOX5/IL6/IL1RN/DPP4/CPT1A/GLUL/NR1D1/PAX8/IL1B/TCIRG1/HIF1A/EGFR/SLC8B1/PIM3/ACSL4/RBP4/FFAR2/JAK2/RAPGEF4/TRPM2/GPR68/CD38/NOS2/TFR2/ACVR1C/ABCA12/TNF/EXOC3L1/ILDR1/FAM3B	34
GO:0150063	GO:0150063	visual system development	49/1579	371/17866	0.00293460596579131	0.0131102082989391	0.00838770349107906	C3/RORB/WNT6/CYP1B1/TCIRG1/LIMK2/WNT5A/ALDH1A3/CRYBA2/CPAMD8/RARG/CLIC4/FOXC1/LCTL/HIF1A/SDK1/RBP4/INHBA/THY1/BMP4/ACVRL1/STRA6/NECTIN1/RDH10/FOXL2/TBX2/HPCA/FZD5/PRDM1/ITGAM/WT1/RARB/PITX3/TWIST1/RET/FOXC2/MAB21L2/WNT7B/CRYBB1/ALDH1A2/COL8A2/CRYBA4/PITX2/CYP1A1/BFSP2/SLC17A7/POU4F2/NR2E1/FGF10	49
GO:0031331	GO:0031331	positive regulation of cellular catabolic process	54/1579	418/17866	0.00300131690937111	0.013358082947555	0.00854628976279483	TNFAIP3/NOD2/DTX3L/BID/RDX/ZC3H12A/SH3RF2/TRIM22/TRIM14/TNFRSF1B/TRIM34/MDM2/HMOX1/RNF19A/RNF144B/MOV10/OPTN/IL6/TRIM21/PIM2/CPT1A/FURIN/CTSC/TRIM38/IL1B/TP53INP2/TICAM1/HIF1A/FOXO3/PCSK9/PLEKHF1/NUB1/DACT1/KDR/PRKCD/DAB2/NKD2/MEFV/SMAD7/RIPK2/ADRB2/ZC3H12D/PNPT1/LAPTM5/RUFY4/CAV1/TWIST1/MLXIPL/PATL2/PLEKHN1/TNF/APOE/TRIML2/ECSCR	54
GO:0033003	GO:0033003	regulation of mast cell activation	10/1579	42/17866	0.00300181639270899	0.013358082947555	0.00854628976279483	LGALS9/LYN/HMOX1/STXBP2/PLSCR1/MILR1/IL4R/FGR/RAC2/PLA2G3	10
GO:0042771	GO:0042771	intrinsic apoptotic signaling pathway in response to DNA damage by p53 class mediator	10/1579	42/17866	0.00300181639270899	0.013358082947555	0.00854628976279483	TP63/IFI16/TP53/PML/BCL3/CHEK2/CD74/PYCARD/MUC1/CD44	10
GO:0043507	GO:0043507	positive regulation of JUN kinase activity	10/1579	42/17866	0.00300181639270899	0.013358082947555	0.00854628976279483	MAP3K11/TRAF2/DKK1/WNT5A/TNFRSF11A/ROR2/FZD10/FZD5/ARHGEF5/TNF	10
GO:1900274	GO:1900274	regulation of phospholipase C activity	10/1579	42/17866	0.00300181639270899	0.013358082947555	0.00854628976279483	GNA15/SELE/EGFR/ESR1/EDNRA/PTAFR/C5AR1/ITK/P2RY6/HTR2B	10
GO:2000146	GO:2000146	negative regulation of cell motility	47/1579	353/17866	0.00301244714558349	0.0133949250126804	0.00856986073216651	BST2/SP100/IFITM1/PTGER4/S1PR2/HMOX1/ROBO1/FBLN1/RRAS/DPP4/CXCL13/TIMP1/CCL2/JUP/CYP1B1/ENG/CALR/CX3CL1/CLIC4/FOXO3/CXCL12/KRT16/THY1/NGFR/ACVRL1/SMAD7/SLAMF8/BMPR1A/PTPRU/NRG1/MEOX2/PTPRR/ACVR1C/CD74/ADARB1/GREM1/STC1/IGFBP3/ADTRP/ADAMTS9/MYOCD/TACSTD2/TIE1/TNF/APOE/CCL28/GPR18	47
GO:0072009	GO:0072009	nephron epithelium development	19/1579	109/17866	0.00309026170468105	0.0137302111309386	0.00878437147680911	FMN1/STAT1/WNT6/PECAM1/PAX8/WNK4/FOXC1/BMP4/CD34/NPHS1/WNT1/WT1/GREM1/BMP2/GDNF/TACSTD2/FOXC2/WNT7B/SIX1	19
GO:0006636	GO:0006636	unsaturated fatty acid biosynthetic process	11/1579	49/17866	0.00311185328608534	0.0138121140320553	0.00883677165489643	PLA2G4A/FADS3/PTGES/IL1B/PTGS2/ELOVL7/ELOVL6/PTGDS/CD74/ELOVL3/PLA2G3	11
GO:1901617	GO:1901617	organic hydroxy compound biosynthetic process	34/1579	236/17866	0.00311354536818101	0.0138121140320553	0.00883677165489643	IP6K3/PLEK/AKR1B1/CYP27A1/SPHK1/NFKB1/PDXK/CH25H/CYB5R2/MFSD12/NR1D1/CYP7B1/WNT5A/NR4A2/POR/GCH1/FGFR4/PLCG2/PTAFR/STAR/HSD17B7/IMPA2/OCA2/BMP2/ITPKA/SNAI2/PTH1R/CYP27B1/ASIP/SNAI1/TNF/APOE/SPTLC3/P2RY6	34
GO:0007219	GO:0007219	Notch signaling pathway	26/1579	167/17866	0.00318972397764852	0.014139041071351	0.00904593439329853	NOD2/TCIM/DTX3L/NFKBIA/TP63/DTX4/ROBO1/EGFL7/MMP14/FOXC1/NEURL1/DTX2/BCL6/ARRB1/TBX2/KRT19/WNT1/TSPAN15/MESP2/BMP2/SNAI2/FOXC2/SNAI1/HES7/GATA5/FGF10	26
GO:0019216	GO:0019216	regulation of lipid metabolic process	44/1579	327/17866	0.00329314690047128	0.0145861312170174	0.00933197558273845	C3/NOD2/GAL/CEACAM1/LYN/SPHK1/NFKB1/DGAT2/RARRES2/CPT1A/NR1D1/IL1B/TNFAIP8L3/POR/PTGS2/APOC1/NR0B1/ID2/LDLRAP1/PRKCD/FGR/RDH10/ADM/FGFR4/SERPINA3/PLCG2/PDK1/STAR/CD74/CAV1/TREX1/BMP2/PLA2G3/FABP3/TWIST1/SNAI2/MLXIPL/AGTR1/CYP27B1/SNAI1/TNF/APOE/ADGRF5/HTR2B	44
GO:0030330	GO:0030330	DNA damage response, signal transduction by p53 class mediator	14/1579	71/17866	0.00332009495502887	0.0146712652163262	0.00938644296624061	SP100/MDM2/TP53/PML/BCL3/FOXO3/PLA2R1/CHEK2/CD74/MUC1/TWIST1/SNAI2/CD44/SNAI1	14
GO:0033555	GO:0033555	multicellular organismal response to stress	14/1579	71/17866	0.00332009495502887	0.0146712652163262	0.00938644296624061	DRD4/TRPA1/DPP4/P2RX4/NR4A2/GCH1/TAC1/P2RX2/RET/CCK/MORC1/APOE/NR2E1/PENK	14
GO:0051145	GO:0051145	smooth muscle cell differentiation	14/1579	71/17866	0.00332009495502887	0.0146712652163262	0.00938644296624061	SOD2/ENG/ACVR1/BMP4/EREG/TBX3/ADM/TBX2/GATA6/APLNR/MYOCD/SIX1/FGF10/COMP	14
GO:0015914	GO:0015914	phospholipid transport	17/1579	94/17866	0.0033651232952944	0.0148494425251783	0.00950043798458148	ABCA4/ABCC1/PLSCR1/PRELID2/TNFAIP8L3/APOC1/ANO9/ATP8B3/PRKCD/ATP10A/ATP8B4/ABCB4/ABCA12/ANO7/APOE/ABCB1/CETP	17
GO:0009595	GO:0009595	detection of biotic stimulus	9/1579	36/17866	0.00336777071131105	0.0148494425251783	0.00950043798458148	HLA-B/HLA-A/NOD2/TLR2/CD1D/SRPX/LY96/CLEC7A/PGLYRP2	9
GO:0051056	GO:0051056	regulation of small GTPase mediated signal transduction	41/1579	300/17866	0.00336823731434873	0.0148494425251783	0.00950043798458148	SQSTM1/RDX/TGM2/SH3BP1/PLEKHG6/F11R/CSF1/ARAP1/ROBO1/ARHGAP26/PSD4/ARHGAP42/ARHGAP24/ARHGAP17/ARHGEF11/TIAM2/SIPA1/PLEKHG4/ARHGAP40/RHOU/RASGRP1/DENND3/STARD8/MET/BCL6/ARRB1/ARHGAP29/NRG1/ARHGEF19/SH2B2/DOCK2/RHOF/CGNL1/ARHGAP27/NGF/ARHGEF5/APOE/DOCK8/ARHGAP45/FGF10/GPR18	41
GO:0030856	GO:0030856	regulation of epithelial cell differentiation	24/1579	151/17866	0.00342962141100543	0.0150970340402103	0.00965884311191748	TP63/MMP9/STAT1/WNT10B/F11R/CEBPB/CEACAM1/S1PR2/PAX8/VDR/IL1B/FOXC1/ATOH8/ID1/BMP4/ACVRL1/TBX3/PRKCH/CAV1/ABCA12/GDNF/CYP27B1/ETV4/TNF	24
GO:0051651	GO:0051651	maintenance of location in cell	31/1579	211/17866	0.00342969839326406	0.0150970340402103	0.00965884311191748	CXCL10/CXCL11/SP100/TRPA1/FTH1/LCN2/ITPR3/LYN/PML/CXCL9/SRGN/GSTO1/CALR/CX3CL1/SLC8B1/HK2/THY1/TRPM2/PLCG2/BDKRB1/JPH2/CEMIP/APLNR/CAV1/SLC30A2/APOE/CCL3/P2RY6/MCOLN2/HTR2B/MCOLN3	31
GO:0003417	GO:0003417	growth plate cartilage development	6/1579	18/17866	0.00345172641198992	0.015123872032842	0.00967601363425838	POR/RARG/STC1/RARB/MMP13/COMP	6
GO:0034134	GO:0034134	toll-like receptor 2 signaling pathway	6/1579	18/17866	0.00345172641198992	0.015123872032842	0.00967601363425838	TNFAIP3/NOD2/TLR2/PIK3AP1/LYN/RIPK2	6
GO:0035743	GO:0035743	CD4-positive, alpha-beta T cell cytokine production	6/1579	18/17866	0.00345172641198992	0.015123872032842	0.00967601363425838	RSAD2/IL6/PRKCZ/IL1R1/IL1B/IL18R1	6
GO:0046851	GO:0046851	negative regulation of bone remodeling	6/1579	18/17866	0.00345172641198992	0.015123872032842	0.00967601363425838	TNFAIP3/IL6/TNFRSF11B/CD38/GREM1/TMEM119	6
GO:0060973	GO:0060973	cell migration involved in heart development	6/1579	18/17866	0.00345172641198992	0.015123872032842	0.00967601363425838	ENG/SEMA3C/BMP4/TWIST1/SNAI2/PITX2	6
GO:0097094	GO:0097094	craniofacial suture morphogenesis	6/1579	18/17866	0.00345172641198992	0.015123872032842	0.00967601363425838	TGFB3/MMP14/BMP4/MSX2/TWIST1/NEUROG1	6
GO:1901184	GO:1901184	regulation of ERBB signaling pathway	15/1579	79/17866	0.00353450107299239	0.0154746488176515	0.00990043506185498	IFI6/RHBDF2/MMP9/CEACAM1/MVP/PTPN2/PLAUR/ITGA1/EGFR/NEURL1/EREG/BTC/LGMN/GPRC5A/AREG	15
GO:0071900	GO:0071900	regulation of protein serine/threonine kinase activity	47/1579	356/17866	0.00355318577178303	0.0155445054962182	0.00994512825767068	TNFAIP3/NOD2/DRD4/TCIM/IRAK3/HERC5/IL34/CD40/PKIG/LYN/CDKN2A/ROBO1/MAP3K11/LTF/TRAF2/IL1B/DKK1/WNT5A/TNFRSF11A/SH2B3/CDKN2B/EGFR/RASGRP1/THY1/ACSL1/BMP4/PRKCD/ROR2/BMPR1A/IGF2/FZD10/HMGA2/FZD5/ADRB2/CEMIP/PYCARD/HHEX/CAV1/BMP2/RGS2/MYOCD/PIK3R5/ARHGEF5/CSF1R/TNF/APOE/HTR2B	47
GO:0006509	GO:0006509	membrane protein ectodomain proteolysis	10/1579	43/17866	0.0036073096611339	0.0157329523964921	0.0100656935978444	ERAP1/MMP7/TNFRSF1B/TIMP1/FURIN/BACE2/IL1B/MYH9/TNF/APOE	10
GO:0014002	GO:0014002	astrocyte development	10/1579	43/17866	0.0036073096611339	0.0157329523964921	0.0100656935978444	IL6/GRN/IFNGR1/ADORA2A/NR1D1/BACE2/EGFR/ROR2/C5AR1/TNF	10
GO:0042554	GO:0042554	superoxide anion generation	10/1579	43/17866	0.0036073096611339	0.0157329523964921	0.0100656935978444	EGFR/SH3PXD2A/PRKCD/ITGB2/ITGAM/HVCN1/CLEC7A/NCF2/DUOX1/ACP5	10
GO:0060711	GO:0060711	labyrinthine layer development	10/1579	43/17866	0.0036073096611339	0.0157329523964921	0.0100656935978444	SPINT1/VASH2/JUNB/CASP8/ADM/SOCS3/FZD5/RSPO3/WNT7B/PCDH12	10
GO:0001954	GO:0001954	positive regulation of cell-matrix adhesion	12/1579	57/17866	0.00362790607178714	0.0157624355338669	0.0100845564418701	FMN1/CSF1/RRAS/PRKCZ/JUP/PLEKHA2/CX3CL1/THY1/KDR/SDC4/CCL28/SKAP1	12
GO:0002712	GO:0002712	regulation of B cell mediated immunity	12/1579	57/17866	0.00362790607178714	0.0157624355338669	0.0100845564418701	C3/NOD2/HLA-E/CD40/TNFSF13/TFRC/STAT6/BCL6/CR1L/CLCF1/PARP3/TNF	12
GO:0002889	GO:0002889	regulation of immunoglobulin mediated immune response	12/1579	57/17866	0.00362790607178714	0.0157624355338669	0.0100845564418701	C3/NOD2/HLA-E/CD40/TNFSF13/TFRC/STAT6/BCL6/CR1L/CLCF1/PARP3/TNF	12
GO:0010574	GO:0010574	regulation of vascular endothelial growth factor production	12/1579	57/17866	0.00362790607178714	0.0157624355338669	0.0100845564418701	C3/IL6/CYP1B1/IL1B/PTGS2/C3AR1/HIF1A/HPSE/IL1A/CCBE1/C5AR1/GATA4	12
GO:0033619	GO:0033619	membrane protein proteolysis	12/1579	57/17866	0.00362790607178714	0.0157624355338669	0.0100845564418701	ERAP1/MMP7/TNFRSF1B/TIMP1/FURIN/BACE2/IL1B/CTSH/MYH9/RET/TNF/APOE	12
GO:0007202	GO:0007202	activation of phospholipase C activity	8/1579	30/17866	0.00365331293838033	0.0157885208626816	0.0101012454218295	GNA15/SELE/EGFR/EDNRA/C5AR1/ITK/P2RY6/HTR2B	8
GO:0010453	GO:0010453	regulation of cell fate commitment	8/1579	30/17866	0.00365331293838033	0.0157885208626816	0.0101012454218295	DKK1/WNT5A/LMO4/IL12RB1/BMP4/BMPR1A/WNT3A/TNFSF18	8
GO:0043304	GO:0043304	regulation of mast cell degranulation	8/1579	30/17866	0.00365331293838033	0.0157885208626816	0.0101012454218295	LGALS9/LYN/HMOX1/STXBP2/IL4R/FGR/RAC2/PLA2G3	8
GO:0044788	GO:0044788	modulation by host of viral process	8/1579	30/17866	0.00365331293838033	0.0157885208626816	0.0101012454218295	PTX3/ZC3H12A/IGF2R/CCL8/LTF/IFI27/STOM/APOE	8
GO:0048799	GO:0048799	animal organ maturation	8/1579	30/17866	0.00365331293838033	0.0157885208626816	0.0101012454218295	LTF/SNX10/RFLNA/GREM1/BMP2/RET/PHOSPHO1/ALDH1A2	8
GO:0051968	GO:0051968	positive regulation of synaptic transmission, glutamatergic	8/1579	30/17866	0.00365331293838033	0.0157885208626816	0.0101012454218295	CCL2/GLUL/ADORA2A/PTGS2/EGFR/ROR2/KMO/CACNG5	8
GO:1901797	GO:1901797	negative regulation of signal transduction by p53 class mediator	8/1579	30/17866	0.00365331293838033	0.0157885208626816	0.0101012454218295	BDKRB2/MDM2/CD74/MUC1/TWIST1/SNAI2/CD44/SNAI1	8
GO:0002455	GO:0002455	humoral immune response mediated by circulating immunoglobulin	11/1579	50/17866	0.0036771368338724	0.0158473825142087	0.0101389041736011	C3/C1S/C1R/NOD2/C1RL/BCL3/CR1L/C1QB/C2/TNF/ZP3	11
GO:0045058	GO:0045058	T cell selection	11/1579	50/17866	0.0036771368338724	0.0158473825142087	0.0101389041736011	IL6/IL15/PTPN2/STAT6/CD1D/IL12RB1/DOCK2/CD74/AIRE/CARD11/TNFSF18	11
GO:0050873	GO:0050873	brown fat cell differentiation	11/1579	50/17866	0.0036771368338724	0.0158473825142087	0.0101389041736011	LAMB3/CEBPB/ZBTB7B/SLC2A4/PTGS2/SH2B2/ADRB2/LRG1/RGS2/FABP3/SIX1	11
GO:0030101	GO:0030101	natural killer cell activation	16/1579	87/17866	0.0036808439372012	0.0158473825142087	0.0101389041736011	HLA-F/HLA-E/IL15RA/IL15/PIK3CD/ELF4/SLAMF7/CASP8/RAB27A/TICAM1/IL18R1/RASGRP1/FGR/PRDM1/PGLYRP2/IL21R	16
GO:0051262	GO:0051262	protein tetramerization	16/1579	87/17866	0.0036808439372012	0.0158473825142087	0.0101389041736011	B2M/SOD2/TDO2/TRPA1/GBP5/TP63/SAMHD1/TP53/ALDH1A3/TRPM2/HPRT1/TRPM6/KCNJ12/UPB1/ALDH1A2/AQP2	16
GO:0072330	GO:0072330	monocarboxylic acid biosynthetic process	31/1579	212/17866	0.00368612975858221	0.0158581534024806	0.0101457952172139	MGLL/ALOX5/CEACAM1/PLA2G4A/CYP27A1/FADS3/PTGES/ACSS1/HACD4/NR1D1/IL1B/CYP7B1/ALDH1A3/PTGS2/ELOVL7/APOC1/RDH10/FGFR4/ELOVL6/PTGDS/STAR/LPL/ACOT4/CD74/ELOVL3/PLA2G3/KMO/MLXIPL/ALDH1A2/CYP1A1/CYP1A2	31
GO:0032331	GO:0032331	negative regulation of chondrocyte differentiation	7/1579	24/17866	0.00374507796980235	0.0159971532920455	0.0102347251436025	RARG/BMP4/GDF5/RFLNA/GREM1/RARB/SNAI2	7
GO:0032928	GO:0032928	regulation of superoxide anion generation	7/1579	24/17866	0.00374507796980235	0.0159971532920455	0.0102347251436025	EGFR/PRKCD/ITGB2/ITGAM/HVCN1/CLEC7A/ACP5	7
GO:0043302	GO:0043302	positive regulation of leukocyte degranulation	7/1579	24/17866	0.00374507796980235	0.0159971532920455	0.0102347251436025	HLA-F/IL4R/FGR/ITGB2/PTAFR/ITGAM/PLA2G3	7
GO:0043567	GO:0043567	regulation of insulin-like growth factor receptor signaling pathway	7/1579	24/17866	0.00374507796980235	0.0159971532920455	0.0102347251436025	NKX3-1/IGFBP4/WNT1/IGFBP6/IGFBP3/CILP/BMP2	7
GO:0045649	GO:0045649	regulation of macrophage differentiation	7/1579	24/17866	0.00374507796980235	0.0159971532920455	0.0102347251436025	IL34/CSF1/PTPN2/CASP8/ID2/INHBA/ROR2	7
GO:0071378	GO:0071378	cellular response to growth hormone stimulus	7/1579	24/17866	0.00374507796980235	0.0159971532920455	0.0102347251436025	STAT5A/LYN/JAK3/STAT6/JAK2/GDF15/STAR	7
GO:0072010	GO:0072010	glomerular epithelium development	7/1579	24/17866	0.00374507796980235	0.0159971532920455	0.0102347251436025	PECAM1/FOXC1/BMP4/CD34/NPHS1/WT1/FOXC2	7
GO:0090343	GO:0090343	positive regulation of cell aging	7/1579	24/17866	0.00374507796980235	0.0159971532920455	0.0102347251436025	B2M/TP53/CDKN2A/HMGA1/CGAS/HMGA2/HLA-G	7
GO:0001886	GO:0001886	endothelial cell morphogenesis	5/1579	13/17866	0.00376743940356405	0.0159971532920455	0.0102347251436025	COL15A1/COL22A1/CLIC4/MET/STC1	5
GO:0003337	GO:0003337	mesenchymal to epithelial transition involved in metanephros morphogenesis	5/1579	13/17866	0.00376743940356405	0.0159971532920455	0.0102347251436025	STAT1/PAX8/BMP4/GREM1/GDNF	5
GO:0007567	GO:0007567	parturition	5/1579	13/17866	0.00376743940356405	0.0159971532920455	0.0102347251436025	PLA2G4C/PTGFR/HPGD/PTAFR/CYP1A1	5
GO:0042659	GO:0042659	regulation of cell fate specification	5/1579	13/17866	0.00376743940356405	0.0159971532920455	0.0102347251436025	DKK1/WNT5A/LMO4/BMPR1A/WNT3A	5
GO:0046642	GO:0046642	negative regulation of alpha-beta T cell proliferation	5/1579	13/17866	0.00376743940356405	0.0159971532920455	0.0102347251436025	LGALS9/ZBTB7B/TNFRSF14/CD274/VSIR	5
GO:0060670	GO:0060670	branching involved in labyrinthine layer morphogenesis	5/1579	13/17866	0.00376743940356405	0.0159971532920455	0.0102347251436025	SPINT1/ADM/SOCS3/FZD5/RSPO3	5
GO:2000318	GO:2000318	positive regulation of T-helper 17 type immune response	5/1579	13/17866	0.00376743940356405	0.0159971532920455	0.0102347251436025	NFKBIZ/MALT1/IL12RB1/CLEC7A/CARD9	5
GO:2001198	GO:2001198	regulation of dendritic cell differentiation	5/1579	13/17866	0.00376743940356405	0.0159971532920455	0.0102347251436025	HLA-B/LGALS9/CEBPB/HLA-G/LILRB2	5
GO:0008585	GO:0008585	female gonad development	17/1579	95/17866	0.00376899222575932	0.0159971532920455	0.0102347251436025	ICAM1/PTPRN/PTX3/CEBPB/MMP14/FOXC1/FOXO3/FST/INHBA/EREG/ESR1/ARRB1/ARID5B/FOXL2/WT1/ZP3/ZFP42	17
GO:1904035	GO:1904035	regulation of epithelial cell apoptotic process	17/1579	95/17866	0.00376899222575932	0.0159971532920455	0.0102347251436025	TNFAIP3/ICAM1/CD40/HMOX1/IL6/CCL2/CFLAR/ANGPT1/FOXO3/PLA2R1/KDR/JAK2/CD248/HLA-G/NDNF/TNF/ECSCR	17
GO:0001707	GO:0001707	mesoderm formation	14/1579	72/17866	0.00379364136745585	0.0160897849806616	0.0102939894298955	DKK1/WNT5A/ACVR1/FOXC1/ITGA2/INHBA/BMP4/ITGA8/BMPR1A/HMGA2/MESP2/WNT3A/FOXC2/SNAI1	14
GO:0046425	GO:0046425	regulation of receptor signaling pathway via JAK-STAT	18/1579	103/17866	0.00380837184506705	0.0161358123836421	0.0103234370328521	PARP14/CCL5/AKR1B1/IL6/PTPN2/BCL3/JAK3/CYP1B1/SOCS1/SH2B3/JAK2/SOCS3/PRLR/HMGA2/CAV1/RET/TNF/IL10RA	18
GO:0031099	GO:0031099	regeneration	29/1579	195/17866	0.00381015934971887	0.0161358123836421	0.0103234370328521	CLDN1/IGF2R/WNT10B/CEBPB/HMOX1/IL6/CPT1A/GRN/CFLAR/NNMT/SCARF1/KREMEN1/CXCL12/TGFBR3/EGFR/THY1/RTN4RL2/JAK2/PRRX1/ADM/PTPRU/SPP1/WNT1/PNPT1/TEC/C5AR1/LCP1/FGF10/GATA4	29
GO:0008016	GO:0008016	regulation of heart contraction	30/1579	204/17866	0.00389187990449433	0.0164696492838036	0.0105370205907245	GJD3/ZC3H12A/SCN1B/MDM2/P2RX4/SCN5A/JUP/GSTO1/EPAS1/KCNE5/GCH1/KCNN2/TAC1/JAK2/ADM/CYP2J2/SMAD7/TBX2/GJA5/KCNJ12/STC1/KCNG2/DES/CACNA1G/CAV1/RGS2/RNF207/KCNE3/ATP2A3/GATA4	30
[truncated: 389 more rows]
