# Supplementary material for: Reactive Astrocytes Derived From Human Induced Pluripotent Stem Cells Suppress Oligodendrocyte Precursor Cell Differentiation
Source: Front Mol Neurosci. 2022 May 6;15:874299. doi: 10.3389/fnmol.2022.874299 (PMC9120968; doi:10.3389/fnmol.2022.874299)
Supplement: Supplementary file 5 [file Table_4.CSV]

	ID	Description	GeneRatio	BgRatio	pvalue	p.adjust	qvalue	geneID	Count
GO:0003341	GO:0003341	cilium movement	58/1109	162/17866	2.34924136929884e-29	1.12387707107257e-25	9.96078340582709e-26	ENO4/CFAP54/CFAP52/DNAH7/CFAP44/CFAP43/DRC1/HYDIN/TEKT1/CFAP73/CCDC65/CFAP45/DNAAF1/CCDC40/CFAP221/JHY/DNAH9/AQP4/RSPH4A/CCDC39/ZBBX/CFAP157/CFAP46/NEK10/SPAG16/TTC29/CFAP61/DAW1/CFAP206/GAS2L2/IQCG/ZMYND10/DRC7/ARMC2/DNAI1/CFAP100/TTLL9/SPEF2/TEKT2/DNAH11/CFAP53/SPEF1/NME5/ROPN1L/SPA17/ENKUR/TEKT4/DNAH5/CFAP65/FSIP2/TCTE1/MNS1/SPAG17/RSPH9/CFAP70/TEKT3/SLC9B1/DNAI2	58
GO:0035082	GO:0035082	axoneme assembly	38/1109	71/17866	1.8916584884183e-27	4.52484710429658e-24	4.0103159954468e-24	DNAH7/CFAP44/CFAP43/DRC1/HYDIN/CFAP73/CCDC65/DNAAF3/DNAAF1/CCDC40/JHY/RSPH4A/CCDC39/CFAP157/LRGUK/CFAP46/CFAP74/SPAG16/RSPH1/DAW1/CFAP206/CC2D2A/IQCG/ZMYND10/ARMC2/DNAI1/CFAP100/SPEF2/TEKT2/SPEF1/DNAJB13/DNAH5/CFAP65/FSIP2/MNS1/SPAG17/RSPH9/DNAI2	38
GO:0001578	GO:0001578	microtubule bundle formation	42/1109	102/17866	2.11661320414468e-24	3.37529252287606e-21	2.99147999519115e-21	MAP2/DNAH7/CFAP44/CFAP43/DRC1/HYDIN/CFAP73/TPPP/CCDC65/DNAAF3/DNAAF1/CCDC40/JHY/RSPH4A/CCDC39/CFAP157/LRGUK/CFAP46/CFAP74/SPAG16/RSPH1/DAW1/CFAP206/GAS2L2/CC2D2A/IQCG/ZMYND10/ARMC2/DNAI1/CFAP100/SPEF2/TEKT2/SPEF1/DNAJB13/DNAH5/CFAP65/FSIP2/MNS1/SPAG17/RSPH9/TPPP3/DNAI2	42
GO:0044782	GO:0044782	cilium organization	72/1109	341/17866	1.71106592732633e-20	2.04643484908229e-17	1.81372988296591e-17	ENO4/CFAP54/CFAP52/DNAH7/IQUB/CFAP44/CFAP43/DRC1/HYDIN/TEKT1/TMEM231/CCDC113/MAPK15/CFAP73/CFAP126/CCDC65/DNAAF3/DNAAF1/CCDC40/CFAP221/JHY/GMNC/RSPH4A/CCDC39/CFAP157/DCDC2/LRGUK/CFAP46/CFAP74/SPAG16/TTC29/CFAP61/RSPH1/DYNC2H1/CATIP/DAW1/CFAP206/CC2D2A/IQCG/CEP126/CFAP161/ZMYND10/ARMC2/DNAI1/WWTR1/SPATA6/CFAP100/SPEF2/TEKT2/CFAP53/SPEF1/NME5/CCDC13/DNAJB13/PIFO/TUB/TEKT4/DNAH5/CFAP65/CEP83/FSIP2/M…	72
GO:0007018	GO:0007018	microtubule-based movement	74/1109	361/17866	3.05590865075492e-20	2.92389339704231e-17	2.59141053584017e-17	ENO4/CFAP54/CFAP52/MAP2/DNAH7/CFAP44/CFAP43/DRC1/HYDIN/TEKT1/DNAH12/CFAP73/CCDC65/CFAP45/DNAAF1/CCDC40/CFAP221/JHY/DNAH9/AQP4/RSPH4A/CCDC39/ZBBX/CFAP157/CFAP46/NEK10/DNAH2/SPAG16/TTC29/CFAP61/DYNC2H1/DAW1/CFAP206/GAS2L2/IQCG/ZMYND10/DRC7/ARMC2/DNAI1/NEFL/CFAP100/TTLL9/SPEF2/TEKT2/KIF5A/DNAH11/CFAP53/SPEF1/NME5/DNAH6/DNAH10/KIF9/DST/ROPN1L/SPA17/ENKUR/KIF17/TUB/TEKT4/DNAH5/CFAP65/FSIP2/TCTE1/MNS1/…	74
GO:0001539	GO:0001539	cilium or flagellum-dependent cell motility	42/1109	132/17866	2.25668494392222e-19	1.54228296738913e-16	1.36690630889003e-16	ENO4/CFAP54/CFAP52/DNAH7/CFAP44/CFAP43/DRC1/TEKT1/CCDC65/CFAP45/CCDC40/RSPH4A/CCDC39/CFAP157/CFAP46/DNAH2/EFHC1/SPAG16/CFAP206/GAS2L2/IQCG/DRC7/ARMC2/DNAI1/EFHC2/TTLL9/SPEF2/TEKT2/DNAH11/DNAH6/ROPN1L/ENKUR/TEKT4/DNAH5/CFAP65/FSIP2/TCTE1/MNS1/RSPH9/TEKT3/DNAH3/SLC9B1	42
GO:0060285	GO:0060285	cilium-dependent cell motility	42/1109	132/17866	2.25668494392222e-19	1.54228296738913e-16	1.36690630889003e-16	ENO4/CFAP54/CFAP52/DNAH7/CFAP44/CFAP43/DRC1/TEKT1/CCDC65/CFAP45/CCDC40/RSPH4A/CCDC39/CFAP157/CFAP46/DNAH2/EFHC1/SPAG16/CFAP206/GAS2L2/IQCG/DRC7/ARMC2/DNAI1/EFHC2/TTLL9/SPEF2/TEKT2/DNAH11/DNAH6/ROPN1L/ENKUR/TEKT4/DNAH5/CFAP65/FSIP2/TCTE1/MNS1/RSPH9/TEKT3/DNAH3/SLC9B1	42
GO:0120031	GO:0120031	plasma membrane bounded cell projection assembly	87/1109	500/17866	1.00714399853339e-18	6.02272111122968e-16	5.33786319222698e-16	CFAP54/CFAP52/DNAH7/IQUB/CFAP44/GPM6A/CFAP43/DRC1/HYDIN/TEKT1/TMEM231/CCDC113/MAPK15/CFAP73/CCDC65/DNAAF3/DNAAF1/CCDC40/CFAP221/COBL/JHY/EZR/GMNC/RSPH4A/CCDC39/S1PR1/CFAP157/DCDC2/LRGUK/CFAP46/CFAP74/SPAG16/RSPH1/DYNC2H1/PLCE1/DAW1/CFAP206/CC2D2A/IQCG/CEP126/PLPPR5/CFAP161/ZMYND10/ARMC2/DNAI1/WWTR1/FGD3/SPATA6/CFAP100/SPEF2/ARHGEF6/TEKT2/CFAP53/PTPRO/SPEF1/NME5/CCDC13/DNAJB13/ITGB4/ARHGEF26/TEKT4…	87
GO:0060271	GO:0060271	cilium assembly	65/1109	310/17866	1.90248991001789e-18	1.0112790810584e-15	8.96284135386204e-16	CFAP54/CFAP52/DNAH7/IQUB/CFAP44/CFAP43/DRC1/HYDIN/TEKT1/TMEM231/CCDC113/MAPK15/CFAP73/CCDC65/DNAAF3/DNAAF1/CCDC40/CFAP221/JHY/GMNC/RSPH4A/CCDC39/CFAP157/DCDC2/LRGUK/CFAP46/CFAP74/SPAG16/RSPH1/DYNC2H1/DAW1/CFAP206/CC2D2A/IQCG/CEP126/CFAP161/ZMYND10/ARMC2/DNAI1/WWTR1/SPATA6/CFAP100/SPEF2/TEKT2/CFAP53/SPEF1/NME5/CCDC13/DNAJB13/TEKT4/DNAH5/CFAP65/CEP83/FSIP2/MNS1/SPAG17/KCNJ10/CDKL1/DZIP1L/RSPH9/CFAP…	65
GO:0003351	GO:0003351	epithelial cilium movement involved in extracellular fluid movement	19/1109	32/17866	1.60527110035515e-15	7.67961694409905e-13	6.80634946550584e-13	CFAP43/CFAP45/DNAAF1/CCDC40/JHY/AQP4/CCDC39/NEK10/SPAG16/DAW1/DNAI1/SPEF2/DNAH11/CFAP53/NME5/ROPN1L/SPA17/DNAH5/SPAG17	19
GO:0044458	GO:0044458	motile cilium assembly	22/1109	47/17866	7.55864404806816e-15	3.28732301145074e-12	2.91351370580082e-12	CFAP44/CFAP43/DNAAF3/DNAAF1/CCDC40/CFAP221/JHY/CCDC39/CFAP157/SPAG16/CFAP206/CC2D2A/IQCG/ZMYND10/ARMC2/SPATA6/SPEF2/CFAP65/FSIP2/MNS1/RSPH9/MCIDAS	22
GO:0006858	GO:0006858	extracellular transport	19/1109	35/17866	1.56860608191885e-14	6.2535095799165e-12	5.54240815611328e-12	CFAP43/CFAP45/DNAAF1/CCDC40/JHY/AQP4/CCDC39/NEK10/SPAG16/DAW1/DNAI1/SPEF2/DNAH11/CFAP53/NME5/ROPN1L/SPA17/DNAH5/SPAG17	19
GO:0050804	GO:0050804	modulation of chemical synaptic transmission	72/1109	437/17866	2.03281865095561e-14	7.30638192675254e-12	6.47555588825894e-12	GRIA1/CYP46A1/GRIK1/CNR1/BAIAP3/NLGN3/TUBB2B/NSMF/CSPG5/SLC6A1/SNCAIP/ATP1A2/CLSTN2/ASIC1/P2RY1/BCHE/NRXN1/NLGN4X/DGKI/AGT/S100B/SHISA7/GRID1/ADGRB1/SLC24A2/ADCY8/HTR2A/NRG3/CDH1/GRIN2A/DLGAP1/RGS4/CALB1/PLA2G6/KCNB1/WNT7A/SLC1A1/SHISA6/LRRK2/SLC7A11/JPH3/SLC4A10/CNTN4/ADCY1/OPHN1/DRD1/TNR/NPAS4/NTRK2/NPY2R/UNC13C/KCNJ10/RELN/GRM1/ARC/SHISA8/CHRNA3/ADRA1A/CPLX1/NPTX1/CBLN1/NPY5R/EPHB1/CAMK2A/GRM3…	72
GO:0060294	GO:0060294	cilium movement involved in cell motility	34/1109	119/17866	2.23434373275365e-14	7.30638192675254e-12	6.47555588825894e-12	ENO4/CFAP54/CFAP52/CFAP44/CFAP43/TEKT1/CFAP45/CCDC40/RSPH4A/CCDC39/CFAP157/CFAP46/SPAG16/CFAP206/GAS2L2/IQCG/DRC7/ARMC2/DNAI1/TTLL9/SPEF2/TEKT2/DNAH11/ROPN1L/ENKUR/TEKT4/DNAH5/CFAP65/FSIP2/TCTE1/MNS1/RSPH9/TEKT3/SLC9B1	34
GO:0099177	GO:0099177	regulation of trans-synaptic signaling	72/1109	438/17866	2.29088062084632e-14	7.30638192675254e-12	6.47555588825894e-12	GRIA1/CYP46A1/GRIK1/CNR1/BAIAP3/NLGN3/TUBB2B/NSMF/CSPG5/SLC6A1/SNCAIP/ATP1A2/CLSTN2/ASIC1/P2RY1/BCHE/NRXN1/NLGN4X/DGKI/AGT/S100B/SHISA7/GRID1/ADGRB1/SLC24A2/ADCY8/HTR2A/NRG3/CDH1/GRIN2A/DLGAP1/RGS4/CALB1/PLA2G6/KCNB1/WNT7A/SLC1A1/SHISA6/LRRK2/SLC7A11/JPH3/SLC4A10/CNTN4/ADCY1/OPHN1/DRD1/TNR/NPAS4/NTRK2/NPY2R/UNC13C/KCNJ10/RELN/GRM1/ARC/SHISA8/CHRNA3/ADRA1A/CPLX1/NPTX1/CBLN1/NPY5R/EPHB1/CAMK2A/GRM3…	72
GO:0070286	GO:0070286	axonemal dynein complex assembly	15/1109	27/17866	6.12244465569834e-12	1.8306109520538e-09	1.62244783376006e-09	DNAH7/DRC1/CFAP73/CCDC65/DNAAF3/DNAAF1/CCDC40/CCDC39/DAW1/ZMYND10/DNAI1/CFAP100/TEKT2/DNAH5/DNAI2	15
GO:0006813	GO:0006813	potassium ion transport	45/1109	240/17866	2.10488167207415e-11	5.92338465835455e-09	5.24982252329082e-09	FHL1/ABCC9/DPP10/AQP1/KCNIP1/ATP1A2/KCNA6/DPP6/SLC24A2/HTR2A/KCND3/ATP1B2/HCN1/RGS4/KCNJ16/WNK2/KCNB1/KCNJ13/KCNA4/KCNH2/SLC24A3/KCNJ9/KCNN3/KCNIP2/KCNC1/DRD1/CASQ2/KCNJ10/KCNH7/KCNH8/ACTN2/SLC9C2/KCNH5/KCNK2/KCNA5/KCNV1/LRRC26/KCNIP3/ADRA2A/KCNE1/NPPA/GCK/SLC12A1/KCNJ3/ATP4B	45
GO:0071805	GO:0071805	potassium ion transmembrane transport	41/1109	218/17866	1.48885373546408e-10	3.46907487804298e-08	3.07459813605816e-08	FHL1/ABCC9/DPP10/AQP1/KCNIP1/ATP1A2/KCNA6/DPP6/SLC24A2/KCND3/ATP1B2/HCN1/RGS4/KCNJ16/WNK2/KCNB1/KCNJ13/KCNA4/KCNH2/SLC24A3/KCNJ9/KCNN3/KCNIP2/KCNC1/CASQ2/KCNJ10/KCNH7/KCNH8/ACTN2/SLC9C2/KCNH5/KCNK2/KCNA5/KCNV1/LRRC26/KCNIP3/KCNE1/NPPA/SLC12A1/KCNJ3/ATP4B	41
GO:0007611	GO:0007611	learning or memory	45/1109	254/17866	1.50203471175281e-10	3.46907487804298e-08	3.07459813605816e-08	GRIA1/CNR1/NLGN3/ADGRB3/PPP1R1B/PTPRZ1/SLC6A1/TMOD2/ATP1A2/PTCHD1/ASIC1/BCHE/NRXN1/GATM/NLGN4X/AGT/S100B/SHISA7/SLC24A2/ADCY8/HTR2A/GRIN2A/DNAH11/CALB1/PLA2G6/BRINP1/SLC1A1/SLC7A11/JPH3/ADCY1/DRD1/TNR/NPAS4/NTRK2/CSMD1/CCND2/RELN/ARC/KCNK2/CRHBP/NTSR1/RASGRF1/LRRN4/NTF3/TH	45
GO:0030317	GO:0030317	flagellated sperm motility	27/1109	105/17866	1.52279624663258e-10	3.46907487804298e-08	3.07459813605816e-08	ENO4/CFAP52/CFAP44/CFAP43/CFAP45/CCDC40/CCDC39/CFAP157/SPAG16/CFAP206/IQCG/DRC7/ARMC2/DNAI1/TTLL9/SPEF2/TEKT2/DNAH11/ROPN1L/ENKUR/DNAH5/CFAP65/FSIP2/TCTE1/MNS1/TEKT3/SLC9B1	27
GO:0097722	GO:0097722	sperm motility	27/1109	105/17866	1.52279624663258e-10	3.46907487804298e-08	3.07459813605816e-08	ENO4/CFAP52/CFAP44/CFAP43/CFAP45/CCDC40/CCDC39/CFAP157/SPAG16/CFAP206/IQCG/DRC7/ARMC2/DNAI1/TTLL9/SPEF2/TEKT2/DNAH11/ROPN1L/ENKUR/DNAH5/CFAP65/FSIP2/TCTE1/MNS1/TEKT3/SLC9B1	27
GO:0042391	GO:0042391	regulation of membrane potential	62/1109	428/17866	3.5229092407748e-10	7.66072627630302e-08	6.78960690040235e-08	CTNNA3/GRIA1/FHL1/CD36/GRIK1/CNR1/NLGN3/TRPC5/SLC8A1/ATP1A2/ASIC1/GABRB3/NRXN1/GJA1/NLGN4X/BCO2/GRID1/SLC4A4/KCND3/GRIN2A/ATP1B2/FGF12/HCN1/RGS4/KCNB1/WNT7A/GABRA3/SCN3A/KCNH2/LRRK2/KCNIP2/KCNC1/GABRG1/NPAS4/NTRK2/NPY2R/CASQ2/KCNJ10/SCN4B/RYR2/KCNH7/KCNH8/CHRNA4/RELN/ACTN2/GRM1/PID1/CHRNA3/GLRA3/ADRA1A/KCNH5/CBLN1/KCNK2/KCNA5/SCN7A/TRDN/NTSR1/KCNE1/NPPA/DCN/GABRB1/KCNJ3	62
GO:0007613	GO:0007613	memory	28/1109	117/17866	4.27467483212907e-10	8.89132365082846e-08	7.8802701253162e-08	GRIA1/CNR1/PPP1R1B/SLC6A1/PTCHD1/ASIC1/S100B/SHISA7/SLC24A2/ADCY8/HTR2A/GRIN2A/CALB1/PLA2G6/BRINP1/SLC1A1/JPH3/ADCY1/NPAS4/CSMD1/CCND2/RELN/ARC/KCNK2/RASGRF1/LRRN4/NTF3/TH	28
GO:0050890	GO:0050890	cognition	48/1109	294/17866	6.64091746655794e-10	1.32375621500055e-07	1.17322875242524e-07	GRIA1/CNR1/NLGN3/ADGRB3/PPP1R1B/PTPRZ1/SLC6A1/TMOD2/ATP1A2/PTCHD1/ASIC1/BCHE/NRXN1/GATM/NLGN4X/AGT/S100B/GPR155/SHISA7/SLC24A2/ADCY8/HTR2A/GRIN2A/DNAH11/CALB1/PLA2G6/BRINP1/SLC1A1/SLC7A11/JPH3/ADCY1/DRD1/TNR/NPAS4/NTRK2/CSMD1/CCND2/CHRNA4/RELN/ARC/KCNK2/CRHBP/NTSR1/RTL4/RASGRF1/LRRN4/NTF3/TH	48
GO:0061564	GO:0061564	axon development	63/1109	464/17866	3.53197189518952e-09	6.75878141863467e-07	5.99022433424143e-07	EFNB3/KIAA0319/MAP2/CNR1/NLGN3/ANOS1/TUBB2B/SEMA5B/CTNNA2/DAB1/PLPPR4/COBL/TRPC5/PTPRZ1/NCAM1/ROBO2/MAP6/NRXN1/SLITRK2/RND2/NOTCH3/NEFL/S100B/PLP1/DCLK1/ADGRB1/MEGF8/KIF5A/PTPRO/MCF2/WNT7A/EPHA5/EPHB3/NTN3/EPHA6/BMPR1B/FOLR1/RGMA/CNTN6/CNTF/CNTN4/ADCY1/SEMA3D/OPHN1/TNR/NTRK2/MT3/SLITRK3/CHODL/DSCAML1/SEMA3E/DSCAM/RELN/SPTBN4/GDF7/MAG/NPTX1/NOG/APOD/SEMA3F/EPHB1/NTN5/DRGX	63
GO:0003012	GO:0003012	muscle system process	61/1109	447/17866	5.17110229338481e-09	9.51482821982805e-07	8.43287450921215e-07	CTNNA3/GSTM2/SLC8A1/PI16/TMOD2/ATP1A2/P2RY1/SNTB1/PLCE1/GJA1/GATM/AGT/NR4A3/PGAM2/PRKCA/HTR2A/KCND3/GNAO1/FGF12/RGS4/PLA2G6/HTR1D/EDNRB/KCNH2/SULF2/KCNIP2/MLIP/NR4A1/NPY2R/CAMK2G/CASQ1/CASQ2/SCN4B/RYR2/MYH2/MYH7/ACTN2/CNN1/F2R/CHRNA3/LMOD1/ADRA1A/SPX/TNNC1/KCNA5/HSPB6/SCN7A/TRDN/RYR1/ACTA2/IGF1/MYOM2/MYOM1/ADRA2A/KCNE1/MSTN/NPPA/KCNJ3/SLN/NMUR2/SCNN1B	61
GO:0007409	GO:0007409	axonogenesis	58/1109	416/17866	5.60150987256627e-09	9.92504564087297e-07	8.79644513321518e-07	EFNB3/KIAA0319/MAP2/NLGN3/ANOS1/TUBB2B/SEMA5B/CTNNA2/DAB1/PLPPR4/COBL/TRPC5/PTPRZ1/NCAM1/ROBO2/MAP6/NRXN1/SLITRK2/RND2/NOTCH3/NEFL/S100B/DCLK1/ADGRB1/MEGF8/KIF5A/PTPRO/MCF2/WNT7A/EPHA5/EPHB3/NTN3/EPHA6/BMPR1B/RGMA/CNTN6/CNTN4/ADCY1/SEMA3D/OPHN1/TNR/NTRK2/MT3/SLITRK3/CHODL/DSCAML1/SEMA3E/DSCAM/RELN/SPTBN4/GDF7/MAG/NPTX1/NOG/SEMA3F/EPHB1/NTN5/DRGX	58
GO:0010959	GO:0010959	regulation of metal ion transport	56/1109	403/17866	1.16012236414214e-08	1.98215192502e-06	1.75675672284381e-06	FHL1/DPP10/GSTM2/SLC8A1/KCNIP1/ATP1A2/GJA1/CNTN1/DPP6/AGT/NKAIN3/PLP1/HECW2/HTR2A/GNAO1/CBARP/ATP1B2/FGF12/RGS4/PLA2G6/SLC30A10/WNK2/NKAIN4/KCNH2/JPH3/KCNIP2/KCNC1/TF/TESC/ADCYAP1R1/DRD1/CAMK2G/EFHB/CASQ1/CASQ2/SCN4B/RYR2/GRIN3B/SPTBN4/ACTN2/NKAIN2/F2R/KCNA5/TRDN/NTSR1/CAMK2A/LRRC26/KCNIP3/ADRA2A/KCNE1/NPPA/GCK/ATP2C2/TMC2/SLN/CD4	56
GO:0006936	GO:0006936	muscle contraction	50/1109	342/17866	1.34383631883074e-08	2.21686653423664e-06	1.96478137649736e-06	CTNNA3/GSTM2/SLC8A1/TMOD2/ATP1A2/SNTB1/PLCE1/GJA1/AGT/PGAM2/HTR2A/KCND3/GNAO1/FGF12/PLA2G6/HTR1D/EDNRB/KCNH2/SULF2/KCNIP2/NR4A1/NPY2R/CASQ1/CASQ2/SCN4B/RYR2/MYH2/MYH7/ACTN2/CNN1/F2R/CHRNA3/LMOD1/ADRA1A/SPX/TNNC1/KCNA5/HSPB6/SCN7A/TRDN/RYR1/ACTA2/MYOM2/MYOM1/ADRA2A/KCNE1/NPPA/KCNJ3/NMUR2/SCNN1B	50
GO:0007389	GO:0007389	pattern specification process	58/1109	430/17866	1.89169173801282e-08	3.01661775821778e-06	2.67359098972479e-06	ERBB4/CFAP52/DRC1/GPC3/CFAP45/DNAAF1/CCDC40/COBL/WLS/CCDC39/APC2/ROBO2/ADGRG1/DYNC2H1/DAW1/CC2D2A/SOX1/DNAI1/CFC1/HES6/CER1/MEGF8/NRG3/DNAH11/CFAP53/DLL3/WNT7A/ENKUR/HHIP/PIFO/HIPK2/HES5/HEY1/APC/DNAH5/PCGF2/BMPR1B/FOLR1/MNS1/CXXC4/DZIP1L/HOXD8/DSCAML1/RELN/GRHL3/DLL1/ARC/NRARP/MFNG/NOG/SEMA3F/CFC1B/SOSTDC1/CHRD/FOXN4/DNAI2/DAND5/WNT8B	58
GO:0034765	GO:0034765	regulation of ion transmembrane transport	63/1109	485/17866	1.97495150779003e-08	3.0477961333121e-06	2.70122399775153e-06	FHL1/DPP10/GSTM2/NLGN3/SLC8A1/KCNIP1/ATP1A2/KCNA6/DPP6/AGT/PLP1/SHISA7/HECW2/KCND3/CBARP/ATP1B2/FGF12/HCN1/RGS4/PLA2G6/KCNJ16/WNK2/KCNB1/KCNJ13/KCNA4/SCN3A/SHISA6/KCNH2/JPH3/KCNJ9/KCNIP2/KCNC1/TESC/DRD1/CASQ1/CASQ2/KCNJ10/SCN4B/RYR2/KCNH7/KCNH8/RELN/ACTN2/ARC/F2R/SHISA8/PIRT/KCNH5/KCNA5/CRHBP/SCN7A/TRDN/KCNV1/NTSR1/LRRC26/KCNIP3/ADRA2A/KCNE1/RASGRF1/NPPA/KCNJ3/TMC2/SLN	63
GO:0001505	GO:0001505	regulation of neurotransmitter levels	35/1109	211/17866	9.09257449194328e-08	1.35933988654552e-05	1.20476612018248e-05	CNR1/BAIAP3/CSPG5/SLC6A1/SNCAIP/ATP1A2/MAOA/ASIC1/P2RY1/BCHE/NRXN1/GPM6B/HTR2A/LRTOMT/WNT7A/LRRK2/SYT6/ADCY1/CADPS2/DRD1/NR4A1/UNC13C/KCNJ10/CHRNA3/DOC2A/RAB3B/ADRA1A/CPLX1/CAMK2A/ADRA2A/SLC18A1/GFAP/SLC6A12/TH/PAH	35
GO:0007288	GO:0007288	sperm axoneme assembly	11/1109	25/17866	9.97412966461673e-08	1.40341871516254e-05	1.24383264052867e-05	CFAP44/CFAP43/CFAP157/SPAG16/CFAP206/IQCG/ARMC2/SPEF2/CFAP65/FSIP2/MNS1	11
GO:0120316	GO:0120316	sperm flagellum assembly	11/1109	25/17866	9.97412966461673e-08	1.40341871516254e-05	1.24383264052867e-05	CFAP44/CFAP43/CFAP157/SPAG16/CFAP206/IQCG/ARMC2/SPEF2/CFAP65/FSIP2/MNS1	11
GO:0010975	GO:0010975	regulation of neuron projection development	57/1109	444/17866	1.40793987179309e-07	1.92445267047375e-05	1.70561858754363e-05	EFNB3/KIAA0319/MAP2/CNR1/KNDC1/SLC39A12/ADGRB3/SEMA5B/CTNNA2/LRRC7/DAB1/ITM2C/NSMF/COBL/TRPC5/FUT9/ROBO2/MAP6/SDC2/RND2/CNTN1/PLPPR5/NEFL/AGT/EFHC2/HECW2/NEGR1/MEGF8/ATP1B2/PTPRO/MCF2/WNT7A/LRRK2/EPHB3/RGMA/RAP2A/CNTF/SEMA3D/PMP22/TNR/NTRK2/CAMK2G/MT3/CHODL/TOX/SEMA3E/DSCAM/CSMD3/NEU4/RELN/ARC/MAG/CHRNA3/SEMA3F/SERPINI1/GFAP/NEUROG3	57
GO:0035249	GO:0035249	synaptic transmission, glutamatergic	21/1109	92/17866	1.53937681732262e-07	2.04566074835317e-05	1.81304380706887e-05	GRIK1/CNR1/NLGN3/SLC17A8/ATP1A2/NRXN1/DGKI/GRID1/HTR2A/PLA2G6/CDH8/GRIA2/LRRK2/OPHN1/DRD1/TNR/NPY2R/UNC13C/RELN/GRM1/GRM3	21
GO:0036159	GO:0036159	inner dynein arm assembly	8/1109	13/17866	2.09067787630801e-07	2.70318998925879e-05	2.39580383663405e-05	DNAH7/CFAP73/DNAAF1/CCDC40/CCDC39/ZMYND10/CFAP100/TEKT2	8
GO:0009855	GO:0009855	determination of bilateral symmetry	25/1109	128/17866	2.66813471071272e-07	3.35904117264465e-05	2.97707662458472e-05	CFAP52/DRC1/CFAP45/DNAAF1/CCDC40/CCDC39/DYNC2H1/DAW1/CC2D2A/DNAI1/CFC1/CER1/MEGF8/DNAH11/CFAP53/ENKUR/DNAH5/FOLR1/DLL1/CFC1B/SOSTDC1/FOXN4/DNAI2/DAND5/WNT8B	25
GO:0009799	GO:0009799	specification of symmetry	25/1109	129/17866	3.11744918830869e-07	3.82407100432532e-05	3.38922680985355e-05	CFAP52/DRC1/CFAP45/DNAAF1/CCDC40/CCDC39/DYNC2H1/DAW1/CC2D2A/DNAI1/CFC1/CER1/MEGF8/DNAH11/CFAP53/ENKUR/DNAH5/FOLR1/DLL1/CFC1B/SOSTDC1/FOXN4/DNAI2/DAND5/WNT8B	25
GO:0098657	GO:0098657	import into cell	35/1109	224/17866	4.04866462958852e-07	4.84220289698787e-05	4.29158450736383e-05	SLC15A2/CD36/ABCC9/SLC39A12/MAPK15/SLC8A1/SLC6A1/ATP1A2/GPM6B/AGT/SLC24A2/ATP1B2/RGS4/KCNJ16/WNK2/KCNJ13/SLC1A1/KCNH2/SLC7A11/FOLR1/KCNJ9/DRD1/KCNJ10/SLC9C2/GRM1/RAB3B/SPX/NTSR1/SLC18A1/GFAP/SLC5A1/SLC12A1/SLC6A12/KCNJ3/ATP4B	35
GO:0003356	GO:0003356	regulation of cilium beat frequency	8/1109	14/17866	4.61182751605587e-07	5.38121532605153e-05	4.76930455318948e-05	CFAP43/CFAP45/DNAAF1/CCDC40/CCDC39/CFAP206/GAS2L2/DNAH11	8
GO:0006836	GO:0006836	neurotransmitter transport	33/1109	206/17866	4.82255911457815e-07	5.49312447717663e-05	4.8684882490027e-05	CNR1/BAIAP3/SLC17A8/CSPG5/SLC6A1/SNCAIP/ATP1A2/ASIC1/P2RY1/NRXN1/GPM6B/HTR2A/WNT7A/SLC1A1/LRRK2/SYT6/ADCY1/CADPS2/DRD1/NR4A1/UNC13C/KCNJ10/CHRNA3/DOC2A/RAB3B/ADRA1A/CPLX1/CAMK2A/ADRA2A/SLC18A1/GFAP/SLC6A12/TH	33
GO:0035637	GO:0035637	multicellular organismal signaling	28/1109	159/17866	4.97152204473344e-07	5.53110731674529e-05	4.90215196969065e-05	CTNNA3/ABCC9/SLC8A1/S1PR1/ATP1A2/TMEM65/GJA1/AGT/KCND3/ATP1B2/FGF12/SCN3A/KCNH2/DRD1/TNR/NTRK2/CASQ2/SCN4B/RYR2/SPTBN4/MAG/KCNA5/SCN7A/TRDN/ATP2B2/KCNE1/CORIN/KCNJ3	28
GO:0048167	GO:0048167	regulation of synaptic plasticity	32/1109	198/17866	5.85154283017149e-07	6.24556283962642e-05	5.53536505853178e-05	GRIA1/CYP46A1/NSMF/AGT/S100B/SHISA7/ADGRB1/SLC24A2/ADCY8/GRIN2A/CALB1/KCNB1/SLC1A1/SHISA6/JPH3/SLC4A10/CNTN4/ADCY1/TNR/NPAS4/NTRK2/UNC13C/KCNJ10/RELN/ARC/SHISA8/CBLN1/CAMK2A/GRID2IP/RASGRF1/GFAP/CRHR2	32
GO:0050805	GO:0050805	negative regulation of synaptic transmission	17/1109	68/17866	5.87479782155495e-07	6.24556283962642e-05	5.53536505853178e-05	GRIA1/SLC6A1/ASIC1/BCHE/NLGN4X/SLC24A2/ADCY8/HTR2A/PLA2G6/KCNB1/LRRK2/TNR/NPY2R/ARC/CBLN1/NPY5R/GRID2IP	17
GO:0003018	GO:0003018	vascular process in circulatory system	38/1109	263/17866	9.85971234361911e-07	0.000102541008373639	9.08808268194457e-05	SLC15A2/DDAH1/CD36/ABCC9/SLCO1C1/FGFBP3/SLC8A1/SLC6A1/ATP1A2/P2RY1/NPR3/SLC16A12/GJA1/SLC2A13/AGT/BMP6/SLC4A4/PDE3A/HTR2A/ATP1B2/PDE2A/PLA2G6/HTR1D/EDNRB/SLC1A1/SLC24A3/DRD1/SLC38A3/F2R/AZU1/ADRA1A/KCNA5/ACTA2/ADRA2A/MYLK3/NPPA/SLC5A1/SCNN1B	38
GO:0007368	GO:0007368	determination of left/right symmetry	23/1109	120/17866	1.12305625725608e-06	0.000114312790100278	0.000101314011292889	CFAP52/DRC1/CFAP45/DNAAF1/CCDC40/CCDC39/DYNC2H1/DAW1/CC2D2A/DNAI1/CFC1/CER1/MEGF8/DNAH11/CFAP53/ENKUR/DNAH5/FOLR1/DLL1/CFC1B/FOXN4/DNAI2/DAND5	23
GO:0008016	GO:0008016	regulation of heart contraction	32/1109	204/17866	1.15195716833776e-06	0.000114811731110997	0.000101756216536502	CTNNA3/ABCC9/GSTM2/SLC8A1/ATP1A2/TMEM65/HOPX/GJA1/AGT/KCND3/GNAO1/ATP1B2/RGS4/SLC1A1/KCNH2/KCNIP2/CASQ2/SCN4B/RYR2/MYH7/SPTBN4/ADRA1A/SPX/KCNA5/TRDN/ATP2B2/FOXN4/KCNE1/NPPA/CORIN/KCNJ3/TH	32
GO:1904062	GO:1904062	regulation of cation transmembrane transport	46/1109	351/17866	1.26717924928027e-06	0.000123718072011364	0.000109649796264252	FHL1/DPP10/GSTM2/NLGN3/SLC8A1/KCNIP1/ATP1A2/DPP6/AGT/PLP1/SHISA7/HECW2/CBARP/ATP1B2/FGF12/RGS4/PLA2G6/WNK2/SHISA6/KCNH2/JPH3/KCNIP2/KCNC1/TESC/DRD1/CASQ1/CASQ2/SCN4B/RYR2/RELN/ACTN2/ARC/F2R/SHISA8/PIRT/CRHBP/TRDN/NTSR1/LRRC26/KCNIP3/ADRA2A/KCNE1/RASGRF1/NPPA/TMC2/SLN	46
GO:0051960	GO:0051960	regulation of nervous system development	54/1109	442/17866	1.43572284207173e-06	0.000137369961529423	0.000121749297007683	EFNB3/KIAA0319/MAP2/NLGN3/ADGRB3/SEMA5B/TPPP/DAB1/TRPC5/PTPRZ1/ROBO2/CLSTN2/MAP6/NRXN1/SLITRK2/RND2/NEFL/S100B/HES6/SIRT2/ADGRB1/MEGF8/MCF2/DLL3/BRINP1/WNT7A/HES5/LRRTM3/EPHB3/HEY1/RGMA/SEMA3D/SORL1/TNR/NTRK2/MT3/SLITRK3/CHODL/SEMA3E/DSCAM/RELN/DLL1/OLIG2/MAG/CBLN1/NOG/FERD3L/NKX6-2/SEMA3F/EPHB1/CBLN2/TP73/GFAP/DCT	54
GO:0031644	GO:0031644	regulation of nervous system process	25/1109	140/17866	1.53951072903364e-06	0.000144412143680332	0.000127990695903973	NLGN3/TPPP/NRXN1/NLGN4X/AGT/S100B/SHISA7/DLGAP1/FGF12/RGS4/WNT7A/EDNRB/SHISA6/LRRK2/TNR/NPY2R/RELN/GRM1/F2R/MAG/NPTX1/SPX/CBLN1/NTSR1/NMUR2	25
GO:0003015	GO:0003015	heart process	36/1109	248/17866	1.68986072018721e-06	0.00015302863345505	0.000135627384165847	CTNNA3/ABCC9/GSTM2/SLC8A1/ATP1A2/TMEM65/HOPX/GJA1/AGT/WWTR1/KCND3/GNAO1/ATP1B2/FGF12/RGS4/SGCD/SLC1A1/KCNH2/KCNIP2/CASQ2/SCN4B/RYR2/MYH7/SPTBN4/ADRA1A/SPX/TNNC1/KCNA5/TRDN/ATP2B2/FOXN4/KCNE1/NPPA/CORIN/KCNJ3/TH	36
GO:0061337	GO:0061337	cardiac conduction	20/1109	97/17866	1.69534230207309e-06	0.00015302863345505	0.000135627384165847	CTNNA3/ABCC9/SLC8A1/ATP1A2/TMEM65/GJA1/AGT/KCND3/ATP1B2/KCNH2/CASQ2/SCN4B/RYR2/SPTBN4/KCNA5/TRDN/ATP2B2/KCNE1/CORIN/KCNJ3	20
GO:0060047	GO:0060047	heart contraction	35/1109	238/17866	1.73223562286031e-06	0.000153463244810439	0.000136012574831994	CTNNA3/ABCC9/GSTM2/SLC8A1/ATP1A2/TMEM65/HOPX/GJA1/AGT/KCND3/GNAO1/ATP1B2/FGF12/RGS4/SGCD/SLC1A1/KCNH2/KCNIP2/CASQ2/SCN4B/RYR2/MYH7/SPTBN4/ADRA1A/SPX/TNNC1/KCNA5/TRDN/ATP2B2/FOXN4/KCNE1/NPPA/CORIN/KCNJ3/TH	35
GO:0051588	GO:0051588	regulation of neurotransmitter transport	20/1109	98/17866	2.00741242833881e-06	0.000174608382857688	0.000154753249021028	CNR1/BAIAP3/CSPG5/SNCAIP/ATP1A2/ASIC1/P2RY1/GPM6B/HTR2A/WNT7A/LRRK2/ADCY1/DRD1/CHRNA3/RAB3B/ADRA1A/CPLX1/CAMK2A/ADRA2A/GFAP	20
GO:0043270	GO:0043270	positive regulation of ion transport	38/1109	271/17866	2.0752835220959e-06	0.000177288506601907	0.000157128609530118	FHL1/GSTM2/NLGN3/SLC6A1/P2RY1/CNTN1/AGT/PLP1/ATP1B2/FGF12/PLA2G6/WNK2/KCNH2/KCNIP2/KCNC1/TESC/ADCYAP1R1/DRD1/NPY2R/CASQ1/SCN4B/SLC38A3/RYR2/RELN/ACTN2/ARC/F2R/PIRT/RAB3B/TRDN/NTSR1/CAMK2A/LRRC26/ADRA2A/KCNE1/ABCB11/NPPA/ATP2C2	38
GO:0050808	GO:0050808	synapse organization	52/1109	425/17866	2.14655408781125e-06	0.000180159908001562	0.00015967349705824	ERBB4/CTNND2/GPM6A/NLGN3/ADGRB3/CTNNA2/SLC6A1/ROBO2/CLSTN2/GABRB3/NRXN1/SPOCK2/TUBA1A/SLITRK2/NLGN4X/NEFL/SHISA7/PCDHB3/ADGRB1/CDH1/ITSN1/PTPRO/WNT7A/BCAN/CDH8/SLC1A1/LRRTM3/SHISA6/LRRK2/EPHB3/SLC7A11/OPHN1/DRD1/TNR/NPAS4/FRMPD4/NTRK2/UNC13C/SLITRK3/CNTN5/SEMA3E/DSCAM/RELN/CTTNBP2/ARC/F2R/CBLN1/SEMA3F/CBLN4/EPHB1/CBLN2/PCDHB6	52
GO:0007612	GO:0007612	learning	25/1109	143/17866	2.30098855326531e-06	0.000189791883427952	0.000168210197686981	NLGN3/ADGRB3/PPP1R1B/SLC6A1/ATP1A2/ASIC1/BCHE/NRXN1/NLGN4X/AGT/SLC24A2/GRIN2A/SLC1A1/SLC7A11/JPH3/DRD1/TNR/NPAS4/NTRK2/CSMD1/RELN/ARC/NTSR1/LRRN4/TH	25
GO:0015837	GO:0015837	amine transport	20/1109	99/17866	2.37081052157327e-06	0.000192236568393331	0.000170376891719842	CNR1/SLC6A1/ATP1A2/P2RY1/AGT/HTR2A/RGS4/KCNB1/SYT6/DRD1/NPY2R/SLC38A3/CHRNA4/CHRNA3/RAB3B/NPY5R/NTSR1/ADRA2A/SLC18A1/TH	20
GO:0030900	GO:0030900	forebrain development	47/1109	371/17866	2.53565571310204e-06	0.000200397046429653	0.00017760942242093	ERBB4/DCLK2/DAB1/AQP1/SLC8A1/ROBO2/ATP1A2/PTCHD1/EFHC1/ADGRG1/DYNC2H1/SOX1/NEFL/DCLK1/NRG3/GNAO1/CDH1/ATP1B2/BTBD3/SRD5A1/WNT7A/EPHA5/BCAN/HES5/LRRK2/EPHB3/SLC7A11/DNAH5/SLC4A10/KCNC1/OPHN1/DRD1/TNR/NTRK2/FOXP2/TOX/RELN/GDF7/OLIG2/NOG/SOX3/SSTR3/DCT/HTR6/TH/CCDC141/NEUROG3	47
GO:0043266	GO:0043266	regulation of potassium ion transport	21/1109	108/17866	2.55522989803696e-06	0.000200397046429653	0.00017760942242093	FHL1/DPP10/KCNIP1/DPP6/HTR2A/ATP1B2/RGS4/WNK2/KCNH2/KCNIP2/KCNC1/DRD1/CASQ2/ACTN2/KCNA5/LRRC26/KCNIP3/ADRA2A/KCNE1/NPPA/GCK	21
GO:0007188	GO:0007188	adenylate cyclase-modulating G protein-coupled receptor signaling pathway	34/1109	233/17866	2.89311417469731e-06	0.000223236422770192	0.000197851679043816	ADCY2/CNR1/ADGRB3/S1PR1/P2RY1/ADGRG1/NPR3/RAMP1/ADGRB1/PRKCA/ADCY8/GNAO1/PDE2A/HTR1D/MRAP/ADCY1/ADCYAP1R1/ADGRG3/NPY1R/DRD1/NPY2R/GALR1/ADGRG6/GRM1/ADRA1A/ADGRD2/CHRM4/TSHR/GPR101/GRM3/ADRA2A/ADGRD1/GPR26/CRHR2	34
GO:0098739	GO:0098739	import across plasma membrane	28/1109	175/17866	3.56946336149245e-06	0.0002699605824759	0.000239262723599042	SLC15A2/CD36/ABCC9/SLC39A12/SLC8A1/SLC6A1/ATP1A2/AGT/SLC24A2/ATP1B2/RGS4/KCNJ16/WNK2/KCNJ13/SLC1A1/KCNH2/SLC7A11/FOLR1/KCNJ9/KCNJ10/SLC9C2/GRM1/NTSR1/GFAP/SLC5A1/SLC12A1/KCNJ3/ATP4B	28
GO:0007215	GO:0007215	glutamate receptor signaling pathway	14/1109	54/17866	3.62470094115358e-06	0.0002699605824759	0.000239262723599042	GRIA1/GRIK1/FRRS1L/PLP1/GRID1/GRIN2A/GRIA4/NECAB2/KCNB1/SLC1A1/GRIA2/GRIN3B/GRM1/GRM3	14
GO:0051966	GO:0051966	regulation of synaptic transmission, glutamatergic	16/1109	69/17866	3.66794269668342e-06	0.0002699605824759	0.000239262723599042	GRIK1/CNR1/NLGN3/ATP1A2/NRXN1/DGKI/HTR2A/PLA2G6/LRRK2/OPHN1/DRD1/TNR/NPY2R/RELN/GRM1/GRM3	16
GO:0007616	GO:0007616	long-term memory	11/1109	34/17866	3.81231120842153e-06	0.000276334800319524	0.000244912113995565	GRIA1/PTCHD1/ADCY8/CALB1/ADCY1/NPAS4/CCND2/RELN/ARC/RASGRF1/LRRN4	11
GO:0007626	GO:0007626	locomotory behavior	28/1109	178/17866	5.00055279008719e-06	0.000357054396235479	0.000316452892984622	EFNB3/DAB1/PPP1R1B/ATP1A2/ANKH/NEGR1/ADCY8/GNAO1/FGF12/CALB1/HIPK2/SLC1A1/LRRK2/SLC4A10/DRD1/TNR/NPY2R/KCNJ10/PREX2/CCND2/DSCAM/RELN/SPTBN4/GRM1/CHRNA3/NTSR1/KLHL1/TH	28
GO:0007416	GO:0007416	synapse assembly	28/1109	179/17866	5.58361173133348e-06	0.000392823507686755	0.000348154613836087	ERBB4/GPM6A/NLGN3/ADGRB3/ROBO2/CLSTN2/GABRB3/NRXN1/SPOCK2/SLITRK2/NLGN4X/PCDHB3/ADGRB1/CDH1/WNT7A/LRRTM3/EPHB3/DRD1/NPAS4/NTRK2/SLITRK3/CNTN5/DSCAM/CBLN1/CBLN4/EPHB1/CBLN2/PCDHB6	28
GO:0051480	GO:0051480	regulation of cytosolic calcium ion concentration	44/1109	349/17866	5.96759921646512e-06	0.000413753545674915	0.000366704647504523	GRIA1/CD36/TMEM178A/CNR1/GSTM2/TRPC5/SLC8A1/S1PR1/ATP1A2/P2RY1/PLCE1/GJA1/AGT/SLC24A2/ADCY8/HTR2A/GRIN2A/TRPC4/CALB1/PLA2G6/EDNRB/GNG3/GPR17/JPH3/CD24/TSPOAP1/ADCYAP1R1/DRD1/NPY2R/CASQ1/CASQ2/RYR2/GALR1/GRM1/F2R/ADRA1A/KCNA5/TRDN/RYR1/NTSR1/ATP2B2/PLCZ1/PTPRC/NMUR2	44
GO:0016358	GO:0016358	dendrite development	34/1109	242/17866	6.74847313836969e-06	0.000461209935628008	0.000408764658666964	CTNND2/KIAA0319/MAP2/KNDC1/ADGRB3/CTNNA2/DAB1/NSMF/COBL/TRPC5/DCDC2/MAP6/SDC2/DCLK1/HECW2/ITSN1/MCF2/BTBD3/WNT7A/LRRK2/EPHB3/NTN3/RAP2A/PREX2/DSCAM/CSMD3/RELN/ARC/CHRNA3/EPHB1/CAMK2A/NTN5/KLHL1/NEUROG3	34
GO:1903522	GO:1903522	regulation of blood circulation	35/1109	254/17866	7.68316459173703e-06	0.000513356624985814	0.000454981624151307	CTNNA3/ABCC9/GSTM2/SLC8A1/ATP1A2/TMEM65/HOPX/GJA1/AGT/HTR2A/KCND3/GNAO1/ATP1B2/RGS4/SLC1A1/KCNH2/KCNIP2/CASQ2/SCN4B/RYR2/MYH7/SPTBN4/F2R/ADRA1A/SPX/KCNA5/TRDN/ATP2B2/ADRA2A/FOXN4/KCNE1/NPPA/CORIN/KCNJ3/TH	35
GO:0099111	GO:0099111	microtubule-based transport	28/1109	182/17866	7.72610305162596e-06	0.000513356624985814	0.000454981624151307	MAP2/CFAP43/CFAP45/DNAAF1/CCDC40/JHY/AQP4/CCDC39/NEK10/SPAG16/DYNC2H1/DAW1/DNAI1/NEFL/SPEF2/KIF5A/DNAH11/CFAP53/NME5/DST/ROPN1L/SPA17/KIF17/TUB/DNAH5/SPAG17/AGBL4/MGARP	28
GO:0051961	GO:0051961	negative regulation of nervous system development	24/1109	144/17866	8.54953497131759e-06	0.000560287332914841	0.000496575729840912	EFNB3/KIAA0319/MAP2/SEMA5B/DAB1/TRPC5/ROBO2/SIRT2/MCF2/DLL3/BRINP1/WNT7A/HES5/RGMA/SEMA3D/SORL1/TNR/MT3/SEMA3E/MAG/CBLN1/NOG/NKX6-2/SEMA3F	24
GO:0010001	GO:0010001	glial cell differentiation	32/1109	224/17866	8.80431748876364e-06	0.000569187227922233	0.000504463596653484	SOX6/TPPP/DAB1/CSPG5/MMP24/PTPRZ1/SOX1/S100B/PLP1/PHGDH/SIRT2/GPC1/TRPC4/PRDM8/ITGB4/HES5/CNTF/NTRK2/CRB1/MT3/KCNJ10/RELN/ADGRG6/DLL1/OLIG2/MAG/PRX/OLIG1/NOG/NKX6-2/TP73/GFAP	32
GO:0060287	GO:0060287	epithelial cilium movement involved in determination of left/right asymmetry	6/1109	10/17866	9.54568876818123e-06	0.000607635180946414	0.000538539541641471	CFAP45/DNAAF1/CCDC40/CCDC39/DNAH11/CFAP53	6
GO:0048813	GO:0048813	dendrite morphogenesis	24/1109	145/17866	9.65306725583768e-06	0.000607635180946414	0.000538539541641471	CTNND2/MAP2/KNDC1/ADGRB3/CTNNA2/NSMF/TRPC5/DCDC2/MAP6/SDC2/DCLK1/HECW2/BTBD3/WNT7A/LRRK2/EPHB3/RAP2A/PREX2/DSCAM/RELN/ARC/CHRNA3/EPHB1/NEUROG3	24
GO:0051952	GO:0051952	regulation of amine transport	18/1109	91/17866	1.02085875891927e-05	0.000634258221125946	0.000562135212703598	CNR1/SLC6A1/ATP1A2/P2RY1/AGT/HTR2A/RGS4/KCNB1/SYT6/DRD1/NPY2R/SLC38A3/CHRNA4/CHRNA3/RAB3B/NPY5R/NTSR1/ADRA2A	18
GO:0007156	GO:0007156	homophilic cell adhesion via plasma membrane adhesion molecules	26/1109	167/17866	1.29971649689985e-05	0.000797159451431905	0.000706512557289147	PTPRT/ROBO2/CLSTN2/CDH6/PCDHA12/PCDHAC1/PCDHB3/CDHR3/CDH1/PCDH10/PCDH19/CDH8/PCDHA10/PCDH15/CNTN6/CNTN4/PCDHA13/CDH10/DSCAML1/DSCAM/PCDHA6/PCDH20/CDH18/PCDHB6/CDHR4/CDHR2	26
GO:0051965	GO:0051965	positive regulation of synapse assembly	14/1109	60/17866	1.36569411697097e-05	0.00082438173932035	0.000730639334180243	NLGN3/ADGRB3/CLSTN2/NRXN1/SLITRK2/ADGRB1/WNT7A/LRRTM3/EPHB3/NTRK2/SLITRK3/CBLN1/EPHB1/CBLN2	14
GO:0030534	GO:0030534	adult behavior	22/1109	129/17866	1.37856478147216e-05	0.00082438173932035	0.000730639334180243	EFNB3/NLGN3/DAB1/PPP1R1B/ATP1A2/NRXN1/NLGN4X/HTR2A/FGF12/HIPK2/SLC1A1/SLC7A11/DRD1/KCNJ10/PREX2/CCND2/CHRNA4/SPTBN4/CHRNA3/CRHBP/NTSR1/KLHL1	22
GO:0034329	GO:0034329	cell junction assembly	49/1109	420/17866	1.5452101285908e-05	0.000912627809281282	0.000808850733978394	ERBB4/CTNND2/GPM6A/NLGN3/ADGRB3/ROBO2/CLSTN2/MPDZ/CDH6/GABRB3/NRXN1/SPOCK2/SLITRK2/GJA1/NLGN4X/GPM6B/AGT/PCDHB3/ADGRB1/PRKCA/CDHR3/CDH1/PTPRO/CLASP2/DST/WNT7A/CDH8/ITGB4/LRRTM3/EPHB3/APC/OPHN1/DRD1/NPAS4/NTRK2/SLITRK3/CNTN5/CDH10/EPB41L3/DSCAM/ACTN2/CBLN1/APOD/CBLN4/EPHB1/FRMPD2/CBLN2/CDH18/PCDHB6	49
GO:0048640	GO:0048640	negative regulation of developmental growth	20/1109	112/17866	1.67077866512554e-05	0.000974756723653728	0.000863914821967351	KIAA0319/MAP2/SEMA5B/PI16/FGFR3/GJA1/RGS4/RGMA/SEMA3D/TNR/MT3/SEMA3E/SOCS2/MAG/KCNK2/NOG/SEMA3F/MSTN/TP73/OSTN	20
GO:0003407	GO:0003407	neural retina development	15/1109	70/17866	2.0333745895838e-05	0.00117200771524927	0.00103873593491992	GPM6A/SLC17A8/RPE65/HCN1/CALB1/DIO3/HIPK2/SLC1A1/RS1/NTRK2/CRB1/FJX1/DSCAM/FOXN4/NEUROD4	15
GO:0001508	GO:0001508	action potential	22/1109	133/17866	2.26165556871808e-05	0.00128806669532706	0.0011415975727815	CTNNA3/CD36/CNR1/SLC8A1/ATP1A2/GJA1/KCND3/FGF12/KCNB1/SCN3A/KCNH2/KCNIP2/NTRK2/SCN4B/RYR2/CHRNA4/ADRA1A/KCNA5/SCN7A/NTSR1/KCNE1/KCNJ3	22
GO:0033555	GO:0033555	multicellular organismal response to stress	15/1109	71/17866	2.43183203010166e-05	0.00136869228611839	0.00121305503619189	KIAA0319/ATP1A2/ASIC1/GJA1/THBS4/BRINP1/EDNRB/SLC1A1/ADCYAP1R1/NPY2R/RELN/ASIC4/PIRT/ADRA2A/NMUR2	15
GO:0007411	GO:0007411	axon guidance	31/1109	225/17866	2.50355038935123e-05	0.00139267268170422	0.00123430856405223	EFNB3/ANOS1/TUBB2B/SEMA5B/NCAM1/ROBO2/NRXN1/NOTCH3/MEGF8/KIF5A/PTPRO/EPHA5/EPHB3/NTN3/EPHA6/BMPR1B/CNTN6/CNTN4/SEMA3D/OPHN1/TNR/DSCAML1/SEMA3E/DSCAM/RELN/GDF7/NOG/SEMA3F/EPHB1/NTN5/DRGX	31
GO:0008037	GO:0008037	cell recognition	24/1109	154/17866	2.71528854602098e-05	0.00146903443834111	0.0013019870440147	EFNB3/CD36/CNR1/COLEC12/ROBO2/MEGF10/ADGRB1/MEGF8/ADAM32/CLGN/SPA17/TUB/EPHB3/VCAN/FOLR1/CNTN6/CNTN4/DSCAML1/DSCAM/EPHB1/ADAM5/PCDHB6/CD5/ACR	24
GO:0050770	GO:0050770	regulation of axonogenesis	24/1109	154/17866	2.71528854602098e-05	0.00146903443834111	0.0013019870440147	EFNB3/KIAA0319/MAP2/SEMA5B/DAB1/TRPC5/ROBO2/MAP6/RND2/NEFL/MEGF8/MCF2/WNT7A/EPHB3/RGMA/SEMA3D/TNR/NTRK2/MT3/CHODL/SEMA3E/DSCAM/MAG/SEMA3F	24
GO:0097485	GO:0097485	neuron projection guidance	31/1109	226/17866	2.7329445027667e-05	0.00146903443834111	0.0013019870440147	EFNB3/ANOS1/TUBB2B/SEMA5B/NCAM1/ROBO2/NRXN1/NOTCH3/MEGF8/KIF5A/PTPRO/EPHA5/EPHB3/NTN3/EPHA6/BMPR1B/CNTN6/CNTN4/SEMA3D/OPHN1/TNR/DSCAML1/SEMA3E/DSCAM/RELN/GDF7/NOG/SEMA3F/EPHB1/NTN5/DRGX	31
GO:0060078	GO:0060078	regulation of postsynaptic membrane potential	22/1109	135/17866	2.87115506489445e-05	0.00152617842560612	0.00135263305279472	GRIA1/GRIK1/NLGN3/NRXN1/NLGN4X/GRID1/GRIN2A/RGS4/WNT7A/GABRA3/LRRK2/GABRG1/NPAS4/NPY2R/CHRNA4/RELN/GRM1/CHRNA3/GLRA3/CBLN1/NTSR1/GABRB1	22
GO:0048168	GO:0048168	regulation of neuronal synaptic plasticity	12/1109	49/17866	3.33606558208488e-05	0.00170960065348819	0.00151519790359321	NSMF/AGT/S100B/SHISA7/SHISA6/JPH3/SLC4A10/KCNJ10/ARC/SHISA8/CAMK2A/RASGRF1	12
GO:1990573	GO:1990573	potassium ion import across plasma membrane	12/1109	49/17866	3.33606558208488e-05	0.00170960065348819	0.00151519790359321	ABCC9/ATP1A2/ATP1B2/KCNJ16/WNK2/KCNJ13/KCNH2/KCNJ9/KCNJ10/SLC12A1/KCNJ3/ATP4B	12
GO:0021510	GO:0021510	spinal cord development	18/1109	99/17866	3.39238666770185e-05	0.00170960065348819	0.00151519790359321	SOX6/DAB1/ROBO2/DYNC2H1/SOX1/NEFL/PHGDH/SRD5A1/MDGA2/RELN/GDF7/DLL1/OLIG2/NOG/CHRD/FOXN4/DRGX/NEUROG3	18
GO:0032412	GO:0032412	regulation of ion transmembrane transporter activity	34/1109	261/17866	3.39352143699283e-05	0.00170960065348819	0.00151519790359321	FHL1/GSTM2/NLGN3/ATP1A2/SHISA7/HECW2/CBARP/ATP1B2/FGF12/PLA2G6/WNK2/SHISA6/JPH3/KCNIP2/KCNC1/TESC/CASQ1/CASQ2/SCN4B/RYR2/RELN/ACTN2/ARC/SHISA8/PIRT/CRHBP/TRDN/NTSR1/LRRC26/ADRA2A/KCNE1/RASGRF1/NPPA/SLN	34
GO:0022898	GO:0022898	regulation of transmembrane transporter activity	35/1109	272/17866	3.39490096323951e-05	0.00170960065348819	0.00151519790359321	FHL1/GSTM2/NLGN3/ATP1A2/GJA1/SHISA7/HECW2/CBARP/ATP1B2/FGF12/PLA2G6/WNK2/SHISA6/JPH3/KCNIP2/KCNC1/TESC/CASQ1/CASQ2/SCN4B/RYR2/RELN/ACTN2/ARC/SHISA8/PIRT/CRHBP/TRDN/NTSR1/LRRC26/ADRA2A/KCNE1/RASGRF1/NPPA/SLN	35
GO:0060042	GO:0060042	retina morphogenesis in camera-type eye	13/1109	57/17866	3.57704354277935e-05	0.00176941781568527	0.00156821311423611	RPE65/HCN1/CALB1/DIO3/HIPK2/SLC1A1/RS1/NTRK2/CRB1/FJX1/DSCAM/DLL1/FOXN4	13
GO:0003352	GO:0003352	regulation of cilium movement	10/1109	35/17866	3.58765736039864e-05	0.00176941781568527	0.00156821311423611	CFAP43/DRC1/CCDC65/CFAP45/DNAAF1/CCDC40/CCDC39/CFAP206/GAS2L2/DNAH11	10
GO:0043268	GO:0043268	positive regulation of potassium ion transport	12/1109	50/17866	4.14392346794122e-05	0.00202291121128886	0.00179288117388477	FHL1/ATP1B2/WNK2/KCNH2/KCNIP2/KCNC1/DRD1/ACTN2/LRRC26/ADRA2A/KCNE1/NPPA	12
GO:0006939	GO:0006939	smooth muscle contraction	19/1109	110/17866	4.35506317116711e-05	0.00210450729402661	0.00186519877229783	SLC8A1/ATP1A2/PLCE1/AGT/HTR2A/PLA2G6/HTR1D/EDNRB/SULF2/NPY2R/CNN1/F2R/CHRNA3/ADRA1A/SPX/ACTA2/ADRA2A/NMUR2/SCNN1B	19
GO:0006814	GO:0006814	sodium ion transport	32/1109	243/17866	4.61811772399765e-05	0.00218911785749772	0.00194018806768193	SLC17A8/SLC8A1/SLC6A1/ATP1A2/ASIC1/CNTN1/NKAIN3/HECW2/SLC24A2/SLC4A4/ATP1B2/FGF12/HCN1/WNK2/NKAIN4/SCN3A/SLC24A3/SLC4A10/TESC/SCN4B/SLC38A3/SPTBN4/SLC9C2/ASIC4/NKAIN2/SCN7A/SLC9B1/SLC5A1/SLC12A1/SLC6A12/ATP4B/SCNN1B	32
GO:1904064	GO:1904064	positive regulation of cation transmembrane transport	23/1109	149/17866	4.62167440650648e-05	0.00218911785749772	0.00194018806768193	GSTM2/NLGN3/AGT/PLP1/ATP1B2/WNK2/KCNH2/KCNIP2/KCNC1/TESC/DRD1/CASQ1/RYR2/RELN/ACTN2/ARC/F2R/PIRT/TRDN/NTSR1/LRRC26/KCNE1/NPPA	23
GO:0140115	GO:0140115	export across plasma membrane	15/1109	75/17866	4.79996711200036e-05	0.00223564447813489	0.00198142403580517	SLC15A2/SLC8A1/ATP1A2/GJA1/SLC4A4/KCND3/ATP1B2/SLC47A2/KCNH2/SLC40A1/KCNIP2/KCNA5/KCNE1/NPPA/ATP4B	15
GO:0042063	GO:0042063	gliogenesis	37/1109	299/17866	4.81336499263993e-05	0.00223564447813489	0.00198142403580517	SOX6/TPPP/DAB1/CSPG5/MMP24/PTPRZ1/P2RY1/ADGRG1/SOX1/S100B/PLP1/PHGDH/SIRT2/GPC1/ATP1B2/TRPC4/PRDM8/ITGB4/HES5/CNTF/NTRK2/CRB1/MT3/KCNJ10/RELN/ADGRG6/DLL1/OLIG2/MAG/GPR183/PRX/AZU1/OLIG1/NOG/NKX6-2/TP73/GFAP	37
GO:0010721	GO:0010721	negative regulation of cell development	26/1109	180/17866	4.91537332730513e-05	0.00225778284647651	0.00200104499771329	EFNB3/KIAA0319/MAP2/SEMA5B/DAB1/TRPC5/FRZB/SIRT2/MCF2/DLL3/BRINP1/WNT7A/EDNRB/HES5/RGMA/SEMA3D/SORL1/TNR/MT3/SEMA3E/RFLNB/MAG/NOG/NKX6-2/SEMA3F/IGF1	26
GO:0050768	GO:0050768	negative regulation of neurogenesis	22/1109	140/17866	5.08752468493866e-05	0.00225778284647651	0.00200104499771329	EFNB3/KIAA0319/MAP2/SEMA5B/DAB1/TRPC5/SIRT2/MCF2/DLL3/BRINP1/WNT7A/HES5/RGMA/SEMA3D/SORL1/TNR/MT3/SEMA3E/MAG/NOG/NKX6-2/SEMA3F	22
GO:0030514	GO:0030514	negative regulation of BMP signaling pathway	12/1109	51/17866	5.11586571472829e-05	0.00225778284647651	0.00200104499771329	VWC2/HTRA1/CER1/CHRDL1/HIPK2/SORL1/PPARG/NOG/SOSTDC1/CHRD/SKOR2/DAND5	12
GO:0002027	GO:0002027	regulation of heart rate	18/1109	102/17866	5.12426845513649e-05	0.00225778284647651	0.00200104499771329	CTNNA3/SLC8A1/AGT/KCND3/RGS4/SLC1A1/KCNH2/CASQ2/SCN4B/RYR2/MYH7/SPTBN4/ADRA1A/SPX/KCNA5/KCNE1/NPPA/KCNJ3	18
GO:0007200	GO:0007200	phospholipase C-activating G protein-coupled receptor signaling pathway	18/1109	102/17866	5.12426845513649e-05	0.00225778284647651	0.00200104499771329	S1PR1/P2RY1/NPR3/PLCE1/AGT/HTR2A/EDNRB/GPR17/DRD1/GPR27/ACTN2/GRM1/F2R/ADRA1A/ANO1/ADRA2A/NMBR/NMUR2	18
GO:0055067	GO:0055067	monovalent inorganic cation homeostasis	23/1109	150/17866	5.14419586676295e-05	0.00225778284647651	0.00200104499771329	SLC8A1/ATP1A2/ATP6V0E2/AGT/SLC4A4/ATP1B2/EDNRB/KCNH2/LRRK2/CA2/SLC4A10/KCNJ10/SLC9C2/SPX/KCNA5/SCN7A/C7/CA7/SLC9B1/SLC12A1/CORIN/ATP4B/SCNN1B	23
GO:0006816	GO:0006816	calcium ion transport	47/1109	418/17866	5.79254338839103e-05	0.00251922977909661	0.002232762178798	GPM6A/GSTM2/TRPC5/SLC8A1/ATP1A2/ASIC1/GJA1/RAMP1/AGT/PLP1/SLC24A2/HTR2A/GNAO1/GRIN2A/CBARP/TRPC4/RGS4/PLA2G6/SLC24A3/JPH3/ADCYAP1R1/DRD1/CAMK2G/EFHB/CASQ1/CASQ2/RYR2/CHRNA4/GRIN3B/F2R/TRPM3/ADRA1A/TRDN/RYR1/NTSR1/CAMK2A/ATP2B2/ADRA2A/NPPA/GCK/PLCZ1/ATP2C2/TMC2/SLN/PTPRC/NMUR2/CD4	47
GO:0072503	GO:0072503	cellular divalent inorganic cation homeostasis	52/1109	481/17866	6.76895198702886e-05	0.00291735732486	0.00258561769594616	GRIA1/CD36/TMEM178A/CNR1/GSTM2/SLC39A12/ATP13A4/TRPC5/SLC8A1/S1PR1/ATP1A2/P2RY1/PLCE1/GJA1/AGT/SLC24A2/ADCY8/HTR2A/GRIN2A/TRPC4/CALB1/PLA2G6/SLC30A10/EDNRB/GNG3/GPR17/SLC1A1/SLC24A3/JPH3/CD24/TSPOAP1/ADCYAP1R1/DRD1/NPY2R/MT3/CASQ1/CASQ2/RYR2/GALR1/GRM1/F2R/ADRA1A/KCNA5/TRDN/RYR1/NTSR1/ATP2B2/PLCZ1/ATP2C2/PTPRC/ATP13A5/NMUR2	52
GO:0042552	GO:0042552	myelination	21/1109	133/17866	6.96272869377323e-05	0.00297407982776885	0.00263589014835701	TPPP/PTPRZ1/S100B/PLP1/SIRT2/ABCD2/GPC1/SERINC5/ITGB4/HES5/BCAS1/PMP22/GAL3ST1/NTRK2/KCNJ10/EPB41L3/ADGRG6/OLIG2/MAG/PRX/NKX6-2	21
GO:0070839	GO:0070839	metal ion export	12/1109	53/17866	7.66287762790465e-05	0.00324417757273414	0.00287527443737307	SLC8A1/ATP1A2/SLC4A4/KCND3/ATP1B2/KCNH2/SLC40A1/KCNIP2/KCNA5/KCNE1/NPPA/ATP4B	12
GO:0050803	GO:0050803	regulation of synapse structure or activity	29/1109	217/17866	7.8965483283433e-05	0.00331377957919249	0.00293696183440137	GPM6A/NLGN3/SLC17A8/ADGRB3/CTNNA2/ROBO2/CLSTN2/NRXN1/TUBA1A/SLITRK2/ADGRB1/ITSN1/PTPRO/WNT7A/CDH8/LRRTM3/LRRK2/EPHB3/SLC7A11/FRMPD4/NTRK2/SLITRK3/RELN/CTTNBP2/ARC/CBLN1/SEMA3F/EPHB1/CBLN2	29
GO:0021782	GO:0021782	glial cell development	19/1109	115/17866	8.14540709969425e-05	0.00338848935347281	0.00300317618284379	TPPP/CSPG5/PLP1/PHGDH/SIRT2/PRDM8/ITGB4/HES5/CNTF/NTRK2/MT3/KCNJ10/ADGRG6/DLL1/MAG/PRX/OLIG1/NKX6-2/GFAP	19
GO:0098659	GO:0098659	inorganic cation import across plasma membrane	18/1109	106/17866	8.6297908991078e-05	0.00349254089952121	0.00309539578051211	ABCC9/SLC39A12/SLC8A1/SLC6A1/ATP1A2/SLC24A2/ATP1B2/KCNJ16/WNK2/KCNJ13/KCNH2/KCNJ9/KCNJ10/SLC9C2/SLC5A1/SLC12A1/KCNJ3/ATP4B	18
GO:0099587	GO:0099587	inorganic ion import across plasma membrane	18/1109	106/17866	8.6297908991078e-05	0.00349254089952121	0.00309539578051211	ABCC9/SLC39A12/SLC8A1/SLC6A1/ATP1A2/SLC24A2/ATP1B2/KCNJ16/WNK2/KCNJ13/KCNH2/KCNJ9/KCNJ10/SLC9C2/SLC5A1/SLC12A1/KCNJ3/ATP4B	18
GO:0007272	GO:0007272	ensheathment of neurons	21/1109	135/17866	8.68754947832408e-05	0.00349254089952121	0.00309539578051211	TPPP/PTPRZ1/S100B/PLP1/SIRT2/ABCD2/GPC1/SERINC5/ITGB4/HES5/BCAS1/PMP22/GAL3ST1/NTRK2/KCNJ10/EPB41L3/ADGRG6/OLIG2/MAG/PRX/NKX6-2	21
GO:0008366	GO:0008366	axon ensheathment	21/1109	135/17866	8.68754947832408e-05	0.00349254089952121	0.00309539578051211	TPPP/PTPRZ1/S100B/PLP1/SIRT2/ABCD2/GPC1/SERINC5/ITGB4/HES5/BCAS1/PMP22/GAL3ST1/NTRK2/KCNJ10/EPB41L3/ADGRG6/OLIG2/MAG/PRX/NKX6-2	21
GO:0010842	GO:0010842	retina layer formation	8/1109	25/17866	8.98037491821486e-05	0.00358017613406166	0.00317306580443592	CALB1/HIPK2/SLC1A1/RS1/CRB1/FJX1/DSCAM/FOXN4	8
GO:0007189	GO:0007189	adenylate cyclase-activating G protein-coupled receptor signaling pathway	22/1109	146/17866	9.68143046287915e-05	0.00382776556482759	0.00339250125310807	ADCY2/CNR1/ADGRB3/S1PR1/ADGRG1/RAMP1/ADGRB1/PRKCA/ADCY8/MRAP/ADCY1/ADGRG3/DRD1/GALR1/ADGRG6/ADRA1A/ADGRD2/TSHR/GPR101/ADRA2A/ADGRD1/GPR26	22
GO:0035725	GO:0035725	sodium ion transmembrane transport	25/1109	177/17866	9.85806932253975e-05	0.00386565603598608	0.00342608310881709	SLC8A1/SLC6A1/ATP1A2/ASIC1/HECW2/SLC24A2/SLC4A4/ATP1B2/FGF12/HCN1/WNK2/SCN3A/SLC24A3/SLC4A10/TESC/SCN4B/SLC9C2/ASIC4/SCN7A/SLC9B1/SLC5A1/SLC12A1/SLC6A12/ATP4B/SCNN1B	25
GO:0050807	GO:0050807	regulation of synapse organization	28/1109	210/17866	0.000108382963914601	0.0042154804826622	0.00373612818697486	GPM6A/NLGN3/ADGRB3/CTNNA2/ROBO2/CLSTN2/NRXN1/TUBA1A/SLITRK2/ADGRB1/ITSN1/PTPRO/WNT7A/CDH8/LRRTM3/LRRK2/EPHB3/SLC7A11/FRMPD4/NTRK2/SLITRK3/RELN/CTTNBP2/ARC/CBLN1/SEMA3F/EPHB1/CBLN2	28
GO:0071415	GO:0071415	cellular response to purine-containing compound	6/1109	14/17866	0.000109969674093606	0.00424270097470814	0.00376025337223297	GSTM2/SLC8A1/P2RY1/CASQ2/RYR2/RYR1	6
GO:0055074	GO:0055074	calcium ion homeostasis	49/1109	455/17866	0.000119454806612107	0.00457177435865855	0.00405190704028266	GRIA1/CD36/TMEM178A/CNR1/GSTM2/ATP13A4/TRPC5/SLC8A1/S1PR1/ATP1A2/TMTC2/P2RY1/PLCE1/GJA1/AGT/SLC24A2/ADCY8/HTR2A/GRIN2A/TRPC4/CALB1/PLA2G6/EDNRB/GNG3/GPR17/SLC24A3/JPH3/CD24/TSPOAP1/ADCYAP1R1/DRD1/NPY2R/CASQ1/CASQ2/RYR2/GALR1/GRM1/F2R/ADRA1A/KCNA5/TRDN/RYR1/NTSR1/ATP2B2/PLCZ1/ATP2C2/PTPRC/ATP13A5/NMUR2	49
GO:0006874	GO:0006874	cellular calcium ion homeostasis	48/1109	443/17866	0.000120604135531997	0.00457912844750059	0.00405842487821959	GRIA1/CD36/TMEM178A/CNR1/GSTM2/ATP13A4/TRPC5/SLC8A1/S1PR1/ATP1A2/P2RY1/PLCE1/GJA1/AGT/SLC24A2/ADCY8/HTR2A/GRIN2A/TRPC4/CALB1/PLA2G6/EDNRB/GNG3/GPR17/SLC24A3/JPH3/CD24/TSPOAP1/ADCYAP1R1/DRD1/NPY2R/CASQ1/CASQ2/RYR2/GALR1/GRM1/F2R/ADRA1A/KCNA5/TRDN/RYR1/NTSR1/ATP2B2/PLCZ1/ATP2C2/PTPRC/ATP13A5/NMUR2	48
GO:0090288	GO:0090288	negative regulation of cellular response to growth factor stimulus	18/1109	109/17866	0.000125045747476728	0.00471038469235169	0.00417475566378996	VWC2/AGT/HTRA1/CER1/GPC1/CHRDL1/HIPK2/SULF2/CNMD/SORL1/PPARG/NOG/SOSTDC1/CHRD/SKOR2/DCN/DAND5/TNMD	18
GO:0050771	GO:0050771	negative regulation of axonogenesis	13/1109	64/17866	0.000128072750500508	0.00478671904995649	0.00424240986032934	EFNB3/KIAA0319/MAP2/SEMA5B/DAB1/MCF2/RGMA/SEMA3D/TNR/MT3/SEMA3E/MAG/SEMA3F	13
GO:0030509	GO:0030509	BMP signaling pathway	22/1109	149/17866	0.000131382454381201	0.00487235396712921	0.00431830702772321	GPC3/GDF1/LEFTY2/VWC2/HTRA1/CER1/BMP6/MEGF8/CHRDL1/HIPK2/HES5/BMPR1B/RGMA/SORL1/GDF6/PPARG/GDF7/NOG/SOSTDC1/CHRD/SKOR2/DAND5	22
GO:0055078	GO:0055078	sodium ion homeostasis	12/1109	56/17866	0.000134991932270272	0.00493087015953739	0.00437016920494117	SLC8A1/ATP1A2/AGT/ATP1B2/EDNRB/SPX/SCN7A/C7/SLC12A1/CORIN/ATP4B/SCNN1B	12
GO:0086009	GO:0086009	membrane repolarization	11/1109	48/17866	0.000135021737228135	0.00493087015953739	0.00437016920494117	ATP1A2/KCND3/ATP1B2/KCNH2/KCNIP2/CASQ2/SCN4B/KCNA5/KCNE1/NPPA/KCNJ3	11
GO:0007204	GO:0007204	positive regulation of cytosolic calcium ion concentration	37/1109	315/17866	0.000143403239407878	0.00519728104035824	0.00460628587188941	CD36/CNR1/GSTM2/TRPC5/SLC8A1/S1PR1/ATP1A2/P2RY1/PLCE1/GJA1/AGT/SLC24A2/ADCY8/HTR2A/GRIN2A/PLA2G6/EDNRB/GNG3/GPR17/JPH3/CD24/ADCYAP1R1/DRD1/NPY2R/CASQ1/CASQ2/RYR2/GALR1/GRM1/F2R/ADRA1A/TRDN/RYR1/NTSR1/PLCZ1/PTPRC/NMUR2	37
GO:0048593	GO:0048593	camera-type eye morphogenesis	19/1109	120/17866	0.000146032388007007	0.00525277401673324	0.00465546861014819	SOX1/RPE65/HCN1/CALB1/DIO3/WNT9A/HIPK2/SLC1A1/RS1/NTRK2/WNT16/CRB1/FJX1/DSCAM/DLL1/JAG1/EPHB1/FOXN4/TH	19
GO:0032409	GO:0032409	regulation of transporter activity	36/1109	304/17866	0.000149036007200564	0.00532080789886192	0.00471576619798799	FHL1/GSTM2/NLGN3/ATP1A2/GJA1/SHISA7/HECW2/CBARP/ATP1B2/FGF12/PLA2G6/WNK2/SHISA6/JPH3/KCNIP2/KCNC1/TESC/PPARG/CASQ1/CASQ2/SCN4B/RYR2/RELN/ACTN2/ARC/SHISA8/PIRT/CRHBP/TRDN/NTSR1/LRRC26/ADRA2A/KCNE1/RASGRF1/NPPA/SLN	36
GO:0021953	GO:0021953	central nervous system neuron differentiation	23/1109	161/17866	0.000155064283294141	0.00549501875021609	0.00487016711975674	MAP2/DCLK2/KNDC1/DYNC2H1/SOX1/DCLK1/WNT7A/MDGA2/HES5/EPHB3/SLC4A10/OPHN1/DRD1/NTRK2/AGBL4/TOX/SPTBN4/GDF7/OLIG2/CBLN1/EPHB1/FOXN4/GABRB1	23
GO:0060632	GO:0060632	regulation of microtubule-based movement	11/1109	49/17866	0.000164449945003929	0.00575927496388868	0.00510437413187458	MAP2/CFAP43/DRC1/CCDC65/CFAP45/DNAAF1/CCDC40/CCDC39/CFAP206/GAS2L2/DNAH11	11
GO:0035235	GO:0035235	ionotropic glutamate receptor signaling pathway	8/1109	27/17866	0.00016492906982708	0.00575927496388868	0.00510437413187458	GRIA1/GRIK1/PLP1/GRID1/GRIN2A/GRIA4/GRIA2/GRIN3B	8
GO:0071772	GO:0071772	response to BMP	23/1109	162/17866	0.000170331697710573	0.00581007154902885	0.00514939451669781	GPC3/GDF1/LEFTY2/VWC2/HTRA1/CER1/BMP6/MEGF8/CHRDL1/HIPK2/HES5/BMPR1B/RGMA/SORL1/GDF6/PPARG/GDF7/NOG/SOSTDC1/CHRD/SKOR2/DAND5/TNMD	23
GO:0071773	GO:0071773	cellular response to BMP stimulus	23/1109	162/17866	0.000170331697710573	0.00581007154902885	0.00514939451669781	GPC3/GDF1/LEFTY2/VWC2/HTRA1/CER1/BMP6/MEGF8/CHRDL1/HIPK2/HES5/BMPR1B/RGMA/SORL1/GDF6/PPARG/GDF7/NOG/SOSTDC1/CHRD/SKOR2/DAND5/TNMD	23
GO:0006820	GO:0006820	anion transport	52/1109	499/17866	0.000171956119895968	0.00581007154902885	0.00514939451669781	CD36/ABCC9/TTYH1/SLCO1C1/SLC17A8/SLC6A1/ATP1A2/SLC16A14/GABRB3/SLC16A12/GJA1/ANKH/AGT/SLC24A2/SLC4A4/TRPC4/SERINC5/RGS4/PLA2G6/SLC1A1/GABRA3/CA2/SLC7A11/SLC24A3/FOLR1/SLC4A10/SLCO1A2/GABRG1/NTRK2/KCNJ10/SLC38A3/SLC9C2/GRM1/GLRA3/NPY5R/SLC27A6/SLC22A6/ANO1/NTSR1/CA7/ADAMTS8/ABCB11/GFAP/SLC12A1/SLC51B/SLC6A12/GABRB1/BEST4/PRKG2/AQP6/ABCC11/NMUR2	52
GO:0036158	GO:0036158	outer dynein arm assembly	6/1109	15/17866	0.000173670616954667	0.00581007154902885	0.00514939451669781	DNAAF1/DAW1/ZMYND10/DNAI1/DNAH5/DNAI2	6
GO:0051938	GO:0051938	L-glutamate import	6/1109	15/17866	0.000173670616954667	0.00581007154902885	0.00514939451669781	ATP1A2/SLC1A1/SLC7A11/KCNJ10/GRM1/NTSR1	6
GO:0098712	GO:0098712	L-glutamate import across plasma membrane	6/1109	15/17866	0.000173670616954667	0.00581007154902885	0.00514939451669781	ATP1A2/SLC1A1/SLC7A11/KCNJ10/GRM1/NTSR1	6
GO:0090257	GO:0090257	regulation of muscle system process	31/1109	250/17866	0.000184543083000921	0.006092182956385	0.00539942636602684	CTNNA3/GSTM2/SLC8A1/PI16/ATP1A2/PLCE1/AGT/NR4A3/PRKCA/RGS4/MLIP/NR4A1/NPY2R/CAMK2G/CASQ1/CASQ2/RYR2/MYH7/CNN1/F2R/CHRNA3/ADRA1A/SPX/TNNC1/HSPB6/IGF1/ADRA2A/MSTN/NPPA/SLN/NMUR2	31
GO:0046928	GO:0046928	regulation of neurotransmitter secretion	15/1109	84/17866	0.000184650194121201	0.006092182956385	0.00539942636602684	CNR1/BAIAP3/CSPG5/SNCAIP/ASIC1/P2RY1/HTR2A/WNT7A/LRRK2/ADCY1/CHRNA3/ADRA1A/CPLX1/CAMK2A/ADRA2A	15
GO:0098742	GO:0098742	cell-cell adhesion via plasma-membrane adhesion molecules	33/1109	273/17866	0.000188518080773691	0.0061771951946667	0.005474771660825	DAB1/MMP24/PTPRT/ROBO2/CLSTN2/CDH6/SLITRK2/PCDHA12/PCDHAC1/PCDHB3/CDHR3/CDH1/PCDH10/PCDH19/CDH8/PCDHA10/PCDH15/CNTN6/CNTN4/CRB1/SLITRK3/PCDHA13/CDH10/DSCAML1/DSCAM/MAG/CBLN1/PCDHA6/PCDH20/CDH18/PCDHB6/CDHR4/CDHR2	33
GO:0071312	GO:0071312	cellular response to alkaloid	10/1109	42/17866	0.000193299830945253	0.00629079177715707	0.005575450906176	GSTM2/PPP1R1B/SLC8A1/ADCY8/SLC1A1/CASQ2/RYR2/CRHBP/RYR1/TH	10
GO:0007269	GO:0007269	neurotransmitter secretion	21/1109	143/17866	0.000199885444549405	0.00641779843439165	0.00568801533482872	CNR1/BAIAP3/CSPG5/SNCAIP/ASIC1/P2RY1/NRXN1/HTR2A/WNT7A/LRRK2/SYT6/ADCY1/CADPS2/NR4A1/UNC13C/CHRNA3/DOC2A/ADRA1A/CPLX1/CAMK2A/ADRA2A	21
GO:0099643	GO:0099643	signal release from synapse	21/1109	143/17866	0.000199885444549405	0.00641779843439165	0.00568801533482872	CNR1/BAIAP3/CSPG5/SNCAIP/ASIC1/P2RY1/NRXN1/HTR2A/WNT7A/LRRK2/SYT6/ADCY1/CADPS2/NR4A1/UNC13C/CHRNA3/DOC2A/ADRA1A/CPLX1/CAMK2A/ADRA2A	21
GO:1901379	GO:1901379	regulation of potassium ion transmembrane transport	16/1109	94/17866	0.000203736457106817	0.00644923599358727	0.00571587805451715	FHL1/DPP10/KCNIP1/DPP6/ATP1B2/RGS4/WNK2/KCNH2/KCNIP2/KCNC1/CASQ2/ACTN2/LRRC26/KCNIP3/KCNE1/NPPA	16
GO:0034767	GO:0034767	positive regulation of ion transmembrane transport	23/1109	164/17866	0.000204908835916652	0.00644923599358727	0.00571587805451715	GSTM2/NLGN3/AGT/PLP1/ATP1B2/WNK2/KCNH2/KCNIP2/KCNC1/TESC/DRD1/CASQ1/RYR2/RELN/ACTN2/ARC/F2R/PIRT/TRDN/NTSR1/LRRC26/KCNE1/NPPA	23
GO:0050806	GO:0050806	positive regulation of synaptic transmission	23/1109	164/17866	0.000204908835916652	0.00644923599358727	0.00571587805451715	CYP46A1/CNR1/BAIAP3/NLGN3/CLSTN2/NRXN1/S100B/SHISA7/SLC24A2/ADCY8/GRIN2A/CALB1/SLC1A1/ADCY1/DRD1/TNR/NTRK2/RELN/ARC/ADRA1A/CA7/GFAP/CRHR2	23
GO:0098656	GO:0098656	anion transmembrane transport	30/1109	243/17866	0.000251270701120249	0.00785672571345928	0.00696331877614284	SLC17A8/SLC6A1/ATP1A2/GABRB3/SLC16A12/GJA1/ANKH/AGT/SLC24A2/SLC4A4/RGS4/SLC1A1/GABRA3/SLC7A11/SLC24A3/FOLR1/SLC4A10/GABRG1/KCNJ10/SLC38A3/SLC9C2/GRM1/GLRA3/SLC22A6/ANO1/NTSR1/ADAMTS8/GFAP/SLC12A1/GABRB1	30
GO:0032414	GO:0032414	positive regulation of ion transmembrane transporter activity	17/1109	106/17866	0.00027392006780395	0.00850930911931231	0.00754169537330356	GSTM2/NLGN3/ATP1B2/WNK2/KCNIP2/KCNC1/TESC/CASQ1/RYR2/RELN/ACTN2/ARC/PIRT/TRDN/NTSR1/LRRC26/NPPA	17
GO:0043090	GO:0043090	amino acid import	11/1109	52/17866	0.000287343819937902	0.00886872796505111	0.00786024384862389	SLC6A1/ATP1A2/AGT/RGS4/SLC1A1/SLC7A11/KCNJ10/GRM1/NTSR1/GFAP/SLC6A12	11
GO:0099504	GO:0099504	synaptic vesicle cycle	24/1109	179/17866	0.000300358806776016	0.00921100340779783	0.0081635983380148	CNR1/NLGN3/SLC17A8/SNAP91/CSPG5/P2RY1/STON2/NLGN4X/HTR2A/ITSN1/WNT7A/LRRK2/SYT6/ADCY1/OPHN1/CADPS2/UNC13C/DOC2A/RAB3B/ADRA1A/CPLX1/ADRA2A/SLC18A1/TH	24
GO:0071313	GO:0071313	cellular response to caffeine	5/1109	11/17866	0.000307768736324761	0.00926016122375884	0.00820716630199362	GSTM2/SLC8A1/CASQ2/RYR2/RYR1	5
GO:0099550	GO:0099550	trans-synaptic signaling, modulating synaptic transmission	5/1109	11/17866	0.000307768736324761	0.00926016122375884	0.00820716630199362	EFNB3/CNR1/CSPG5/NTRK2/F2R	5
GO:0099566	GO:0099566	regulation of postsynaptic cytosolic calcium ion concentration	5/1109	11/17866	0.000307768736324761	0.00926016122375884	0.00820716630199362	GRIA1/SLC8A1/CALB1/GRM1/ATP2B2	5
GO:0010232	GO:0010232	vascular transport	15/1109	88/17866	0.000313586725779517	0.00937624310080755	0.00831004823315719	SLC15A2/CD36/ABCC9/SLCO1C1/SLC6A1/ATP1A2/SLC16A12/GJA1/SLC2A13/SLC4A4/ATP1B2/SLC1A1/SLC24A3/SLC38A3/SLC5A1	15
GO:0050767	GO:0050767	regulation of neurogenesis	40/1109	364/17866	0.000323391844578141	0.00960935766746476	0.00851665478889018	EFNB3/KIAA0319/MAP2/SEMA5B/DAB1/TRPC5/PTPRZ1/ROBO2/MAP6/RND2/NEFL/HES6/SIRT2/MEGF8/MCF2/DLL3/BRINP1/WNT7A/HES5/HEY1/RGMA/SEMA3D/SORL1/TNR/NTRK2/MT3/CHODL/SEMA3E/DSCAM/RELN/DLL1/OLIG2/MAG/NOG/FERD3L/NKX6-2/SEMA3F/TP73/GFAP/DCT	40
GO:0003002	GO:0003002	regionalization	37/1109	329/17866	0.000341343249142988	0.0100801611351855	0.00893392207633498	GPC3/DNAAF1/COBL/WLS/ROBO2/ADGRG1/DYNC2H1/SOX1/CFC1/HES6/CER1/MEGF8/DLL3/WNT7A/HHIP/PIFO/HIPK2/HES5/HEY1/PCGF2/BMPR1B/MNS1/CXXC4/DZIP1L/HOXD8/DSCAML1/RELN/DLL1/ARC/NRARP/NOG/SEMA3F/CFC1B/SOSTDC1/CHRD/FOXN4/WNT8B	37
GO:0031280	GO:0031280	negative regulation of cyclase activity	7/1109	23/17866	0.00035402590634873	0.0103533267041625	0.00917602533980958	GABBR2/ADGRV1/NPR3/EDNRB/GALR1/GRM3/RD3	7
GO:2001257	GO:2001257	regulation of cation channel activity	24/1109	181/17866	0.000354921734841691	0.0103533267041625	0.00917602533980958	GSTM2/NLGN3/SHISA7/CBARP/FGF12/PLA2G6/SHISA6/JPH3/KCNIP2/KCNC1/CASQ1/CASQ2/RELN/ACTN2/ARC/SHISA8/PIRT/CRHBP/TRDN/NTSR1/LRRC26/KCNE1/RASGRF1/NPPA	24
GO:0001654	GO:0001654	eye development	40/1109	367/17866	0.000382258570607141	0.0110831818289973	0.00982288690529865	GPM6A/SLC17A8/TMEM231/SMOC1/CC2D2A/SOX1/RPE65/BMP6/MFAP5/HCN1/CHRDL1/CALB1/DIO3/WNT7A/WNT9A/TUB/HIPK2/SLC1A1/HES5/SLC7A11/BMPR1B/NES/CNTF/RS1/NTRK2/WNT16/CRB1/FJX1/DSCAM/GRHL3/DLL1/JAG1/EPHB1/MYOM2/MYOM1/FOXN4/WNT9B/TH/RD3/NEUROD4	40
GO:0007158	GO:0007158	neuron cell-cell adhesion	6/1109	17/17866	0.000385656612301897	0.0111143447786282	0.00985050624192798	NLGN3/NRXN1/NLGN4X/ASTN2/CNTN4/TNR	6
GO:0048592	GO:0048592	eye morphogenesis	21/1109	150/17866	0.000389306863112567	0.0111523594798235	0.00988419820118134	SOX1/RPE65/MFAP5/HCN1/CALB1/DIO3/WNT9A/HIPK2/SLC1A1/CNTF/RS1/NTRK2/WNT16/CRB1/FJX1/DSCAM/DLL1/JAG1/EPHB1/FOXN4/TH	21
GO:0034764	GO:0034764	positive regulation of transmembrane transport	27/1109	216/17866	0.000411225962203473	0.0117101488284608	0.0103785599984686	GSTM2/NLGN3/GPC3/AGT/PLP1/NR4A3/ATP1B2/WNK2/KCNH2/CA2/KCNIP2/KCNC1/TESC/DRD1/CASQ1/RYR2/RELN/ACTN2/ARC/F2R/PIRT/TRDN/NTSR1/LRRC26/IGF1/KCNE1/NPPA	27
GO:0021537	GO:0021537	telencephalon development	29/1109	240/17866	0.000452727882338271	0.0127456017979131	0.0112962691519965	ERBB4/DCLK2/DAB1/AQP1/SLC8A1/ROBO2/ATP1A2/EFHC1/ADGRG1/NEFL/NRG3/ATP1B2/BTBD3/SRD5A1/EPHA5/BCAN/HES5/LRRK2/EPHB3/SLC7A11/DNAH5/DRD1/TNR/NTRK2/FOXP2/RELN/HTR6/TH/CCDC141	29
GO:0045664	GO:0045664	regulation of neuron differentiation	25/1109	195/17866	0.000452916451848918	0.0127456017979131	0.0112962691519965	DAB1/TRPC5/ZEB1/VWC2/TIMP2/BEND6/BMP6/BRINP1/EDNRB/HES5/LRRK2/HEY1/CNTF/CNTN4/SOCS2/GDF7/DLL1/OLIG2/MAG/MMD2/JAG1/SOX3/TP73/NTF3/NEUROG3	25
GO:0055075	GO:0055075	potassium ion homeostasis	8/1109	31/17866	0.000469424435303872	0.0131329034999633	0.011639529857827	ATP1A2/ATP1B2/KCNH2/KCNJ10/KCNA5/SLC12A1/ATP4B/SCNN1B	8
GO:0016048	GO:0016048	detection of temperature stimulus	7/1109	24/17866	0.000473216280382245	0.0131507368818353	0.0116553353634995	MMP24/HTR2A/TRPM3/EPHB1/ANO1/NTSR1/DRGX	7
GO:0150063	GO:0150063	visual system development	40/1109	371/17866	0.000475559674029579	0.0131507368818353	0.0116553353634995	GPM6A/SLC17A8/TMEM231/SMOC1/CC2D2A/SOX1/RPE65/BMP6/MFAP5/HCN1/CHRDL1/CALB1/DIO3/WNT7A/WNT9A/TUB/HIPK2/SLC1A1/HES5/SLC7A11/BMPR1B/NES/CNTF/RS1/NTRK2/WNT16/CRB1/FJX1/DSCAM/GRHL3/DLL1/JAG1/EPHB1/MYOM2/MYOM1/FOXN4/WNT9B/TH/RD3/NEUROD4	40
GO:2001259	GO:2001259	positive regulation of cation channel activity	13/1109	73/17866	0.000500832805268323	0.0137700237954233	0.0122042016915959	GSTM2/NLGN3/KCNIP2/KCNC1/CASQ1/RELN/ACTN2/ARC/PIRT/TRDN/NTSR1/LRRC26/NPPA	13
GO:0097623	GO:0097623	potassium ion export across plasma membrane	6/1109	18/17866	0.000548259589033071	0.0149878507081955	0.013283546614287	KCND3/KCNH2/KCNIP2/KCNA5/KCNE1/NPPA	6
GO:0015800	GO:0015800	acidic amino acid transport	11/1109	56/17866	0.00056416858285061	0.0153351278429393	0.0135913340414011	SLC17A8/SLC6A1/ATP1A2/GJA1/SLC1A1/SLC7A11/NTRK2/KCNJ10/GRM1/NPY5R/NTSR1	11
GO:0099003	GO:0099003	vesicle-mediated transport in synapse	25/1109	198/17866	0.000569709711416443	0.0153982557029167	0.0136472834825182	CNR1/NLGN3/SLC17A8/SNAP91/CSPG5/P2RY1/STON2/NLGN4X/HTR2A/ITSN1/WNT7A/LRRK2/SYT6/ADCY1/OPHN1/CADPS2/UNC13C/ARC/DOC2A/RAB3B/ADRA1A/CPLX1/ADRA2A/SLC18A1/TH	25
GO:0030510	GO:0030510	regulation of BMP signaling pathway	15/1109	93/17866	0.000577683415415781	0.0155260531424107	0.0137605487717018	GPC3/VWC2/HTRA1/CER1/CHRDL1/HIPK2/HES5/RGMA/SORL1/PPARG/NOG/SOSTDC1/CHRD/SKOR2/DAND5	15
GO:0042219	GO:0042219	cellular modified amino acid catabolic process	8/1109	32/17866	0.00059219424442343	0.0157424221340187	0.0139523139314881	ALDH1L1/DPEP1/ALDH1L2/DIO3/HOGA1/PRODH/ACADL/DMGDH	8
GO:0060284	GO:0060284	regulation of cell development	50/1109	500/17866	0.000592315214072608	0.0157424221340187	0.0139523139314881	EFNB3/KIAA0319/MAP2/SEMA5B/DAB1/TRPC5/CSPG5/PTPRZ1/ROBO2/FRZB/MAP6/RND2/NEFL/HES6/SIRT2/MEGF8/PDE3A/MCF2/DLL3/BRINP1/WNT7A/EDNRB/HES5/LRRK2/HEY1/RGMA/SEMA3D/SORL1/TNR/NTRK2/MT3/CHODL/SEMA3E/DSCAM/RELN/DLL1/RFLNB/OLIG2/MAG/LIMS2/NOG/FERD3L/NKX6-2/SEMA3F/MPL/IGF1/TP73/GFAP/DCT/PROC	50
GO:0015844	GO:0015844	monoamine transport	14/1109	84/17866	0.000621636957884353	0.0164304486547997	0.0145621033228158	CNR1/MAPK15/P2RY1/GPM6B/AGT/HTR2A/KCNB1/SYT6/DRD1/NPY2R/CHRNA4/RAB3B/ADRA2A/SLC18A1	14
GO:0070296	GO:0070296	sarcoplasmic reticulum calcium ion transport	9/1109	40/17866	0.000629396829631627	0.0165441452360313	0.0146628711958137	GSTM2/SLC8A1/ATP1A2/CASQ1/CASQ2/RYR2/TRDN/RYR1/SLN	9
GO:0048880	GO:0048880	sensory system development	40/1109	377/17866	0.00065361323577796	0.0168513304479892	0.0149351256478834	GPM6A/SLC17A8/TMEM231/SMOC1/CC2D2A/SOX1/RPE65/BMP6/MFAP5/HCN1/CHRDL1/CALB1/DIO3/WNT7A/WNT9A/TUB/HIPK2/SLC1A1/HES5/SLC7A11/BMPR1B/NES/CNTF/RS1/NTRK2/WNT16/CRB1/FJX1/DSCAM/GRHL3/DLL1/JAG1/EPHB1/MYOM2/MYOM1/FOXN4/WNT9B/TH/RD3/NEUROD4	40
GO:0043279	GO:0043279	response to alkaloid	17/1109	114/17866	0.000653992115945094	0.0168513304479892	0.0149351256478834	CNR1/GSTM2/PPP1R1B/SLC8A1/SLC6A1/BCHE/ADCY8/HTR2A/GNAO1/RGS4/SLC1A1/CASQ2/RYR2/CRHBP/RYR1/FOSB/TH	17
GO:0001895	GO:0001895	retina homeostasis	13/1109	75/17866	0.000655172964742056	0.0168513304479892	0.0149351256478834	ADGRV1/RPE65/ATP1B2/TUB/PCDH15/TF/CRB1/USH2A/CLRN1/POTEI/POTEE/POTEJ/RDH12	13
GO:0086001	GO:0086001	cardiac muscle cell action potential	13/1109	75/17866	0.000655172964742056	0.0168513304479892	0.0149351256478834	CTNNA3/SLC8A1/ATP1A2/GJA1/KCND3/FGF12/KCNH2/KCNIP2/SCN4B/RYR2/KCNA5/KCNE1/KCNJ3	13
GO:0043010	GO:0043010	camera-type eye development	35/1109	318/17866	0.000722385172398475	0.0184806987420016	0.0163792146041151	GPM6A/SLC17A8/TMEM231/CC2D2A/SOX1/RPE65/HCN1/CALB1/DIO3/WNT7A/WNT9A/TUB/HIPK2/SLC1A1/HES5/SLC7A11/BMPR1B/NES/RS1/NTRK2/WNT16/CRB1/FJX1/DSCAM/GRHL3/DLL1/JAG1/EPHB1/MYOM2/MYOM1/FOXN4/WNT9B/TH/RD3/NEUROD4	35
GO:0048709	GO:0048709	oligodendrocyte differentiation	15/1109	95/17866	0.000726978420112535	0.01849928064797	0.0163956835174316	SOX6/TPPP/PTPRZ1/SOX1/PLP1/TRPC4/PRDM8/HES5/NTRK2/KCNJ10/OLIG2/MAG/OLIG1/NKX6-2/TP73	15
GO:0010977	GO:0010977	negative regulation of neuron projection development	19/1109	136/17866	0.000741619765996812	0.0187720050821627	0.0166373958086057	EFNB3/KIAA0319/MAP2/SEMA5B/DAB1/ITM2C/PTPRO/MCF2/LRRK2/RGMA/SEMA3D/PMP22/TNR/MT3/SEMA3E/NEU4/MAG/SEMA3F/GFAP	19
GO:0086065	GO:0086065	cell communication involved in cardiac conduction	11/1109	58/17866	0.00077006173013763	0.0193402052873465	0.0171409846192202	CTNNA3/SLC8A1/ATP1A2/GJA1/ATP1B2/CASQ2/SCN4B/RYR2/KCNA5/TRDN/KCNJ3	11
GO:0019755	GO:0019755	one-carbon compound transport	5/1109	13/17866	0.000772152844875248	0.0193402052873465	0.0171409846192202	AQP1/CA2/SLC14A2/AQP6/SLC14A1	5
GO:0051350	GO:0051350	negative regulation of lyase activity	7/1109	26/17866	0.000806393505692736	0.0200926381835107	0.0178078565840479	GABBR2/ADGRV1/NPR3/EDNRB/GALR1/GRM3/RD3	7
GO:0070252	GO:0070252	actin-mediated cell contraction	15/1109	96/17866	0.00081315005895988	0.0201560097516273	0.017864022020673	CTNNA3/ATP1A2/GJA1/KCND3/FGF12/KCNH2/SCN4B/RYR2/MYH2/EMP2/MYH7/TNNC1/KCNA5/KCNE1/KCNJ3	15
GO:0008306	GO:0008306	associative learning	13/1109	77/17866	0.000847769053174217	0.0208575549812587	0.0184857928763664	PPP1R1B/SLC6A1/ATP1A2/ASIC1/AGT/GRIN2A/SLC1A1/SLC7A11/DRD1/TNR/CSMD1/RELN/LRRN4	13
GO:0043271	GO:0043271	negative regulation of ion transport	21/1109	159/17866	0.000850172078040437	0.0208575549812587	0.0184857928763664	CNR1/GSTM2/ATP1A2/GPM6B/HECW2/HTR2A/GNAO1/CBARP/FGF12/RGS4/WNK2/KCNH2/CASQ2/ACTN2/TRDN/NPY5R/NTSR1/ADRA2A/KCNE1/PRKG2/SLN	21
GO:0032411	GO:0032411	positive regulation of transporter activity	17/1109	117/17866	0.000883387315507059	0.0215618618233968	0.0191100113150507	GSTM2/NLGN3/ATP1B2/WNK2/KCNIP2/KCNC1/TESC/CASQ1/RYR2/RELN/ACTN2/ARC/PIRT/TRDN/NTSR1/LRRC26/NPPA	17
GO:0150104	GO:0150104	transport across blood-brain barrier	14/1109	87/17866	0.000891113641921417	0.0216400388982338	0.0191792986890701	SLC15A2/CD36/ABCC9/SLCO1C1/SLC6A1/ATP1A2/SLC16A12/SLC2A13/SLC4A4/ATP1B2/SLC1A1/SLC24A3/SLC38A3/SLC5A1	14
GO:0003014	GO:0003014	renal system process	16/1109	107/17866	0.000903543797365101	0.0218310784171447	0.0193486146506466	SLC15A2/AQP1/AQP4/NPR3/GJA1/AGT/PTPRO/EDNRB/SULF2/EMP2/F2R/CHRNA3/ADRA1A/SPX/SLC22A6/CORIN	16
GO:0051047	GO:0051047	positive regulation of secretion	34/1109	310/17866	0.000908158274204001	0.0218323074562409	0.0193497039327888	CNR1/BAIAP3/AQP1/EZR/WLS/SLC6A1/P2RY1/GJA1/GPLD1/AGT/GAB2/RGCC/BMP6/ADCY8/ITSN1/PLA2G6/CLASP2/KCNB1/EDNRB/NNAT/MYRIP/C1QTNF3/EXPH5/CADPS2/NPY2R/GPR27/GALR1/ANO1/NTSR1/IGF1/MYOM1/ABCB11/NPPA/GCK	34
GO:0014808	GO:0014808	release of sequestered calcium ion into cytosol by sarcoplasmic reticulum	8/1109	34/17866	0.000915224376864558	0.0218921670946002	0.0194027567895286	GSTM2/SLC8A1/ATP1A2/CASQ1/CASQ2/RYR2/TRDN/RYR1	8
GO:0023061	GO:0023061	signal release	46/1109	459/17866	0.000920859816885622	0.0219173799203026	0.0194251026049504	CNR1/BAIAP3/CSPG5/WLS/SNCAIP/ASIC1/P2RY1/NRXN1/GJA1/GPLD1/AGT/BMP6/ADCY8/HTR2A/ITSN1/PLA2G6/KCNB1/WNT7A/EPHA5/NNAT/MYRIP/LRRK2/SYT6/ADCY1/C1QTNF3/CADPS2/NR4A1/NPY2R/CAMK2G/UNC13C/GPR27/CHRNA4/GALR1/F2R/CHRNA3/DOC2A/ADRA1A/CPLX1/KCNA5/CRHBP/ANO1/CAMK2A/NR1H4/ADRA2A/NPPA/GCK	46
GO:0006029	GO:0006029	proteoglycan metabolic process	13/1109	78/17866	0.000960605851095735	0.0227065407733062	0.0201245261034319	NDST3/SPOCK2/CHST9/GPC1/B3GAT2/GAL3ST3/NDST4/BMPR1B/SULF2/CNMD/HS6ST3/IGF1/DCN	13
GO:0015849	GO:0015849	organic acid transport	33/1109	299/17866	0.000963509150706765	0.0227065407733062	0.0201245261034319	CD36/SLCO1C1/SLC17A8/SLC6A1/ATP1A2/GJA1/AGT/ABCD2/TRPC4/SERINC5/RGS4/PLA2G6/SLC25A48/SLC1A1/SLC7A11/FOLR1/SLCO1A2/NTRK2/PPARG/KCNJ10/SLC38A3/GRM1/SPX/NPY5R/SLC27A6/SLC22A6/NTSR1/ABCB11/GFAP/SLC51B/SLC6A12/ABCC11/NMUR2	33
GO:0006883	GO:0006883	cellular sodium ion homeostasis	6/1109	20/17866	0.00102843921390001	0.0238253844572343	0.0211161434152746	SLC8A1/ATP1A2/AGT/ATP1B2/C7/ATP4B	6
GO:0007194	GO:0007194	negative regulation of adenylate cyclase activity	6/1109	20/17866	0.00102843921390001	0.0238253844572343	0.0211161434152746	GABBR2/ADGRV1/NPR3/EDNRB/GALR1/GRM3	6
GO:0007628	GO:0007628	adult walking behavior	7/1109	27/17866	0.00103090605824572	0.0238253844572343	0.0211161434152746	EFNB3/DAB1/HIPK2/DRD1/KCNJ10/SPTBN4/KLHL1	7
GO:0015813	GO:0015813	L-glutamate transmembrane transport	7/1109	27/17866	0.00103090605824572	0.0238253844572343	0.0211161434152746	SLC17A8/ATP1A2/SLC1A1/SLC7A11/KCNJ10/GRM1/NTSR1	7
GO:0006865	GO:0006865	amino acid transport	19/1109	140/17866	0.00105889308666883	0.0243545409933832	0.0215851283051724	SLC17A8/SLC6A1/ATP1A2/GJA1/AGT/TRPC4/SERINC5/RGS4/SLC25A48/SLC1A1/SLC7A11/NTRK2/KCNJ10/SLC38A3/GRM1/NPY5R/NTSR1/GFAP/SLC6A12	19
GO:0007422	GO:0007422	peripheral nervous system development	13/1109	79/17866	0.00108574196840556	0.0245257675325534	0.0217368842679821	SIRT2/ADGRB1/GPC1/EDNRB/ITGB4/PMP22/NTRK2/ADGRG6/PRX/HAPLN2/SERPINI1/NTF3/NEUROG3	13
GO:0001504	GO:0001504	neurotransmitter uptake	9/1109	43/17866	0.0010977908162328	0.0245257675325534	0.0217368842679821	SLC6A1/ATP1A2/GPM6B/DRD1/KCNJ10/RAB3B/SLC18A1/GFAP/SLC6A12	9
GO:0030517	GO:0030517	negative regulation of axon extension	9/1109	43/17866	0.0010977908162328	0.0245257675325534	0.0217368842679821	KIAA0319/MAP2/SEMA5B/SEMA3D/TNR/MT3/SEMA3E/MAG/SEMA3F	9
GO:0098815	GO:0098815	modulation of excitatory postsynaptic potential	9/1109	43/17866	0.0010977908162328	0.0245257675325534	0.0217368842679821	NLGN3/NRXN1/NLGN4X/RGS4/WNT7A/LRRK2/NPY2R/RELN/CBLN1	9
GO:1901381	GO:1901381	positive regulation of potassium ion transmembrane transport	9/1109	43/17866	0.0010977908162328	0.0245257675325534	0.0217368842679821	ATP1B2/WNK2/KCNH2/KCNIP2/KCNC1/ACTN2/LRRC26/KCNE1/NPPA	9
GO:0019935	GO:0019935	cyclic-nucleotide-mediated signaling	14/1109	89/17866	0.00112067980529032	0.0245257675325534	0.0217368842679821	ADCY2/CD36/AQP1/PDE3A/PDE2A/EPHA5/EDNRB/PDE7B/ADCY1/ADCYAP1R1/NPY2R/GPR61/ADGRG6/NPPA	14
GO:0098801	GO:0098801	regulation of renal system process	8/1109	35/17866	0.00112268115737935	0.0245257675325534	0.0217368842679821	GJA1/AGT/PTPRO/EDNRB/EMP2/F2R/SPX/CORIN	8
GO:0098810	GO:0098810	neurotransmitter reuptake	8/1109	35/17866	0.00112268115737935	0.0245257675325534	0.0217368842679821	SLC6A1/ATP1A2/GPM6B/DRD1/KCNJ10/RAB3B/SLC18A1/SLC6A12	8
GO:1903514	GO:1903514	release of sequestered calcium ion into cytosol by endoplasmic reticulum	8/1109	35/17866	0.00112268115737935	0.0245257675325534	0.0217368842679821	GSTM2/SLC8A1/ATP1A2/CASQ1/CASQ2/RYR2/TRDN/RYR1	8
GO:0019233	GO:0019233	sensory perception of pain	15/1109	99/17866	0.0011253295406037	0.0245257675325534	0.0217368842679821	CNR1/MMP24/P2RY1/HTR2A/GRIN2A/EDNRB/NPY2R/CHRNA4/GRM1/F2R/SPX/EPHB1/ANO1/NTSR1/NMUR2	15
GO:0060291	GO:0060291	long-term synaptic potentiation	15/1109	99/17866	0.0011253295406037	0.0245257675325534	0.0217368842679821	CYP46A1/S100B/SHISA7/SLC24A2/ADCY8/GRIN2A/CALB1/SLC1A1/ADCY1/TNR/NTRK2/RELN/ARC/GFAP/CRHR2	15
GO:0051924	GO:0051924	regulation of calcium ion transport	29/1109	254/17866	0.00112785720258398	0.0245257675325534	0.0217368842679821	GSTM2/SLC8A1/ATP1A2/GJA1/AGT/PLP1/GNAO1/CBARP/RGS4/PLA2G6/JPH3/ADCYAP1R1/DRD1/CAMK2G/EFHB/CASQ1/CASQ2/RYR2/GRIN3B/F2R/TRDN/NTSR1/CAMK2A/ADRA2A/NPPA/ATP2C2/TMC2/SLN/CD4	29
GO:0051284	GO:0051284	positive regulation of sequestering of calcium ion	5/1109	14/17866	0.00114003238419838	0.0246783480814709	0.0218721145203671	GSTM2/CASQ2/RYR2/TRDN/NTSR1	5
GO:0035150	GO:0035150	regulation of tube size	19/1109	142/17866	0.00125689629378393	0.0270855489615419	0.0240055868722696	SLC8A1/ATP1A2/P2RY1/NPR3/GJA1/AGT/HTR2A/PLA2G6/HTR1D/EDNRB/DRD1/F2R/ADRA1A/KCNA5/ACTA2/ADRA2A/NPPA/WNT9B/SCNN1B	19
GO:0021591	GO:0021591	ventricular system development	7/1109	28/17866	0.00130173321326492	0.0277521167917929	0.0245963576917228	HYDIN/AQP1/AK8/ATP1B2/NME5/SLC7A11/DNAH5	7
GO:0090659	GO:0090659	walking behavior	7/1109	28/17866	0.00130173321326492	0.0277521167917929	0.0245963576917228	EFNB3/DAB1/HIPK2/DRD1/KCNJ10/SPTBN4/KLHL1	7
GO:0089718	GO:0089718	amino acid import across plasma membrane	9/1109	44/17866	0.0013052312454334	0.0277521167917929	0.0245963576917228	ATP1A2/AGT/RGS4/SLC1A1/SLC7A11/KCNJ10/GRM1/NTSR1/GFAP	9
GO:0008344	GO:0008344	adult locomotory behavior	12/1109	71/17866	0.00131228280023427	0.027778588125313	0.0246198189070499	EFNB3/DAB1/ATP1A2/FGF12/HIPK2/DRD1/KCNJ10/PREX2/CCND2/SPTBN4/NTSR1/KLHL1	12
GO:0001764	GO:0001764	neuron migration	20/1109	154/17866	0.00137642756907668	0.0287471124452113	0.0254782100266923	NEXMIF/KIAA0319/GPM6A/TUBB2A/TUBB2B/CTNNA2/DAB1/NSMF/DCDC2/ADGRG1/SOX1/DCLK1/NRG3/ASTN2/DRD1/NTRK2/RELN/SCRT1/CAMK2A/DRGX	20
GO:0060395	GO:0060395	SMAD protein signal transduction	13/1109	81/17866	0.00137705179233855	0.0287471124452113	0.0254782100266923	KIAA0319/VEPH1/GDF1/LEFTY2/WWTR1/BMP6/HIPK2/TF/GDF6/PPARG/GDF7/MSTN/BMP3	13
GO:0086002	GO:0086002	cardiac muscle cell action potential involved in contraction	10/1109	53/17866	0.00137708956112002	0.0287471124452113	0.0254782100266923	CTNNA3/GJA1/KCND3/FGF12/KCNH2/SCN4B/RYR2/KCNA5/KCNE1/KCNJ3	10
GO:0051963	GO:0051963	regulation of synapse assembly	15/1109	101/17866	0.00138515381970834	0.0287471124452113	0.0254782100266923	NLGN3/ADGRB3/ROBO2/CLSTN2/NRXN1/SLITRK2/ADGRB1/WNT7A/LRRTM3/EPHB3/NTRK2/SLITRK3/CBLN1/EPHB1/CBLN2	15
GO:0048638	GO:0048638	regulation of developmental growth	35/1109	330/17866	0.00138808172551083	0.0287471124452113	0.0254782100266923	ERBB4/KIAA0319/MAP2/SEMA5B/TRPC5/EZR/PI16/FGFR3/RND2/HOPX/GJA1/MEGF8/RGS4/DIO3/EPPK1/RGMA/SEMA3D/TNR/MT3/SEMA3E/DSCAM/SPTBN4/SOCS2/MAEL/DLL1/MAG/CPNE5/KCNK2/NOG/SEMA3F/IGF1/MSTN/TP73/OSTN/SOX15	35
GO:0014706	GO:0014706	striated muscle tissue development	39/1109	380/17866	0.0014154444685837	0.0291874411107949	0.0258684678741159	ERBB4/NEBL/SOX6/MYORG/SLC8A1/PI16/S1PR1/MEGF10/HOPX/GJA1/AGT/S100B/SIRT2/GPC1/RGS4/SGCD/HEY1/NR4A1/CASQ1/RYR2/MYH7/ACTN2/DLL1/ADRA1A/KCNK2/TNNC1/NOG/RYR1/EPHB1/IGF1/MYOM2/MYOM1/MYLK3/EYA2/MSTN/TP73/NPPA/DCN/SOX15	39
GO:0046942	GO:0046942	carboxylic acid transport	30/1109	270/17866	0.00144223429916838	0.0296122269837835	0.0262449503367981	CD36/SLCO1C1/SLC17A8/SLC6A1/ATP1A2/SLC16A14/SLC16A12/GJA1/AGT/TRPC4/SERINC5/RGS4/PLA2G6/SLC1A1/SLC7A11/FOLR1/SLCO1A2/NTRK2/KCNJ10/SLC38A3/GRM1/NPY5R/SLC22A6/NTSR1/ABCB11/GFAP/SLC51B/SLC6A12/ABCC11/NMUR2	30
GO:0015850	GO:0015850	organic hydroxy compound transport	31/1109	283/17866	0.00152490082135588	0.031175750125498	0.0276306815493544	CD36/CNR1/SLCO1C1/MAPK15/ABCA8/AQP1/GRAMD1C/P2RY1/GPM6B/SLC2A13/AGT/BMP6/HTR2A/KCNB1/EEPD1/SYT6/SLCO1A2/ABCA5/DRD1/NPY2R/PPARG/CHRNA4/GALR1/LCAT/RAB3B/ADRA2A/SLC18A1/ABCB11/SLC5A1/SLC51B/ABCC11	31
GO:0015698	GO:0015698	inorganic anion transport	22/1109	178/17866	0.0015683004126372	0.0319265922300271	0.0282961436152414	ABCC9/TTYH1/SLC6A1/GABRB3/ANKH/SLC4A4/SLC1A1/GABRA3/SLC4A10/GABRG1/GLRA3/SLC22A6/ANO1/CA7/ADAMTS8/SLC12A1/GABRB1/BEST4/PRKG2/AQP6/ABCC11/NMUR2	22
GO:0060048	GO:0060048	cardiac muscle contraction	18/1109	134/17866	0.00159378090475783	0.0319809393977087	0.0283443108374341	CTNNA3/GSTM2/SLC8A1/ATP1A2/GJA1/KCND3/FGF12/KCNH2/CASQ2/SCN4B/RYR2/MYH7/ADRA1A/TNNC1/KCNA5/KCNE1/NPPA/KCNJ3	18
GO:0006937	GO:0006937	regulation of muscle contraction	21/1109	167/17866	0.00159661098253622	0.0319809393977087	0.0283443108374341	CTNNA3/GSTM2/SLC8A1/ATP1A2/PLCE1/NR4A1/NPY2R/CASQ1/CASQ2/RYR2/MYH7/CNN1/F2R/CHRNA3/ADRA1A/SPX/TNNC1/HSPB6/ADRA2A/NPPA/NMUR2	21
GO:0006584	GO:0006584	catecholamine metabolic process	10/1109	54/17866	0.00159770997409121	0.0319809393977087	0.0283443108374341	SNCAIP/MAOA/GRIN2A/LRTOMT/SLC1A1/DRD1/RTL4/PNMT/TH/PAH	10
GO:0009712	GO:0009712	catechol-containing compound metabolic process	10/1109	54/17866	0.00159770997409121	0.0319809393977087	0.0283443108374341	SNCAIP/MAOA/GRIN2A/LRTOMT/SLC1A1/DRD1/RTL4/PNMT/TH/PAH	10
GO:0060041	GO:0060041	retina development in camera-type eye	19/1109	145/17866	0.00161259694927183	0.0320886457572397	0.0284397696510653	GPM6A/SLC17A8/RPE65/HCN1/CALB1/DIO3/TUB/HIPK2/SLC1A1/BMPR1B/RS1/NTRK2/CRB1/FJX1/DSCAM/DLL1/FOXN4/RD3/NEUROD4	19
GO:0051962	GO:0051962	positive regulation of nervous system development	30/1109	272/17866	0.00161857685091607	0.0320886457572397	0.0284397696510653	NLGN3/ADGRB3/TRPC5/PTPRZ1/ROBO2/CLSTN2/MAP6/NRXN1/SLITRK2/RND2/NEFL/ADGRB1/MEGF8/WNT7A/LRRTM3/EPHB3/NTRK2/SLITRK3/CHODL/DSCAM/RELN/OLIG2/MAG/CBLN1/NKX6-2/EPHB1/CBLN2/TP73/GFAP/DCT	30
GO:0036376	GO:0036376	sodium ion export across plasma membrane	5/1109	15/17866	0.00162321326782024	0.0320886457572397	0.0284397696510653	SLC8A1/ATP1A2/SLC4A4/ATP1B2/ATP4B	5
GO:0099622	GO:0099622	cardiac muscle cell membrane repolarization	8/1109	37/17866	0.00164937771822124	0.0324716996048164	0.0287792655360413	KCND3/KCNH2/KCNIP2/SCN4B/KCNA5/KCNE1/NPPA/KCNJ3	8
GO:0051937	GO:0051937	catecholamine transport	12/1109	73/17866	0.00168164416962516	0.032971252899536	0.0292220134393881	CNR1/MAPK15/P2RY1/AGT/HTR2A/KCNB1/SYT6/DRD1/NPY2R/CHRNA4/RAB3B/ADRA2A	12
GO:0009953	GO:0009953	dorsal/ventral pattern formation	13/1109	83/17866	0.00173051745163674	0.0337910019944089	0.0299485469181216	DYNC2H1/SOX1/CER1/WNT7A/HHIP/BMPR1B/CXXC4/DSCAML1/NOG/SOSTDC1/CHRD/FOXN4/WNT8B	13
GO:0014074	GO:0014074	response to purine-containing compound	19/1109	146/17866	0.00174868077834241	0.0340068652178459	0.0301398638218367	ABCC9/GSTM2/AQP1/SLC8A1/EZR/SLC6A1/P2RY1/PDE3A/HCN1/CDO1/PDE2A/SRD5A1/GPD1/CASQ2/RYR2/CRHBP/RYR1/FOSB/KCNE1	19
GO:0019932	GO:0019932	second-messenger-mediated signaling	33/1109	310/17866	0.0017630230361598	0.0341469724898319	0.0302640391632289	ADCY2/DDAH1/CD36/GSTM2/AQP1/SLC8A1/ATP1A2/PLCE1/NCALD/AGT/PDE3A/GRIN2A/PDE2A/EPHA5/EDNRB/LRRK2/PDE7B/ADCY1/ADCYAP1R1/NPY2R/EFHB/CASQ1/CASQ2/RYR2/NFATC2/GPR61/ADGRG6/AZU1/IGF1/NPPA/PTPRC/NMUR2/CD4	33
GO:0035640	GO:0035640	exploration behavior	6/1109	22/17866	0.00177915639418663	0.0343205007652777	0.0304178351264167	ATP1A2/BRINP1/LRRK2/JPH3/SLC4A10/TNR	6
GO:0022029	GO:0022029	telencephalon cell migration	10/1109	55/17866	0.00184611974022557	0.0354692242459403	0.0314359345323551	DAB1/EFHC1/ADGRG1/NRG3/LRRK2/DRD1/TNR/RELN/HTR6/CCDC141	10
GO:0099565	GO:0099565	chemical synaptic transmission, postsynaptic	15/1109	104/17866	0.00186798811106529	0.0356034068658818	0.0315548589279554	NLGN3/NRXN1/NLGN4X/GRIN2A/RGS4/WNT7A/LRRK2/NPAS4/NPY2R/CHRNA4/RELN/CHRNA3/GLRA3/CBLN1/NTSR1	15
GO:1901890	GO:1901890	positive regulation of cell junction assembly	15/1109	104/17866	0.00186798811106529	0.0356034068658818	0.0315548589279554	NLGN3/ADGRB3/CLSTN2/NRXN1/SLITRK2/AGT/ADGRB1/WNT7A/LRRTM3/EPHB3/NTRK2/SLITRK3/CBLN1/EPHB1/CBLN2	15
GO:0090092	GO:0090092	regulation of transmembrane receptor protein serine/threonine kinase signaling pathway	28/1109	251/17866	0.00192406854118723	0.0364177650748693	0.0322766145312387	KIAA0319/GPC3/VEPH1/GDF1/LEFTY2/VWC2/HTRA1/CER1/BMP6/CHRDL1/HIPK2/HES5/FOLR1/RGMA/LDLRAD4/SORL1/GDF6/PPARG/GDF7/NOG/ASPN/SOSTDC1/CHRD/TGFBR3L/MSTN/SKOR2/BMP3/DAND5	28
GO:0006835	GO:0006835	dicarboxylic acid transport	13/1109	84/17866	0.0019335519082393	0.0364177650748693	0.0322766145312387	SLC17A8/ATP1A2/GJA1/SLC1A1/SLC7A11/FOLR1/NTRK2/KCNJ10/GRM1/NPY5R/SLC22A6/NTSR1/GFAP	13
GO:0042310	GO:0042310	vasoconstriction	13/1109	84/17866	0.0019335519082393	0.0364177650748693	0.0322766145312387	SLC8A1/ATP1A2/GJA1/AGT/HTR2A/HTR1D/EDNRB/F2R/ADRA1A/KCNA5/ACTA2/ADRA2A/SCNN1B	13
GO:0042596	GO:0042596	fear response	8/1109	38/17866	0.00197730574280541	0.037095806563063	0.0328775543117448	ATP1A2/ASIC1/GJA1/BRINP1/SLC1A1/NPY2R/ASIC4/ADRA2A	8
GO:0010880	GO:0010880	regulation of release of sequestered calcium ion into cytosol by sarcoplasmic reticulum	7/1109	30/17866	0.00200769470916184	0.0373728073487558	0.0331230566803354	GSTM2/SLC8A1/ATP1A2/CASQ1/CASQ2/RYR2/TRDN	7
GO:0060292	GO:0060292	long-term synaptic depression	7/1109	30/17866	0.00200769470916184	0.0373728073487558	0.0331230566803354	GRIA1/SLC24A2/ADCY8/KCNB1/ARC/CBLN1/GRID2IP	7
GO:0030048	GO:0030048	actin filament-based movement	17/1109	126/17866	0.00202180369563177	0.0374895693019473	0.0332265413545687	CTNNA3/ATP1A2/GJA1/KCND3/FGF12/MYO5C/KCNH2/SCN4B/RYR2/MYH2/EMP2/MYH7/TNNC1/KCNA5/KCNE1/MYO7B/KCNJ3	17
GO:0007178	GO:0007178	transmembrane receptor protein serine/threonine kinase signaling pathway	36/1109	350/17866	0.00203753083090174	0.0376353185136446	0.0333557170773104	KIAA0319/GPC3/VEPH1/GDF1/LEFTY2/PPM1L/VWC2/CFC1/WWTR1/HTRA1/CER1/BMP6/MEGF8/CHRDL1/ITGB5/HIPK2/HES5/BMPR1B/FOLR1/RGMA/LDLRAD4/TF/SORL1/GDF6/PPARG/GDF7/NOG/ASPN/CFC1B/SOSTDC1/CHRD/TGFBR3L/MSTN/SKOR2/BMP3/DAND5	36
GO:0045229	GO:0045229	external encapsulating structure organization	32/1109	302/17866	0.00220777406425051	0.0406230427822094	0.0360037001247007	MMP15/COLGALT2/MMP24/SPOCK2/SMOC1/GPM6B/AGT/MMP16/RGCC/MFAP4/CLASP2/KIF9/SULF2/TNR/ADAMTS17/ADAMTS1/COL28A1/ADAMTS19/GAS2/SPINK5/TGM3/CTSV/MMP28/CHADL/ADAMTS6/HAPLN2/ADAMTS8/C6orf15/LUM/GFAP/COL9A1/HPSE2	32
GO:0050965	GO:0050965	detection of temperature stimulus involved in sensory perception of pain	5/1109	16/17866	0.00224134748933179	0.0409259785838293	0.0362721883769724	MMP24/HTR2A/EPHB1/ANO1/NTSR1	5
GO:0099509	GO:0099509	regulation of presynaptic cytosolic calcium ion concentration	5/1109	16/17866	0.00224134748933179	0.0409259785838293	0.0362721883769724	CNR1/P2RY1/CALB1/TSPOAP1/ATP2B2	5
GO:0010927	GO:0010927	cellular component assembly involved in morphogenesis	15/1109	106/17866	0.0022620480125808	0.0411469113771352	0.0364679983777286	NEBL/TPPP/TMOD2/CCDC136/GPC1/CLASP2/ITGB4/PMP22/CASQ1/EPB41L3/ACTN2/SYNPO2L/LMOD1/MYOM2/MYLK3	15
GO:0042045	GO:0042045	epithelial fluid transport	4/1109	10/17866	0.00229139342454614	0.0415228262993513	0.0368011671214986	AQP1/EDNRB/SLC5A1/SCNN1B	4
GO:0030282	GO:0030282	bone mineralization	16/1109	118/17866	0.0025659396619805	0.0463224729921309	0.041055034591688	ADGRV1/GPC3/SLC8A1/S1PR1/FGFR3/GPM6B/ANKH/CER1/BMP6/SLC24A3/BMPR1B/RSPO2/RFLNB/ASPN/IGF1/CLEC3B	16
GO:0001822	GO:0001822	kidney development	31/1109	293/17866	0.00262351243159995	0.0471319016161394	0.0417724211648059	ERBB4/GPC3/ROBO2/DYNC2H1/PLCE1/CRLF1/CC2D2A/AGT/WWTR1/CER1/BMP6/PTPRO/CALB1/GREB1L/HES5/LRRK2/CA2/CD24/SULF2/GDF6/ADAMTS1/DLL1/FRAS1/JAG1/IL6R/NOG/ACTA2/ADAMTS6/TP73/DCN/WNT9B	31
GO:0017157	GO:0017157	regulation of exocytosis	23/1109	197/17866	0.00263048029504792	0.0471319016161394	0.0417724211648059	CNR1/CSPG5/P2RY1/LGI3/GAB2/HTR2A/CBARP/PLA2G6/CLASP2/KCNB1/WNT7A/LRRK2/SYT6/ADCY1/EXPH5/CADPS2/RAB3C/DOC2A/RAB3B/ADRA1A/CPLX1/ADRA2A/NPPA	23
GO:0021885	GO:0021885	forebrain cell migration	10/1109	58/17866	0.00278351179743476	0.0495423637480015	0.043908783923814	DAB1/EFHC1/ADGRG1/NRG3/LRRK2/DRD1/TNR/RELN/HTR6/CCDC141	10
GO:0009187	GO:0009187	cyclic nucleotide metabolic process	8/1109	40/17866	0.00278572237629858	0.0495423637480015	0.043908783923814	ADCY2/PDE8B/ADCY8/PDE2A/PDE1A/PDE7B/ADCY1/NPPA	8
GO:1903532	GO:1903532	positive regulation of secretion by cell	30/1109	282/17866	0.00280716416587455	0.0496248898772217	0.0439819258109156	CNR1/BAIAP3/EZR/WLS/P2RY1/GJA1/GPLD1/AGT/GAB2/RGCC/BMP6/ADCY8/ITSN1/PLA2G6/CLASP2/KCNB1/NNAT/MYRIP/C1QTNF3/EXPH5/CADPS2/NPY2R/GPR27/GALR1/ANO1/NTSR1/IGF1/MYOM1/NPPA/GCK	30
GO:0035296	GO:0035296	regulation of tube diameter	18/1109	141/17866	0.00282148203315308	0.0496248898772217	0.0439819258109156	SLC8A1/ATP1A2/P2RY1/NPR3/GJA1/AGT/HTR2A/PLA2G6/HTR1D/EDNRB/DRD1/F2R/ADRA1A/KCNA5/ACTA2/ADRA2A/NPPA/SCNN1B	18
GO:0097746	GO:0097746	blood vessel diameter maintenance	18/1109	141/17866	0.00282148203315308	0.0496248898772217	0.0439819258109156	SLC8A1/ATP1A2/P2RY1/NPR3/GJA1/AGT/HTR2A/PLA2G6/HTR1D/EDNRB/DRD1/F2R/ADRA1A/KCNA5/ACTA2/ADRA2A/NPPA/SCNN1B	18
GO:0006941	GO:0006941	striated muscle contraction	21/1109	175/17866	0.00284112804476106	0.0497873866891462	0.0441259447244941	CTNNA3/GSTM2/SLC8A1/ATP1A2/GJA1/PGAM2/KCND3/FGF12/KCNH2/NR4A1/CASQ1/CASQ2/SCN4B/RYR2/MYH7/ADRA1A/TNNC1/KCNA5/KCNE1/NPPA/KCNJ3	21
GO:0008038	GO:0008038	neuron recognition	9/1109	49/17866	0.00286410328943947	0.0498249823151943	0.0441592652626304	EFNB3/CNR1/ROBO2/MEGF8/EPHB3/CNTN6/CNTN4/DSCAML1/DSCAM	9
GO:0051932	GO:0051932	synaptic transmission, GABAergic	9/1109	49/17866	0.00286410328943947	0.0498249823151943	0.0441592652626304	CNR1/BAIAP3/SLC6A1/GABRA3/GABRG1/NPAS4/ADRA1A/NPY5R/CA7	9
