# Supplementary material for: Reactive Astrocytes Derived From Human Induced Pluripotent Stem Cells Suppress Oligodendrocyte Precursor Cell Differentiation
Source: Front Mol Neurosci. 2022 May 6;15:874299. doi: 10.3389/fnmol.2022.874299 (PMC9120968; doi:10.3389/fnmol.2022.874299)
Supplement: Supplementary file 6 [file Table_5.CSV]

	baseMean	log2FoldChange	lfcSE	pvalue	padj
C1S	2936.52964768985	4.94890685947789	0.295053447435356	1.39658437379872e-64	2.44681582289536e-60
NAMPT	27741.751745204	3.15509925900004	0.22699404531715	4.70332982545304e-45	4.12011692709686e-41
SLC39A8	2438.85110529025	3.95700777603258	0.296027136343389	5.88127354047849e-42	3.43466374763944e-38
DDR2	3633.65789948326	2.16820574423436	0.168255939015658	2.11095100591328e-39	9.24596540590018e-36
NFKB1	2533.3775220001	1.5882335626655	0.123970342355571	4.92768151188354e-39	1.72665960176399e-35
IER3	1141.17343031886	3.58214580916264	0.303651112962153	2.80754468000872e-33	8.19803046562547e-30
NFKBIZ	837.733255253393	3.07345466229699	0.262733069060844	9.11201586953308e-33	2.28060740048885e-29
RDH10	4003.70539435347	2.21831832820278	0.199319275755407	3.55843100351288e-30	7.7929638976932e-27
CTSS	683.522995348834	3.43707896556712	0.307991279871086	4.49973511481026e-30	8.75948435683063e-27
B4GALT1	1303.70106308591	2.08103899416074	0.188008332347222	6.15396287005984e-30	1.07817429483448e-26
C3	2167.74504406605	6.79252249232786	0.632098673505682	5.97884925440382e-29	9.52267626701409e-26
NQO1	1676.91452475637	1.82878757228019	0.169412038476734	1.10447987421785e-28	1.61254061635807e-25
SQSTM1	17255.0870686083	1.37960511723797	0.128094770718616	2.23348354309853e-28	3.01004859039125e-25
VCAM1	5653.00259310707	1.95824146318528	0.188867720387849	1.08382870367712e-26	1.35633420631594e-23
IFI44L	3486.85010962613	2.10352559525421	0.208287766309173	1.92013775755377e-25	2.2427209008228e-22
SOD2	36407.5679420503	4.13135303439908	0.407502977381372	2.08558285645092e-25	2.28371322781376e-22
PDLIM1	860.011641987251	3.79949909885027	0.38625729570226	4.91580252187803e-24	5.06616824607666e-21
DYRK3	3700.21560103107	1.99405990854133	0.206636054758126	1.55163342786773e-23	1.51025653645793e-20
IL18BP	688.200972971574	2.17702291162662	0.233476770394972	3.98730784916596e-22	3.67671755354672e-19
IFIT3	4046.74990160784	4.15321097836531	0.447534725702014	9.15049281937722e-22	7.28711973615858e-19
RSAD2	260.023737230309	4.44052637141428	0.478894819372992	8.54593393009556e-22	7.28711973615858e-19
WTAP	11544.4181433522	1.28161014312633	0.138393967405886	8.96552495040003e-22	7.28711973615858e-19
LOXL2	1607.2571939448	2.39315614558891	0.259241616452006	1.14787967557948e-21	8.74384865919674e-19
DDX58	2495.2325930439	2.77704216775163	0.302075692910687	2.15672832576796e-21	1.57441167781061e-18
COL6A2	509.777008649153	3.3127630820446	0.360125754950303	2.37971942499561e-21	1.66770737303692e-18
NRG1	885.086650882952	2.82463309512091	0.309939050797073	4.60234099728857e-21	3.10126977971137e-18
HKDC1	284.562112600135	4.20421990845643	0.462815471886466	5.49835874114732e-21	3.56782389425559e-18
CXCL8	621.28459398417	7.23850260543695	0.835729330959272	2.65199163511653e-20	1.6593890516872e-17
ITGA5	2106.1401923196	2.15368326879176	0.243775526495813	3.45243124362813e-20	2.08574466856431e-17
TNFAIP2	5511.99850055346	5.51111688406977	0.636180540355055	1.08457355241103e-19	6.33390954608044e-17
PTX3	8030.00046425238	4.16925949340582	0.479545769937076	1.8392263194232e-19	1.03945951988047e-16
OLFML2B	991.034320692023	2.65137152158325	0.308516158865048	4.23684874553275e-19	2.31967468817918e-16
TCIM	1174.50301031	1.89144876192683	0.223765850568097	8.54741540585445e-19	4.53790054274455e-16
HP	199.221079638699	4.89131469263743	0.581726316658029	1.46529366545375e-18	7.55057206433814e-16
LYN	350.480539371939	2.98526003768567	0.355160527453882	2.51337515715839e-18	1.25812379295471e-15
SLC39A14	4596.12462678988	1.84895155193751	0.223738010463482	4.22945855392375e-18	2.05833649624289e-15
IRAK2	607.591485969996	2.68862306124478	0.32499711826594	6.60227455007384e-18	3.12626621938631e-15
RNF19A	9739.24877266058	1.2789411033972	0.156833156426252	1.35808442944883e-17	6.26148400103777e-15
C1R	2108.36972318525	4.12924952229993	0.50543085211844	1.61671669829818e-17	7.2627888600472e-15
ADAM12	1416.85964338805	2.31470938656888	0.286118873713502	2.24630651399595e-17	9.83882253130228e-15
TNFAIP8L3	362.942456845413	3.04106179584829	0.375353741955705	3.17386588527723e-17	1.3562470807331e-14
DDX60L	459.149757847616	2.32123650180945	0.290196985019433	4.72719924147367e-17	1.97191739787188e-14
CYP1B1	3147.51422183619	5.69397094470802	0.721901533350269	6.11741433864065e-17	2.49249067937173e-14
CHI3L1	15806.4562632272	5.11567435687865	0.645871879591303	7.05217853843708e-17	2.80804927257768e-14
LRRC3B	865.07186585814	-1.14671481136719	0.147608352704323	2.11794144166163e-16	8.2458520128693e-14
NRP2	9494.66495008893	1.40537187737305	0.18059620036577	2.77886473640879e-16	1.05838500395396e-13
IFIH1	1499.16120457203	2.31531323091796	0.300992617595177	5.3066310895959e-16	1.97813141893021e-13
LAMB3	243.849099267358	3.36684463349908	0.436214380845123	7.06190457703721e-16	2.57759517061858e-13
NFKBIA	7312.29513466052	1.87651709693947	0.248110845803278	1.16472834193865e-15	4.16449807158473e-13
OVOS2	214.943263572707	3.39166846587543	0.449644270647309	2.71086740269587e-15	9.49887937904633e-13
XAF1	157.524628115251	5.28122668068824	0.714178301727575	3.6527800989955e-15	1.25483739871375e-12
MYOF	1988.76387761039	2.20159653442826	0.296704934703987	3.89122098537573e-15	1.31104214738044e-12
FBLN2	1050.44704079586	2.07227790756199	0.280883920192138	4.96698939034938e-15	1.6419180022438e-12
TNFAIP3	3952.66470570842	2.96572300516812	0.399735106517869	6.3212711329429e-15	2.05090130091036e-12
LHFPL6	3512.29731678571	1.26727334033488	0.172510003179163	6.85404597132567e-15	2.18332518941138e-12
FAM163A	1334.00345355808	-0.97725828455557	0.136797821214671	1.11576000637562e-14	3.49073487708944e-12
TFPI2	324.292860511176	3.65690754968483	0.498366251594485	1.23371797589718e-14	3.79205946275765e-12
SLPI	527.730519355527	4.51809221742209	0.620717645810705	1.38412376660831e-14	4.18100834327201e-12
COL18A1	3125.82582920155	1.53857859834335	0.213967016885246	2.21181766375027e-14	6.56797380828893e-12
TMEM200C	2984.66788195283	1.19921522730184	0.168481917447809	3.05599513179681e-14	8.92350578484667e-12
ASB2	243.48253758148	1.94033716091454	0.273268316612904	3.64460969578948e-14	1.04677970279068e-11
WARS	7684.11678888874	1.44446183902439	0.203462562882181	4.44425325061616e-14	1.25585995081928e-11
PARP12	391.050764690731	2.43872796668215	0.343296238600804	4.6492808351426e-14	1.26332280964998e-11
TFPI	3186.8928876928	-1.51654026341588	0.2139625369301	4.68698530977448e-14	1.26332280964998e-11
TMEM266	220.355572042237	-1.9839852722074	0.280707813695293	4.64575930486618e-14	1.26332280964998e-11
IFIT1	7177.98878988047	3.63195555447729	0.509714719860981	5.79186761312691e-14	1.53747758457551e-11
CMPK2	474.254496851032	2.6879251332504	0.381689316363557	8.49273648194465e-14	2.22078721139806e-11
SLC6A11	6172.81629770736	-1.37366605267519	0.199389048374439	1.91178343631941e-13	4.92565379475235e-11
TPM2	964.701976586433	2.51359516870527	0.364043255291707	1.98986687892849e-13	5.05253155345322e-11
FOSL2	4654.35797994688	2.79071848694743	0.403598005848977	2.19496521974293e-13	5.4936843785566e-11
MREG	350.721624585581	1.39757425702793	0.203588331408084	2.27999387056122e-13	5.62612572003277e-11
CALD1	1887.09173794246	1.13750309858258	0.169416923717141	4.0467749669254e-13	9.84715241951848e-11
UGCG	2955.75748261339	1.2446489336925	0.185070158046692	4.98490992891425e-13	1.19637838293942e-10
JPH2	456.770718563226	2.60782441457786	0.385944955352282	5.82090105196474e-13	1.37813765446517e-10
HMOX1	665.001840128838	1.50547703908159	0.225393800828255	7.89056964295105e-13	1.84323706859336e-10
TMED7-TICAM2	221.398877499865	1.90511703671082	0.286833462574007	8.86903258769237e-13	2.04454540705751e-10
SYNPO	1396.46509643358	2.19256664398092	0.329935562436286	9.48617423547207e-13	2.15841263123988e-10
CEBPB	1838.95796453918	2.86467107383372	0.428824334167417	1.12088432017877e-12	2.48580927715595e-10
SLC25A53	1652.03471944028	-0.862007238474599	0.133665433442913	1.11866259049912e-12	2.48580927715595e-10
CFB	91.9331927945826	3.76828395678556	0.564802320343333	1.3069650450857e-12	2.86225344873768e-10
CXCL2	1170.8018178603	3.32746489202781	0.504149798190838	2.16328679200004e-12	4.67910920936306e-10
LOC102723996	471.246439274808	2.20540868928341	0.341003992127149	3.10323861360625e-12	6.6303342085831e-10
CCDC80	3526.81990723222	-1.30814575385823	0.202763822863678	3.26574675701555e-12	6.89347990155572e-10
SOD3	385.247015636494	2.81469490735419	0.434067326387236	3.97443294468253e-12	8.28953157033786e-10
STX3	489.896833398419	1.43718840818562	0.224221573451243	4.61272000672825e-12	9.50762994327987e-10
DAB2	2414.56749821061	1.48436482408224	0.231677789811154	4.68940809178001e-12	9.55330578697508e-10
SYNJ2	791.967334788603	1.79164079290299	0.281124211214468	5.27060846921247e-12	1.06139149862761e-09
PXDN	5808.33684663748	1.1723292886105	0.185968016606411	6.32782639420258e-12	1.25981270939124e-09
MYH9	14742.4973148285	1.55978544564635	0.245689715191307	6.67776132958661e-12	1.31454357858829e-09
HAS3	851.083403129106	1.93040865100148	0.306193502295934	8.10637592151642e-12	1.57804117938853e-09
DDX60	810.955179872033	2.33376007610428	0.369307932726088	8.66888478955243e-12	1.66899847816438e-09
EIF2AK2	17089.4242294933	0.982313590565015	0.160122690295681	1.01440455523287e-11	1.93177910953042e-09
PARP14	4473.80078702889	2.59852125476879	0.411598730992372	1.05805252611398e-11	1.99323443629215e-09
SLIT3	657.74722447025	4.05902780161559	0.641402389303906	1.12778040536219e-11	2.10199071297293e-09
IFIT2	1625.93988576859	2.9407418080129	0.466300435672642	1.30732931131147e-11	2.41099047728179e-09
GAL3ST1	2818.67268986374	-0.690164901694682	0.111718645174242	1.41196259851614e-11	2.57683174229196e-09
SFRP4	790.433285881987	3.40239655873422	0.541054338074804	1.61508698348677e-11	2.91714679904003e-09
CD70	458.796850061268	1.65459217987046	0.267470450280479	1.79194345288527e-11	3.20355605046429e-09
IL15RA	57.2497143031057	5.6439851082649	0.926139910564456	1.8502359647492e-11	3.27435698004101e-09
MGST1	5571.95430186814	1.25616755419985	0.204146610031387	1.92402247481918e-11	3.3708873758832e-09
IRAK1	5892.93588750156	0.788858156899001	0.130980693170551	2.07510827691436e-11	3.59959376351878e-09
IFIT5	6180.60916982674	1.31873249445538	0.214393166186104	2.135502214183e-11	3.66803909730257e-09
MALT1	3103.17134238753	0.957816992254308	0.159893415391238	2.34075079144055e-11	3.94326479481138e-09
TAP2	3307.04702934993	1.70996921758739	0.278449122372362	2.32693811390754e-11	3.94326479481138e-09
SERPINB8	805.542244624966	1.33832771347896	0.218450575904096	2.52794278642923e-11	4.21805310649907e-09
CGNL1	346.547074017907	2.25034859703748	0.367294629426654	2.75986218103919e-11	4.56158352941572e-09
CLCF1	101.762629943877	4.59078961247254	0.747573129278479	2.85594522339215e-11	4.67627666484398e-09
TIMP3	21474.6790887644	-0.936905847958214	0.157525554247149	2.9265799459663e-11	4.74756302345644e-09
APOL2	2245.67952902745	1.36492823445767	0.22400319601131	3.15496067945175e-11	5.01934958373962e-09
ELMSAN1	4274.75599677427	0.595269330272647	0.0963527944059692	3.18006737325969e-11	5.01934958373962e-09
IFI44	622.742094159828	2.2597351075284	0.369996243939832	3.12471089617377e-11	5.01934958373962e-09
DRD4	131.033039036307	2.79628289341744	0.45779848239334	4.1944735182415e-11	6.56135500353492e-09
MMD2	280.440399430237	-2.64783381620086	0.434558581648422	4.25882841808528e-11	6.60306848538532e-09
EFEMP1	4561.77673695811	1.41220119618278	0.233971285595842	4.57006076293147e-11	7.02346180408415e-09
CXCL5	1167.30205208771	4.88573751390737	0.811794597683492	5.04953446212601e-11	7.62899768781391e-09
SHISA4	10541.8031433133	-0.548965401642761	0.0891534964430265	5.05116285266218e-11	7.62899768781391e-09
BIRC2	7122.93167802715	0.566961997913534	0.0924028501213082	5.13299870896758e-11	7.68633652830018e-09
IFI30	186.953901148003	2.96403003893483	0.487517443405325	5.33863085985836e-11	7.92650954785749e-09
PSME2	1409.07224156719	1.1788622543365	0.198534409245397	5.88565491604058e-11	8.66526673353201e-09
NOCT	1362.16813150262	1.03171931868817	0.176188888308979	6.34053860594855e-11	9.25718636468488e-09
RUNX1	464.194017985655	2.37314875734305	0.396689612385594	7.10738171561561e-11	1.02910188146765e-08
OAS2	293.575463220913	4.83678997927758	0.81118512366971	7.26365476076238e-11	1.0431084541685e-08
BRINP2	12756.3167048046	1.24194289617668	0.210307539330186	8.14228582641316e-11	1.1597792494208e-08
CPT1A	906.672821706747	1.1976303820107	0.204406149672286	9.7188807895101e-11	1.37318380187272e-08
STOM	652.693393547439	1.57198595727033	0.266374215741391	1.01962946240517e-10	1.42911265450709e-08
CADM3	24536.0805063884	1.06202595558259	0.183553785228267	1.03938993758422e-10	1.4452469608314e-08
BVES	1751.34753619123	1.31761887668138	0.226834366117377	1.58810676978709e-10	2.19083705564329e-08
TRIM25	5980.30548617026	1.38392123876417	0.238291103915704	1.69617247044663e-10	2.32163606892382e-08
SELE	42.8017751861391	4.83621364830345	0.833483248504822	1.85323154559667e-10	2.5169470293685e-08
CDC25B	8224.00921017694	1.33176073869379	0.231274450630911	2.14496716488176e-10	2.89075574836373e-08
PML	3368.23290897029	1.36025427566191	0.236349003951979	2.24176251611413e-10	2.99814345666561e-08
CD38	3449.10983160744	-1.33060858050598	0.231457463717485	2.26035196707279e-10	3.00010351993298e-08
ARSJ	259.453334137887	2.66250132515026	0.458937771665869	2.41687200707966e-10	3.18372914015305e-08
GLUL	45560.2369291521	0.688177171533455	0.120517216398084	2.52648217641955e-10	3.30328117394556e-08
CNN1	271.08977908776	3.21872326526383	0.552427755039366	2.54866396706021e-10	3.30759945947369e-08
EPDR1	2876.04117058469	0.934036731248054	0.167870675049644	2.84365208612348e-10	3.61020177890459e-08
PI3	632.278708384323	7.27020956112949	1.3815768815099	2.82318364235246e-10	3.61020177890459e-08
PRDX6	13535.9871790946	1.00810578559606	0.180433792854491	2.83798821369917e-10	3.61020177890459e-08
RNF144B	739.454288659329	1.20425362044869	0.213554613437689	3.41923182985797e-10	4.30970803302962e-08
RELB	799.570487476392	1.70075006961824	0.299138402923085	3.45502570364638e-10	4.32371788056319e-08
LIF	367.781789175279	2.34620284738504	0.411468273433966	3.60829281598721e-10	4.48349575433305e-08
LMOD1	339.924211028042	2.08265487877073	0.367674670108994	3.98415881510096e-10	4.91566636905414e-08
SLC16A9	1851.52601359108	-1.05217828205949	0.189895130986528	4.09313963281655e-10	5.01481163405216e-08
NUPR1	250.491610760836	1.68933192136601	0.299285414665726	4.359160559664e-10	5.3036453475912e-08
YBX3	2691.65780127815	1.44151027277079	0.256031239586915	4.71604190255371e-10	5.69827959536145e-08
EVA1A	480.560880590412	1.97775731372266	0.351367468501562	4.74976372721566e-10	5.69971647265879e-08
BID	2324.84603226578	1.08671997086707	0.196601185954989	4.80482656556364e-10	5.72656880467176e-08
LAMP3	42.8505810236398	3.6640436957929	0.643762234428051	5.54213237088835e-10	6.56068642824081e-08
CHI3L2	3212.17748354178	6.00742700993324	1.10640748641006	5.73086747197704e-10	6.7031069830358e-08
ZNFX1	5356.34514901715	0.808808871753009	0.148171019032891	5.73896145807859e-10	6.7031069830358e-08
SAMD9	175.115663155177	3.62590554759843	0.638317910070395	5.92470453613341e-10	6.87422672007002e-08
OAS1	810.1354068238	4.01419409304428	0.708960264461768	6.06362414803885e-10	6.98912467589741e-08
NFKB2	2018.24219878428	1.6225675981831	0.291252232541069	6.61685162774993e-10	7.57694382471756e-08
IL33	743.933903671223	1.41509344432722	0.25471694659399	7.00823820001285e-10	7.97300865352112e-08
WNT5A	1076.66096984062	1.38908648961154	0.250354384182589	7.17011451159628e-10	8.10454233826883e-08
FREM3	2447.93418856725	-0.980501458224249	0.18174013009542	7.88556685874263e-10	8.85609816443403e-08
STK38L	3052.68718939572	0.637148088832239	0.114428961561921	8.48698621625559e-10	9.47082793049669e-08
CA5B	1187.58176506534	-1.59164006037723	0.289441726737969	9.82247363873102e-10	1.08917555791498e-07
HLX	91.7032204284968	3.56573648301915	0.639070331201819	1.03953672994066e-09	1.14182698635883e-07
SAA1	161.178536313971	6.89247565330486	1.35271001290297	1.04276437110395e-09	1.14182698635883e-07
SMAD3	2931.10668137422	0.960083839216822	0.180212693272761	1.10924272785603e-09	1.20707655851166e-07
DUSP3	5105.26616255948	0.851386918012729	0.160360759436955	1.2150934511265e-09	1.31410106566273e-07
FABP3	470.906180376332	2.07854693786293	0.380616836416693	1.23414925788611e-09	1.32652116553158e-07
HS3ST3B1	1117.39928653942	0.994326253062946	0.187881286296143	1.41707785578369e-09	1.51385390447136e-07
PPP1CB	43267.8831194393	0.690470200800777	0.127759022713658	1.42854379840198e-09	1.51685377866683e-07
COL24A1	116.445584377732	2.90400952404374	0.52872895977603	1.50661552703217e-09	1.59011470081949e-07
LINC01279	657.517855599651	-1.37378650350296	0.254742081143088	1.62294881539249e-09	1.69764779765527e-07
UG0898H09	1187.19436170052	-1.59498571666843	0.295115452937353	1.62788144980642e-09	1.69764779765527e-07
TRIM56	442.357996723491	1.8616032535289	0.34494187686769	1.6803735737321e-09	1.7420204148986e-07
DSP	142.491114699809	2.84209713830558	0.520507598554572	1.74994454412936e-09	1.80279453224323e-07
SBNO2	2629.99271007711	0.957061206983591	0.18257204671198	1.75957685510041e-09	1.80279453224323e-07
SLC15A3	149.399541805442	2.64464386041185	0.488230560678699	2.02569881701082e-09	2.06338623686218e-07
LAMB1	499.509993654437	1.75703817223513	0.328331256778861	2.13991025134121e-09	2.16712298286116e-07
CXCL3	134.991523033656	3.55103488848352	0.65276937803935	2.20597274087143e-09	2.22118634598089e-07
MAN1A1	901.357123597951	1.37000888361101	0.258254180928907	2.55336768253875e-09	2.55628581703308e-07
KIRREL1	5400.48058423922	0.870637598567458	0.168748006552266	2.69932611062354e-09	2.68705644648435e-07
LUZP2	5779.41830653575	-1.10648781080938	0.212791822255598	2.90786208241997e-09	2.87829060361569e-07
TPST2	728.116707904613	1.32399003715413	0.251488347479387	3.00695458353014e-09	2.95965417435102e-07
SVIL	3044.5208611189	0.972502354561591	0.189201920199605	3.09466290850342e-09	3.02896615402123e-07
MYLK	2086.22400610798	1.52698009188115	0.289407804926694	3.16498596624513e-09	3.0635665264428e-07
PARP10	319.976348539596	2.41677521791102	0.454984447341875	3.15900002326549e-09	3.0635665264428e-07
ITGB3	163.134872726321	3.43386254345706	0.639683344087982	3.22289899719464e-09	3.10248299070605e-07
LGALS1	788.483669655856	2.16308808681719	0.410513222825519	3.53053297440611e-09	3.38005124107077e-07
ISG15	5099.56876605093	3.62225434215203	0.677650041221567	3.60213968000057e-09	3.42986343443533e-07
ZNF217	4393.49540510397	1.06006420821617	0.206314146060871	3.63504766228853e-09	3.44248838071865e-07
ICAM1	6299.5631604265	4.03759816541318	0.758245297078749	3.67339203651471e-09	3.46009830536224e-07
SPHK1	160.240948687209	2.89605150223558	0.544282565922572	3.72119691129138e-09	3.48638341635427e-07
FAM129A	669.915395505433	3.30785890429424	0.619932329921764	3.78053634274458e-09	3.5231381236641e-07
ADAMTS9	269.273624524579	2.2269152541334	0.423620680510245	3.86000667550073e-09	3.55933247130384e-07
CXCL11	154.157737374796	5.53431708954478	1.07780823482398	3.85985884462944e-09	3.55933247130384e-07
ARHGAP17	3203.68469151401	0.840983869569279	0.165512575245226	4.27658683082929e-09	3.92281682073975e-07
ERAP1	3247.5297709354	0.751251911815407	0.146362776232932	4.3766314467464e-09	3.99367619515609e-07
PADI2	12279.3360574047	-0.797486662824232	0.157111461859361	4.90956985242437e-09	4.45677014582771e-07
LINC01206	155.805426588388	2.48367152598083	0.475000998649523	5.0129931166642e-09	4.48100201040596e-07
NR3C2	1641.74727530597	-0.661817283961014	0.127012240923076	4.97678064189331e-09	4.48100201040596e-07
TWSG1	3482.85133746625	0.770498437070332	0.151345273457261	5.01161164976014e-09	4.48100201040596e-07
PIEZO1	1981.97520021342	1.1859805604655	0.232183084044342	5.42788977771197e-09	4.82724004596516e-07
LOC100996660	215.385223143573	1.7049367945553	0.329960945609587	5.55310645865058e-09	4.9136578361393e-07
CLDN1	828.752796749934	3.77112663315768	0.717771081557776	5.63107632657304e-09	4.95761091666129e-07
SPOCD1	384.728762782138	4.65372687819611	0.89776765148625	5.69264529683904e-09	4.986757280031e-07
ENTPD2	178.654037727165	-1.46769490840769	0.284854529385686	5.82356295005943e-09	5.0760608400518e-07
LACC1	165.083658344609	1.66085524269769	0.324217170456848	6.93712465623533e-09	6.01675366223975e-07
KCNE5	779.881574420197	-1.67567882287855	0.32829458428473	7.60613173030666e-09	6.564503838176e-07
SDK1	2446.78604236142	1.06732783371392	0.21460240254075	8.50616656392725e-09	7.27843024817687e-07
SGPP2	252.54339121933	2.87929986391921	0.55836717408917	8.51642808719325e-09	7.27843024817687e-07
HERC5	376.226150210775	2.0205218042689	0.398296755702151	9.19144506038145e-09	7.81719016785839e-07
RNF128	166.080581412754	-1.783929292194	0.353130490025282	9.88272711630406e-09	8.364511066553e-07
SAMD9L	655.868405230399	1.39963719864723	0.278848875860441	1.07952097080969e-08	9.09288817720468e-07
ZNF295-AS1	93.9439916437088	2.47893990536124	0.488884685764653	1.1068388058984e-08	9.27838080351198e-07
CDKN2B	473.747545510812	1.77854789018126	0.354422337584656	1.16478079399243e-08	9.71759976702257e-07
MKL1	5729.75894598937	0.646392893047672	0.127613367239333	1.17099515263816e-08	9.72314458493868e-07
ACKR1	772.572839230254	1.04745294966342	0.213950040732901	1.20866993802578e-08	9.89527911879046e-07
C19orf66	562.587611337143	1.62495613544376	0.324317070551845	1.20157741190351e-08	9.89527911879046e-07
STAT1	18347.4910674278	1.88782095106391	0.376611577415459	1.20768289426229e-08	9.89527911879046e-07
CCL5	64.1802734184793	4.04983516627218	0.796841076741578	1.22118083619585e-08	9.92339549513592e-07
TRIM21	845.402614556143	1.52374304560972	0.304516795710566	1.22343232131813e-08	9.92339549513592e-07
SAMHD1	3998.63168798913	0.847765257312193	0.174253792371935	1.29972958691666e-08	1.04936692916036e-06
PRR32	48.7684696926356	-3.02203799009968	0.595516733343902	1.32791974587334e-08	1.06720889668353e-06
HERC6	1286.19045068787	2.79404992460392	0.555160718411742	1.5147430019673e-08	1.21179440157384e-06
FADS3	1309.79162567011	1.13379598370385	0.232576518510569	1.55212702147963e-08	1.23605751892378e-06
LDLR	12666.0802130512	0.514637914180171	0.100351509860101	1.63050366004271e-08	1.29259837664924e-06
GABRG3	267.117987720514	1.43168766844666	0.290150879232327	1.64802509646987e-08	1.2947712865539e-06
IFI6	16755.8516423042	3.28559670132051	0.652004593604048	1.64694482912802e-08	1.2947712865539e-06
FLNA	39837.3546491174	0.89741180949367	0.186871002669583	1.69693883790865e-08	1.3244597169699e-06
ME1	1188.42616947267	1.24370272514129	0.254255691119559	1.70093285569764e-08	1.3244597169699e-06
PTPRN	1392.02778971013	1.06163821631642	0.219868972281813	1.71863741673396e-08	1.33232422748579e-06
MYH11	42.3745328734398	3.73039252632611	0.742890113080145	1.76178039935952e-08	1.35975297783167e-06
PSME1	2300.12934967393	0.954405367111114	0.199049303956889	1.77618533894519e-08	1.36485820782104e-06
MX1	2075.06003385584	3.8375682478136	0.767491563433501	1.90713277189744e-08	1.45908149186214e-06
NCEH1	650.951806278834	1.42720475351397	0.291379512685503	1.94840336674901e-08	1.4841750863236e-06
PDP1	4349.83951763636	0.709813234144313	0.145455313242493	2.00519225264692e-08	1.52082113707247e-06
C1orf226	3256.04328477999	0.725777257549822	0.150023575586095	2.26989327786675e-08	1.71416078569937e-06
CSPG4	1735.19246684293	-0.687045402621941	0.140816486627227	2.29647018338304e-08	1.72678788038072e-06
BCKDHB	1069.40513044697	-0.668931155816915	0.136568054292637	2.33238496806887e-08	1.7462984889131e-06
STK17A	3756.87584453422	0.509484692167966	0.101030020619232	2.4729558348595e-08	1.84366749901015e-06
SHISA6	1349.0934501985	-1.16702419152825	0.243996499459276	2.53331693087689e-08	1.88066578936284e-06
TAPBP	13334.0514562804	0.750144291049953	0.15730655312002	2.83974550809598e-08	2.0992549072507e-06
NUAK2	2097.54430984482	1.35232905740714	0.281513812553843	2.86803161088752e-08	2.1112568833088e-06
MMP7	1991.35114616662	5.04509972425879	1.05971494421666	3.03855519834586e-08	2.22742623744852e-06
EML1	2411.36949815045	0.921828661579252	0.197021682106763	3.09834227237241e-08	2.26178985883186e-06
ABCA1	9492.40984353329	0.77600554897	0.164150789329675	3.1307913257003e-08	2.27555478641925e-06
PIEZO2	315.7562158055	1.45771198284283	0.303857279259739	3.14317499037362e-08	2.27555478641925e-06
NMI	153.010546978168	2.75450876292965	0.565219897584141	3.16320063481347e-08	2.28062860584082e-06
EDNRA	976.120718728872	0.953461389750941	0.204571721352317	3.40657471231312e-08	2.44603233441499e-06
EFNB2	2056.30224686982	0.879256568020223	0.188598800921232	3.42267857327369e-08	2.44756443280633e-06
TRPA1	37.5103710865504	5.47906583759445	1.18169490612517	3.49383978049228e-08	2.48829564854572e-06
EPAS1	835.305167000966	1.32276870482191	0.27906245445519	3.73555974922274e-08	2.64967638892237e-06
PTGER4	247.33157155326	2.78920316132125	0.577693180633141	3.93081413306303e-08	2.77692998432517e-06
PAQR6	2866.44063867463	-0.593955533673976	0.122019330208708	4.21482611252802e-08	2.96561259001972e-06
NOD2	110.169560901911	2.42646971504761	0.509115884376004	4.54907157041198e-08	3.18798935654472e-06
MMP14	1474.28642044122	0.720280539514533	0.154294369502428	5.30320858642859e-08	3.70168184996928e-06
CADM2	113978.000475467	-0.627997867397074	0.131790166758547	5.63219557937792e-08	3.91571692661513e-06
NKAIN3	484.53559126035	-1.40256920889704	0.30145109410066	5.83090742561243e-08	4.0378457745743e-06
AHR	3635.76774496652	1.11697868731216	0.243834137530359	5.94252702394308e-08	4.09893989997963e-06
FAM69C	2368.94533795635	-0.865580607751359	0.190583209700098	6.16534562285439e-08	4.23595511029055e-06
STEAP2	319.083437292658	-0.972096649200749	0.214433368280426	6.26791499188633e-08	4.28960432257221e-06
SHC1	2344.42950512105	0.936503224305908	0.207621141979443	6.87248023764646e-08	4.68505267562514e-06
OGFRL1	10034.3301929889	0.577380415174466	0.12084581932075	6.9229933132511e-08	4.70119545923098e-06
TRIL	3426.11031986854	-0.738048264779205	0.160856902039158	7.10465487220537e-08	4.80592870119838e-06
ITGA3	3911.17898516461	1.22993672356368	0.270177477804789	7.79472229254817e-08	5.25244363713246e-06
CCDC71L	2639.49359253844	0.783019633440166	0.172920947449835	7.89928676730597e-08	5.30250973805366e-06
KCTD12	17612.6334090105	-0.592240895520599	0.125401391759003	8.2829329093355e-08	5.53881620502129e-06
TPBG	338.815981835218	1.7179179229317	0.375109336445589	8.63874959541059e-08	5.75478680272219e-06
ALPK2	3263.47845396922	4.63821208638753	1.01962462859093	9.17372103752531e-08	6.0880148703577e-06
ASS1	399.389121862668	3.1857709739124	0.685072546732294	9.2392311856022e-08	6.10835208950002e-06
GPER1	339.316495630523	-0.890114201118388	0.200252994131281	9.43147908518432e-08	6.21201178843719e-06
HDAC7	1064.80354791413	0.835865003220606	0.187455758999305	9.49207694029903e-08	6.22850891363442e-06
HELZ2	3640.5484872018	2.26691660046343	0.495611198577644	9.94127167794463e-08	6.49892088796977e-06
C1RL	509.590338938472	1.86603546174811	0.411440740541836	1.06186944688832e-07	6.91596754999384e-06
TRIM14	386.424732991325	1.52279641366048	0.337304859855279	1.1039571325042e-07	7.16345517091612e-06
TNS2	4506.03144198796	-0.650819775982132	0.141840857924611	1.10987871875945e-07	7.17530448437844e-06
RASSF4	3861.85612762286	0.555569447756555	0.118591695987367	1.14399715502735e-07	7.36868755738207e-06
SPP1	1698.28284859973	3.35355312103934	0.732148502098104	1.23528323423024e-07	7.92753196473033e-06
SLC6A1	9673.24256550423	-0.617404832145211	0.134782581883583	1.37243629113986e-07	8.7755780367775e-06
SLC25A29	2884.98125693114	0.687455373417869	0.152925213439383	1.3838611917825e-07	8.81645384728344e-06
PKIG	2484.99704612327	0.938234544524479	0.216505281062128	1.53027955963352e-07	9.71394850897799e-06
RBMS1	1783.0571684551	0.873377167007173	0.201937332679342	1.64409906761922e-07	1.03987782182992e-05
SLC30A10	500.403680351104	-1.00965965564734	0.233912475219245	1.69515789189423e-07	1.06831533330888e-05
PTGS2	360.501942817568	1.53002163126263	0.347328121193703	1.73470970250245e-07	1.08932308200154e-05
MDGA1	775.217715987903	0.922816844686601	0.214497983016043	1.75983690880719e-07	1.10115509436793e-05
STAP2	175.95200210171	1.84963941183407	0.420205991668654	1.83844020636513e-07	1.14624456994723e-05
ARPC1B	258.35200854364	1.72805298214113	0.393039945103487	1.84956640916135e-07	1.14909232228748e-05
SP140L	167.764775690749	1.78007862518754	0.405327039000722	1.89761931716055e-07	1.17478058080045e-05
MAP3K8	714.561150470067	1.00989280124266	0.235473053817538	1.90932178181998e-07	1.17786329639035e-05
NOS1AP	2973.2649630262	0.651396910571138	0.146004129586371	1.93365112918471e-07	1.18868658888829e-05
TLN1	12666.3815856446	0.627930346622077	0.140051329238513	1.98324943754286e-07	1.21491364145982e-05
CAV1	614.992785769651	1.60438188347189	0.368141124293435	2.12434854761895e-07	1.29231203313486e-05
CLIC1	2250.48901272794	1.15727186981533	0.269339367980247	2.12357117469785e-07	1.29231203313486e-05
MSN	20857.3828132497	0.730643253795828	0.168027837550966	2.16084914293985e-07	1.3099680617407e-05
MASP1	2905.29406149358	-0.487330646873307	0.106966954737426	2.17947574034477e-07	1.31670396451174e-05
SPON1	16032.8301990418	-0.7105107174783	0.162967832008149	2.24401780782172e-07	1.3510375255339e-05
WNT7A	1933.9100492821	-0.777545841567109	0.180993110474629	2.28454317141766e-07	1.37072590285059e-05
ADAMTS16	140.722627836338	2.03694786127786	0.468489407728686	2.35183068988524e-07	1.40628237838872e-05
UPP1	508.031708330981	1.32889008635172	0.309618136362543	2.50487846313001e-07	1.49270308415094e-05
IQGAP1	3814.10145493748	0.859007741497423	0.203220923152456	2.56829848497038e-07	1.51503668204313e-05
MICA	744.914974091242	1.06941863737242	0.25274339321267	2.5520404783434e-07	1.51503668204313e-05
TMEM132A	11878.6044227067	0.719300640889934	0.166520860085987	2.56681361315582e-07	1.51503668204313e-05
ADRA1D	296.181923077524	-0.999401963281908	0.237258126190507	2.62508667474388e-07	1.54333954837291e-05
LRRC3	785.068768260466	0.85777124818996	0.204386862288381	2.92778871344067e-07	1.71554709897928e-05
DRAM1	613.02605122106	1.01400532722796	0.242430591754995	2.99469045838039e-07	1.74889922769415e-05
CLIP1	5808.52061938755	0.734055780354275	0.172028540909206	3.02133481709625e-07	1.75859754137961e-05
KCNN2	919.612651420667	-0.683757800902275	0.158589168750688	3.12067220932484e-07	1.80442828737199e-05
PCDH8	1071.52074208994	0.887684621655488	0.212650370016475	3.11395617190081e-07	1.80442828737199e-05
FAS	1104.66155877254	0.973316848576656	0.233620561136728	3.15198976576137e-07	1.81654147026774e-05
TIMP4	2237.42088719921	-1.01665229863497	0.24398996592699	3.20299060367443e-07	1.83988181561889e-05
LRP10	3908.6362202733	0.588500694837884	0.133454832600347	3.25032553260152e-07	1.86097069709734e-05
TNC	49514.9828520621	0.600783413777233	0.136763294467153	3.30552835089551e-07	1.88641227060877e-05
C15orf48	37.9610230121795	3.81941784113721	0.89227830577098	3.42346292990592e-07	1.94737241986856e-05
SLC1A4	7977.04040875023	0.800579696608881	0.191482058756391	3.5029126893767e-07	1.98611748601553e-05
SLC18B1	1391.55961375531	0.905199596836573	0.21891919177347	3.63046220419818e-07	2.051796703792e-05
UBE2Z	3699.90677761691	0.478574297751942	0.108332869981401	3.82247052732214e-07	2.15336603339819e-05
DTX4	10348.972008764	0.696684885528525	0.164590999075847	4.0823770394955e-07	2.29241172217824e-05
TFAP2C	793.741690166474	1.17806670381763	0.285342518462232	4.24286827671897e-07	2.37492179578647e-05
HSD17B7	1955.1187684792	0.670244422603295	0.157995292296176	4.43079321619458e-07	2.47221328495953e-05
SLC16A14	2615.01447785931	-0.581089060296849	0.133998268325066	4.50913034025229e-07	2.50793535114984e-05
MYORG	1672.21381933944	-0.643961311307305	0.151167969400551	4.66238246135859e-07	2.58496647857603e-05
SEMA6D	16204.5678705397	-0.676666373488626	0.160565325066883	4.81976430945522e-07	2.66379402844339e-05
COL12A1	306.953115814438	1.48715660247444	0.359681600064413	4.87913253869377e-07	2.68163654526139e-05
DPYD	256.394238197681	1.85244552406964	0.446680178983898	4.88266014805014e-07	2.68163654526139e-05
SDC3	35746.1901271669	-0.579351748937071	0.134266023919569	4.94867366356389e-07	2.70939883080123e-05
IRF7	745.283897797875	1.42945535614231	0.347720378948687	5.23976465247316e-07	2.85983416546199e-05
ADRA1A	222.687619102427	-1.30320577717897	0.319990142883173	5.71768080183658e-07	3.11098657292475e-05
ETF1	7471.81560527204	0.45844562662961	0.106543631697599	5.82586195466118e-07	3.15028090881679e-05
FRMD4B	5460.82082916966	-0.691172141725997	0.166471838617184	5.8142580249549e-07	3.15028090881679e-05
CXCL12	578.673439816328	0.843230869346566	0.209399742707161	6.06285790964643e-07	3.26035136653705e-05
TGM2	170.993250345481	5.11157425540505	1.35755340837129	6.06663553362488e-07	3.26035136653705e-05
DDX39A	3998.5422918016	0.619994570608601	0.146902241653438	6.08964119762079e-07	3.26270684349591e-05
FA2H	772.409473669925	-0.83518344895926	0.207434962482757	6.16258153344334e-07	3.28782244324965e-05
GPR82	29.0294326333885	4.69458316793016	1.19956545820049	6.17405013601104e-07	3.28782244324965e-05
ST3GAL1	570.543300952169	0.853974562206201	0.212973439205836	6.3900426086618e-07	3.39253171223499e-05
SCARB1	5993.10439214293	-0.586181237287559	0.138256203639295	6.49099963817978e-07	3.43571944594894e-05
SLC15A2	1059.05205053042	-1.23810802974671	0.308076742734584	6.71541779269305e-07	3.54379878698742e-05
PRIMA1	919.13776430924	-0.606265060442752	0.144626779446629	7.2225981687831e-07	3.79999759510751e-05
PSAT1	4982.64282763408	-0.643536228880521	0.155202204479314	7.33699862047001e-07	3.84862921648607e-05
ROBO2	4627.19236334304	-0.805896627831627	0.202041840786868	7.5980115915097e-07	3.97364665920149e-05
GCLM	1695.22751463076	0.86133907699991	0.217802460240432	7.87862572674648e-07	4.10814055751781e-05
LAP3	3356.47074824942	1.11493284810192	0.282078480504724	7.92642807063023e-07	4.1208017744048e-05
IRF8	90.5958702922927	2.53663041912846	0.629659307873274	8.27516988909304e-07	4.28937800168373e-05
FNDC3B	6815.06174529329	0.626498198982448	0.151660959769116	8.39637141518517e-07	4.3393636340426e-05
DEPP1	1137.10153597186	1.00454315672634	0.256168920223896	8.45558324527459e-07	4.35711230756502e-05
SQOR	155.32229742003	1.6981281267587	0.426481113581775	8.64243519031025e-07	4.44033620335001e-05
HEG1	4181.26085728366	0.78733099170237	0.198614328211764	8.76067892386756e-07	4.48792674696373e-05
GPRC5A	116.49462516531	2.27070067765068	0.568974384281072	8.95928563946318e-07	4.57628817502609e-05
BAZ1A	3224.44316827351	0.49036930653979	0.116791956989607	9.17890437749338e-07	4.67483734574663e-05
ATF5	1556.64963634303	0.768705440665525	0.194284689948443	9.49491614734558e-07	4.8217661130868e-05
LRRC8E	54.3962012228546	3.91568088492963	1.00039032317673	9.76957936041857e-07	4.94690839290559e-05
KIF26B	5791.7600110633	0.596137966952073	0.144590954345089	9.80383352578655e-07	4.94994707123286e-05
IGDCC4	1340.91796055885	1.17348226806475	0.300619256822444	9.83598743737434e-07	4.95191091674708e-05
GABBR1	15449.6143328331	-0.523577079169671	0.125476466392224	9.9536369407199e-07	4.99678278514076e-05
FILIP1	139.307210782177	1.70792604843523	0.433761127168077	1.00503182713195e-06	5.03090217467192e-05
GALNT13	20123.1536299818	-0.523591548236355	0.125833042068834	1.04042161174528e-06	5.19321556631832e-05
STAT2	4294.94115964529	0.868159096949281	0.223774468228087	1.04678622268454e-06	5.21014051745261e-05
TMEM178A	685.696687048862	-0.960028623890503	0.249357229734709	1.10642605524911e-06	5.49138370763866e-05
PLA2G3	66.5250755797957	2.00441088244449	0.513307640959232	1.14454739008982e-06	5.66037771074087e-05
SCN4B	920.153007135161	-0.820568511912683	0.211768071285052	1.14881300146266e-06	5.66037771074087e-05
SPATA6	3109.70475454205	-0.514532980325289	0.124366524798473	1.15016807364369e-06	5.66037771074087e-05
LCAT	350.966669130701	-1.14216725271984	0.296965164119083	1.18831508265324e-06	5.83173116192849e-05
SLC8A3	3906.61165524184	-0.521256381781778	0.126408914479576	1.20131698414939e-06	5.87907082745735e-05
SLC25A18	1167.96554434884	0.946514436053718	0.247344426519043	1.21136900349104e-06	5.91175067998971e-05
RXRG	501.308866411107	-1.20848441929571	0.314504029273318	1.24498304847192e-06	6.04213379757008e-05
S100A6	396.307074960817	1.52898371668192	0.395101116206351	1.24306418458315e-06	6.04213379757008e-05
BMP1	2665.28989139154	0.531255852253375	0.129369412312023	1.26076342955753e-06	6.10181637730608e-05
AKAP2	1625.62395708488	1.81867662964945	0.473756232957508	1.39744135352119e-06	6.74467562360641e-05
CSGALNACT1	1422.80151367474	0.96962335218044	0.256248918716038	1.41362118039385e-06	6.79480919993933e-05
KCNJ16	2204.81577303086	-0.737817202258602	0.190304718153323	1.41558524998736e-06	6.79480919993933e-05
NLGN3	16052.2297776808	-0.537585392172832	0.132190365844156	1.44305341504425e-06	6.9077311015233e-05
SLC24A2	2129.63557627301	-0.59066326285959	0.14679794929009	1.4492733042789e-06	6.91860171415977e-05
TAP1	4298.67790129722	1.83166318694007	0.478763299294547	1.45759984746939e-06	6.93944275208251e-05
CD47	8776.37252201659	0.641990675783397	0.162104080198114	1.4960638321421e-06	7.10326242252836e-05
HCP5	226.667286943444	2.26883352065743	0.593166949019889	1.51550859657509e-06	7.15940311258231e-05
SH2B2	1954.03530275644	0.593655615783082	0.148102640947932	1.51606081893153e-06	7.15940311258231e-05
TNFRSF21	27597.6979011093	-0.415471887729598	0.103650299006663	1.58503995611673e-06	7.46502689009817e-05
ANLN	1981.8424853917	0.927102900930332	0.24730969535362	1.62999830615375e-06	7.65618507340848e-05
FNDC5	2072.73075748805	-0.596694693913179	0.150139645731573	1.69789370109828e-06	7.95376942332669e-05
PPP2R2B	16525.2881879399	-0.463457402783701	0.115534645157859	1.80665557232825e-06	8.44069483391757e-05
TRIM6	62.7723840591236	-1.90385438696794	0.507436107945361	1.84117758513617e-06	8.57910406691111e-05
FGFR1OP	1165.5551999674	0.550441318599785	0.138080523681857	1.87777781531058e-06	8.72643695603218e-05
CD83	692.994403044216	0.996016385397397	0.269175448264529	1.90932339821723e-06	8.84956241713381e-05
MCF2	500.926048554494	-0.809685637080576	0.216429915540066	1.9359917148012e-06	8.94949204309158e-05
HHIPL2	28.6412339730951	-3.27356054722682	0.880259320506334	1.98760418243712e-06	9.16390138849957e-05
TNKS1BP1	4942.92994315217	0.703110077874568	0.184560014865931	2.04313088441305e-06	9.39518453934818e-05
RGL1	10618.4590961109	0.620943061226176	0.159469746470155	2.07000154709088e-06	9.49382908508699e-05
TRIP10	606.399146434387	0.907241644500715	0.246680429647117	2.134283454264e-06	9.76309298138519e-05
ARHGEF26	2439.56477333369	-0.533001926181595	0.134785422298488	2.18604423662217e-06	9.94792078587544e-05
SYNPO2	706.313589687137	-1.4206184883129	0.384829085392444	2.18546703495404e-06	9.94792078587544e-05
MYADM	2920.29989194999	0.95009621987423	0.259649487194825	2.22757493602534e-06	0.000101106510049647
SVEP1	325.735324718886	1.5176351887889	0.412089903656729	2.26271348950582e-06	0.000102436021540418
AJUBA	547.019715137576	1.29553159937039	0.352819952184257	2.27584032059854e-06	0.00010276474849713
IFFO2	5590.88602893126	0.514279268460456	0.130388857414452	2.33035924041119e-06	0.000104956025429316
PKM	50859.8846341335	0.531846560316188	0.13515047455168	2.34553497364974e-06	0.000105129704013295
SOX10	72372.8081864687	-0.552701970033108	0.14091275624092	2.34621656787662e-06	0.000105129704013295
ERBB3	14322.516510553	-0.667175645429324	0.175334251738253	2.3719583086601e-06	0.000105926918411043
TMEM265	448.333900906267	0.846693987533454	0.230930479219236	2.37610039586416e-06	0.000105926918411043
FBN2	1303.76715085659	0.875785204904399	0.240013292022912	2.43602586778118e-06	0.000108313571100632
TFRC	4505.38235642395	0.684925557050222	0.181283756781999	2.44200117492863e-06	0.000108313571100632
PLPPR1	15697.3851951025	-0.577988277052274	0.148839406331272	2.50261984357416e-06	0.000110721968836917
LOC112268319	85.6408846099828	-2.23661574765615	0.612708210809657	2.52027106557063e-06	0.000111129759394322
OPHN1	11954.2546224285	-0.519762548894825	0.132600060637026	2.52452307299887e-06	0.000111129759394322
CABP7	1153.08094195886	0.890624278680055	0.245620243720542	2.60125448110256e-06	0.000114220497516082
NDP	747.501910155495	-1.34277436009334	0.369920370280874	2.62400195351431e-06	0.000114931285563927
ITGB1	11394.5434435357	0.420307805703383	0.108424133627106	2.66388342402445e-06	0.000116387126156879
UNC93B1	172.712304046245	1.86092261740515	0.51311337097278	2.67310385394618e-06	0.000116499451545117
IKBKE	968.093727084365	0.946260504446105	0.263342832732355	2.80828366100821e-06	0.000122087170572863
PBXIP1	4875.09688796395	0.760893309616802	0.207435983131761	2.82261468501935e-06	0.000122406458617671
NNMT	1903.76737261272	4.23415059478482	1.26467632310085	2.83405549220323e-06	0.000122599141292347
DHRS4-AS1	1726.75876326896	-0.464332873099756	0.119552618030604	2.87905188134898e-06	0.000124238889067079
PRSS35	1194.96422485577	0.866559638589884	0.240712020102743	2.92484615530106e-06	0.000125778823804401
TRIM22	1394.53831134922	0.912680407905975	0.254460354920959	2.92909589681482e-06	0.000125778823804401
CYR61	5617.69066706467	0.854327543513644	0.237549985068063	3.00877695745208e-06	0.000128884528837556
GBP2	2239.44771308622	2.32619775123613	0.648913354966982	3.02762410509762e-06	0.000129375547125147
KCNE4	283.152442237272	1.67545649614261	0.468163081222169	3.08754123412079e-06	0.000131614896403397
UGT8	27880.5627567318	-0.514519934492351	0.133197573949554	3.10254345329741e-06	0.00013193340121789
ITGA1	46.3578069410523	2.87574414582247	0.810360529850255	3.24270798337199e-06	0.000137559912514957
RBM47	223.821758129837	1.75048997737584	0.493132198129122	3.34614765307956e-06	0.000141605089086845
MAP3K20	1328.60394341756	0.693107976167909	0.188617661062878	3.40249513588575e-06	0.000143642686218598
CTSH	1314.73118942023	0.965868804606008	0.273538727533179	3.44529156264546e-06	0.000145099779272953
EGF	1079.04952165171	0.703940356864514	0.19254658447576	3.49735053012885e-06	0.000146587515042721
TSPAN7	13254.6307146937	-0.406615224640838	0.107274526334303	3.49530547601523e-06	0.000146587515042721
ATP8B1	23.3739877891746	4.43742515250571	1.42543120068578	3.60033608407059e-06	0.000150185448078373
GABRB1	489.688189685935	-1.12907483081021	0.321010878680268	3.59504831708816e-06	0.000150185448078373
GATM	4495.53788767248	-0.680380465923869	0.185399083296142	3.61642765198786e-06	0.000150498366895077
SGK1	12208.6788699569	-0.507647804062973	0.132903447260631	3.628410445697e-06	0.000150639220399553
DENND2D	56.3031325491938	3.26734870030646	0.943747115963505	3.65201871852265e-06	0.000151260917135974
RASSF8	2752.91719832441	0.641608599642633	0.173150455318392	3.68631788926728e-06	0.000152269070809819
SH3PXD2A	1826.99708834482	0.827598844075706	0.233204638681163	3.69374172911947e-06	0.000152269070809819
KITLG	1623.33723333322	0.814382197974719	0.230362811479316	3.96042100300792e-06	0.000162879286320889
TRAF3	4882.92985005501	0.468258824930647	0.123412580363605	3.9712999214028e-06	0.000162944202864115
PCDH11X	23654.592101642	-0.545677301565919	0.144737202061816	4.03550404957131e-06	0.000165191661094602
SPECC1L-ADORA2A	764.542293929804	2.14548578094697	0.617594922321523	4.06798108813041e-06	0.000166132933948822
IL4I1	329.324750250485	3.98519041129109	1.23843862215677	4.23638530526715e-06	0.000172608071042513
TUBA1C	3209.73437114718	1.64695564063473	0.47508069656153	4.25572496653254e-06	0.000172993738778771
HEPACAM	5493.01570636676	-0.64871274385771	0.177561143140889	4.27978194126544e-06	0.000173568934284654
BRINP1	5170.44078995015	-0.535089466865678	0.142640572729326	4.39793488349842e-06	0.000177948774039012
CTNNA1	12621.1429141764	0.589110353690647	0.159673760083915	4.67481356134575e-06	0.000188715976024833
ARID5B	10564.3228930231	0.723960534032086	0.204182696517708	4.76424170741514e-06	0.000191883941871065
MSC-AS1	26.5303304996398	3.53129683806289	1.08441714152766	5.06097775334336e-06	0.00020336772990499
LOC102723761	27.5321465020058	3.80454089773817	1.1978057589384	5.09734993061814e-06	0.000204139773792382
USP18	772.777992706962	2.06487022467025	0.609505780655294	5.10349434480955e-06	0.000204139773792382
CHPT1	1773.05101286308	0.608583803438734	0.167178069948935	5.15113069789571e-06	0.000205575876599391
MUC1	540.16891181888	1.03866577757845	0.305608032046426	5.21662163448922e-06	0.000207716388718753
LIX1	7871.17824842702	-0.713462073977212	0.203277385672888	5.53444700034013e-06	0.000219871908040724
SLC34A2	1617.56366228369	3.82867490726638	1.23284804930406	5.69059168306544e-06	0.000225563724631915
TMBIM1	187.880883442318	1.75927264166543	0.524909718087555	5.75001477035437e-06	0.000227404647351261
RASGRF1	1327.84027439791	-0.837243537313892	0.245635079099762	5.80504240096715e-06	0.000229063835281406
FBLN5	7119.67557269265	0.987288377122624	0.293167711949312	5.81964007051596e-06	0.000229123806821213
IL32	620.668652797036	3.34847940914789	1.04180626632652	5.94497961155002e-06	0.000233533728238467
RARB	638.342820758844	-0.712897178827604	0.204427212946642	5.96570830258416e-06	0.000233823734812694
DAPK3	4663.57413268103	0.508047324631863	0.138809211492432	6.21454111168577e-06	0.000242491670994955
NKX1-2	93.81845728843	-1.7902186599192	0.539051733197468	6.20414051619785e-06	0.000242491670994955
CLIC4	13786.7740961019	0.586211857471114	0.162640512219031	6.23122945640638e-06	0.000242602533502755
FAM198A	98.8232396010474	-1.75897700024337	0.529943565155761	6.25753896314815e-06	0.000243086657725844
APCDD1	11133.5201446138	-0.600565385607842	0.167381620459256	6.27192308045497e-06	0.000243106399047724
SLC7A14	6162.37918458353	-0.494940120963703	0.135518065011505	6.45189944988604e-06	0.000249530415810162
DLC1	3694.09084638518	0.953211385118668	0.285906154987519	6.5685136096825e-06	0.000253480965730479
IL1R1	676.059538282631	3.17881738670315	0.995719990275739	6.6125428673077e-06	0.000254619233044463
GPR17	21099.2536977635	-0.773911573685684	0.227324486074065	6.63313268332703e-06	0.000254851939938354
PHLDB2	78.9868422695351	2.20869133248504	0.676131788767946	6.81077712732194e-06	0.000261104628601051
AIFM2	410.667985180238	0.996008855868049	0.301505432681177	7.0833761782563e-06	0.000270962337648582
ADAR	57582.84675222	0.539534696319235	0.14976187383724	7.10745588437357e-06	0.000271291126566939
TMEM108	7967.79716058778	-0.655324405433275	0.187771224422533	7.12337528433966e-06	0.000271307684742676
TXNRD1	13188.6570044779	0.36489388039054	0.102559386479163	7.16255747593142e-06	0.000272208258087459
FGF12	10438.6985191853	-0.508514114624855	0.140952863965121	7.37350835043061e-06	0.000279618758224122
NCAN	99120.590926385	-0.652362115772017	0.187481645065466	7.43630074572374e-06	0.000281390905108164
NHSL2	711.410851941419	1.014808203705	0.31007625298667	7.72801816626122e-06	0.000291799306622622
NDST3	928.403720295013	-0.676867770053211	0.196805229197881	7.78773863435601e-06	0.00029342189435251
DNPEP	1413.36184730875	0.642772251118243	0.18504281677979	7.82676235862772e-06	0.000294259391680596
LRRC15	147.575844860731	2.28644390559878	0.716441158128041	8.05102017013587e-06	0.00030204255541923
LOC105375913	125.162172674811	2.81552982107965	0.895289371079267	8.11066813315794e-06	0.000303621375670032
TRAF1	133.30052453389	1.39398681793803	0.430363465851956	8.12776399481992e-06	0.000303621375670032
P3H2	1219.76074945269	1.10033856099125	0.338812294871603	8.17824867647966e-06	0.000304857269812604
IRF2BPL	9181.0841057931	0.4775752728509	0.133388270663751	8.23128953992453e-06	0.000306182999446874
CMTM5	1218.25139801776	-0.658052204424844	0.191341712103454	8.28627930984317e-06	0.000306925187121464
GLS	2808.00126453309	0.432935100270823	0.121330551629857	8.27772220254527e-06	0.000306925187121464
EPHA2	339.329827579657	1.35990876189612	0.421321959448643	8.41720424047338e-06	0.000311116916230155
MMP2	8721.47857639815	-0.448527940872693	0.125766362330088	8.50760868906281e-06	0.000313796429962906
GPX3	401.660723653225	0.785071633667811	0.236689210755877	8.54428992769041e-06	0.000314487309943563
RBPMS	71.3652176187615	2.06001588353036	0.6491196585372	8.63686165840277e-06	0.000317228126321209
IGFBP7	3385.75012071255	1.03401554772621	0.319951227687415	8.68505808062958e-06	0.00031825033098652
ROCK2	7827.58624429174	0.487244852467981	0.136772855301049	8.70102217708579e-06	0.00031825033098652
CTGF	3534.22113973135	1.60199352940434	0.501697730629538	8.84992884226108e-06	0.000323022402742529
MSRB3	1115.87657861372	1.26593435243779	0.394128718221774	8.88520480338709e-06	0.00032363573421069
ZNF503-AS2	370.990674622631	1.04732007639276	0.325175953993598	8.9389019218749e-06	0.000324916103052382
CNTN3	2585.8564955502	-0.594302671168385	0.170702730846199	8.96438168127176e-06	0.000325167633656069
SAMD12	1149.617594562	-0.639147297960884	0.186591530798028	9.20949199107458e-06	0.000333368387776088
SLC2A3	2841.7844772472	0.790609874346447	0.240716271728192	9.34567147486533e-06	0.000337600338638434
FOSL1	196.775080808394	1.69322560592974	0.53610674004863	9.49140406201893e-06	0.000342159257544386
LAMC2	83.4558966868018	1.83561512223973	0.583498483936886	9.53926477557575e-06	0.000343178478168557
LINC01139	221.395300224775	-0.951024121308987	0.296199151796433	9.59636450620967e-06	0.000344525217518019
NAV1	77099.7269369761	-0.594658694689343	0.172192171309928	9.7673173369882e-06	0.000349945602748534
EGLN2	4269.83294259954	0.484198170636471	0.13741107554203	9.87842036066606e-06	0.000352484571728858
SLC25A48	156.965522429358	-1.78707863176757	0.569916890349158	9.8598403559873e-06	0.000352484571728858
OPTN	4353.18392408393	0.679979170542781	0.202485986715951	9.92433271334192e-06	0.000353403067353151
METRNL	850.711387638281	0.896258236191042	0.27937803194023	1.01146448746982e-05	0.000358821697662915
NABP1	1046.43639929905	0.897296911171181	0.279739693519553	1.01174611099018e-05	0.000358821697662915
PLP1	64410.2852185644	-0.556639421120995	0.160093320592449	1.01451594038199e-05	0.000359077157080655
ST8SIA5	758.796785196698	-0.730183812363558	0.221168741685995	1.0208735499179e-05	0.000360598882954871
SH2D5	129.592609450174	2.28395307011739	0.741040099919046	1.0291983251928e-05	0.00036280794079231
FBLIM1	851.202452124967	0.756724112875099	0.231006889875571	1.0334249639697e-05	0.00036356637286645
ELL2	1267.16569492403	0.614533987081019	0.1805339833426	1.06666432717341e-05	0.000374508196634833
TCF7L2	22168.1252768184	-0.675499606988947	0.202792742554078	1.09350420085098e-05	0.000383163871978182
CALN1	1935.00606467263	-0.792495739395217	0.245412540646806	1.10249006990856e-05	0.000385541437620717
LIMK2	2317.21072526552	0.922002785420007	0.290826604577629	1.1062540624085e-05	0.00038608707516727
MVP	331.834891144699	1.29012853216221	0.412716955435131	1.11550001135642e-05	0.000388539964194123
MOV10	760.33450050934	0.851592013112931	0.267277250996178	1.1387989241125e-05	0.000395868197429584
E2F1	960.217413720697	0.706393141940126	0.21507410463359	1.14816482620263e-05	0.00039833361891228
PRTG	982.479571056429	-0.554464702524196	0.161398754300009	1.15981808252189e-05	0.000401581280746711
STK38	2738.95773307496	0.433504763256511	0.125098083909077	1.17275966978661e-05	0.000405261329677738
VSTM2L	1963.81007669505	0.972568681928429	0.310046552132708	1.17803741861151e-05	0.000406283771143181
USP31	4950.03654994526	0.401453841250371	0.116466255500313	1.18086820304519e-05	0.000406459939437165
JUNB	4940.56664840852	0.817209256960186	0.256242346313979	1.18933728582776e-05	0.000408572338190241
NEU1	4084.98297148868	0.479109751803526	0.138383613019193	1.20611639894158e-05	0.000413525622494255
COL4A1	7025.36814840506	-0.806333613964056	0.253028335963945	1.22113066906645e-05	0.000417855650821175
LAMA1	828.97891866841	-0.772942600728968	0.241851794086214	1.26861265550017e-05	0.000433257187609414
EYA2	190.019456657573	-1.02061532015393	0.329238145664486	1.27852356753058e-05	0.000435792468932601
NOG	1003.61315001577	-0.853224244452834	0.271428092435139	1.29052731873695e-05	0.000439029876199442
TMCC3	4149.78416719772	-0.595113549248581	0.177255911658999	1.30644325740131e-05	0.000443583059489748
CHST7	734.773578220971	0.805390555520166	0.25554901846052	1.35804720739652e-05	0.000460060476411864
F11R	313.00329652913	1.14416710991932	0.373539255412	1.36022446793005e-05	0.000460060476411864
WDR62	786.133651155326	0.777106058258903	0.245245336106605	1.3637667104625e-05	0.000460369802838208
BCL2	2396.8461335158	0.463674368965982	0.135721710426638	1.40091299815257e-05	0.000471999917839096
PLD1	2722.71684442403	-0.521731373117373	0.154113323948354	1.45434049764606e-05	0.000489060374640288
ADGRE5	43.7435122569494	2.88497854294659	1.01935280265537	1.46197638291471e-05	0.000490686326219651
ABCC1	1869.57076949306	0.490138746573724	0.144701631206245	1.51429257317107e-05	0.000506980986276121
DBNDD1	2646.13237029482	-0.528057410136081	0.156810208496181	1.51631299548337e-05	0.000506980986276121
TPM1	4230.55825311741	0.814019106904951	0.262302134644306	1.54132273896785e-05	0.000514361416889842
TSHZ2	280.32496862678	0.956746964886091	0.314643815865124	1.56721984568368e-05	0.000522009347839889
MBP	34884.6837136696	-0.525803829064608	0.156694511469229	1.57905715338222e-05	0.000523975321889021
SERPINH1	3190.62821045253	0.779618914166317	0.250113869789705	1.57910370980253e-05	0.000523975321889021
ANXA2	3152.5266658382	1.4673401660058	0.49418251465883	1.58553854919642e-05	0.000525115980754654
SPEG	1734.6822687312	0.63150344170788	0.194370842642761	1.60473223096085e-05	0.000530469975215738
MAP3K5	1974.97488264887	-0.545387816997949	0.163770939625872	1.6304628232076e-05	0.000537960615114825
NCK1	2175.25675662432	0.480153198420189	0.142740961147597	1.64247097222391e-05	0.000540903974311333
RND3	5485.13638750238	0.583718614054635	0.17801865844962	1.70619112374155e-05	0.000560834305590093
CAVIN1	1165.65494085249	2.67275792021888	0.960189041097646	1.71573366933977e-05	0.000561862689473508
FRAS1	615.441123634494	-0.756656497887472	0.243620551226246	1.71331292872092e-05	0.000561862689473508
DTHD1	207.129919734097	-1.52414045985732	0.527120965623319	1.8732781405033e-05	0.000612310317567496
RNF213	6534.68907643102	0.633799431079535	0.198606835855101	1.88341959728062e-05	0.000614478795984292
GPNMB	274.818283673221	1.10817330042323	0.377171460851113	1.9175636709629e-05	0.000624455678722492
MAFF	1065.68056647583	0.867263846479753	0.289191064608793	1.92283156051899e-05	0.000625009442305988
SLC4A4	7667.1244517533	-0.546461743687178	0.166980673932582	1.92774646910758e-05	0.000625446632199347
SELENOM	566.055733701964	1.26036077461504	0.432665481369865	1.93753920273684e-05	0.000627461863806829
ARHGAP29	1619.6652331944	1.84537601389321	0.651298250319187	1.9415375393967e-05	0.000627596636351112
ITPR3	189.642953873769	1.42088271151867	0.492028066374852	1.95321345169472e-05	0.00063020809712139
USP2	1653.30669885895	-0.48260502336255	0.146054294068399	1.9686448457464e-05	0.000634019442968326
PLA2G4C	428.928354698205	0.913627969808779	0.307561960164105	1.97751161418218e-05	0.000635706485880217
TRIM68	1272.0303403279	-0.494391336890918	0.150005048296012	1.99305449139858e-05	0.000639529573064158
SLC18A2	27.3141634109013	3.35550296606142	1.34836417877641	2.03848766545713e-05	0.000652912319905098
GNPTAB	6782.49343823556	-0.402393333336195	0.122716815120053	2.09073384715334e-05	0.000668424397849025
MICAL2	123.885568778578	1.76662312552894	0.631442543423869	2.14538192533782e-05	0.000684646472348244
VEPH1	1641.51522859158	-1.62309924420664	0.576421676500725	2.15602904801229e-05	0.00068679325311228
FEM1C	8565.22509191539	0.552681013069683	0.171394323463848	2.18138808853068e-05	0.00069361015083589
CDC42BPA	14920.1378033816	0.330797788472413	0.102166222657745	2.19432400288953e-05	0.000693945063729686
GAL	75.9722957393698	1.94685850069408	0.704571763399623	2.19270944794322e-05	0.000693945063729686
LOC100130370	1788.19091357114	-0.557170142569254	0.173082803753834	2.18998527575556e-05	0.000693945063729686
CHAD	1118.05289400162	-0.889056469052292	0.302850826242059	2.23459616868256e-05	0.000705407655411142
ARHGAP11A	1824.07900130187	0.561539439054048	0.175314051782061	2.26614623356556e-05	0.000712798599857605
SORCS3	4764.86520080931	-0.502105043356554	0.154517460326222	2.26383022884274e-05	0.000712798599857605
CYLD	4657.03773985254	0.580699813812949	0.18267045566024	2.29772528718675e-05	0.000721398881499365
PRC1	3003.97241406566	0.551156497681385	0.17183992636516	2.30172360021772e-05	0.000721398881499365
CLDN11	6512.23458079899	-0.495022071387611	0.152759001924553	2.35011336102861e-05	0.000735249751521808
INAFM1	461.565917466108	0.928177153156201	0.320079556893249	2.3675197771968e-05	0.000739375160365203
NGFR	234.04044516808	0.916410612213071	0.316348946538761	2.41371594888453e-05	0.000752460915025925
UBA7	134.993895757858	1.69019522795285	0.619061457101734	2.5444408635211e-05	0.000791804687902125
NPR2	146.612416152793	0.968497416576494	0.341098743114734	2.68865907314491e-05	0.000835200478040758
SLC43A3	238.539830245616	1.21952338049199	0.438703654237025	2.72545802405667e-05	0.000845133178433149
FUT9	10670.6102463005	-0.541005945664528	0.17165196119666	2.76976091594396e-05	0.000856151757314951
PPP1R18	5482.84912842325	0.540816555774746	0.171589678857504	2.770765105009e-05	0.000856151757314951
JPT2	3997.81866181225	0.448784068367803	0.140447715893453	2.80152641304566e-05	0.000864132795009858
MX2	43.2581455119364	3.66611277335822	1.79632938457941	2.80737443943535e-05	0.000864414765885893
PDPN	5999.68390254949	1.93991508892849	0.73446899694637	2.82543360295071e-05	0.000868449065328006
RAB27A	379.223787986858	1.06928356490698	0.383175141616045	2.85393885970993e-05	0.000875674410194709
LGALS3BP	10441.3790550735	0.87800032889373	0.308477333022519	2.8851084766712e-05	0.000882446928376113
PLEKHB1	8843.1492136044	-0.398593797259422	0.125349480098639	2.88608498835338e-05	0.000882446928376113
S100A13	242.571609452732	1.08997509239718	0.392879135145988	2.93913253945072e-05	0.000897101081727816
HRH2	133.008879397448	1.6777375233471	0.636724060553363	3.13262000205294e-05	0.000954495694538566
HK1	9436.70362378367	0.451185157820947	0.143227612457929	3.21276052715861e-05	0.000977214660344078
MYO1C	863.294145506467	0.805220412011024	0.283034260586404	3.21980112982926e-05	0.00097765885259287
CADPS	4196.06461433433	0.468917686906377	0.149141332263333	3.22883825144977e-05	0.000978706681062283
CDC42EP1	3677.38521426114	0.686162966847003	0.233292462413634	3.23950588222994e-05	0.000980244266954551
MAFK	791.850420328089	0.656735482589033	0.221082961249218	3.25237507145574e-05	0.000981975900722856
PSMB8-AS1	149.346927996417	2.24220497818036	0.89057403595189	3.25643834657522e-05	0.000981975900722856
NTM	7326.43580596039	-0.440413233193774	0.140243890639344	3.32235922929048e-05	0.00100013288139466
DAAM2	6867.78690970897	-0.898430761744798	0.323849898773735	3.40797845721725e-05	0.00102414721390131
VLDLR	5810.44938364398	0.612018970943791	0.204014674574706	3.43605613098655e-05	0.00103081683929597
PSMB8	1360.98290070677	1.73402670350636	0.673166351278393	3.46922546219781e-05	0.00103898854867873
A2M-AS1	220.652296126037	-0.871158148689865	0.313473341874384	3.47675053481414e-05	0.00103946534760996
CPA4	45.93051902321	2.72094989193752	1.14989140543847	3.5052023938181e-05	0.00104618647256717
SLC2A6	1281.83691839382	0.778792152379551	0.27523280637733	3.52099977084896e-05	0.00104840001247231
SYNGR2	534.220021123855	0.814388367614118	0.290314939734795	3.52458679992119e-05	0.00104840001247231
HEBP1	639.176576446889	0.927817916878205	0.33761030569569	3.53482295311405e-05	0.00104966268031454
ZBTB42	175.132713653526	1.33971166481416	0.50768362019979	3.58284716283056e-05	0.00106212321984419
TNIP3	45.7008409465928	3.13906976560197	1.42977960916336	3.58893267001821e-05	0.00106213007396485
GLRA3	12664.8642195953	-0.567931257824881	0.187362043027444	3.60129227132353e-05	0.00106399056650233
TGFB3	411.932514618052	1.33282138603033	0.505816778860657	3.62617386384225e-05	0.00106953814973933
MSC	54.4751855196604	2.83667105844616	1.23397519132043	3.68775085408034e-05	0.00108587218426029
ATP1A2	11414.4879688442	-1.23716895162649	0.469859109467976	3.81928827915428e-05	0.0011227169572279
PLS3	1669.12147884649	0.46897475985503	0.152200952434104	3.88422417923394e-05	0.00113798674950131
RET	1025.58571060328	-0.705738548229918	0.247267211349898	3.88415165194186e-05	0.00113798674950131
MARVELD1	5480.93032017236	-0.479320582867637	0.155932103904619	3.91539449230513e-05	0.0011452038648612
EMP1	2062.46487288547	0.775766791218671	0.278128341303284	3.94051045059882e-05	0.00115062905157485
ST6GALNAC5	512.108581760137	-1.13958024779275	0.431601035262073	3.96005639274216e-05	0.00115441244593748
LMNA	7257.28693894626	0.648394974856661	0.224126295934834	4.10191137050357e-05	0.00119377885732928
RNF125	540.470002037974	-0.866738985902844	0.319303323969251	4.13552847750203e-05	0.00120156648301552
FTH1	92725.1854652286	0.813260253354209	0.296390468043776	4.14751349136845e-05	0.00120305358226449
DSG2	206.864618454111	1.25169601821307	0.482837415208472	4.16006343319703e-05	0.00120424841586695
SHB	1092.30932307129	0.712976761027549	0.252807901039292	4.17166147106727e-05	0.00120424841586695
VGF	5111.47532718132	0.747786112519307	0.268079019330196	4.17225335862579e-05	0.00120424841586695
MYRF	9727.3605240302	-0.483589031312009	0.159156691775727	4.30641723024283e-05	0.00124092812292524
PCDHGC3	24319.1707511022	-0.493297492768234	0.162866031526396	4.35139777202257e-05	0.00125183068909418
MAPKAP1	8493.85390161064	0.546165957798638	0.183309445950445	4.40739133501413e-05	0.00126586059326963
ABCA13	142.87709724948	1.95751881462622	0.816689377287622	4.54797152262753e-05	0.00130409919928698
TGFA	990.205347183748	-0.443793853801375	0.146576059011801	4.65426647593189e-05	0.00133239785389423
DUBR	733.066097818896	-0.492197935510172	0.16385631471195	4.67825335866029e-05	0.00133707991588464
ESPN	79.5013468537337	1.15616747939198	0.452230026884963	4.76964639884928e-05	0.0013609805359583
SIRT2	48718.5324538417	-0.422256626119522	0.139934179943643	4.84903320962036e-05	0.00138138311922843
TPX2	4465.11971203594	0.560982542421802	0.191810232913008	4.89796295351902e-05	0.00139305699587099
DAXX	4276.64400543404	0.379075459864104	0.125904554890998	4.93259011446409e-05	0.00139991101477742
LSAMP	70032.5581284429	-0.432879568935116	0.143808580530635	4.93804227815321e-05	0.00139991101477742
MT2A	234.934214443576	1.66518605472317	0.691758032934714	5.03611249145538e-05	0.00142540696042485
CMBL	2185.63281204048	-0.403336110391751	0.134261172247578	5.06304069360202e-05	0.00143071730567592
MPZ	2442.36994649229	-0.573463711119959	0.198156802821531	5.12201949511417e-05	0.00144505284306603
MAPKAPK2	11584.8332881685	0.32355329808517	0.107843234290764	5.13583754971969e-05	0.00144662176641622
VCL	6090.23820146485	0.571924988099977	0.197760293357615	5.17234911968999e-05	0.00145456752129966
C4orf19	178.226009478639	-0.833606213315225	0.315997923702691	5.26689595143336e-05	0.00147878232482552
SH3D19	9396.01696982281	-0.399584371611258	0.133704870272905	5.31347856541427e-05	0.00148947431145693
IRF1	1362.06961531239	1.56349380937785	0.651717048579899	5.37117548778877e-05	0.00150324272437794
SPPL2A	4509.75051163214	0.443727884374074	0.149217844508476	5.45641807766121e-05	0.0015246641901216
KCNK2	880.219683727085	-0.55990629879467	0.194311316631171	5.50865522542332e-05	0.00153680954696523
ID1	4888.57542393146	-0.486794233486118	0.165511451535766	5.62958502422659e-05	0.00156804975555564
ARRDC4	3036.08045574184	0.613099368071566	0.218526596618953	5.72251642537814e-05	0.00159140456781945
PAQR8	1250.57444046574	-0.754579282965358	0.283666760727545	5.73777051365104e-05	0.00159311789856048
FAM83G	72.20725522066	1.75547818853742	0.759882513639191	5.85906936412439e-05	0.00162422302625727
NRK	71.0662520923989	1.87020594302742	0.823652737706199	6.00582985802164e-05	0.00166227707918703
CYP7B1	1818.60310854916	-0.443491090787312	0.150914625061014	6.0427958450845e-05	0.00166724068040757
ELF4	186.649058259502	1.14150827765542	0.464433161286291	6.03489914358318e-05	0.00166724068040757
SAA2	196.52097673648	3.12521213477796	1.80415221758471	6.39342437736115e-05	0.00176120746999005
CH25H	105.971625936492	2.48166896467839	1.20189589299321	6.48808061052276e-05	0.00178447680214064
AEBP1	3155.89641117669	1.25789652826299	0.526665523905088	6.5147216891493e-05	0.00178899567388551
C14orf132	21830.5899228034	-0.359240354442981	0.123127583726064	6.66030243608008e-05	0.00182325779187692
PRPS1	9027.56186703773	-0.34806783899383	0.119247391329511	6.65641719978796e-05	0.00182325779187692
TYMP	92.3962674739322	1.76658375541565	0.789874213252976	6.72384661343779e-05	0.00183778147687099
HLA-A-8	61.3253866196209	1.97477571269423	0.904955954069555	6.76322423034307e-05	0.0018456649301497
RIC8B	3080.11958551006	0.362511010021572	0.124531928826817	6.80014616133331e-05	0.00185285475500093
WWC1	7154.26511905733	0.448721216765897	0.155049030342505	6.82808792398991e-05	0.00185757919919726
RGR	694.221480876996	-0.602372343865695	0.219970039947488	7.01679198890075e-05	0.0019059565216363
FLNC	5019.83582637263	0.744527619015589	0.288182461123795	7.09934478807633e-05	0.00192539505707581
COL8A2	25.9092286619674	2.65215912989808	1.36751903051163	7.14204599352764e-05	0.00193398216084396
B4GALT5	11927.6854151743	0.417088417625166	0.144470468362287	7.18910477029577e-05	0.00193958163286854
CCNB1	2381.34682960132	0.689709121927719	0.262327102868919	7.20700709473412e-05	0.00193958163286854
LINC02381	588.79831836978	0.515369892547674	0.182254683924878	7.17408753533724e-05	0.00193958163286854
PDLIM3	1486.54700116917	0.49481447772613	0.173934915134794	7.20328041747598e-05	0.00193958163286854
PITPNM1	2029.64065735857	0.580464645203396	0.210855819101619	7.227807610892e-05	0.00194219615556484
APOL6	2027.29420000824	1.98094227270823	0.926356932523754	7.30885048565016e-05	0.0019609657045726
C2orf72	7244.02977125293	-0.51072568418036	0.18102437391391	7.38385468455172e-05	0.0019780601540267
LBH	15518.8064576021	-0.415372237294706	0.144423501896291	7.4348533477768e-05	0.001985649857516
SLC6A12	33.069589185563	2.17323816896189	1.04610734142379	7.43450011544158e-05	0.001985649857516
FAM20C	3592.91221191379	0.530894370948756	0.190123349166964	7.55198812457088e-05	0.00201080291705899
MFGE8	9530.91084409025	-0.448612486102013	0.156923572086555	7.54740990628718e-05	0.00201080291705899
KLHDC8B	1529.03502804089	0.510907205434447	0.181753516329209	7.5846222877793e-05	0.00201642765526394
PRSS23	3578.60140233216	0.634893607866572	0.237968731770257	7.60386172224427e-05	0.00201847965717757
PLEKHM1	3081.15949725037	0.397866777559768	0.138632287659309	7.65193515341902e-05	0.00202816798620123
GABRA2	1071.03816691631	-0.606826608270648	0.225020016008818	7.68938831146799e-05	0.00203448125575166
TAPBPL	267.372617586485	0.979898358232218	0.406694985769019	7.69897872467664e-05	0.00203448125575166
HSPB8	4964.79205067948	1.18390692291655	0.507392962814269	7.7215336300214e-05	0.00203664938044971
REPS2	5159.42742852467	-0.532932515841581	0.19162028274232	7.73043286529142e-05	0.00203664938044971
TFE3	7475.92989592218	0.440759541128383	0.15460480617118	7.79999608126199e-05	0.00205189086101667
VPS37C	1710.69953375505	0.489396635757159	0.173618589520361	7.81965215730039e-05	0.00205397759813947
FAM114A1	427.500401726699	0.679310307924543	0.260794686424233	7.86571929530826e-05	0.00205990137599104
KLF6	7335.65369644813	0.495218917061468	0.176106091593535	7.8575575202694e-05	0.00205990137599104
ZNF488	2176.82554343935	-0.591508508841584	0.219881513277926	8.18932886281858e-05	0.00214144838323256
CXCL6	252.352808849696	3.04684817504394	2.03186367400415	8.215051470308e-05	0.00214497320059309
IFITM1	416.387580366309	2.93456430176701	1.77008720959548	8.24004945397328e-05	0.00214829860764303
RGS16	2185.48879682538	0.463208686521256	0.164647243286705	8.36783931259788e-05	0.00217837362194227
ACSBG1	828.420640212586	-0.57539376652681	0.213073937962111	8.38068215176081e-05	0.00217847998959717
MAP6D1	842.090222732474	-0.436337882905863	0.154424326888049	8.42938198973522e-05	0.00218789292533572
CRACR2A	65.6039979376	1.29163960979598	0.573089281952966	8.48550430524923e-05	0.0021992017075143
SEMA3D	3740.17343666295	-0.538351456185524	0.197100882119341	8.65402367244352e-05	0.0022395641763842
LAYN	280.796769273624	1.4451328464981	0.658410359826969	8.67453927172816e-05	0.00224156236048197
ACTN1	9344.56167694258	1.1141262043476	0.485314754273038	8.84476206206455e-05	0.00228218308287733
G6PD	3314.89395787044	0.444324987842467	0.158534734066686	8.89199154863179e-05	0.00229099546958866
MGC16275	409.748699498847	-0.741376108686998	0.29756220686275	8.95547555849875e-05	0.00230396375601906
COX20	14347.3736062694	-0.326225942579673	0.115349023589552	9.18532025223382e-05	0.0023561758538673
RTP4	61.5192883143461	2.07559273482745	1.0456647528764	9.18491917751055e-05	0.0023561758538673
SNX18	6664.27987678991	-0.382802565250206	0.136216703647309	9.25307598148026e-05	0.00237008612858968
VDR	192.876198182365	2.32492251260669	1.22876522189127	9.37625366633706e-05	0.00239813086473322
VASP	1402.06254642005	0.460585937566586	0.166114210952016	9.39798012326969e-05	0.00240018384489337
HLA-F	314.463279853216	1.42750161071522	0.66375356536974	9.58688582733616e-05	0.00244131162347281
IL17RC	275.340219316692	0.995060113806861	0.431193448760838	9.5812615688189e-05	0.00244131162347281
PSMB9	578.611241057822	1.58299193389	0.754032114144247	9.65417370142898e-05	0.00245487842161155
CLIC5	41.3467729473257	2.30121582786465	1.22296401493682	9.66887863783547e-05	0.00245505440195474
XK	428.758230334788	-0.709026883260583	0.284926886961858	9.70323962545482e-05	0.00246021357797349
ABCC9	1152.27913826495	-0.73972716237834	0.302537152611302	0.000100509299505626	0.0025446863111829
IFITM3	5678.24063686468	1.66713383861527	0.812418209577865	0.000100798368789395	0.00254832239709986
IGF2R	19235.3275244765	0.377278579437137	0.13607317456844	0.000104205323405355	0.00263061462679078
TKT	16503.9597145649	0.385344665667717	0.13911500076295	0.000104353719498835	0.00263061462679078
MRPS14	3802.20576242025	-0.29683297369505	0.105619409132668	0.000105311919750377	0.00264843024674576
TRIM16L	1150.80325820646	0.521003053034317	0.194871885623084	0.000105362778651929	0.00264843024674576
KRT75	371.440634785277	2.86371734740968	2.22513194088895	0.000105534437988521	0.00264894463260586
TICAM1	161.631701177794	1.00369522697663	0.444879650637091	0.000106691993725388	0.00267416842642175
BCAT1	5694.89613301281	0.43912887441321	0.16058368543266	0.000108377476103517	0.00270985057717829
LEPR	280.215280130998	0.824009130780138	0.351052004020238	0.000108424957454451	0.00270985057717829
AFAP1L2	7101.62988585358	-0.449534472630364	0.165154863178873	0.000110198543548989	0.00275025424925682
KCNQ5	566.941366542055	-0.521273620340463	0.196679985658755	0.000111654815187739	0.00278263493896043
PRRX1	657.176421133547	0.851130550658469	0.367567255394937	0.000111983886322349	0.00278687171643119
CNTN1	25088.0492782419	-0.327516208367961	0.118464802272725	0.000112943606380069	0.00280676877131746
PRELP	314.221059812735	-0.754912204891633	0.319425152122155	0.000118266163510152	0.00293487703214996
LTBP2	66.6086959861169	1.1746758286683	0.550180543469383	0.000118865497782585	0.00294557782341003
ALDOC	3844.25868763773	-0.588667047512788	0.23228372431081	0.00012118538156621	0.00299882469638418
SOX6	41669.9228268924	-0.393342988715038	0.145086921264603	0.000123329045084347	0.00304756681223943
CREB3L1	110.186685175417	1.12307568109173	0.527119530140231	0.000125418416955261	0.00309483192261433
TRIP6	952.143496190292	0.766910340105141	0.330951476219164	0.000128664177302984	0.00317045905252922
ZC3HAV1	5668.55116546031	0.780341813976826	0.338598487264497	0.000129186880028892	0.00317886817149746
SPTSSB	102.738694481167	1.227975174781	0.59484118558555	0.000131821167370561	0.00323914004534673
ABCA8	43.214120286258	-1.33646016848887	0.661748375168347	0.000132744745402169	0.00325271040481958
EPHA6	543.482413351009	-0.588410510496946	0.235653355932422	0.000132675739211245	0.00325271040481958
RASEF	208.232654820464	0.920915464637699	0.418955712417898	0.000133339004130494	0.0032627085926903
UBE2L6	5098.10824219375	0.516482793148823	0.200089253940752	0.000134646266388506	0.00329010123727563
LMCD1	281.347652092551	0.908815899696314	0.413333514207368	0.000135204989506737	0.00329585318998001
PLK2	4051.29073713812	0.412692050762793	0.154559371824988	0.000135257902031714	0.00329585318998001
SRXN1	1357.24349438137	0.434246632094144	0.163702185286694	0.000136936632532963	0.00333212472496877
AK4	885.801555834449	0.704623518128923	0.300956728070536	0.000139050514942276	0.00337418978087074
DIAPH3	551.65292867693	0.650482135939877	0.270927024466571	0.000138864941569642	0.00337418978087074
CAPG	126.724738014206	1.41153923781883	0.721404600134147	0.00014241182270788	0.00345097528885484
ATF3	2586.22044261684	0.745232260016199	0.325247618484417	0.000142770641260792	0.00345489176089652
IRS1	7232.70258727735	0.382882544737897	0.143900229457265	0.000144809326501151	0.00349939227627608
CDH1	1527.5726669572	-0.609004949613083	0.251189798580961	0.000148046441530504	0.00357248104344934
LAMA5	2451.28330999828	0.599937415102259	0.246329419702486	0.000148241650604319	0.00357248104344934
AIM2	214.311104155134	0.746311853034737	0.328444056809268	0.000148862028880959	0.00358250377197032
FAM43A	813.279425241752	0.719804291469124	0.313643564705155	0.0001495454202633	0.00359401339233609
TMEM206	8046.08085003421	-0.343855400560866	0.12916272454219	0.000152244804259724	0.00365387530223337
SFRP2	201.060732712408	-0.949182248304373	0.447348452890523	0.000152680256242906	0.00365431432974824
SLC12A7	1570.82971561712	0.693114682891604	0.299634007199835	0.000152599313634932	0.00365431432974824
ZSWIM4	3211.08845765949	0.359839134174269	0.135697932577517	0.000153416061418322	0.00366691595641064
AMOT	13749.0255596705	-0.358411430135787	0.135154984912213	0.000153688801466244	0.00366843024753215
OSGIN1	257.750490682594	0.760820600852258	0.340459055944557	0.000157632114926979	0.00375232969228352
PTPRK	3655.86340477024	-0.347966753438316	0.131368678508627	0.000157630956407968	0.00375232969228352
BTBD17	2149.93568326611	-0.537678371357227	0.216204945979037	0.000159151925901593	0.00378336735657518
CSF3	23.4947348680731	2.42183476374737	1.67052937480486	0.000164753678676206	0.00391122554255709
ALDH1L1	120.871992632168	-0.980464448105948	0.473928775783746	0.000165280561033792	0.00391456500568692
RDX	29428.1013088302	0.31502688912293	0.118615801056738	0.000165341215993625	0.00391456500568692
TRIM58	1810.12199047383	-0.518239266920859	0.207964383069221	0.00016692754469675	0.00394678891104866
SDC4	226.547840438221	1.29994285286938	0.678671006651992	0.000168104958311028	0.00396927071375904
RAB43	438.302808877304	0.799781510995084	0.369413176241819	0.00017187059920616	0.00405272260846826
BAIAP2	4133.07483160751	0.385427843647099	0.148701150616401	0.000176228318183956	0.00414989265400928
ADARB2	2100.11022235993	-0.387175953186899	0.149583286085653	0.000177556903988364	0.00417556638641092
SLC4A2	5190.58935636189	0.347471182947753	0.133188349578098	0.00017829952974871	0.00418740986755685
ITGA11	131.055305190909	1.2977782689316	0.689416802525635	0.00017980606221741	0.00421713816606294
DGKB	3308.7387273288	-0.494673541326759	0.199065382947532	0.000182259988865594	0.00426897727931178
CEBPD	2125.79407693621	1.40368440022177	0.766323874374719	0.000182749520097014	0.00427472842736941
CYB561	461.804004583243	0.806072641106488	0.378152902626359	0.000183308460229236	0.00428208563095494
PPIF	2871.66105132539	0.397842633630445	0.15491990092729	0.00018471990564135	0.004309311247452
SLC18A3	372.034800429561	0.752236549245274	0.347168862958608	0.000187206057100257	0.00436150281967621
HEY1	8470.31101375816	-0.449995770002621	0.178999755592526	0.00019137918752332	0.00445280659416808
RNF219-AS1	246.88957611607	-0.983345088097365	0.492199461380734	0.000191949880309231	0.00446016167508981
SPOCK1	13382.2194300892	-0.564668823316362	0.238198272012157	0.000192677369496731	0.00447113577957976
CFLAR	1306.05758281009	0.698628605669928	0.317432555455281	0.00019488957421827	0.00451648854537578
ZBTB7B	2469.65784362041	0.409524970955279	0.161218068996028	0.000195264702277645	0.00451920420595026
PRKD1	8586.25185996211	-0.335277309287256	0.129873296710106	0.000198625518138298	0.00459092226620447
BTBD11	1015.16374725614	0.851338345988953	0.412945141142694	0.00019910418474176	0.0045959226833671
CD151	2273.83297514168	0.437544770123269	0.174416849211109	0.000200007755046291	0.00461070509001449
SHISA5	10400.8710918803	0.521350652867352	0.216182424528162	0.00020072920472794	0.00462125580398622
KIF23	1028.3818970079	0.52881390764062	0.220586613429348	0.000202840336123432	0.00466373056283797
MGLL	6142.30269111812	0.543610363799337	0.228772594486884	0.000203370114469766	0.00466978296921403
KLF5	406.269911485099	1.03327493845365	0.531958822666003	0.00020404565719333	0.00467916219113501
LINC00672	633.075548017935	-0.409790395554669	0.162672435392781	0.00020674834789589	0.00473494255573332
PLAU	243.589871076945	1.22488432316579	0.665022949620419	0.00020747125982942	0.0047452956556285
SEPHS2	3653.59236419338	0.356098619859211	0.1394957076433	0.000207796653165231	0.0047465415429659
NALCN	2949.78531764298	-0.314303339222475	0.121644721206057	0.000208377448252538	0.00475361053826101
DESI1	3561.95317027007	-0.322512228231116	0.12522523148635	0.000208851745547531	0.00475823482703867
CXCL10	5455.25622071283	2.32603882117371	1.79363107078234	0.000210153718996661	0.00478167942444352
BEX4	10464.2297885045	-0.335979804035827	0.131175013624106	0.000211028057699378	0.00479534574694307
GARNL3	589.496945821596	-0.600192571618655	0.263381278771548	0.000213273177739448	0.00484008558807659
PLB1	55.074345087305	1.4762421071604	0.859814039681932	0.000215603763938111	0.00488664675833855
MYOM2	250.17395085846	-0.733268919562144	0.345836004761939	0.000216243744249537	0.00488850374097017
TMEM144	149.97787936023	-0.740514909609043	0.350296388771952	0.000215998533111551	0.00488850374097017
NOP14-AS1	877.614310774382	-0.491056158440605	0.203052390613155	0.000216976268980571	0.00489874256770567
ACOT9	987.696265167399	0.468645942214002	0.191951864682468	0.000218942216823353	0.00493676658783159
SOX3	720.203063042209	-0.516896324493035	0.217199786203779	0.000219639190655686	0.00494611647851879
CD164	5571.31555668321	0.402373589519906	0.16093126995919	0.000221029847527011	0.00497104355413765
CRISPLD1	5236.06029151896	-0.513313828304002	0.21561181700379	0.000221675469267426	0.00497917207892988
AFF2	14284.0983774441	-0.467744617427131	0.192223631077617	0.000224013769058337	0.00502525125979777
RAB3IL1	787.177358789776	0.451100446256519	0.184202520383496	0.000225530549255382	0.00505280719047864
NLRC5	932.586850128559	0.895902941057923	0.453980452703041	0.000226256656011416	0.00506260103872287
ETV7	70.6142231437936	1.91493487431701	1.2693735063558	0.000228465863006061	0.00510551265289054
ATP2B1-AS1	550.121098127753	-0.437832452313632	0.178570834899107	0.000231731614117373	0.00517189538768966
NLGN1	18487.9946547602	-0.418124043302216	0.169417055695331	0.000233004025615619	0.005193677517539
MLIP	89.7360158570272	1.20826208667433	0.675329219055156	0.000234003627197332	0.00520933106543489
LAMC1	17962.3355332908	0.33635331949489	0.133208814029719	0.000235457790281356	0.00523505137782913
PIM1	1429.76798422472	0.476400009243579	0.198472329423061	0.000237015965741432	0.00526301612140671
ELOVL2	1017.86537104612	-0.670933392151591	0.313909509311254	0.000240811987867998	0.00534053927524978
MYBPC2	22.7241950367005	2.08288290110907	1.51445994722841	0.00024406073783799	0.00540574478751148
N6AMT1	1858.76044520128	-0.531506600222303	0.229804609164836	0.000245313210064845	0.00542662555597992
GTSE1	1381.92083383022	0.550955519138446	0.242014144933288	0.000250439272827141	0.00552606556666438
KREMEN1	611.026211004841	0.632104358217129	0.291745506388839	0.00025037286397127	0.00552606556666438
EHD3	6377.32576070025	-0.407225032750801	0.166399958696739	0.000252569364111011	0.00556605692984265
ABHD14A	1473.02824359233	-0.536021816903036	0.233785111918382	0.000253264474713383	0.00557153924434434
IFNGR1	1992.68496345542	0.4538191183376	0.18910543780941	0.000253454153980733	0.00557153924434434
IDO1	31.2369842917791	1.72564960619463	1.13257829016333	0.000255749249221092	0.0056149459227488
PLIN3	1757.55623323689	0.553974628044898	0.245213318044142	0.000258095170142991	0.00565935842416171
LGALS9	73.4655814732726	1.0442361892524	0.573422847600956	0.000259437364572964	0.00568167828414791
MTMR7	1718.60984079743	-0.40534609618482	0.166847952280821	0.000266119978944649	0.00581349380437687
WDR63	122.104698521702	-0.874952304859887	0.457514936093709	0.000266039579868113	0.00581349380437687
PALLD	11710.4785652732	0.394174715221612	0.161677247957927	0.000266772359786015	0.0058204878498767
SPRED2	5602.37574837729	0.359444822124247	0.146164388986109	0.00027139324808902	0.00591394242104431
TMCO4	83.406081267666	1.29767242274439	0.776460058990458	0.000271972850569234	0.00591921036269935
IL34	214.636309423602	0.791839718206629	0.404671675858351	0.000276865965521233	0.006003331331599
INCENP	2925.96348158714	0.380919062585086	0.156387048163716	0.000276556293983495	0.006003331331599
UBE2D4	3060.40090236992	-0.413000470933677	0.171521837257229	0.000276684707987084	0.006003331331599
CALU	15798.8604829169	0.328641308619435	0.132668491192175	0.000277560189026271	0.0060109450083316
NEAT1	12086.7071825994	0.411745587514511	0.171105227210074	0.000278628055678703	0.00602662164875418
PI4K2A	2680.74874030088	0.289858079571473	0.114939846835948	0.000279188429216746	0.00603129627605104
RCAN1	8363.34923550102	0.507524584847907	0.22167400121408	0.000280253663730536	0.00604685244896428
PAX6	439.525831240886	-0.575913620852709	0.263261625531442	0.000282921731610078	0.00609691111661571
A4GALT	51.2159939410717	1.59236000926848	1.05074690661003	0.000286695543192078	0.00617064608934301
LHPP	1313.38099661858	-0.542218293710232	0.243259690169699	0.000287412631189403	0.00617848993673416
COTL1	8196.00610257183	0.35388216394349	0.144896098551927	0.00028859561257244	0.00619631756405534
FTL	29990.3357122938	0.519341090942551	0.23050105190515	0.000293366940448076	0.00628685636994463
LOC107985230	163.264617179562	0.750907688884194	0.381985582698073	0.000293530166130976	0.00628685636994463
CA13	341.440636145493	0.859575988662652	0.459386895216757	0.0002975249883871	0.00636463711421489
MRO	321.050690942574	-0.763529864893777	0.393742057261985	0.000303401844180946	0.00648243940250022
PLCD1	2276.67495542106	-0.493332705039604	0.216857003281262	0.000303873537043996	0.00648460946286336
PTPRT	12509.1135024802	-0.494333832402328	0.218409590205413	0.000311248096140122	0.00663390102722012
KCNS3	2390.02035086952	-0.356776372068122	0.148069490535465	0.000314924446419262	0.00670410243167128
TCIRG1	61.6696758376492	1.12607733371628	0.670330586163039	0.000315692780612674	0.00671230281108501
ACSL4	7282.70968486888	0.332396525037343	0.136865759763558	0.000317476613034062	0.00674087051386589
SLC6A9	5643.07438017834	-0.394128925898842	0.166058533561892	0.000317805881532719	0.00674087051386589
DCBLD2	4339.15069802341	0.356138545262711	0.148131161934147	0.000320236885660223	0.00678422035884778
C1RL-AS1	37.8835971330385	1.34331996857752	0.861828812874924	0.000324187100150154	0.00685961110462644
ANXA5	11350.1504200506	0.354083621734783	0.147539106605131	0.000325844165390563	0.00686152617505127
COLGALT1	2275.88814490756	0.380485134368008	0.160089213837831	0.000325828952781826	0.00686152617505127
DMPK	1596.685105641	0.354129770258563	0.147521274137143	0.000325245236888615	0.00686152617505127
LANCL3	649.892854572461	-0.654015025603597	0.323557440585296	0.000325477105364052	0.00686152617505127
SNX22	2141.77121787804	-0.49276191981904	0.219768130257033	0.000328784408994548	0.00691512946648797
ADD3	8561.4409871412	-0.428797574163189	0.184663503714996	0.000331104312773887	0.00694724258658503
PGGHG	115.246457353564	1.12314698888619	0.677407416010078	0.0003307739095322	0.00694724258658503
PMP22	2116.54042289523	-0.530426220507157	0.242983363945282	0.000331954472419619	0.00695674923061211
CRB2	11211.4396090209	0.521213457924912	0.237358245712132	0.000332505193281086	0.00695996533606288
FERMT1	4855.24483466397	-0.446989129639767	0.194864083609799	0.000336584644943038	0.00703694866277092
HLA-C-2	7871.46948733584	1.19929130855633	0.749662076933605	0.000342822997543051	0.00715883065191211
LINC02393	32.1821456929653	1.62845778887515	1.16638121972861	0.000343745759618785	0.00716955441490609
RUNX2	223.061346087244	1.15476744337443	0.71315431109458	0.000345371700933307	0.00719490154619684
MFSD4A	316.605459711181	-0.559936003478131	0.26409534945428	0.000346469930684059	0.0072092080588892
GALNT2	21580.291547549	0.368240309069502	0.155786687804737	0.00034816892705022	0.00723596631307218
KANK1	16649.0158131632	-0.28916588840359	0.117954449156739	0.000348806018283769	0.00724061782029814
BTN3A3	726.107315962899	0.78624623984456	0.42433735761447	0.000350216967938896	0.00725442678808285
MYBL1	683.898026209954	0.599188360514413	0.291006657716819	0.000350299375725919	0.00725442678808285
B3GNT2	518.164882547316	0.653420084054285	0.329163165224125	0.000352883206058649	0.00729427252136787
COL4A4	20.1860113986991	1.97853276476198	1.75586623642425	0.00035305611290639	0.00729427252136787
APOL3	67.9850259452454	1.36464684287781	0.908593035451485	0.000354116551502556	0.00730756417234957
LDOC1	7419.21350859477	-0.475123261561886	0.212993290696507	0.000358211196023547	0.00738336488745006
MARCH1	4101.63230187341	-0.403815085669651	0.174440819853486	0.000361732663656611	0.00744718715307148
LRRFIP2	2334.26274990242	0.466608525532665	0.208545323836612	0.00036256268687337	0.00745551440612845
POR	4655.20798568236	0.369370802869096	0.157451722318642	0.000364705254641643	0.00749078084562906
CCNF	1614.80682068099	0.428069544215373	0.187639958327322	0.000367671696693424	0.00754286665816017
PDLIM7	2311.54683359833	0.648729306467416	0.329674965046094	0.000371051229343962	0.0076032953662061
C5orf56	54.8871949100131	1.28145550386525	0.845364489423842	0.000372130013871105	0.00761237987476527
NFKBIB	1350.50769301469	0.409831880507765	0.178435934271473	0.000372798055510765	0.00761237987476527
RNF141	6972.01748501282	-0.300176977358399	0.124405716726319	0.000372731996763081	0.00761237987476527
ARHGEF4	5616.50920424578	-0.488379173053588	0.223496816377257	0.000381082322623677	0.00777248229611969
C9orf3	2083.70023840605	0.39713439691474	0.172740213860497	0.000384111363861544	0.00782515243587703
HSPB1	5245.48745663347	0.608136727843931	0.303694135999191	0.000385944169266319	0.00783895198173298
LRRTM1	2035.65760111724	-0.440737539733294	0.196174154350681	0.00038538015684884	0.00783895198173298
PSMA6	7916.25913490632	0.346038621741033	0.147378017648338	0.0003861310251276	0.00783895198173298
NUF2	1154.01950775994	0.494710826110272	0.228160036323616	0.000387751621235229	0.00786274120838103
FSTL1	2416.61583171085	0.657230589276897	0.339375288183356	0.00038820713167669	0.00786287739534752
ARHGEF9	14538.8146573444	-0.303297970550303	0.126696407911572	0.000389531636911462	0.00788059385529886
DSCAML1	4554.54910940709	-0.441780001498445	0.19747099861129	0.000393119717578303	0.00794401090192835
GATA6	56.0986541696066	1.86229420835863	1.61312138569308	0.000394183943922565	0.00795633951327573
ELN	3842.98187823764	-0.624389695546354	0.31762931040583	0.000398638273533686	0.00803141729366429
KIAA1755	146.807999701483	-0.838227226453133	0.479215124137306	0.000398820379308672	0.00803141729366429
C12orf29	1798.05354738177	-0.337493069776519	0.144014247703296	0.000400994191932631	0.00806378879337834
REXO5	945.166351530589	-0.456658799316602	0.206763539188326	0.000401348391999196	0.00806378879337834
GPR37L1	2863.75687071129	-0.500445419956352	0.233700304120362	0.000404266117338525	0.008113106959646
BTN3A2	1308.39926924166	0.705893556787165	0.379444576718487	0.000406368307154145	0.00814596423494349
PCBP3	319.439706427178	0.563503143619528	0.276383826197742	0.000409941909146002	0.00820820828370051
LRRC7	380.454727321655	-0.528128114095557	0.25249331852145	0.00041090632815809	0.00821812656316181
CA8	1619.23938022844	0.644190551988373	0.334838435450478	0.000413096962039977	0.00825251855751472
RAMP1	898.569530173	-0.614292539394283	0.31311260804787	0.000413929034207917	0.00825972286938804
PHF11	161.444312642948	0.906729433840596	0.541121221511731	0.00041798205929577	0.00832596922844771
UAP1	4378.49310103844	0.298075619287466	0.125351926424297	0.000418199367638926	0.00832596922844771
SLC39A1	8128.33653462906	0.42872687651386	0.192716252755677	0.000422539338967771	0.00840282544689597
ANK2	12235.5154500198	0.346057851341886	0.149493366880839	0.000424085323777098	0.00840822003883831
LOC400927-CSNK1E	203.730585472655	0.810624375931487	0.465306900410991	0.000424250371822664	0.00840822003883831
RASSF1	568.358352819516	0.477264767360769	0.221431920460434	0.000424249378116771	0.00840822003883831
ELF3	173.047255369027	1.66133334891385	1.32956709819148	0.000424826066152391	0.0084101160214575
CDK18	16261.8564202493	-0.440389693384875	0.199731890663636	0.000427175758654031	0.00843756402662753
DUSP10	993.715876367463	0.535738897707692	0.259705799477343	0.000426756610254648	0.00843756402662753
TMEM231	1629.00018570577	-0.329879392021283	0.141638385300122	0.00042810776713692	0.00844645054080951
OLIG1	58188.6726510072	-0.326217571139246	0.139849945458648	0.000428817628916348	0.00845093909855389
BMPER	1910.02228920734	-0.379176672291767	0.167111216846629	0.0004374138136909	0.00860855304214969
HES1	1642.99515084647	0.553209951876506	0.273270184572497	0.000437797988616174	0.00860855304214969
FPGT	371.145706603759	-0.476431786040324	0.222454364993978	0.00043914782328843	0.00861575572677861
RNASEK-C17orf49	74.9749887818736	1.17534839808329	0.791498523250861	0.000439079080403023	0.00861575572677861
DAAM1	5038.91838895445	0.290603435414393	0.122718509576633	0.000446585495395946	0.00875187682252457
TMEM229B	3951.3386730238	-0.388760709671708	0.172951940441009	0.000449912136741525	0.00880721858738717
SMAD9	3682.09001480278	-0.456952855890432	0.211847730509244	0.000453231194639477	0.00886228853803977
RAB33A	3885.77813655189	-0.313763946992607	0.134768670132222	0.000454215121598735	0.00887162645530641
SHCBP1	684.281053851904	0.56499414709157	0.284305235762433	0.000456579315608623	0.00890787261632858
UHRF2	1943.33021267178	0.351005183995203	0.153792367271383	0.000457768272482399	0.00892113474292728
TMEM198B	1812.44090823593	-0.323000992708943	0.139620217792637	0.000458395355730244	0.00892342959154875
MAP7	1037.64534800234	-0.491025077258978	0.233992978359845	0.000460685157513927	0.00895805100959379
PLD5	687.661415232147	0.80125895025378	0.469173796572273	0.000463648339021718	0.00900567505505599
TNFRSF9	118.962012710527	1.67460270116699	1.42970217221874	0.000469990983675833	0.00911876194241483
KCNAB2	898.608806845421	0.486722801398012	0.232866952092809	0.000476688859741597	0.00923848321092121
SLC4A3	1731.83558446636	0.481172217715288	0.229578429228092	0.000479838165652689	0.00928924272070177
ICK	10295.5684499346	-0.360764849178451	0.160305342264368	0.000485243181664956	0.00938351053285876
ATP13A4	857.663300181517	-0.577569118898725	0.298690752528397	0.000492289077181411	0.00950926640817897
WNK4	64.3871353261889	1.44938067805396	1.13472553580853	0.000493299042573172	0.0095182810857731
OLIG2	21835.1471884731	-0.286211449137478	0.12220908414012	0.000494235781654946	0.00952586457051117
CD101	490.89238826722	1.22149772229014	0.876053067813918	0.000497419835136651	0.00957669836438915
TMEM217	51.8508304140901	0.970546987968971	0.632328306298006	0.000508564662150305	0.00978051907889501
NUDT12	1291.96056991965	-0.363870598778177	0.163341678012577	0.000511283275850561	0.00982202082555026
KIAA1549	11963.2910540558	-0.349334063396809	0.15582718301863	0.000514698087785878	0.00987679134502583
SPAG5	1356.71831389582	0.457004088083304	0.217659833007245	0.00051832692420364	0.00993554454272186
PLEKHA8	3030.24853736524	0.290693184492332	0.12548409789694	0.00052064438845562	0.00996905976583875
SP110	406.739446570056	0.79985815393425	0.487006417507994	0.000532833623801079	0.0101872833876542
WDR31	430.704606240861	-0.61474292884337	0.333496409728544	0.00053320427320085	0.0101872833876542
CHRNA9	48.6787667357831	1.58375717821065	1.38206545484034	0.000533995656149568	0.0101912896467761
PGAM2	172.785389221481	-0.76484319455416	0.457505429117576	0.000535344858645366	0.0102059215706929
LOC105375925	50.2099270196123	-1.12132754469177	0.795022693049634	0.000538044134031349	0.0102462317698144
TMEM165	3205.12593365333	0.404773345183459	0.187773969286926	0.000541683543184596	0.0103043384110685
NUMBL	3183.68641287692	0.536145248003301	0.27464617349117	0.000543147748041463	0.010320985407469
CCDC9B	1303.90604141055	0.378307417453918	0.173594143112399	0.000555516520878943	0.0105445822814725
TANK	2519.26464183084	0.413930198250304	0.194107620225326	0.00055642349855747	0.0105503676349858
COLGALT2	8445.31865216231	-0.28418116854803	0.123470046277986	0.000563634014557206	0.0106755329027484
LOC105376204	1269.02057400502	-0.337608357181249	0.15199588772069	0.000566286448690879	0.0107141885324667
AQP4-AS1	40.8095038155211	-1.2177228776038	0.919392600370918	0.000569367986461302	0.0107608706826343
LEMD2	2246.88812368264	0.352039162733789	0.159935881014076	0.000570225452789119	0.0107654632897256
TRAF2	957.074644619343	0.459890499104648	0.224213958350864	0.00057379329155242	0.0108211608912792
LOC389895	172.483080894816	-0.623665865931063	0.347552396478752	0.000576482683161167	0.010860189902133
TAGLN	4560.64255500199	1.29789197995417	1.02459670822906	0.000582428180203961	0.010960410007705
CAMK4	2024.19051081175	-0.398058140714842	0.186578613045056	0.000585454181226929	0.0109897382303435
NID2	2408.39484423019	-0.393351816952246	0.183859407372543	0.000585868465019451	0.0109897382303435
ZNRF2	1171.06511124627	0.56624749720447	0.302840195186041	0.000585540139231859	0.0109897382303435
HLA-B	9091.10954929603	1.02303457269697	0.717528832641071	0.000588652836174677	0.0110301579569843
ESRRA	1451.36309773252	0.380498115063838	0.176802933519127	0.000591778992484945	0.0110768888336926
SFMBT2	1765.45705749398	0.358654603948912	0.164961712572674	0.00059995020025987	0.0112178521969615
SEMA5A	18792.9167765998	-0.338856896383036	0.154224972107062	0.000602551019192385	0.0112544710621008
C5AR1	30.7871973380118	1.29961228847311	1.05281616484201	0.000616060756499137	0.0114823238870903
FARSB	3908.86139682809	-0.278691625410399	0.122098264857662	0.000615782048430738	0.0114823238870903
KCNJ10	14110.3209544731	-0.525359224223617	0.275397459238326	0.000621021202672006	0.0115624776522992
CKS1B	1469.71423264155	0.394245932905113	0.186492469107041	0.000622621298981198	0.0115799630128987
RGS7	855.939015394073	-0.449581857630466	0.221337584537896	0.000623722263361738	0.0115881379152679
SYDE1	1215.63569135064	0.4908146813574	0.251081603172453	0.000635512500451212	0.011794681152442
SPG11	8872.92525516498	-0.313985106742384	0.142344439003514	0.000645758487718097	0.011972157359599
SPOCK3	2899.50335268545	-0.293696808307937	0.131491486814637	0.000653948058792742	0.012111173351003
PCSK5	382.889405071089	0.610937713707135	0.350324567893475	0.000665027289841506	0.012303355985241
ARHGAP26	955.441989548274	0.604196718799786	0.345436111734673	0.000671045454529049	0.0123950564398468
PTPRJ	6167.78542483046	-0.323320708569319	0.148403039715021	0.0006713988904917	0.0123950564398468
ANO3	608.544673301188	-0.437199404363017	0.216717073088276	0.000674088819056617	0.0124316169577599
MIR22HG	358.071073124116	0.575598999217749	0.322026507041	0.000676250499297247	0.0124452822979913
SPRY2	4683.33875160813	0.361327108108539	0.169978848458905	0.000675852920177324	0.0124452822979913
EFS	1181.60083112436	-0.356894956010416	0.167669964015018	0.000681179640544163	0.0125228408209168
BHLHE40	1596.96897762044	0.419316016214805	0.205527384482164	0.00068234099612784	0.0125310421930396
PSMA3	3448.12675381726	0.3411823661385	0.158998814026186	0.000687499241607942	0.012612551531907
CDHR3	133.73146459023	0.857111825419825	0.585291660606136	0.000694345762601763	0.0126983046084616
LYNX1	1134.47180603987	0.581976547707666	0.329692859494347	0.000694347934640764	0.0126983046084616
PABPC1L2A	217.038481664685	-0.647586400819682	0.386570840035792	0.000693538856238223	0.0126983046084616
CD59	7286.46635721116	0.385355154188965	0.185084410878961	0.000695543018264168	0.0127068964337729
SMC4	4852.70193222804	0.343706267162077	0.160880243286652	0.00069879597367154	0.0127530265195056
SIK2	4345.72462109651	0.294881304453693	0.133722849190346	0.000705524184788517	0.012862418020286
IGDCC3	646.027084150353	-0.493641434764993	0.26012259423181	0.000712333549191789	0.0129730600642829
LOC101927086	93.7586155158485	0.755591719131623	0.490542869824095	0.000715729809297776	0.0130188373541361
PGM2L1	2620.96545546842	0.289509086729046	0.131027072554435	0.000716333288207034	0.0130188373541361
KIF14	1920.70681351373	0.405706951273038	0.199094659840004	0.000721209588172425	0.0130857771917086
NCAPG	1116.3992726143	0.517023312416148	0.279225447021938	0.000721510317762018	0.0130857771917086
SMG5	8177.48993072114	0.342185540849474	0.161204001657428	0.00072904485717015	0.0132087548062265
ACTA1	121.608274784691	0.963697424087364	0.71163096758207	0.000733498902257984	0.0132757239334296
TACC3	1728.73971612339	0.440002446994616	0.222752464901283	0.000734928690425649	0.0132878747742594
MFSD6	3542.90000412079	-0.314449550978021	0.145678062784243	0.000736177845239723	0.0132967379882474
ILK	5675.76105484418	0.284585051016083	0.128882171651696	0.000738998494235246	0.0133339378156555
ADAM19	2753.68285613704	0.392674592140222	0.192121331210478	0.000744963271928406	0.0134277330495737
KIFC3	2563.22546053252	0.335003228007495	0.157796026068974	0.000748097662725723	0.0134703710698404
BTG3	1511.58459535369	0.295135779618846	0.135269100896561	0.000753214072774836	0.0135485734651079
GPD1	553.390831948702	-0.452512927620815	0.232949080747228	0.000754622471992491	0.0135599853428805
C1orf61	84571.4604745342	-0.593593191026771	0.347624857648847	0.000755484605437935	0.0135615679172875
PHF19	1109.43775155679	0.509027976206456	0.276360315906013	0.000758521953383416	0.0136021541691683
PRRG4	21.2590931416535	1.48459209106874	1.60098520017146	0.000760369365399066	0.0136213407789281
GGT5	133.901394823717	1.42296001508544	1.87628135784766	0.000766291842575538	0.0137134147925673
EXT1	3266.74304648482	0.40113417376574	0.199102658660165	0.000775372609814115	0.0138617633917789
TM9SF1	1920.29990060296	0.318228425736437	0.149250907449013	0.000779626000482988	0.0139235958496044
KLHL29	1670.81648014684	0.312817760080834	0.146175471543804	0.000780564696254136	0.0139261644382612
ALKAL2	44.5129439469065	1.41749681702547	1.42113809055597	0.000782169765597762	0.0139264372899114
HLA-A	12527.1944730768	0.776201012288579	0.525474752276401	0.000781726456916288	0.0139264372899114
HECW2	1851.06100168442	-0.305525636593768	0.142282987719037	0.00079005975048024	0.0140526363740242
EFHD1	2544.62951290872	-0.346546540080967	0.166176026087332	0.000792223985733858	0.014076839989916
AGRN	18317.2714353252	0.492511397361649	0.266369991367306	0.00079471897101491	0.0140925874212361
MARC1	604.106167206902	-0.419643605335981	0.212470974430244	0.000794539014916471	0.0140925874212361
NDRG2	2867.06550476163	-0.440394563515473	0.227624479749704	0.000804756073272305	0.0142561439875943
FRRS1L	4570.12035955689	-0.344549573537726	0.165512260036951	0.000806001596687337	0.014263785832285
COL4A6	958.283909601848	-0.534269535956718	0.302048828610793	0.000808028344647958	0.0142852236107288
DUSP16	5706.40786992733	0.282148889284868	0.129385158891995	0.000810774216588305	0.0143193188252289
JUN	11199.4593662538	0.338257338046491	0.162027370364345	0.000812541963726581	0.0143360878192243
TAGLN2	1441.12199447977	0.835238588918958	0.601950080193614	0.000840032389136902	0.0147913240780689
UNC5A	1480.72950197565	-0.304965947135767	0.143425354788284	0.000839998655734576	0.0147913240780689
TNFRSF14	83.9446582094254	0.811097496758185	0.577006488002157	0.00084561685294749	0.014874706087992
MGAT4B	4921.62307092966	0.350505875013014	0.170722688974979	0.000849604824768054	0.0149298661283213
BBS10	3098.08449499761	-0.343970367297891	0.16691300018291	0.00085361266743576	0.0149852644623993
GRHL3	591.952580511609	-0.499658514413179	0.27744950860882	0.000857054653597687	0.0150306281591907
MTO1	972.983176357609	0.348974843818145	0.170233452846534	0.000861459330310496	0.0150927674670399
TGFB1I1	1217.09622760252	0.442237135363649	0.232675298797326	0.000862667404043792	0.0150988340847625
DISP1	1862.94096051067	-0.325761720078951	0.156464411134189	0.000866720590207003	0.0151268034327463
SENP8	930.969646725812	-0.399687171994831	0.202837824350868	0.000866855630506697	0.0151268034327463
TOP2A	8670.6581580803	0.390150576179971	0.196443128587329	0.00086593302121282	0.0151268034327463
LOC105370733	297.660927848071	0.814512232138208	0.586867620605259	0.00087074945915244	0.0151796323625381
OAS3	1513.50272738433	1.08461271584515	0.922877649461422	0.000875931584029655	0.0152547925966198
TPD52L2	2602.34580512457	0.353930609816394	0.173905650422328	0.000878386063291653	0.0152823473970901
PTGFRN	12947.6368951494	0.389347591902787	0.196776889801406	0.000884403601346776	0.0153717768805511
KCNA5	127.084130941024	-0.692666859130606	0.462336727039076	0.000893404026178866	0.0154974638996572
MYL9	596.759979371586	1.23747635598009	1.17019012220786	0.00089263313587842	0.0154974638996572
IDH2	9713.02508307803	0.380481244563051	0.191432802308871	0.000895210695867711	0.0155134435129597
GDA	892.246237042594	1.29559987046043	1.29026119092824	0.000901758058687303	0.0156114636247051
FAM196A	1133.09336590197	-0.358942647867371	0.178249838473753	0.000910448548712179	0.0157161941566418
FIBIN	4630.32777966687	-0.353015137255873	0.174480492004911	0.000908998482979901	0.0157161941566418
LINC01094	125.473164369972	0.684092856843829	0.456444692985501	0.000910498691152482	0.0157161941566418
CPD	8356.68018268526	0.305014957572596	0.145634171775896	0.00091752787556381	0.0158063799212173
GPC3	682.470353453302	-0.512962785733446	0.293927758055988	0.000916879442081714	0.0158063799212173
SH3BGRL	13991.1452374281	-0.327880708811993	0.1593860430603	0.000918599982321869	0.0158093042144196
ARID5A	1134.774678303	0.582126502913645	0.357751402759578	0.000923985409360036	0.0158708082078312
IMPACT	2323.57118649797	-0.266863248251061	0.12300604423358	0.000923184054838297	0.0158708082078312
CHST1	421.808419346496	0.559218203595765	0.33653916219604	0.000926597906334348	0.0159000933584503
MCAM	7341.87865228176	0.347910882700884	0.172201351038224	0.000934048279142232	0.0159990752484072
TSEN15	5949.87444776627	-0.236571980515309	0.104818495840645	0.000934192578716925	0.0159990752484072
OCIAD2	188.956971865295	0.837996239430276	0.630136757881523	0.000936788274639729	0.0160278618864141
CSPG5	5292.68208922912	-0.35406621475856	0.176296132457202	0.00094047923557835	0.0160409800998261
PLK3	926.194545936975	0.428566497835278	0.227232252221439	0.000941217325492081	0.0160409800998261
SURF4	11994.7143516651	0.301305512212325	0.1439907287222	0.00093878801071324	0.0160409800998261
TMEM117	1146.83956088913	-0.383567319117382	0.195419516344882	0.000939718559606277	0.0160409800998261
CDH11	7896.26670466345	0.318144770444495	0.154244865637067	0.00094324264138931	0.0160598747105352
LOC105375914	182.269016602204	1.08458981625985	0.958627921808686	0.000948559873039049	0.0161347271608195
GSTM2	806.39278413094	-0.425083161008189	0.225439300530857	0.000955417719421604	0.0162356143979306
ASIC2	507.354959188898	-0.386832099841041	0.198372419133128	0.000956879377808802	0.0162446964139634
ATAD2	1922.94504107243	0.391922036490847	0.20216650565232	0.000963946160110804	0.0163172335508612
SLC25A25	2893.28104063082	0.336939178923075	0.16636787219049	0.000963307412734245	0.0163172335508612
SLC9A7	10669.9330673193	-0.253615631012441	0.115795340100873	0.000963105656525502	0.0163172335508612
SEMA4D	6783.29241643891	-0.372364967187847	0.189850375520865	0.000985179039847484	0.0166605567356447
SEMA4G	1032.8793091779	-0.366873233437507	0.18661476027217	0.000995364877043403	0.0168130112971321
SUN2	4574.95372077537	0.313235068042547	0.152762098122695	0.000996113340549263	0.0168130112971321
CBR3	186.044821578181	0.8200414924524	0.62403612713797	0.000997251605165942	0.0168160232170426
G6PC3	4264.30800766029	-0.32776969232566	0.161815335995664	0.000999583435651607	0.016839136339054
RANGAP1	5454.25905642251	0.372857123555302	0.191051777164611	0.00100711226179245	0.0169496703425588
CALCOCO2	1869.68307551195	0.318407103241333	0.156749982365147	0.00102495050038356	0.0172333327895585
TEAD3	682.550278143122	0.536456059883408	0.325592667449936	0.00103073199584292	0.017313925759509
TUBA4A	389.467223963476	0.567148311575259	0.355868052162185	0.00103758877002595	0.0174124092441137
SCN9A	1795.46242831475	0.545034897541744	0.335004580241043	0.00104373595420373	0.017498807576698
TRIM16	1725.3734006424	0.309225065137148	0.151760939108007	0.00105067677143081	0.0175983336859157
AGPAT2	161.090566035715	0.640770598484843	0.435367427368745	0.00107135823528692	0.0179275991234258
AMZ2	4802.63676287763	-0.232394190261059	0.104566431231058	0.00107691209584579	0.0179861772347171
CPM	937.612671791794	-0.513218508700691	0.307778972338661	0.00107616813086386	0.0179861772347171
LRRC17	367.746213545093	-0.6097861375492	0.403772207836391	0.00107938345603267	0.0180102839520879
PTCHD1	1672.26073257881	-0.418468366714688	0.227137865395235	0.00108198624006108	0.0180365356097718
TNXB	515.689567571377	0.673352698532764	0.472655117914678	0.00108504228057283	0.0180702858893878
ARHGAP5	49903.2285422123	-0.276064154967638	0.13282099195482	0.00112220048879405	0.0186713699560036
MGC2889	573.552757455492	-0.49212139332794	0.292099902100144	0.0011251258564686	0.018702281788738
FILIP1L	172.412350419784	0.665407392740468	0.470400423734659	0.00112882165206468	0.0187224199378747
LOC100505912	34.3176552895083	1.14802568388862	1.17305033816962	0.00113061188894243	0.0187224199378747
VAT1	15698.7235147345	0.289091455130444	0.141102652128808	0.00112834196118846	0.0187224199378747
ZNF469	8157.13667912922	-0.453239161863196	0.258009328149813	0.00113058793729855	0.0187224199378747
GRIK4	4531.8827914538	-0.315795931268515	0.158151891731161	0.00113707176230689	0.0188116121582783
EPS8	9295.94121733909	-0.286857586900609	0.139985592229501	0.0011412459250824	0.0188628571768336
KLHDC8A	13672.0539550448	0.469148057358279	0.272748783231869	0.00114500291247262	0.01888936221121
PNMA2	9385.24875303877	0.29767331296092	0.146872843182331	0.00114500586006307	0.01888936221121
CAV2	179.289908816595	0.691600337904333	0.506678819666607	0.0011705652719646	0.0192718717867721
CEMIP2	5475.51027939828	0.353035035888464	0.183591670869002	0.00117149220621645	0.0192718717867721
SEMA3E	9154.06281867939	-0.293376448965652	0.14472216732371	0.0011696651586893	0.0192718717867721
PIK3CD	169.042908805965	0.784776395515687	0.620817967492929	0.00117346974572181	0.0192862945075479
GAP43	21427.3805635255	0.429836213903576	0.241376962822397	0.0011829180069503	0.0194233584646386
RAI14	4557.22068535057	0.363157025783835	0.191953779540043	0.00121217756285022	0.0198851600197902
HES4	2901.91996820602	0.381010668993377	0.204858734457669	0.00121445295570413	0.0199038501252912
CCDC85C	5483.56155565225	0.333756571704568	0.172662107399765	0.00123972539677309	0.020261183723381
NMB	1452.27175873168	-0.429272658994313	0.243794379037218	0.00123848680900617	0.020261183723381
SIPA1L2	13716.2241218892	0.28923418030877	0.143589616001625	0.00123889834364475	0.020261183723381
CIITA	80.7469379400017	1.15202574111277	1.28123175046321	0.00125585032873106	0.0204909949141626
HDHD2	3108.7265906751	-0.277293993688737	0.136295219971531	0.0012572956354295	0.0204909949141626
SCN1A	4541.55310641887	0.321159847986639	0.164748920116274	0.00125695296200543	0.0204909949141626
ADORA1	3861.47653313637	0.29285139472709	0.146407719632683	0.00126187318359607	0.0205464852942408
PI4K2B	471.989330226691	0.412393148441937	0.231168419556225	0.00126469785668107	0.0205733578914136
LASP1	12291.4513445712	0.291880674444148	0.146023433672487	0.00127327013260428	0.0206935925076317
EIF5	20035.044513256	0.212350960644658	0.0945284731496186	0.00128972969373645	0.0209222816983913
OSBPL11	4146.932420317	0.3023292567479	0.15316908035928	0.00128942766021525	0.0209222816983913
CTSZ	132.329495739486	0.668152272477154	0.497316988137099	0.00129126309899333	0.0209277793657384
NTF3	34.4684541625804	1.15257365120298	1.32073480064502	0.0012938398370946	0.0209501607633063
SUSD6	3612.96507733244	0.336923875975794	0.176443151431183	0.00129783941235332	0.0209955184713114
DELE1	2407.31488836402	-0.272032430827397	0.133742200921001	0.00130194578403363	0.0210425185758942
EPHB1	15859.9163533887	-0.314911310742993	0.161772898654823	0.00130324065117217	0.021044033371923
SLC25A30	575.614480773303	0.458772775132589	0.273485400792682	0.00130607626822784	0.0210704016752779
PDE3B	2481.44883390517	-0.235456569254404	0.110123043708921	0.00131760766142706	0.0212368778548318
ATP6V1G2	3913.42806420675	-0.288749279966237	0.145359521894249	0.00133959363644603	0.0215713975280647
CIP2A	1190.88937603272	0.345244443025865	0.183890398927136	0.0013559968743258	0.0218154869037539
HS6ST1	8445.7929242159	0.415498454865676	0.238329653571922	0.00136465115877138	0.0219345764235547
CYTOR	283.231460164565	0.75608398502609	0.623212393071563	0.00136962600839498	0.0219943608314208
NFKBIE	1365.80185110617	0.461484092330035	0.280184449281266	0.00137570469402244	0.02207174564036
ENPP1	501.881504342317	0.455923633504725	0.275253124427265	0.00138110822126034	0.0221302200851417
RIT1	6077.5285992537	0.201288587992085	0.0882532066424879	0.00138187561490554	0.0221302200851417
SERPING1	265.742019975394	1.05831294023242	1.14354852306358	0.00138819248610362	0.0222110797776579
ANOS1	51427.7436656783	-0.427940236144445	0.250366809994712	0.00139212696431235	0.0222350608524718
CDR2	646.360120545134	0.364413283493147	0.198898133227953	0.00139222955223525	0.0222350608524718
PIGM	7516.83595409943	-0.255953206867278	0.124795854913386	0.00139420809744579	0.0222443336857298
YAP1	2839.76787448182	0.356897574716847	0.19344996683261	0.00139534947035485	0.0222443336857298
BHLHE41	1549.30409733789	0.323367206352066	0.170424111239615	0.00142276236120188	0.0226401422055012
LINC01278	3471.63289895833	-0.354480359484255	0.19251829627459	0.00142264783842828	0.0226401422055012
PHYHIPL	29037.3790900841	-0.398099404055418	0.226733227142333	0.00143250424014187	0.0227744775746693
NUDT4B	81.71157912593	-0.206767758457543	0.925574627862559	0.00143784986286533	0.02283873943554
STX11	370.086547903169	1.08274226870783	1.24713371330406	0.00144687438246943	0.0229612673739714
PTPRR	410.162410676112	-0.444863243803718	0.269044223520528	0.00145607095906851	0.0230680803035497
SEZ6	7149.24408933999	0.339041745860798	0.182337432888878	0.00145755507397429	0.0230680803035497
SYT4	12286.7200212186	0.328122445240344	0.174593613439589	0.00145725049451529	0.0230680803035497
PCDH7	24855.492472515	-0.26518775350983	0.132049170963431	0.0014631455566689	0.0231356589827068
PARM1	1710.755992854	0.432172709528838	0.257792468065876	0.00146568659952333	0.0231549406885922
ENO1	40856.8581831126	0.286492525564063	0.146537108490776	0.00147604018600954	0.0232974991521506
ALDH6A1	4855.81634099696	-0.259880813102361	0.128863548146664	0.00148574051819527	0.0234294994408472
ROGDI	1805.47723178752	-0.36480513780641	0.202290280474018	0.00148794957048628	0.0234432342400356
COLQ	103.387421869978	0.6592557847583	0.515820689891092	0.00150030131956592	0.0236166029818462
VIPAS39	1831.16877064118	-0.266664260341803	0.133785462067964	0.00150844405984864	0.0237234649268835
PTPRG-AS1	58.4617861369497	-0.718821096978316	0.597839194151494	0.00151200655235509	0.023758165737454
CA10	11467.9287917098	-0.451355571964345	0.279152607931833	0.00152784535629365	0.0239855292493412
HOMER2	562.523024820712	0.469308796023917	0.297157387303243	0.00152992756305706	0.0239967152235986
LINC00934	23.5729731332073	1.0989862919304	1.46111845902135	0.00153204089307255	0.0240083689146969
FAM216A	762.281587994053	-0.357598858217259	0.198285420326494	0.00153631391695495	0.0240538157507156
KIAA1522	514.089864027428	0.399825319594822	0.232785996059576	0.00154730864459326	0.0242043280832802
HLA-C	6029.29797220146	0.736986201307856	0.632243651807732	0.00155947376109925	0.0243728637773942
OPCML	27448.1838480179	-0.305001578152014	0.161146584376072	0.00157469693183197	0.0245888504863602
ST8SIA4	3333.95809535038	0.440563364113346	0.271316487294243	0.00157775811103129	0.0246147124712986
SHISA7	4952.34940644084	-0.426463661735072	0.258586551089582	0.00159167379975824	0.024809719725769
FAM46A	1785.31707466479	0.278037340723194	0.143001647145173	0.00159762797771105	0.0248803930395534
IGSF3	5206.59036575447	0.283726132816072	0.147010170872562	0.00160374544725599	0.0249534815594359
SLC2A4RG	927.516037410931	0.560910963794172	0.405000978693288	0.00160667026428507	0.0249768083675905
MCHR1	479.999081318046	1.06030232389544	1.32841867510056	0.00161208511662113	0.025038768832626
KIAA0753	1452.13961463208	0.267098510183385	0.135789052057353	0.0016141259414964	0.0250482608458962
GLIPR1	1290.60219813238	0.801263148737522	0.743278138192846	0.00161636084701722	0.025060745167913
FAM84B	4953.67215140404	0.373162221758948	0.213165874411155	0.00162025270497676	0.025098874793274
GCNT1	61.2701494004332	0.864009984779106	0.852409426433694	0.00162255232115808	0.0251122938751675
TIAM2	758.60635792876	0.471370883433374	0.305309023237743	0.00162931956070049	0.0251947737894728
ITPKC	1621.42039867525	0.507502771524785	0.345054881143682	0.00163451248137236	0.0252236532317255
PRR11	1951.15884900917	0.381670862160047	0.220691544338333	0.00163550628260503	0.0252236532317255
UAP1L1	1474.09316552629	0.372132529376928	0.212769171500651	0.00163373747446328	0.0252236532317255
DIO2	111.401579606844	-0.744745079373505	0.65870080757178	0.001638911004789	0.0252539321054559
AMD1	5868.48549788631	0.222619797425565	0.105630281825732	0.0016459117400004	0.0253395199339253
IP6K3	33.4016951302461	1.01528882493112	1.19868601469163	0.00165236851485387	0.025416590325057
TINCR	247.97358059308	0.586696627548998	0.447405233175097	0.00171245251249349	0.0263176912446368
LOC105378228	57.5672170311604	0.729901954466637	0.650171569117348	0.00171617270815469	0.0263517492084752
SMOC1	57999.8793079423	-0.333951779411233	0.18549758351896	0.0017260320223738	0.0264799308511286
PLCB1	11934.0014338661	-0.317819612503737	0.173588604197886	0.00172946667466972	0.0264979961933567
POPDC3	73.6270546256998	0.803554496459056	0.774367808775338	0.00173174689733981	0.0264979961933567
SPRY1	2343.90670944403	0.338663414972629	0.189184878534874	0.00173039702507865	0.0264979961933567
FBLN1	837.911952735103	0.3768478683017	0.220108430421391	0.00173852704477883	0.0265785286426921
DYNC2H1	1572.71810547575	-0.269120792088941	0.139259976294814	0.00174603989686859	0.0266701124613231
CSRP2	245.140513689563	0.467663994661387	0.309074250478396	0.00175962260967987	0.0268307990614371
FAXDC2	276.95676730612	-0.429804503889263	0.269646464725038	0.00175958220822544	0.0268307990614371
ALDH4A1	2227.41306523689	0.349414134114828	0.198590125607826	0.00177043813237336	0.0269020607798624
DLGAP1	15350.5214958596	-0.255652551576076	0.130176590236123	0.00176883584316031	0.0269020607798624
IL1A	27.395220686363	0.955490524809316	1.09998291935184	0.0017690830438562	0.0269020607798624
MSRB2	903.966830331357	-0.350012474146913	0.199022867661528	0.00176890600021765	0.0269020607798624
LOC100505501	1307.67526107117	-0.380350439882893	0.224503371781857	0.00178053939593583	0.0270321059071021
FGF13	2168.77948759142	-0.309264840829365	0.168524320855238	0.00178598919894757	0.0270679331882019
PID1	11336.7016993316	-0.293324162295134	0.156998447748376	0.00178504365766168	0.0270679331882019
ZNF441	1078.29433065961	-0.287736744286338	0.153194680006007	0.00179534273240466	0.0271861751700343
GUCY1A1	3055.75842866653	-0.37033743151427	0.216801496400629	0.00180775315029695	0.0273136299193934
RIN1	157.514633709695	0.581338461990806	0.449921269400668	0.00180608340784762	0.0273136299193934
TC2N	3481.08297642666	0.362407940923956	0.210180200034989	0.00180843668416075	0.0273136299193934
ZNF483	2275.26680148698	-0.348133585087735	0.198670266247571	0.00181149857150687	0.0273363091927652
BACE2	1988.68511642684	0.680135974333759	0.59135914612224	0.00182198045795502	0.0274472034594771
CALCOCO1	6079.49753585493	-0.206747137363311	0.0963633388359559	0.00182169365291682	0.0274472034594771
KIF2C	1114.60891740922	0.434994391218491	0.278057461864153	0.00182679302420439	0.0274960599519424
ARV1	2020.41740003772	-0.257468120877705	0.132354261491112	0.00183325319888643	0.0275459657328389
NDRG3	6686.65598296673	-0.3490665509849	0.199970352287846	0.0018323661562074	0.0275459657328389
HIVEP2	4598.69315031662	0.344974085840747	0.196818092443975	0.00183687527913828	0.0275607104288188
RYR2	190.415170264841	0.49210592332817	0.341444175455859	0.00183738069525459	0.0275607104288188
MICALL2	402.849269143748	0.458975739346679	0.304314000893934	0.00184288273096063	0.0276195940516939
TSPAN31	1211.67326982864	-0.288121880047437	0.154380096089112	0.00184788580824445	0.0276709054362758
ATG16L1	2083.58779640995	0.272872438603355	0.143718034562827	0.00186309591976765	0.0278748424545936
FAM135B	562.534894813382	-0.335834335084184	0.190363139309353	0.00186722134481653	0.0279127286358239
PPM1K	3882.93019514373	0.331951133417925	0.18762620821772	0.00187958817133101	0.028073644298141
LINC00693	200.01403928906	-0.413685543216926	0.259246511380368	0.00188593160087671	0.0281443966331857
KPNA2	11815.949538983	0.30675168732675	0.169078690351757	0.00190750369543708	0.0283696644686398
PLK1	2141.21292942728	0.436796303857996	0.283734888009269	0.00190637783462368	0.0283696644686398
PLPP5	688.406841411331	-0.314037803720567	0.174519149439182	0.00190683938645218	0.0283696644686398
TLE1	2160.59927974309	0.372805484581195	0.221922816560915	0.00190426493340091	0.0283696644686398
LYRM9	484.220394083931	-0.369506581771359	0.219281192189035	0.00191184007320345	0.0284100407824635
PC	3558.32823353319	-0.248885301171862	0.127415616647105	0.00192002369710645	0.0285074704858516
MIR503HG	131.1834942216	-0.498642266368156	0.35488325480832	0.00192241929446159	0.0285188704817672
ARHGAP5-AS1	1478.59631446745	-0.314895018502213	0.175682316678038	0.00193211237909856	0.0286384169896843
RAB7B	500.279007643907	-0.359004260753765	0.210933714864166	0.00193410785689092	0.0286437613294413
SLBP	2818.86432187959	0.240152162932199	0.121899432230074	0.00198088068599469	0.0293116804211377
SNTB2	2076.33402092635	0.310765419530137	0.173622040771506	0.0019858660004371	0.0293606517532978
ECT2	2969.11896245613	0.330421348431238	0.189039833393376	0.00199375921317927	0.0294524969771507
GRN	6820.65959854829	0.346949815686139	0.202531083431059	0.00199748912227076	0.0294579203890435
MEF2C	2062.71139204351	-0.32797385524134	0.187172709716661	0.00199690401775075	0.0294579203890435
MEGF10	19690.9824848852	-0.262972263451592	0.138601946089848	0.00199940313147112	0.0294613480768494
LMO7	439.968305972268	0.482151464473356	0.340126420879747	0.00200148173772479	0.0294671933150742
SCRG1	9420.96279796995	-0.378107532943412	0.229778846021225	0.00200352670623319	0.0294725339153698
BDKRB2	183.2875653941	0.820294399051932	0.876938746007168	0.00200809105888684	0.0294963482892777
PIK3AP1	104.255791883111	0.606215844782992	0.505699330726266	0.0020085127573692	0.0294963482892777
LOC105372352	129.420571093334	-0.679170739922883	0.618320726851056	0.0020106577497351	0.0295031187398316
SPATA2L	677.084422857017	0.458605760227104	0.313217023048012	0.00201395961869169	0.0295268389284338
MAGI2	13290.9090886438	-0.249266944052497	0.128904341561194	0.0020158695575447	0.0295301293045009
TRIB2	15516.9902192668	0.234898338388943	0.118608412135953	0.00202456494957013	0.0296327300889463
LINC01447	344.64070834716	-0.429474223573539	0.281588326387534	0.00202769169271628	0.0296537215829627
THBS2	10471.8798447296	-0.262443489957958	0.138649818374709	0.00203063748619577	0.0296720339934528
TEAD4	321.344833389127	0.83449698484072	0.915364493086174	0.00203579986319373	0.0296979297278552
TUBB4A	32145.7549054485	-0.345853394412837	0.202571931503364	0.00203525431030851	0.0296979297278552
CD302	159.385504248651	-0.50254020296079	0.368042121863284	0.00204511111961996	0.0298089407784873
ABCC4	2209.00814895472	0.278726576315584	0.150903180526215	0.00205460670117438	0.0298435319435287
LINC00943	24.2653487253131	-0.850213909944522	0.957890106642851	0.00205770471391454	0.0298435319435287
LOC107987392	21.8145235816289	0.900705904872413	1.08732117837611	0.00205549444181097	0.0298435319435287
SLC15A4	790.858868422669	0.350405745215369	0.206771397063431	0.00204995051581265	0.0298435319435287
SNX8	1967.89142756783	0.337281056582412	0.196006115616567	0.00205641781511386	0.0298435319435287
SV2C	2230.14264249765	0.445019232594027	0.299940801398201	0.00205527378197359	0.0298435319435287
DACH1	14813.9927351146	-0.228593918564583	0.114528384222235	0.00207027137921702	0.0300009549742615
EVI2A	621.880459193996	-0.4172844405352	0.27148518524782	0.00209329171431572	0.0302764460200098
LOC154761	153.852057268175	0.668653473803882	0.613546749581362	0.00209443548362895	0.0302764460200098
STAT5A	98.3532657032319	0.690790249198523	0.650826131210777	0.00209446647124725	0.0302764460200098
RAB13	2620.46272187206	0.380971447223931	0.235418832302687	0.00209696817558583	0.0302876194857904
SUSD4	3882.34580991267	-0.266065126559159	0.142270248138481	0.00210118125200542	0.0303234724342133
BRI3	4675.50323369437	0.279775980097344	0.152562764121791	0.00211230646386172	0.0304589376517344
HLA-H	281.977707510882	0.807226686290855	0.883424463116094	0.00213383599392304	0.0307144907356338
RBBP9	3519.12065340796	-0.231523194730498	0.117378954804543	0.002137041336001	0.0307144907356338
RFLNB	830.02494788102	0.345113396298932	0.20445411559009	0.00213637574069006	0.0307144907356338
UFL1	2751.9667396483	-0.245400669804995	0.127541408677865	0.00213527816633339	0.0307144907356338
NACAD	10216.1707411595	-0.264721046825278	0.141853406442014	0.0021429337449321	0.0307739337796806
MRAS	4437.17243185585	0.221415289776653	0.110048307692992	0.00214567807865279	0.0307831429114976
PLEKHA4	973.745586646399	0.384627884589288	0.240529707468702	0.00214708907750286	0.0307831429114976
CYB5R1	2262.08600263131	0.286841072069714	0.158534087848475	0.00215605785777163	0.0308612203171234
FAM46B	645.661926596411	0.848210207198129	0.985850454975214	0.00215516485495485	0.0308612203171234
C11orf71	1470.12919675575	-0.32041366504401	0.18466260003887	0.00216213239222787	0.0309229057239448
GRID2	8255.39614977669	-0.24768067842239	0.129600764050277	0.00216745486144705	0.0309737432076284
KIF4A	1586.25854250446	0.368172845633352	0.225852739047841	0.00217402963201086	0.0310423790976612
ANKRD33B	1637.48212183908	0.667942692563816	0.624613955465949	0.0021780288592121	0.0310719698223379
IRF9	4060.30915480767	0.608544223610558	0.52834382014056	0.00217964902463775	0.0310719698223379
EBAG9	1016.96198733904	-0.342527770000271	0.203370973364676	0.0021825819018054	0.0310884836744964
PARVA	2485.11552741881	0.294041091815212	0.164690733185973	0.00219807035148227	0.031283665766019
CDC42EP2	166.81250584766	0.520991094220576	0.403486386095566	0.00220322782079381	0.031306205531474
CSNK1G2	3211.98105055475	0.261907072120863	0.140560306944236	0.00220212249699755	0.031306205531474
GABBR2	21916.2793307422	-0.411982436396057	0.270451412882559	0.002206557588702	0.0313281109838403
ITK	81.5082496056113	0.919926269542718	1.31717995489176	0.00223035298440268	0.0316403111633481
ADAMTS1	1106.26927671024	0.396503089540745	0.255583759686342	0.00224214476752982	0.0317818578698401
ADPGK	1407.2809335765	0.29326635962981	0.164885090280991	0.00224592148058098	0.0318096558931113
ERLIN2	3218.55016909359	-0.278233074524354	0.153460662838494	0.00224967347169709	0.0318370591471188
ARNTL2	1265.40336597778	0.304443710570997	0.17380649292072	0.00225827030349712	0.0319329263254799
GPR137	2763.90294286875	0.275538774486646	0.151709415434954	0.00226960920176565	0.032067381624947
EFHB	350.827325026186	-0.377070443642023	0.237719360691633	0.00228970216701313	0.0322991803269485
MYD88	953.867165150459	0.383152420820526	0.243698107079809	0.00228957030838041	0.0322991803269485
CAMK2D	11560.4803913935	0.206342060936371	0.100465258545536	0.00231805892957342	0.0326728820966422
MAP3K11	1307.72768514258	0.312850407663038	0.182083134980577	0.00234333786241594	0.0330026361330606
TRIM69	270.984143941703	0.534511418244346	0.433878254658665	0.0023515962157759	0.0330923419280271
FN1	3362.74771233612	0.646721334850739	0.612997080951256	0.00235519364303821	0.0331163664735389
TGFB1	772.878253194654	0.354824754932844	0.21875809578967	0.0023645464400524	0.0331945942545818
ZBTB3	964.336644184549	-0.293537333588528	0.166992547506232	0.0023627387366663	0.0331945942545818
PAM	6847.679541558	0.269037894234987	0.148127366671257	0.00236766950926694	0.0332118253021272
FAM110C	272.717002841918	0.514091213417674	0.406186282525514	0.00237013011691088	0.0332197437186229
CTSL	2034.21646230908	0.402810828839359	0.267211132699792	0.00238037411001761	0.0333366542026447
DCC	13997.6491497436	-0.276416928175129	0.15408835110876	0.0023897830795075	0.0334416929336833
CENPI	909.789305985523	0.316316880752338	0.186008731451437	0.00240074501538049	0.0335682782677304
TTYH1	30311.071570417	-0.277247437598866	0.15537867668648	0.0024357961929347	0.0340312195376522
OPRM1	156.074591985503	0.744501034794784	0.820503797976254	0.00244169720039587	0.034086482032618
SLC1A1	10573.1611655548	-0.316802484611534	0.187398167960361	0.00245274622135956	0.0342134663998563
ZNF678	6234.56128683531	-0.236322282140861	0.124295119173531	0.00245518239881834	0.0342202033630051
RCC1	1231.73398265142	0.263178983509042	0.144875540917675	0.00246260626495321	0.0342963924975995
CALB1	586.413761675042	-0.367569769125328	0.233585941976436	0.00246596490570353	0.0343158897124113
CDR1	1252.25909924323	-0.716499380651024	0.765866169516036	0.00247082562647139	0.0343562420442689
SLC44A1	37322.0365701651	-0.321144772272038	0.19183680129886	0.00249295530511181	0.0346364607022671
EDIL3	9270.81891753327	-0.315684213699743	0.187323003153388	0.00249873860093287	0.034689302922618
NDC80	708.191654112421	0.42655694479721	0.299112412515564	0.00250179640010622	0.0347042541012359
GFRA1	3448.31589085993	0.302563020685273	0.176934394532996	0.00252722147742417	0.035029209085816
UBD	1427.99119987192	0.690650894078772	0.723888280189754	0.00253526621570368	0.0351129360467419
CYB561A3	365.909741123642	0.445427884061787	0.324605854773693	0.00254914074117782	0.0352772083613234
FHL3	117.915954722896	0.498057913983097	0.396175468678324	0.00255460566577995	0.0353249339103905
DUSP19	804.386137339883	-0.290256605132315	0.167492642296172	0.00256165756530563	0.0353945114701535
MARCH8	9189.62634428066	-0.220362368905382	0.113167519829339	0.00256427947054103	0.0354028182221267
FLII	7050.95959349965	0.240465625852957	0.128722287792022	0.00257662693451794	0.035545278655712
RACGAP1	2853.94017068603	0.345207267289286	0.215366579458271	0.00259096853871557	0.0356869251558937
TENM4	11704.5721999021	0.327361939358514	0.19914999077177	0.00258995318186848	0.0356869251558937
NKX6-1	5671.536339247	0.247861245441408	0.134661432399929	0.0025982142967059	0.0357025211594411
PKP4	12151.7746157957	-0.289436426926272	0.167323122064895	0.00259418981422965	0.0357025211594411
RER1	4760.32204884043	0.214984428304243	0.109340510847764	0.00259817942361738	0.0357025211594411
MIR1-1HG-AS1	25.1462863822696	0.809774539505994	1.04318514632839	0.00261499454271315	0.0359049407432088
CTSD	11980.2682367237	0.223880757652996	0.116388196931157	0.00262198695624443	0.0359727576142541
NEMP1	1893.514475376	0.393408723574729	0.265859402609773	0.0026358538150289	0.0361347095769221
TGIF1	536.379325150982	0.403188576640679	0.277059727977795	0.00263912304115858	0.0361512397819377
PHGDH	2518.11631833068	-0.314581558038747	0.18903295503843	0.00264282142425886	0.0361736182445431
FAM78B	842.525644757588	0.432658874664595	0.312948701079812	0.00264666884453319	0.0361980001219528
SERTAD1	512.093887535762	0.412994943205265	0.288993405111036	0.00265079280886109	0.0362261232537023
FXYD6	51297.1918064035	-0.239817266913809	0.129152159663687	0.00266709885175883	0.0364205548580005
CDH20	4561.50167545536	-0.26788209090028	0.151280357156403	0.00267975803552302	0.0365080565959279
CENPE	1308.07156500451	0.370435549901756	0.242411270475371	0.00267723247350584	0.0365080565959279
LRRC59	8351.65329422716	0.207137690767669	0.103969596188404	0.00267920980737567	0.0365080565959279
VAV3	279.156551470674	-0.367894356878527	0.239989582480021	0.0026846228888161	0.0365459153162845
HLA-A-6	6559.3877302618	0.726401956210142	0.83340947939886	0.00269114285157228	0.0366062288505795
NIT1	1621.7879558094	-0.252796204054801	0.139646125315781	0.00270113516541531	0.03671364476189
CNTNAP5	2318.03391503496	-0.304180758504955	0.181316462808837	0.00270928263984018	0.0367958386434108
SEMA6A	21853.2423656068	-0.304319298131417	0.1817078906185	0.00272582642155194	0.036974947796534
SLC39A12	93.5930908504252	-0.628661305110526	0.629398462492369	0.0027266913557718	0.036974947796534
SAMD4A	4580.27151739639	0.367332354592633	0.240789414429057	0.00273483530587894	0.0370543340115688
VAT1L	3005.02335931219	-0.308893900534042	0.185799967394176	0.00273677558281793	0.0370543340115688
COG1	1771.07565031038	-0.278660894984348	0.160705250844591	0.00274077398361119	0.0370706548313576
PAWR	2032.14229332837	0.270683654056491	0.154302782835141	0.00274221282314152	0.0370706548313576
CDCA2	1195.23565660484	0.355049442016079	0.228545059483553	0.0027445254844864	0.0370733126354677
NCAM1	94203.5180205676	-0.292882398224555	0.172567194556297	0.00275508684963751	0.0371586771406075
ST6GALNAC3	776.953756462663	-0.337062983367688	0.211405209729698	0.00275498895578695	0.0371586771406075
RIMBP2	680.604113697382	-0.361064640903023	0.235186339717772	0.00276696531459999	0.0372901787013783
C10orf143	102.272986620646	-0.50191222933739	0.417016523711785	0.00278169210364111	0.0374598352465736
BIRC3	1044.92707010348	0.804520541353269	1.10315591793785	0.00279294634383549	0.0375825037972334
ANTXR2	2063.83512233396	0.32628104065006	0.202372237686112	0.00280105686845388	0.0376627139948673
CASQ1	273.133076622846	0.429326979107193	0.315861205494944	0.00280991712940322	0.0377528743152949
LRRC32	26.6001952510181	0.770101456379775	0.986506949582462	0.00281889730212926	0.0378428387102005
YME1L1	9140.14304872742	0.235827817606015	0.127552923139681	0.00282093306823755	0.0378428387102005
RIPOR3	283.55839264343	0.481199746091174	0.388760688348758	0.00282602936943734	0.0378821993516007
MYO5B	881.069678521054	0.680976593585695	0.754565579971556	0.00283037423808173	0.0379114347486177
GPRC5C	87.2990727122448	0.6269123521343	0.64186150620983	0.00284728061534389	0.0381087520097976
NFU1	2028.25073770049	-0.247572005280517	0.13718079701674	0.00285444252711627	0.0381754450954786
GYPC	331.25231669526	0.504471291196067	0.427555715544482	0.0028783086157655	0.0384652684578272
EPSTI1	145.098135024128	0.811941722224068	1.26122771329922	0.00288062517633324	0.038466884976645
PPP4R2	7463.94051931073	0.228139277033721	0.122093438126371	0.00288656365657541	0.0385168280755531
BCAS1	14953.3223179481	-0.333593415736305	0.21108698280859	0.00289579147638225	0.03861055301843
TMEM106B	16534.7341059165	-0.330025233206354	0.208136025088886	0.00291690952182787	0.0388625511957599
MYO16	884.607967732396	0.332738209185735	0.211863261031692	0.00297370448458165	0.039589135691391
BTBD3	4265.20870297777	-0.265484829493377	0.153016167977086	0.00298048781771037	0.0396192310821592
RCL1	1388.94347855007	-0.238896233344427	0.131512532504887	0.0029793212212206	0.0396192310821592
CASTOR1	272.125090485537	-0.464570950555802	0.373401915811505	0.00298691280089812	0.0396444789937387
KIFC1	1269.05803723526	0.36044242055783	0.240159907808678	0.00298505199705406	0.0396444789937387
ABRACL	394.842031222153	0.400362643197094	0.286214258536768	0.00299028094375834	0.0396591386333431
RAB27B	817.45749484916	0.38398840783929	0.266861217987266	0.00299980738987548	0.039695336458171
TOLLIP	5638.21888697013	0.279603086155275	0.164911661984269	0.00299780320278168	0.039695336458171
ZEB2	46988.6059799914	-0.258134814279939	0.14719347931661	0.00299551526664722	0.039695336458171
BMP8A	560.640452928983	-0.336464949576475	0.216106067487355	0.00300411219694358	0.0397222986343031
LRRC20	1521.41200479844	-0.254055961772966	0.14405528684487	0.00301150213997877	0.0397899830259638
CENPL	1049.45363458279	0.307919769866277	0.190286380363504	0.00305534839728205	0.0403388876566552
F5	537.281891735572	-0.466927105808878	0.381073800209918	0.003062497539281	0.0403521790553625
FAM81A	612.170544770743	-0.336775472855899	0.217696634689047	0.00306556794079267	0.0403521790553625
PRR16	129.804727453653	0.549957888212128	0.518924873303625	0.00306526046653527	0.0403521790553625
STRN	13119.3889125899	-0.25706623639031	0.14701971389063	0.00305868810774	0.0403521790553625
E2F3	11717.7982943221	-0.250858377766477	0.142061425935444	0.00306863712446731	0.0403622540695701
LRRC8B	6992.01334049508	-0.26446525610643	0.153371787366795	0.00308264000593027	0.0405160186825944
SIMC1	2134.03247231385	-0.264789368238836	0.153733343819835	0.00309071375902719	0.0405916829521412
SYN3	598.782323334302	-0.314842733492386	0.197519401749825	0.00310921078046044	0.0408040246244696
F2RL1	216.47165559719	0.584097222686751	0.588413364967514	0.00311327350954953	0.0408071163562981
ME3	416.58621311302	0.321972918242329	0.204294097093245	0.00311410471280654	0.0408071163562981
NEK2	1539.01728212774	0.360016341235177	0.243174907807885	0.00312158159318913	0.0408745213099204
TMSB4X	46386.8224393273	0.301442221981564	0.185585072064906	0.00312490665808373	0.0408875016053973
SLC47A2	33.1649508533485	0.759514166010477	1.065657381057	0.00313327670014134	0.0409664237212509
FCMR	37.8808951011708	0.721236348386299	0.925786730733915	0.00313733486051008	0.0409888939270221
LRP2	1777.13407653008	-0.313711663179253	0.197025186689191	0.00314144908510074	0.0409987731343378
PNPT1	3348.26921987461	0.318754164843439	0.20176722904408	0.0031427712511082	0.0409987731343378
FAM155A	4640.68560748842	-0.219440871208788	0.117616169350328	0.00318013893096336	0.0414553824929152
NRXN2	31080.4416694329	-0.202204905959818	0.1038208961224	0.0031901697394907	0.0415552221828083
LOC105379251	64.8174649925568	0.54970465852967	0.530265727001814	0.00319616383300334	0.041602370248305
CPT1C	4607.31236214659	-0.20255042451014	0.104424380853513	0.00323804792677511	0.0421162581121752
CPNE2	6903.33393504951	-0.208947482222148	0.109623114123716	0.00324451764399295	0.0421691017231132
AGTRAP	771.102704897737	0.41149325236478	0.310707582956543	0.00326536121089287	0.0424085458968444
MRPL57	2771.79070684131	-0.301667383270286	0.188136010876058	0.00327750926831738	0.04253478694883
POLR2J3	399.986788272612	-0.450723181439814	0.367984606021781	0.00328081243529191	0.0425461390572275
LRRC8C-DT	57.1223404856306	-0.569031865321757	0.578805141044339	0.00330788068689969	0.0427705310955591
PDE6D	3020.70092922826	-0.252612603929977	0.145954175860221	0.00330570052413023	0.0427705310955591
STK32A	4088.16634769413	-0.290656991089108	0.178556523780964	0.00330137475880584	0.0427705310955591
VCAN	61321.6015095053	-0.320065699520829	0.205952125474899	0.00330693837455012	0.0427705310955591
GPR176	1015.70477958934	0.353936466288369	0.241401792247251	0.00332160106989677	0.042890290355181
RARRES3	407.514030941014	0.555598892444214	0.553316077621331	0.00332203904177972	0.042890290355181
AGT	17520.7191200779	0.390411031696664	0.285082399468423	0.00332732065094627	0.0429268466896749
ANKRD10	6836.69274834541	0.312676440188338	0.200037110058387	0.00337777358897622	0.0435456904185897
FGD3	3122.36265901199	-0.258344745061663	0.151606840579383	0.00338572421427769	0.0436160942898126
ELL	1727.78833442335	0.224841092379052	0.123869878709483	0.00340999933204859	0.0438729068989558
RASGRP3	72.2854756005212	0.570393446989616	0.592330735222881	0.00341066776235033	0.0438729068989558
ZNF285	1037.34224812125	-0.303521819495284	0.191980742339086	0.00341646662766056	0.0439152570187917
CD82	262.18759147077	0.47641839214105	0.417179323137531	0.00342837504884636	0.0440037588687094
RYR3	367.52202174872	0.46788761544047	0.402873751067278	0.00342588224348024	0.0440037588687094
C2orf68	2858.90156877573	-0.242517623685566	0.13876797050996	0.00343396071354542	0.0440109668627036
RILPL2	178.849232232648	0.452591605300497	0.378589613541905	0.00343300560434311	0.0440109668627036
NKX2-2	21279.8802023314	-0.200121922371883	0.103822789835605	0.00344340441760922	0.0440755005641011
TSPAN15	660.467634163156	-0.313077640727764	0.201527028064634	0.00344402741279991	0.0440755005641011
CREB1	10917.4407390635	-0.212507918873238	0.113988317760176	0.00344728409273483	0.0440845259493857
DEPDC1B	500.745454924388	0.369125149977248	0.262247787755067	0.00344976512994337	0.0440845259493857
BST2	636.308636263372	0.68905467304379	0.903805519488763	0.00345588004152786	0.044130479830589
COL4A3BP	3186.68192671473	0.216451797523914	0.117447448549967	0.00347557146241847	0.044317330437825
S1PR1	1582.65135085755	-0.39180626549168	0.29167033243561	0.00347367035575796	0.044317330437825
TMEM216	389.909487057937	-0.346984132866311	0.237747501489812	0.00349763519732588	0.0445662317506541
ZDHHC15	2005.93791645351	-0.240945035099425	0.138147452123997	0.00351008805751088	0.0446924002671443
HKR1	1875.36032897834	-0.237186754916263	0.135427237966403	0.00355994501891978	0.045294289565341
MAFG	5159.15680744186	0.303345256408401	0.194154373257762	0.00356987232676706	0.045387636549317
BCL2L12	161.885549209996	0.414599636416303	0.327460811392658	0.00358521602556606	0.0455496626308321
TRADD	63.2314884940177	0.598588346531412	0.678344357876934	0.00360215977103312	0.0457317675278987
PRKG2	1188.83061282366	-0.360062758399696	0.255486413171638	0.00360856513780903	0.0457799139858176
GPR161	7208.11658109619	0.171930963273208	0.0823278258993413	0.00362595426360629	0.0459672349481782
CENPF	11976.2614626688	0.326686137465084	0.218537082095501	0.00363118100569998	0.0460002105711234
RAB11FIP5	2183.63853131193	0.267430632322059	0.162219938791444	0.0036405234643038	0.0460519646892438
RTL8A	3502.08178940003	-0.309713869808494	0.20142414488676	0.00363960712225943	0.0460519646892438
RAB11FIP1	364.597606385398	0.501712856181528	0.476384295207065	0.00364829923015936	0.0461170292297201
KCNV1	67.1292641864331	-0.571526824598241	0.621117999218403	0.00365430966518529	0.0461597010339194
AKAP13	5237.03055083304	0.20670221243613	0.110653698944977	0.00365876106400399	0.0461826324505402
C6orf48	3216.5335141993	-0.189421979347646	0.0964978204333592	0.00367410299793944	0.0463095572114382
TNIP1	4917.43142523039	0.484941533509836	0.447087596029405	0.00367266453623714	0.0463095572114382
FZR1	4720.5301315386	0.208527659463857	0.112313968344648	0.00367944627523869	0.0463435648757598
RAB20	25.7803995081336	0.702436870365751	1.02605374517793	0.00368215712435855	0.0463443913927886
CBX6	11614.1978639874	0.241683092186721	0.140437963185002	0.00369467006768921	0.0464684993438011
LOC105379082	36.45095726947	-0.622654261860065	0.757509531552672	0.00372117551261908	0.0467682890825584
PHLDA3	3495.30138991135	0.268894814280395	0.164453133612981	0.0037244529539715	0.046775925271384
CD2AP	849.849973077697	0.368095581415878	0.268782034763493	0.00373882389619304	0.0469227755453453
B3GAT2	380.20234478511	-0.31900446981975	0.212677358401281	0.00375152455497201	0.047048468291417
FOXD1	808.160996494788	0.286188600427339	0.180596375563515	0.00375767191543997	0.0470581929653383
LINC01301	134.273957227863	-0.413038715535283	0.331854041694347	0.00375695601777062	0.0470581929653383
ANGPTL2	27583.5208033137	-0.336369874628985	0.231781102607585	0.00377381285804958	0.0472265723378776
ALG1L	50.7837840218787	-0.655210069818865	0.866876797443277	0.0037829798808385	0.0472506561817802
DLGAP5	1283.36572047047	0.344363823070152	0.240972251939869	0.003778859910111	0.0472506561817802
FAM206A	902.898685246713	-0.365363929468526	0.266514001493538	0.00378382823190854	0.0472506561817802
CDK1	1473.4371145321	0.357432788186145	0.256969945881812	0.00379735466439297	0.0473520667047436
SYTL2	2169.08053498965	0.523500130965686	0.530679714931861	0.0037965617446713	0.0473520667047436
CA14	2005.95443321446	-0.256641670896029	0.1544516457648	0.00380475642078958	0.0474106205492414
SEC61A2	4092.74785211101	-0.267722571302186	0.164338664844628	0.00380885400633141	0.0474279475415254
MKNK2	4159.40891910069	0.238205480680102	0.13860069261659	0.00382601853103613	0.0476078442214155
TMEM109	1005.28973226646	0.315621901208666	0.210562352479662	0.00383367303510036	0.0476692346167198
ARHGAP23	1035.78904300688	0.289734350603077	0.185442971561925	0.003873042004376	0.0481246070330975
UFSP2	1280.76512290923	-0.267137340069168	0.164687301080812	0.00388914630947532	0.0482904630347325
NYAP2	485.203726061999	0.378889418216148	0.287346462746093	0.00389270761778214	0.0483004514614328
LPCAT2	1373.47460860386	-0.296438879845991	0.192430909896619	0.00391070245022368	0.0484893891917331
ABCC3	32.030403840456	0.686106890028035	1.03730491617309	0.00391675457600673	0.0485257790654021
LOC101928957	41.561639774733	0.572340520024867	0.653218520737605	0.00391917679095571	0.0485257790654021
RNF216P1	1948.81488232641	-0.221333167088156	0.124877672720499	0.00392447062950743	0.0485471691122548
TPPP3	756.078595295037	0.323387023798983	0.220392946389138	0.00392644626895349	0.0485471691122548
BIRC5	2552.33477509457	0.342775888058178	0.242388338381134	0.00393065404436357	0.0485649216200633
CD276	8016.75282010909	0.219473487651938	0.123420268036748	0.00394329191965052	0.0486414878325797
LPIN1	4225.54480601542	0.243051573794039	0.143846673145443	0.00394518003482281	0.0486414878325797
PTHLH	150.033164692414	0.417930837249867	0.346890244482617	0.00394439615356987	0.0486414878325797
TICRR	558.316779482905	0.313940282939233	0.210820427731629	0.00395556556076082	0.0487352381325806
PRMT3	1489.11552604428	-0.223243208473665	0.126878448773994	0.00397297861728073	0.0489153797433299
FAM57A	1858.66559946183	-0.239034646692269	0.14065517557703	0.00398245224055196	0.0489975865551055
TTC21B	4083.66568671325	0.204621418443381	0.111056594281148	0.00399087334024524	0.0490667374884888
SLITRK4	3433.40056371707	-0.249915815329534	0.150336235663786	0.00399413033140043	0.0490723446045831
DTX3L	5911.0136697528	0.607778026512626	0.759403764238057	0.00400136508523416	0.0490923783566544
PSAP	45497.9634250148	0.222791632046014	0.126692368609951	0.00400040938148422	0.0490923783566544
LINGO1	8259.22704837772	-0.326120621363705	0.224837768025584	0.00400655408991187	0.0491216428658194
GLS2	28.3544318365205	-0.581716028933585	0.689473569559089	0.0040188201584689	0.0492375479017212
IL18R1	33.9203632179872	0.674844476423077	1.01619146440786	0.00402162848443853	0.0492375479017212
TRAF5	481.374065858737	0.361339002883197	0.267616960924638	0.00402675034659446	0.0492658282628037
PLA2R1	87.8073244258644	0.54505223622835	0.600519538325394	0.00404202634380034	0.0494182146150607
RBMS3	119.021490930266	-0.503513557104366	0.51041512514831	0.00406618137452443	0.049678868676198
PPP2R1B	1465.20538777752	0.228227463052773	0.131999705729093	0.00407893704827229	0.0497999840318679
SMTN	588.747870129127	0.371627155023539	0.282921508957327	0.00408508846389357	0.0498403550748018
CLCN7	4601.74260753628	0.245153758691236	0.146973900411491	0.00408940742967581	0.0498583285789285
IFI16	6470.9624173815	0.569169959744248	0.666668979019347	0.00410078347523008	0.0499153193866345
RABGAP1L	13710.1607920564	-0.188123820865028	0.0977668263648118	0.00410262899068229	0.0499153193866345
SETD7	4325.57423666988	0.184869885314592	0.0950346929790817	0.0040991994865755	0.0499153193866345
FEN1	1755.92141471661	0.309915287908596	0.209239929174268	0.00412172204913931	0.0501128176966834
SLCO2A1	36.7218594345242	0.675131453667001	1.17698358584392	0.00412919952470771	0.0501689151684321
IRS4	609.151519940719	-0.339318588360777	0.242545957192347	0.00413393781430553	0.050191677412774
PAXBP1-AS1	445.074920525442	-0.301943587808395	0.201206875215643	0.00413966687241857	0.0502264290891782
RBCK1	2379.78903606896	0.245430115006856	0.147785021401727	0.00415337407913615	0.0503267758718983
TEX2	7411.43715364741	0.281974984515798	0.181546624573418	0.00415368252915325	0.0503267758718983
STK40	4230.41583122247	0.195965385205253	0.104820265259301	0.00418045239152808	0.0505811642952845
TMEM43	2805.71149701364	0.252453819307392	0.154326707932667	0.0041785585574556	0.0505811642952845
TMEM158	1504.66121701199	0.374364912605164	0.289637413351187	0.00418772141631098	0.0506341471454579
THBS4	364.154861938205	-0.355567273751723	0.264551123278073	0.00420727859864865	0.0508355317574651
PLEKHA5	3015.39209590067	-0.267031409449379	0.168035290507251	0.00421127124172483	0.050848705827029
BCKDHA	2334.77943628527	-0.231531010388154	0.136126504856846	0.00423746473569631	0.0511297397860877
KCNIP2	710.394871301339	-0.265980688100402	0.16738263198847	0.00424253846630527	0.0511557287884848
LINC01503	47.5409485772802	0.521746037851141	0.568229697865525	0.00428177430204566	0.051593318962751
SYNPO2L	376.620216143654	-0.318103809157008	0.221016626713949	0.00429872933817574	0.051762019247312
LHFPL1	71.8975341754778	-0.480493209141813	0.479788707864581	0.00431166221615843	0.051882089304324
UBXN11	501.266867271673	0.309334837351747	0.211832434788038	0.0043285191957452	0.0520491807202854
LINC01521	1254.56736625908	-0.290365266775709	0.192094175714481	0.00433547582764899	0.0520970757890331
OGFR	3599.99866677189	0.305626252333184	0.208137167950802	0.00434835575814891	0.0522160335042968
P4HA2	186.627041305486	0.421637778342129	0.370080478295517	0.00435296111843763	0.0522355334212515
LMAN2L	1622.21342800537	0.288794763335646	0.190938075669987	0.00436899379572817	0.0523920405894302
PMAIP1	147.527877220423	0.437392236336002	0.399455965253024	0.0043789704257858	0.0524757605059967
STRIP2	524.819855127827	-0.315253796598551	0.219594305766324	0.0044058941304013	0.0527623138514222
P4HA1	2324.53978271979	-0.203767837758653	0.11289671159167	0.00441075204878984	0.0527640382021446
PLEKHM2	7367.61069519857	0.185085362641813	0.0967915684153918	0.00441206141359257	0.0527640382021446
CPLX1	2409.62952831889	-0.262075128385877	0.165713448714515	0.00443848075439043	0.0529829157789651
NHSL1	4428.86725689304	-0.240980261528844	0.146191427505723	0.00443610817575203	0.0529829157789651
ZNF385A	2417.51193151755	-0.349734001907529	0.262320520491157	0.00443943609380826	0.0529829157789651
GSG1L	277.999321007636	-0.389979159790217	0.320868253987414	0.00444275365119829	0.0529864152273615
CACNG4	28616.0488088156	-0.195789019095946	0.106175024171331	0.00444952305393883	0.0530310502755158
NSUN2	2484.9195880095	0.227276921387227	0.13409995864562	0.0044709178495762	0.0532498169439668
SLC52A2	1408.76955582945	0.33142389430276	0.239824267636717	0.00447833448569773	0.0533019158895545
C16orf87	4236.83642436439	-0.235063721560256	0.141239670418421	0.00448747831502281	0.053374487494365
SLC40A1	1408.47255406866	-0.349288840371079	0.264027107393707	0.00454016519764843	0.0539645144252378
SNAP91	8628.44415844783	-0.231097716206145	0.138130634587927	0.00455012315844504	0.0540462086345471
L3HYPDH	568.732751037904	0.295303436260051	0.200155790696349	0.00456046341115482	0.0541323299210247
COBL	618.472533344099	-0.281086229711206	0.185786900027243	0.0045837913653041	0.0543356053586792
IQSEC1	10127.6076169863	-0.206660634234771	0.116462934489243	0.00458079217540468	0.0543356053586792
EEF1G	62829.6746739152	-0.203599207082654	0.113996206366123	0.00462171005848196	0.0547480461288735
ATP11C	2766.9535939183	0.289388015819426	0.194795291222533	0.00462533940593217	0.0547540178323863
LY6E	1546.35838574632	0.403405550515017	0.349672327260008	0.0046315790930289	0.0547908613841096
LOC105371619	414.01962586659	0.418905332512684	0.377432306555538	0.00463958158750307	0.0548484948806032
LMNB2	5796.35886376061	0.223401966258308	0.131891780941098	0.00464983593608754	0.054932653810016
FAM86C2P	170.155035626229	-0.425173525270823	0.389865174948484	0.00465971834171157	0.0550123081851662
IL1RAP	7660.42798055145	0.262387551479815	0.16839751390786	0.00467995026592299	0.0552139586929096
CIART	1198.95034646159	-0.303997480827148	0.211387481346289	0.00469003431349679	0.055295693924942
SOCS3	4998.9745192849	0.566424128035487	0.735085676065517	0.00469627490559347	0.0553320352024194
TDRD3	2810.74656222177	-0.227338614629521	0.135847179786902	0.0047037455971723	0.0553828110634803
SNX33	754.246590712306	0.285708866586485	0.192455070650931	0.00474577161072529	0.0558401065278086
SSTR1	871.177591177232	-0.286555371073803	0.193573487567422	0.00476496541018715	0.0560188815115527
ST7L	1121.49806977127	-0.281225438946739	0.18809151663616	0.00476911138332961	0.0560188815115527
TRMT9B	284.952158448076	-0.397896657420757	0.345280789760828	0.00477055771776465	0.0560188815115527
ELP4	1218.76543778103	-0.291769287003501	0.199560652930187	0.00480171513145857	0.0563469853336598
WIPF1	2753.07240908435	-0.256086609284128	0.163570297595139	0.00481092104486147	0.0564172267108253
GK5	1013.48832685058	-0.262408190743034	0.169820328590517	0.0048234156794282	0.0565259148518943
ANKH	2599.80355520053	-0.241900258755764	0.150333968443442	0.00483843832602638	0.0566640638181699
CD2BP2	5748.52163203769	0.244738395808174	0.153517207251546	0.00490037627170293	0.0573128119360717
NACC2	18934.0080720425	0.274740000899273	0.182908252548647	0.00489892155788106	0.0573128119360717
H2AFZ	6251.63020947067	0.21674551924068	0.127800327352108	0.00494317871872404	0.0577748439973617
SLIT2	2678.34684512638	0.345562576670471	0.268179672628853	0.00495291272314848	0.0578500206063743
NEU3	526.227724968871	-0.266056522492178	0.174863868302015	0.00496884577495388	0.0579974536823398
EHD2	885.618161246886	0.41148172402571	0.377720664896057	0.00497601953288712	0.0580425181199617
SRD5A1	1416.50208194899	0.248533718464948	0.157807299759561	0.00498020132392378	0.0580526461710876
SLC43A2	3433.76997869801	0.375288206224127	0.314237666388239	0.00498371701106055	0.0580550013522479
MPZL1	58814.3886293376	-0.27178722415343	0.180889875765403	0.00499182442146417	0.0581108065541875
PCYOX1L	1405.98070321064	-0.259878224370999	0.169027094868378	0.00500013687314739	0.0581689229864158
ASB16-AS1	319.887923552943	-0.301705103204582	0.214239434503087	0.00507056355456524	0.058912925582952
TAF9B	5144.86616678425	-0.289803341575773	0.200840868027312	0.00507081574081573	0.058912925582952
LIN7B	440.169388331981	-0.309132371842774	0.223274058484857	0.00509031967036094	0.0591003317592602
ZNF827	11428.0981743771	-0.230699515158091	0.141799453290161	0.0050987804579792	0.0591593600157587
TUBB6	1679.96069371024	0.476445354722731	0.525727974634229	0.00512070704694089	0.0593744457064225
SYNDIG1	4169.82538938761	-0.19854096063704	0.112278366095226	0.00512509193827279	0.0593859859514148
MDFIC	761.648854817895	-0.269507680456452	0.1800173820593	0.00513243625568998	0.0594317800394504
CTTNBP2	4652.17502976576	-0.246239071673156	0.156903671990885	0.00513642051082862	0.0594386310103814
AP1S2	12443.0230878912	0.303438262937248	0.217284413524106	0.00514250665068802	0.0594697798812239
SLC8A2	5768.59295905325	-0.216858300419835	0.12922681962466	0.00515067183319271	0.0595249145894039
HTR2A	194.961512345635	-0.441354082800218	0.452700119589833	0.0052678757977673	0.0607897588298141
MRPL43	2543.11032525845	-0.255216991273879	0.166838633160132	0.00526646524335719	0.0607897588298141
PLP2	389.788082191744	0.409121709471032	0.385247759124495	0.00527052760630637	0.0607897588298141
RAB11FIP4	10148.3171627406	-0.24947079649664	0.161262717914491	0.00528063059112231	0.0608662157608309
C1QL4	508.715978056933	-0.505927945040908	0.618762874864884	0.00529335105322587	0.0609727221910041
ADRB2	108.898821048133	0.394883192390013	0.359141668215656	0.00530398912875603	0.0610150292421574
VSTM2B	941.456087481776	-0.287736744520565	0.201411039744423	0.00530218954085696	0.0610150292421574
NPRL3	3531.67451301131	-0.22534678938232	0.138217684346202	0.00530945070686193	0.0610377797796726
CHAF1A	1150.54728945596	0.276946424609108	0.190505885764023	0.00538388207090869	0.0618528615621772
ATP5S	773.739742384991	-0.227022841665975	0.140504250667412	0.00541155737794375	0.0621300689787513
SOX11	109796.944306398	0.181294079558474	0.0981569416243067	0.00541669210161033	0.0621482944467669
ACAP1	160.639222615117	0.379061427816313	0.334256413044756	0.00542581334395346	0.0622122053573722
RECQL	1797.59222212324	0.220823004299119	0.134930001416943	0.00546172478697368	0.0625830073693779
ENPP4	1707.13495077896	0.288194838590441	0.203985699860574	0.00547071441635973	0.0626450435128251
SLC7A2	562.05387247814	-0.285044744951219	0.200463293985097	0.00547464238657135	0.0626490755145199
ANKRD52	8997.77517580746	0.224103637587998	0.138238892677343	0.00548973402073514	0.062658071689433
CCDC134	1719.83858184561	0.250783153174483	0.164331705515828	0.00548961499496364	0.062658071689433
CKMT1A	638.421364359542	-0.278053540000631	0.192784291057323	0.00548187395563126	0.062658071689433
OMG	4422.38051612189	-0.434716636713765	0.449523935600648	0.00548875559562062	0.062658071689433
CYSTM1	1032.07381813134	0.309087520812922	0.229520419243109	0.0055036298559291	0.0627349349875588
GLIDR	394.690809927499	-0.304771627933918	0.22411364349271	0.00550351588014247	0.0627349349875588
MCM3AP	6762.51607348435	0.221887883607706	0.136243102424911	0.00550818856758993	0.0627460752302832
BATF3	221.870118420231	0.509616106007605	0.654611376369848	0.00554182211965912	0.0630794558922791
ENTPD5	734.435545672079	-0.261534645534199	0.175807607383735	0.00554465536952681	0.0630794558922791
DPF3	3498.91252287118	-0.200342777136186	0.11619899627356	0.00555280681981226	0.0630902564741315
HSPA12A	4672.25674992762	-0.198128100536378	0.114134642736476	0.00555157592161773	0.0630902564741315
KNL1	2162.90781043923	0.280097157740637	0.196125864530955	0.00557933360235273	0.0633505668912637
OTUD4	4361.04067427265	0.186395160223573	0.103496586611241	0.00558322593852398	0.063353703654754
LAMB2	5006.40033034937	0.287785150695051	0.205005636083398	0.0055930047296531	0.0634235876139304
MCL1	44253.0013671081	0.243580004915739	0.158091458572071	0.00560896669572945	0.0635634518170634
EED	924.553627499446	0.250339214738188	0.16502256305681	0.00562528771455205	0.0636858613767629
GABRA3	3969.50535122466	-0.265728194383213	0.18099796926395	0.00562703843671398	0.0636858613767629
TMEM94	5383.43724123996	-0.213223456163049	0.128807392305631	0.00564047903836362	0.0637967674319758
FRMD5	7671.19238578954	-0.224004039724084	0.139518032678852	0.00569952286200379	0.0644229938982622
CXorf57	6570.38939085575	-0.190630679882722	0.107973036167794	0.0057105086659739	0.0645055524357594
GSR	4521.25905375811	0.270188645245856	0.186862109831524	0.00573484801732546	0.0647387482368183
DOLK	2486.68593605332	-0.218888322611374	0.134932380911951	0.00575613312090075	0.0649371875583909
PAK5	3709.5785429627	-0.228917614859243	0.144808350393362	0.00577503624491533	0.0651085167380416
C2CD4C	877.274489673409	0.352478550929598	0.29879990391771	0.00580592950072274	0.0653726766405285
CILP2	78.0690120689964	0.422011134938296	0.436338463887264	0.00580226760804689	0.0653726766405285
GAL3ST3	1293.03757236792	-0.26888103193967	0.18639131519288	0.00583030372598042	0.0656049590746159
GPC4	4356.05760124043	0.335719511820034	0.272837162306804	0.00584842764727668	0.0657666574969753
NCAPD2	3376.58606378901	0.223835083008392	0.140433559643957	0.0058664122720653	0.0659265830702913
GNG11	284.945354540064	0.391348696018593	0.375302892069537	0.00593562918054669	0.0666189770936438
NRIP3	1028.21483882298	-0.268948561997622	0.187489053576196	0.00593332132767943	0.0666189770936438
DPY19L3	7627.70832772897	-0.199389529539788	0.117434612225862	0.00596592238698167	0.0669161076952106
CPLX2	6295.15901315498	-0.170791691526017	0.0911768749783008	0.00601126908147091	0.0673585627028887
HERC4	2814.5166258211	0.197435358576447	0.115813929227772	0.00601305890795194	0.0673585627028887
KLHL9	11502.8575807442	-0.172960929364695	0.0931828869572484	0.00602912368311859	0.0674522649605604
VSTM4	770.966424065489	-0.311735992530088	0.24113311154529	0.00602577189062978	0.0674522649605604
BCL9	15087.5074935057	-0.223191011615447	0.14105689644295	0.00606342817747645	0.0677927643072032
CD34	20.8269155300086	0.535773289166426	1.1170069753999	0.00610651989832522	0.0682310131496542
STBD1	322.707580852507	0.402669537609588	0.40748694817047	0.00613510592173801	0.068506727692065
STON2	5983.63442566083	-0.250002811954857	0.168962652253603	0.00614528367338916	0.068576668762916
BOK	1016.51286470535	0.323462394066793	0.260326655059538	0.00616347317269456	0.0687358688641685
AIMP1	2164.30197008068	-0.207954321457376	0.12675527897184	0.00617255403220403	0.0687933502825793
NT5DC3	1392.3123314317	-0.269032194292373	0.190032518699255	0.00618071305815025	0.0688404912770454
ATP7B	1702.73926580455	-0.20764916649892	0.126616084887467	0.0062016375220586	0.0690086509535881
CAMK2G	2680.08325978692	-0.251572555828174	0.171117543040041	0.00620508506899054	0.0690086509535881
UGDH	5599.95838154431	-0.189323981855393	0.109040981515238	0.00620762750587071	0.0690086509535881
ZNF497	242.651248170137	-0.321339791532153	0.258175170691599	0.00622041530033024	0.0691069600899085
CCDC24	128.726378689761	0.386150733408129	0.375081239264321	0.00622723301581215	0.0691388608599676
HIST2H2AA4	13573.2769232326	0.281144397342942	0.205078567541831	0.00626896409040709	0.0695140828252735
OBSCN	2069.80945361769	0.278035155385941	0.201324348917598	0.00626516220986287	0.0695140828252735
SGCD	15313.9208626567	-0.250384851770707	0.170443501759428	0.00627730832616646	0.0695625818307631
ZNF649	4856.59832138776	-0.220739775038124	0.140221815833318	0.00632157503025093	0.0700088460998713
PSMB10	458.025070531965	0.314900523317263	0.251293024295289	0.00637455535694449	0.0705509853781854
ALDH1L2	1182.78446399361	-0.213876592977367	0.133877098011685	0.00640616247074709	0.0708560394491724
POFUT2	1318.43955930849	0.238877266945988	0.159355435523793	0.00641481830149793	0.0709070136544124
JADE2	289.298302570445	0.392009100316401	0.395245457092562	0.00642486644117706	0.070915474709833
PCDHB3	1615.64952760845	-0.223077507498245	0.14319667513356	0.00642319114655489	0.070915474709833
TCF3	9296.91516125629	0.165034556858894	0.0875211612328088	0.00642772681730678	0.070915474709833
RPL29	19105.6834984786	-0.276935703772751	0.202776007374931	0.00652149773469458	0.0719047453189736
PLA2G2A	56.4528470485809	0.304904266847208	1.03565351900545	0.0065461605241971	0.0721312782288888
LANCL2	6788.98174135512	-0.181117174614505	0.102772697593561	0.00655872660223594	0.0722243180837044
HES5	11254.5843768059	-0.216991421190286	0.137950754012225	0.00657251274694217	0.0722620996266296
LRRC75A-AS1	21730.3163207413	-0.205417018702339	0.126421807582495	0.0065786557593878	0.0722620996266296
MB21D2	3365.55251222313	-0.2039629598801	0.124946324617912	0.00657133823350847	0.0722620996266296
ST6GAL2	15042.3922213331	-0.276957044897859	0.20339765800504	0.00657704177778226	0.0722620996266296
SNX10	2367.24730566691	0.44031938520725	0.530310416640698	0.00662989939229699	0.0727793467124331
CCDC102A	229.646710388896	0.365757307045901	0.3464150874597	0.0066456666318263	0.0728611260260306
NFAM1	192.479159213546	0.391056554642088	0.401545458817597	0.00664167358122683	0.0728611260260306
HDGF	34867.880801414	0.185516215733517	0.107582805501593	0.00670819853525283	0.0734951569634676
PTK2B	1627.38715064329	0.331073304710166	0.283080789914922	0.00671188648068198	0.0734951569634676
MOB3C	114.762019682171	0.383420814213852	0.387149245149804	0.00672416968659897	0.0735836682755865
DHRS7	2564.03920554872	-0.191758094905288	0.113747481069967	0.00673507462658043	0.0736569959161605
TXN	3843.36835989083	0.225497861613637	0.147660546117477	0.00674260234125209	0.073693320660472
NINJ1	1658.68225319077	-0.227731255663938	0.150098228588435	0.00676171023891116	0.0738560868988301
NKAIN1	4019.3937735535	-0.200410178772042	0.122411972087637	0.00676770405629392	0.073875498483657
ABHD4	6447.74627266286	-0.235659091474571	0.15867772712519	0.00679878848452955	0.0740763521448742
ARHGEF40	7066.16374886026	0.291494147599875	0.224532677818766	0.00679608727791534	0.0740763521448742
NRXN1	15629.1206434347	-0.183900996418058	0.106387535628445	0.00679474840754293	0.0740763521448742
LGI3	1093.84514799221	-0.238070764207819	0.161367494764567	0.00681565697421564	0.0742139901729385
ARHGAP33	9875.45761433456	-0.214522767187905	0.136926688191195	0.00683158205052198	0.0743411910094069
PPP1R1C	36.0281979195734	-0.447059258873712	0.567181723202533	0.00685996388262615	0.0745574238359865
SOX15	116.132363293131	-0.377193780962281	0.377820793088742	0.00685674954873314	0.0745574238359865
IFI27	85.8369046973564	0.460393407751878	1.12369975633317	0.00687522582988753	0.0746769724362242
LOC100506022	178.465017553937	-0.336953613065789	0.296984121279245	0.00688077006081967	0.0746908869055518
COL6A1	9341.30277809938	0.264744809298957	0.191897087742686	0.00689123709115651	0.0747049498072064
LOC105369559	106.717842486128	0.369895585910182	0.362757523174944	0.00688903200376401	0.0747049498072064
UBN1	4552.24296432042	0.207067796619083	0.129711786540509	0.00689485752501443	0.0747049498072064
SLC25A23	12680.2066917746	-0.260275362399349	0.186836403955372	0.00691116542010481	0.0748353635106529
TTC39B	291.532704131279	0.326020473878481	0.278600353826362	0.00691666686651962	0.0748486741824729
BNC2	77.5364874390229	0.46430070973941	0.634827374760981	0.00694969195251687	0.075096214339797
LRRN1	30079.3989537865	-0.28911495149429	0.223243549012456	0.00694874523502072	0.075096214339797
USP53	601.469714061557	0.30566251503143	0.246790086034836	0.00695240066547664	0.075096214339797
LOC100128398	344.516079434103	-0.27577346787476	0.205992622279138	0.00695789494901232	0.0751092541630904
PRICKLE3	145.142840606342	0.353981270337993	0.331625041838885	0.00696533827119878	0.0751433045020952
ETFDH	829.524739590183	0.253766639551841	0.179930687857636	0.00697938002073114	0.0752484541312059
CDCA4	453.898354823989	0.305693318831505	0.247581155148684	0.00700138352263303	0.0754237627168978
ICA1L	1937.45382708246	-0.239304027180573	0.164035349588509	0.00700425011075301	0.0754237627168978
TMEM132C	152.682278356999	0.415532854017176	0.484393109957697	0.0070736751170175	0.0761245626843653
TSPAN11	11163.6996339599	-0.231156457544468	0.155958629671128	0.00710936559572198	0.076461685228391
USP14	5864.66534473045	0.189202158283219	0.112934496433657	0.00712320535061692	0.0765635323575512
HM13	7528.61857506951	-0.221228700264135	0.145638164464346	0.0071415963015817	0.0767141429820425
SLC13A1	98.0271065853051	-0.388827307178084	0.416338565558732	0.00714649177903792	0.0767196911573188
RAVER2	2083.48701571995	-0.259907061868216	0.188675451330388	0.00716755057219528	0.0768986442283291
EMC9	675.709151159407	0.269241622511095	0.20015377282532	0.00718470332522365	0.0769883805858828
HLA-DMA	58.7819932544932	0.468475086316314	0.67433134257338	0.00718330461338502	0.0769883805858828
MCCC2	4133.03386698376	-0.189366229371756	0.113389376668424	0.00719172819281985	0.0770165513069705
ABCD1	1006.84909288657	0.202947742179429	0.127256546735037	0.00723662149203195	0.0774026914166054
ELMOD1	696.177265035842	0.315153304279049	0.266243688884417	0.00723288682383686	0.0774026914166054
CDC20	1189.05386651947	0.288844253040103	0.22650266398282	0.00724121399791246	0.0774045571955011
CCDC117	3382.80254933121	0.187323099205539	0.111641105297033	0.00725766740083525	0.0775331297942888
ECE1	1545.64935905367	0.228896881899205	0.154523857615497	0.00726321415392081	0.0775451017530119
PHF13	2291.15203660626	0.227466644366327	0.153120744402151	0.0072842992371123	0.0777228517869717
RND2	5857.57752961467	-0.313056672177924	0.263801602123181	0.00729155756317937	0.0777529449220345
NME7	1660.85925410647	0.217623685184674	0.142847593270925	0.00731381279816974	0.077942822520641
LOC107986067	42.1922964963934	-0.50158166437863	0.900274245191887	0.00732888410007317	0.078055957102299
LOC100419583	5118.55483022491	0.29288620241286	0.233524368387881	0.00734239585025966	0.0781049030337275
NUP50	6524.1518107247	0.190549189235855	0.115197440861897	0.00733886727481073	0.0781049030337275
CALB2	316.824057802807	0.46593002371099	0.682511065108871	0.00736299864989762	0.0782765390450281
DCHS1	15744.9242366131	0.193100029553473	0.118042201185356	0.00740353199727222	0.0784148051732421
DUS4L	429.964445830621	-0.261518581730315	0.192673610080261	0.00739912871436326	0.0784148051732421
EFNA1	1316.90354172991	0.422999513257303	0.525294739013593	0.00739243072294963	0.0784148051732421
LOC107986355	40.2693060113165	0.457243120051963	0.649190585615395	0.0073978257636035	0.0784148051732421
P2RX7	4805.81440340907	-0.235743585336453	0.162781252066403	0.00738539624067849	0.0784148051732421
PANX2	271.60643451401	0.300647780441647	0.245638210286202	0.0073852600908047	0.0784148051732421
REEP4	522.193406832089	0.283709850655846	0.221420860037928	0.00740852694183288	0.0784148051732421
ZNF280C	2776.2305985592	-0.263375497528015	0.195061649643102	0.00741181035199137	0.0784148051732421
ARHGEF17	4201.15469317291	-0.230378409141057	0.157144872953351	0.00742277058879884	0.0784360317947863
EIF3J-AS1	417.569593207069	-0.28061636674543	0.217370122136311	0.00742274633421715	0.0784360317947863
PPARGC1B	635.958988064907	-0.281721380840436	0.219024213540041	0.00743645289962609	0.0784554208858332
RAB32	411.019643970035	0.303746478999324	0.251215142255954	0.00743803961708727	0.0784554208858332
TMEM254	1016.23534615751	-0.268888707831005	0.202150148712963	0.0074336394545271	0.0784554208858332
CCDC171	374.242631723084	-0.2685391190537	0.202147964512128	0.00747884772229026	0.0787909874290591
STC2	527.673456575691	0.445444917398585	0.609494299623016	0.00747562144272594	0.0787909874290591
PCDH17	34457.4169339729	-0.182010454180222	0.107412486938808	0.0075156125405721	0.0790832022287226
UST	11563.0270588068	-0.235036099307945	0.162872008351543	0.00751496825491213	0.0790832022287226
MTURN	15830.9854089216	0.20735016100035	0.133238330577301	0.00752708560243327	0.0791563864073414
ARHGAP42	4073.88322663601	0.222631919881175	0.149430853128531	0.00753176169167607	0.0791580472934401
CDK6	21985.9342977293	0.26322609004501	0.196284301704411	0.00756548399820334	0.079353927345208
FXN	469.33464627411	-0.246628984403207	0.176368970763669	0.00756500784923462	0.079353927345208
KCNA2	6952.77190493277	-0.243957709459173	0.17334842260167	0.00757304603431437	0.079353927345208
LOC112268292	252.725995385372	-0.307492477055843	0.259285969170464	0.00757107664300434	0.079353927345208
MMAA	1495.29887149348	-0.189954424579885	0.115580109753167	0.00756967877469141	0.079353927345208
ZNF611	2604.11803654291	-0.210243454845082	0.136528956078679	0.00757860688471235	0.0793647295996176
IGSF5	216.593628009648	-0.319847928458134	0.280895769716005	0.00759779601131861	0.0795181518030478
LOC105372482	358.25663703373	-0.280518195821261	0.219330991962623	0.00760843778301734	0.0795819880349037
RABL3	1214.54717356787	-0.22758987295283	0.155468625801781	0.00764042612126434	0.0798688935826678
TM7SF2	5063.24392122224	-0.223404266694406	0.150987883682271	0.00765401309995986	0.0799632137813338
OPLAH	100.30604314293	0.376566681820123	0.405864036340953	0.00767395699391001	0.0801237941199662
MPV17	2972.60447090463	-0.261634933710737	0.195597502872206	0.00770883164298224	0.0804399823615538
APOL1	268.779332004971	0.47667672385318	1.03040548742739	0.00774813682733597	0.0807059198661868
NTRK3	20884.9235763598	-0.213263051651148	0.140592978349553	0.0077439784308232	0.0807059198661868
RELN	118.284515802481	0.371455392785253	0.395264532650311	0.00773930690724115	0.0807059198661868
GRM8	404.030905948088	-0.297899869016939	0.246723370088008	0.00775704232890598	0.0807506723722119
NPTX2	2642.21837222827	0.289719246915563	0.234361182651829	0.00776552201494912	0.0807909416282117
ZC4H2	3771.76240012383	-0.20813965949874	0.135321291008197	0.00777545906058129	0.0808463161669936
WARS2	670.391850420151	-0.226000730082521	0.154608596609484	0.00778491220348235	0.0808965965628771
ID4	20757.7247224974	0.18645953808243	0.112969953313276	0.00779483111276641	0.080951654472832
CDC25A	924.640101900333	0.243054413748386	0.174005821046054	0.00780558879917752	0.0809582053408051
ZBTB46	1168.19103283508	0.243918076349691	0.175038983798494	0.00780932460193839	0.0809582053408051
ZNF710	1673.05658537257	0.225263357100552	0.153927354715411	0.00780640445233104	0.0809582053408051
QKI	110871.23699423	-0.171717085884329	0.0984111136602434	0.00782267633011251	0.08104866310087
NOVA1	27396.5051383592	-0.163160972292353	0.0903227543981293	0.00785402352736265	0.0813253499996417
CDCA5	988.302684274398	0.297822486407659	0.248114402233272	0.00786333892829222	0.081373714130939
GPR61	56.949516233729	-0.401071291326448	0.483828518321204	0.00787797792064526	0.0814770797932142
TPM4	15574.3200785111	0.207874916302556	0.135651863359949	0.00789694255016816	0.0816250345008532
ACAT1	3673.55257373013	-0.165985790434709	0.0931452192074755	0.00790217006461275	0.0816309077429336
IER5L	2487.24041018682	0.248770813902588	0.181671799634348	0.00792788479187265	0.0818000833649051
MCUB	387.841436643364	0.391443486055994	0.457169989549572	0.00792528183768287	0.0818000833649051
PAN2	1309.64762803953	-0.242704335153963	0.174560466031911	0.00793859578166451	0.0818623885195775
CLSTN3	6840.65005565807	0.175353854794081	0.102544175813551	0.00798549006235035	0.0822975211131636
LOC107984251	148.965377373163	0.347799551147549	0.34696186897505	0.00800806106040555	0.0824816165657291
POMGNT2	4073.89732028584	-0.21201829340597	0.140817581454076	0.00804021560618409	0.0826670055283716
UBE2E2	6117.43574650794	-0.196983383201223	0.124830217501156	0.00803644645780847	0.0826670055283716
ZC3H12A	683.986965811618	0.427778602632137	0.585943828403897	0.00803632660921206	0.0826670055283716
HBEGF	1590.98279595242	0.230994406592644	0.1618034594022	0.00804627124007341	0.0826807461150065
ATP10A	167.34404736013	0.361989353395567	0.383157209569091	0.00807993546012254	0.0829293903112752
RASA4B	792.418853046239	0.263700022495505	0.201586539031805	0.0080771483413917	0.0829293903112752
ENPP5	226.440968522816	0.31975022886343	0.290096435524656	0.00808880131772588	0.0829717793246824
SEC14L2	1496.02696700098	0.205059153353348	0.133928391878775	0.00815670370508177	0.0836193381585913
LOC107984485	503.517784192536	-0.296595505602619	0.250656448911982	0.00818042615164429	0.0838134889922854
TOR4A	234.260087349445	0.28775200377978	0.236759711376016	0.00818852339010231	0.0838474165953199
MOG	2185.93831465454	-0.275239398852046	0.218493967950577	0.00820244996428253	0.0839409599148539
WDR7-OT1	60.1125185935529	0.372838817525937	0.416736509295548	0.00822015085001506	0.0840729964344798
HSPA1B	24943.1735108075	0.226883075556513	0.158282181895556	0.00822933761611426	0.0841178500783675
RRAD	206.132819911028	0.460297779656928	0.763950266620432	0.00823531403869341	0.0841298553690429
PRAF2	4205.22005752432	-0.270964622233053	0.212949839706066	0.00824386572640251	0.0841681395842494
EIF4G3	18897.7550065024	-0.271992150044978	0.214604001125256	0.00826624142394609	0.0843474372437597
RAB39A	531.802305335411	0.266398591325238	0.207244679962375	0.00829819305249056	0.0846241806051423
NFYA	5380.46326425693	-0.189777899239135	0.118488151996304	0.00831546487442875	0.0847509858056962
CYS1	93.6781185828886	-0.331675468470992	0.319691753210928	0.00834238359457543	0.084975907312187
FAM111A	684.740089652578	0.352751318900889	0.368938758510082	0.00835897399024429	0.0850954237705288
SPAG1	297.545608911903	0.317118399908566	0.290720601436916	0.00838483176323745	0.0853090897165622
TPI1P2	120.502564029965	-0.317013968975104	0.290791394914476	0.00839918765721753	0.0854055529625369
LOC101928554	20.7688645331901	0.426246595822511	1.05081062007644	0.00845212648957194	0.0858940000564387
HSD17B14	631.055746116688	0.267273478081242	0.210188762199041	0.00847990856356456	0.0861263756716818
C8orf37	493.646245460665	-0.243243331876024	0.179199676413641	0.0084921522214516	0.0861279914397004
MTMR10	3276.9726217692	-0.176905898091423	0.105885842566563	0.00849481559405265	0.0861279914397004
TNFRSF12A	906.218188206728	0.314953921244498	0.288468321546118	0.00848878328762818	0.0861279914397004
TLE4	5967.9974430597	0.205703089004235	0.136334293423025	0.00851264499068907	0.0862588433990009
LURAP1L	96.2414780553663	0.332323346737908	0.325469768114416	0.0085279682246708	0.0863641637550476
MAP3K6	398.18435189705	0.347144057934478	0.360327876316341	0.00853552542111984	0.0863907598948698
DDAH2	2835.47979906584	0.226190273956802	0.159490401109648	0.00856247123662699	0.0864865926597204
GAS2L1	2476.63291448987	0.228633574465699	0.162356501155224	0.00856972597180786	0.0864865926597204
HOXB4	1333.24617208381	0.261082352057703	0.202442465221646	0.00855218090702814	0.0864865926597204
LOC100132062	328.470719492634	0.344333914312527	0.354212308499438	0.00856164093446646	0.0864865926597204
RNU2-1	2424.32688752745	0.282683592631582	0.233602329118786	0.00856677246150904	0.0864865926597204
SH3GL2	3824.40260953203	-0.221535189962097	0.154241435726718	0.00857461252568118	0.0864865926597204
LOC102724238	33.0268507341601	0.453363277310139	0.774080003667163	0.0085896654516028	0.0865885723314621
GPCPD1	3012.68961674043	-0.256259839672047	0.196466606123481	0.00859938024013657	0.0866366542882074
PCDHAC2	804.810620909687	-0.238834377607733	0.174699268983418	0.00861287396446506	0.086672918930171
ZFP36L2	12177.4959445566	0.228621580058885	0.162595583521889	0.00861111793898663	0.086672918930171
TRIM47	2098.19125925809	0.304432428168941	0.27107490632113	0.00863100020590638	0.0868054670536623
DEK	7397.80410578517	0.186743536529539	0.116620933319931	0.00864461741355708	0.0868925399228457
CHSY1	3912.09647364573	0.203983399565162	0.135259732208095	0.0086816601957519	0.0871648633980362
HTATIP2	417.764561485111	0.268523062715281	0.213863431132111	0.00867668831517634	0.0871648633980362
AGO1	14976.9900982223	-0.189900668144141	0.12026101388083	0.00872160399826074	0.0873993830094783
BUB1B	1480.1233621794	0.257547639732	0.199224367896831	0.00872360278353944	0.0873993830094783
FAM19A1	52.489320166029	-0.400045482596137	0.526903482940022	0.00871851240027796	0.0873993830094783
OSBPL7	634.610971494893	-0.22616079883366	0.160451881399841	0.00872996120243076	0.0873993830094783
ST3GAL4	1320.80451773131	0.203278614687451	0.13471397681788	0.00872984975568276	0.0873993830094783
HS3ST1	233.02936496988	-0.310159428159678	0.283791123985452	0.00874327042385863	0.0874826372507157
VWC2	2444.98572786381	-0.259871082266944	0.20271538124237	0.00876609429080772	0.0876609429080772
HAGLR	1020.47236223235	-0.232571580213616	0.168333406746728	0.00878592059683263	0.0877800624902097
MERTK	255.334070031825	-0.291988564992035	0.251490792838414	0.00878802680409976	0.0877800624902097
HRASLS	1161.06419546411	-0.243439115824152	0.18196127440781	0.00884128489562572	0.0882114529449673
VAMP2	14025.2922011081	-0.201923123831702	0.133734008868941	0.0088393420539031	0.0882114529449673
EPB41L1	9315.58167598157	-0.183253057616009	0.113786973377756	0.00886450020787573	0.0883927396937865
TEX15	235.767734553971	-0.299873931642191	0.266573810577423	0.00887172146122862	0.0884144254839166
STAT3	23648.4865884984	0.26408857367726	0.209572312550153	0.00888065372466142	0.088453128627668
DHRS11	146.459657211539	-0.326228150674664	0.321429717736305	0.00894075155338814	0.0890011177360001
KIRREL3	747.379921231596	0.235806739900177	0.173267604185397	0.00894609454822566	0.0890037345172707
TRMT5	2969.38172876665	-0.175614864169819	0.106265526254158	0.00899112015946483	0.0894009223574483
LATS2	957.502311619345	0.249989421406626	0.191548432405093	0.00900348476862233	0.0894730874340688
PPA1	7708.901280465	0.171392043260055	0.102137486359624	0.00905694539394085	0.0899311360721311
RNF150	7357.06737877658	-0.189509822390191	0.121191873341828	0.00905984333146754	0.0899311360721311
ADCY1	3712.44860993813	0.183653380995843	0.115067076014503	0.00909580206302644	0.0902369491190392
PPP1R17	31.5376302043873	-0.405287480937579	0.572755395715594	0.00910801345054736	0.0903069584909958
DUSP4	2404.25028995573	0.196725132956709	0.129333456590461	0.00913343489676578	0.0905077937733804
IGF1	27.1546213938143	-0.44672690059097	0.840424723118999	0.0091474015899726	0.0905949552607801
MROH1	900.219311201631	0.278080939596279	0.233448736475468	0.0091699255367091	0.0907667205667478
TMOD2	34425.751998593	-0.165800391463708	0.096901259196404	0.00919907073998918	0.0910037941076287
SLITRK5	4929.21718998436	-0.197272472465838	0.130303535310341	0.00921948811391101	0.0911543068598877
OAZ1	10372.0151059225	0.150913932765473	0.0826495463993433	0.00926268309518889	0.0915297280472134
SATB1	12401.9805082368	-0.214605256371192	0.150077390625605	0.00927115130769419	0.0915617648877126
COL4A2	7966.50315578459	-0.294450196057767	0.263228966766491	0.00930780747061538	0.0918188114632115
DPP6	13683.3172513043	-0.212037633178574	0.147335603229565	0.00931290113984743	0.0918188114632115
NCAM2	11140.2284661132	-0.187183914907007	0.119655022099384	0.00930967932559417	0.0918188114632115
CCDC74B	197.143945453316	-0.301601471632306	0.277108852492534	0.00932819839847334	0.0919179054787699
FYB1	101.112219833786	-0.353674140903195	0.404787542021018	0.00938567884533425	0.0923803895338517
SLC16A1	8079.16381262344	-0.167313051360014	0.0989756219694931	0.00938121351454496	0.0923803895338517
LOC147004	67.1441786850271	0.402192028761272	0.581204653661172	0.00941517508430365	0.0926186790999438
GPRC5B	10477.0441669034	0.241608426105616	0.183852468275959	0.00943240789314951	0.0927361314747359
ADAM29	210.131181449811	-0.293704903633011	0.26416112901697	0.009465118602363	0.0930055400523834
ANKLE2	4706.1559275497	0.191184993237558	0.12465466802103	0.00947373039238449	0.0930379800866459
IL6	334.081841273436	0.365694985407681	0.447118286059051	0.00951485815609678	0.0933895321539583
KBTBD2	4733.12191951105	0.186383242629209	0.119609319125972	0.00952659994389848	0.0934524249815797
PIAS3	2926.77195196777	-0.186056617726923	0.119395461379895	0.00956434666631919	0.0937702034660953
TXLNB	140.245383949708	-0.358454733531698	0.426546938524177	0.00958379227193495	0.0939083001142619
TMEM241	1249.98587168356	-0.23280511632994	0.173737630196941	0.00959261526098425	0.0939422131763242
ACTC1	49.9605098038711	0.396452080535891	0.574884879986824	0.00968845822978603	0.0947533764592354
LOC107985400	151.601698103536	-0.316602157955355	0.315773473906751	0.00968697607009509	0.0947533764592354
RSPO3	27.0954534108538	0.430731043181943	0.78840314161036	0.00969166955564782	0.0947533764592354
CEP112	566.662111930953	0.261410723819226	0.213436594484676	0.00971381973859585	0.0949169669939762
CARF	1365.80405367131	-0.229417350861185	0.170451609234113	0.00974476024550295	0.0951662204577546
C3orf52	72.3248458656507	0.397489735270504	0.585298638752036	0.00976671240507096	0.0952213696921776
GLRX3	3062.09340568913	0.169533558308428	0.10241708914104	0.00976180960611763	0.0952213696921776
PABPC5	2006.10233460053	-0.233031124617073	0.175108014802668	0.00976396005061761	0.0952213696921776
CPEB4	18693.8759910646	-0.200434616205428	0.136417216709056	0.00981389942801843	0.095628207997154
MBLAC2	1229.5124141192	-0.220224238329778	0.159696141706909	0.00983438831220627	0.0957745876764057
KLF17	75.4810762747034	0.349521045985785	0.408164147879407	0.00984215142069152	0.0957969404947308
GOLGA6L9	228.548118290328	0.275349870686303	0.236723564536908	0.00984769963247709	0.0957977221327033
AFAP1	12892.5074580526	0.149119078677953	0.0824219671696087	0.00988645988834555	0.0960191821158723
FZD6	670.003255987927	0.233029513640689	0.175924827288319	0.00989309215812837	0.0960191821158723
MMP19	48.1569669227174	0.426906638574575	0.91421490315457	0.00989786774550602	0.0960191821158723
PLA2G15	889.147571237362	0.271184337639795	0.23033785286461	0.00989035408161576	0.0960191821158723
SLC16A6	89.0107741701458	-0.393678168276096	0.576192169426355	0.00988727075991568	0.0960191821158723
KCNJ4	196.909060505991	0.343563967229593	0.392451102399326	0.00990951289295074	0.0960789517899817
KIAA1549L	6245.87034607929	-0.187429237640506	0.122340061304221	0.00994711950868044	0.0963902288673016
TACC1	5309.99935418687	0.21168898882035	0.150183004992599	0.00996685270603704	0.0965280593752177
SEMA5B	8931.16784340238	-0.176990685070704	0.111025716997881	0.00997847392332766	0.096587217202597
LOC107986749	107.268140094095	-0.31585690244065	0.321830955226102	0.0100530751941485	0.0972555921598462
NNT-AS1	1868.59173235067	-0.193471887466066	0.129602816481139	0.0100741847260187	0.097406024503227
HMGN5	491.05013561031	-0.250339581305791	0.200541863684589	0.0100852160694777	0.0974588999102312
FLRT2	1539.85996281981	-0.238120319504254	0.18410762813847	0.0101310556958809	0.0977872713672371
PELI2	7706.86861120551	-0.208944005279378	0.147776752531715	0.0101400260475235	0.0977872713672371
TOX	13650.9571378391	-0.224531539291299	0.166615333708983	0.0101271339920041	0.0977872713672371
ZNF460	6889.45098172865	-0.184361592088779	0.11965498964891	0.0101415223786684	0.0977872713672371
DYRK4	738.52066202992	-0.238114654433583	0.184366270239072	0.0101704441514059	0.0978507312095724
EXTL1	1588.22044776688	-0.243440092910383	0.19154841130451	0.0101687616488053	0.0978507312095724
LINC-PINT	484.164859467593	0.24087795718493	0.187977638691528	0.0101568406606068	0.0978507312095724
UNKL	1063.81858938036	0.264512465995146	0.222485384696022	0.0101678638286682	0.0978507312095724
GAS5	6021.34492480542	-0.197919465636401	0.13515283925718	0.0101904285292507	0.0978627712259897
NDUFV3	2290.68998978112	-0.242026141619011	0.189828284999494	0.0101983754034133	0.0978627712259897
NECTIN2	5186.39229187811	0.177079182998542	0.111865300160115	0.0102028385934504	0.0978627712259897
OAF	108.912307013006	0.368812183174243	0.489319881432365	0.010198433557148	0.0978627712259897
RASGEF1B	9052.97404572385	-0.242189047909273	0.190138933055421	0.010210795993214	0.0978627712259897
SERPINE1	28.2886569705839	0.38604408840903	0.56272732401648	0.010206979075256	0.0978627712259897
WASF1	25038.9449713682	-0.19677010979421	0.13389279870472	0.0102047212672128	0.0978627712259897
DLG2	1441.61443958657	-0.201605190533356	0.139590369805547	0.01023145844371	0.098007190778458
LOC202181	622.174957254085	-0.243506844458363	0.192144786018533	0.0102383554990617	0.0980196657615089
HLA-DQB1	82.2073803267561	0.367842162917774	0.487885896632835	0.0102455265835917	0.0980347491777862
FAM241A	33.1257785613021	0.4021513383331	0.653576330224885	0.0102850795798387	0.0981032397680802
LITAF	2037.03958356619	0.234484201579931	0.180192246406106	0.0102657578541331	0.0981032397680802
MFSD10	1338.31551806257	0.224870278929703	0.167950315276783	0.0102862814756828	0.0981032397680802
NEDD4L	2303.44414572458	0.21727812260436	0.158441590499554	0.0102698765787849	0.0981032397680802
NOV	1336.39299734153	0.290651289009787	0.270012035972804	0.0102623183245541	0.0981032397680802
PLOD3	3137.40447909145	0.187272223918721	0.123403333253033	0.010278236340071	0.0981032397680802
ADCYAP1R1	16235.7093976947	-0.222434736006709	0.16502117738675	0.0103085848033433	0.0982624623256663
PIK3R2	28651.8098588815	-0.157082544799791	0.0912472903668257	0.0103418429397839	0.0985258772729817
DUSP15	817.144096670565	-0.240223757115703	0.188480215017435	0.0103560505058086	0.0986076113379163
EEPD1	5931.02015118693	-0.255995507868258	0.211180755238043	0.0103695044771702	0.0986820849755684
SIRT3	1628.96529550738	-0.170494211368452	0.1053700583394	0.0103994386240977	0.098913227304121
SIX5	275.973937741326	0.286265373653973	0.263492335386862	0.0104112928433642	0.0989722466715898
MFAP3L	5518.09361574527	-0.211185848163369	0.15187823740908	0.0104355408234284	0.0991489561965651
SYBU	3514.16128121641	0.172056480862013	0.10720341898912	0.0104490312483585	0.0992233211226239
FOXN2	7681.92369727285	-0.206219996579483	0.146143003880929	0.0104816858527482	0.0994794886999724
ADAM22	6990.84736336561	-0.205281232754269	0.145214480091128	0.0105230609371286	0.0997640842091414
PDXK	5601.52593538288	0.196826869810096	0.135268848013371	0.0105214241170689	0.0997640842091414
SYNM	8522.17282388944	-0.247908639300156	0.200828914703165	0.0105668110553778	0.100124678036895
CENPVL3	556.096726403956	-0.223698114511516	0.168097371330106	0.0105734432008617	0.100133364799512
FURIN	2171.49274816684	0.184461579273509	0.121426079119992	0.0106036764906017	0.100261007443135
JAZF1	2353.74921541754	-0.208031564059076	0.148828191696893	0.0105930315238511	0.100261007443135
KCNA6	2416.25424134506	-0.232761234741573	0.18007274047713	0.0106040894287745	0.100261007443135
ERCC6L	270.603963301135	0.281219961626967	0.257020838502647	0.0106555765187989	0.10068686522441
LOC105372249	34.9236479174863	-0.411459056814158	0.788361284525676	0.0106663711105311	0.10068686522441
MCM7	4937.87104433541	0.173653888616563	0.109604644659559	0.0106627280947942	0.10068686522441
RFX4	9434.37476611446	0.205400164453141	0.146056918562667	0.0106774039631258	0.100736735290234
RNA28SN4	486732.385186432	0.177451630274777	0.807140106858376	0.010689152294079	0.100793298273554
HCFC1R1	2226.73749762476	-0.256057696434521	0.214407978802032	0.0107292488460382	0.101029645431589
PRICKLE1	3007.63117044143	-0.257034023505797	0.215881153508102	0.0107232968811929	0.101029645431589
ZNF561-AS1	423.652631733332	-0.236851673980967	0.186425385801794	0.0107315165609696	0.101029645431589
ERI1	1710.61355543963	0.257626041614169	0.217132542360694	0.0107590796283733	0.101234734204673
NRCAM	20839.0743557971	0.194108160995091	0.13315185261635	0.0107798636429998	0.101375851328694
ZNF135	205.025337403199	-0.282806598619704	0.262213628056028	0.0108142566092693	0.101644729503433
HLA-E	2656.70089455392	0.350413828385793	0.449031617470517	0.0108484210950749	0.10191117296821
GTF2IP13	75.4601651421192	-0.345346703432369	0.431034306673312	0.0108551429743677	0.10191967037027
CDK2	1513.80619696469	0.269146668994094	0.237759118434721	0.0109023490482598	0.102308063912968
RHPN1	564.10541313127	-0.253881013611247	0.212599719695193	0.0109121023495086	0.102344771500745
FREM2	3803.31557595485	-0.241724611529812	0.194563283534094	0.0109220421741342	0.102383188277598
RAB3GAP2	9782.43129367616	0.18780471618187	0.126491103749687	0.0109488471913645	0.102579573685939
ADCY5	2282.67294555654	-0.200505398041144	0.141515619539174	0.0109771541847112	0.102734904549221
ATE1	6288.65100915397	-0.16324455674249	0.0992689468933213	0.0109728634276463	0.102734904549221
CLSTN2	8749.71710293286	-0.224047311758384	0.171067832571312	0.0110199802779035	0.103080648408366
GPR1	105.058713675508	-0.315003673610475	0.342089893295261	0.0110491475373567	0.103298327030143
CALCR	148.424953565702	0.396484450464268	0.915245588211754	0.011084827600569	0.103352802661039
CHAMP1	7987.0174240447	-0.157824579011365	0.0938713351166563	0.0110863769301006	0.103352802661039
MAGEA2	37.2463797300241	0.394628705895686	0.686915392529219	0.0110668709070034	0.103352802661039
NRXN3	1362.86724007794	0.357139280473603	0.485585626624143	0.0110808218940265	0.103352802661039
PHKB	8403.20159772164	-0.170138699503763	0.107066635111051	0.0110955198657392	0.103352802661039
RGS8	2805.39942056635	0.236925192170161	0.188752207073045	0.0110645238097225	0.103352802661039
TMPO	11399.052685949	0.178769235349232	0.116687980383571	0.0110962683678889	0.103352802661039
ZNF546	827.366450582577	-0.196169561601804	0.136943353277155	0.0111205576593454	0.103524001164576
ADCY9	5311.86724725264	0.188822603380251	0.128769036846857	0.0112456266929434	0.10463270295293
PTP4A3	1719.48430614954	0.287694786009909	0.278870529031059	0.0112673918062273	0.104779567115234
KALRN	7604.4862952237	0.176647326816704	0.114886412995602	0.0112799474188087	0.104840678396566
DNAJC9	1657.31724490013	0.190257196641954	0.130690244088471	0.0113095137197346	0.105059745689157
NHLH1	227.619296070675	0.273809729650622	0.251518557219309	0.0113553683568308	0.105429811134963
SERTM1	41.761803546588	0.353908183876157	0.486112576735541	0.0113743307774622	0.105549933909501
ACTR3	20650.2435051729	0.168465367955954	0.106114112168323	0.0114004875337077	0.105680709836274
TECPR1	3117.9479919851	0.190520397293947	0.131333709817693	0.0113980201120858	0.105680709836274
ATP2B2	4300.47329520591	-0.210305323453384	0.155601755260547	0.0114355544933752	0.10594971693492
APOD	2411.54846996795	-0.241936343328606	0.198781858600089	0.0114661985634998	0.1061774835267
IER2	2289.49647450072	0.228383729959831	0.179554863739549	0.0114819692595243	0.106267354161049
PDYN	46.2799826538746	-0.335531569398606	0.419321370162213	0.0114910054260776	0.106294833719578
SNRPB	3170.96413780491	0.185113723617945	0.125634683558821	0.0115796787548056	0.107058560308282
MYRIP	836.77926510548	-0.234825449163825	0.18926167660201	0.0115912374997269	0.107108903478489
ANKRD1	652.532987924897	0.389464765706527	0.889510639021095	0.0116067325053	0.107195547439566
TPTE2P1	190.969467100108	-0.272275618577674	0.251691517837043	0.0116192022152064	0.107254174294213
TMEM115	3777.37435101983	0.186726390861664	0.127922324410361	0.0116897165613423	0.107848253899272
FLRT1	12918.1297227179	-0.227922709782609	0.180336864857367	0.0117194908464705	0.108009194965893
IGSF11	7977.86424866402	-0.248061757586385	0.210108261895921	0.0117186880278205	0.108009194965893
FAM49B	10819.0268633129	-0.145951001179187	0.0834559574299576	0.0117904777714802	0.108606293667894
RPL30	20247.2485282	-0.224459952471028	0.176156280428588	0.0118206724156616	0.10882721004855
DRAXIN	727.303615564793	0.188504915997539	0.130629548349731	0.0118542081883092	0.109020689249932
GRIA2	20652.7840446324	-0.166687811100303	0.105443650797659	0.0118603558053864	0.109020689249932
NR1H2	2123.16928911047	0.180618347537387	0.121327982238899	0.0118576583566015	0.109020689249932
KIAA1107	1803.77995495238	-0.232686831487497	0.188291923712573	0.0119172941680257	0.109460718806204
TRIM2	16569.1726561696	-0.181978508694702	0.123131228553584	0.0119207221165661	0.109460718806204
RAP2C-AS1	474.554745601159	-0.260750735801755	0.233899637193255	0.011977587714002	0.10992526807193
WHAMM	1386.51611545242	0.206430435464363	0.153253780392467	0.0119880101597098	0.109963318323621
TROAP	621.651535724913	0.245842261952955	0.208963333468515	0.0120216635708804	0.110214309660819
LEFTY2	91.8970569466858	0.379576089688986	0.682908081444206	0.0120474713918426	0.110387089966037
NRG4	71.6429311554814	-0.331841314253824	0.425666458197268	0.0120531109078213	0.110387089966037
COA4	3242.1782982656	-0.19063814420403	0.134050774613678	0.0120858641783339	0.110629226961552
AKR1B1	4186.19657013788	0.227639717783838	0.182202669777055	0.0120996802980144	0.110640082892073
ASPM	6007.61932489689	0.243882034467496	0.20642380458546	0.0120965458934628	0.110640082892073
DIXDC1	2540.05267149209	-0.174659378232313	0.115290910744361	0.0121357907931886	0.11091239159972
ARL4C	6246.28828678941	0.180083279060909	0.121688549219129	0.0121575095211908	0.110995084320616
KLHL7-AS1	110.319146708292	-0.288336202635559	0.2943527773541	0.0121515687161686	0.110995084320616
TTC38	932.610324852821	0.238375703866792	0.198790369773086	0.0122247147075871	0.111550521706732
LOC107986655	186.733226161758	0.304920286933342	0.34076980508738	0.0122399405184716	0.111631315920678
GRIK1	154.896308204888	-0.306816110234207	0.346702417065418	0.012252016855035	0.111636054613663
PLGRKT	697.694037673504	-0.2176299161258	0.169216953371283	0.0122532039396161	0.111636054613663
KAT6B	7513.9167286821	-0.196391291610721	0.141805806570247	0.0122656400081528	0.111691274918314
AURKA	1139.98601633085	0.265440301165719	0.246424945870345	0.0123297325703398	0.112216579029794
SLC38A3	1530.41202992967	-0.245653582105565	0.21137256511713	0.0123692299883225	0.112517606124304
TMEM255B	43.1080797557653	0.359972645088629	0.574823058908607	0.0123857879354781	0.11260975850004
LRBA	3567.452456454	-0.168045012174767	0.108536520412576	0.0124227630531646	0.112763893549966
PPIL2	3517.22612899722	-0.151766724440901	0.0906918369609233	0.0124242529856028	0.112763893549966
RPSAP58	2141.65655464559	-0.272174478479295	0.261359373820947	0.0124284862126132	0.112763893549966
SPIN3	1411.77944846305	-0.191266859098678	0.136054379734275	0.0124171867147936	0.112763893549966
ENPP6	1434.80158844098	-0.220103796640312	0.173831376999981	0.0124854973663984	0.113190634904903
NTSR1	424.881341745941	-0.253394718257992	0.225545622978346	0.0124884416250672	0.113190634904903
CYBB	47.1104034430042	-0.329648459278953	0.434117524147115	0.0125198488367229	0.113416624415401
ZNF717	342.233873888478	-0.263691900881985	0.245465440067588	0.0125573658849919	0.11369770041605
KCNIP3	1460.17676196811	-0.255469440541325	0.230416427691524	0.0126129495363185	0.114141981341064
AMZ2P1	863.001589386246	-0.188127072115402	0.132968178718159	0.0126278739923925	0.114218044577551
CYBRD1	609.440430280035	0.253415602772125	0.22707685278491	0.012654386710088	0.114339791212348
FZD2	1448.4737613149	0.26433358571475	0.247778894812797	0.0126524012179886	0.114339791212348
LINC00648	404.395319657974	-0.267084213734003	0.253506606100271	0.0126634496590533	0.114362700013718
PARD6A	662.983209764309	-0.209863113922251	0.160898745484783	0.0126786390973	0.114440884587685
TYK2	1777.90121047017	0.239799813181843	0.204417098957052	0.012704393892669	0.114614305355078
CRIPT	5064.47206941914	-0.178338590057659	0.121489748451614	0.012737992531341	0.114752963989406
KLF2	525.946502905939	-0.281509866733076	0.287070290494204	0.012744659746506	0.114752963989406
LL21NC02-21A1.1	22.8244481573365	0.359624895341835	0.600701744378701	0.0127590624344386	0.114752963989406
LOX	245.936840109776	0.283239569867273	0.291526773693497	0.0127560544562461	0.114752963989406
MET	86.1890636013715	0.344358994990337	0.511177614129665	0.0127557689938677	0.114752963989406
PYURF	2544.78558525471	-0.210721611502708	0.162399082498855	0.0127535018736403	0.114752963989406
ZNF658	946.250265200782	-0.202612825317459	0.151819317058525	0.0127782842411731	0.114866875272115
ZNF804A	892.049649405668	-0.239832053213246	0.20506431505444	0.012786889595625	0.114885284982231
CD9	2538.17918670177	0.238731741811709	0.203398084688484	0.0128006875625604	0.114950305533602
PPIL1	2867.72361407863	-0.220345163754143	0.175944820053098	0.0128150572111349	0.115020390542563
UBE2S	6907.97504187559	0.203028746510485	0.15264401005186	0.012844504179662	0.115225659614787
CCDC113	892.770201996859	-0.211332642770007	0.163801453412097	0.0128751524560264	0.115441489779725
LOC107986411	67.8440130587501	-0.312615173064903	0.381937053893552	0.0128887984914593	0.115504731238039
BDNF	31.7120577497143	0.353394285321408	0.571656002165432	0.0129124165972088	0.11551724641083
CDC25C	245.141463629031	0.284960803906	0.298367636130473	0.0129071708302958	0.11551724641083
CHN2	7267.25429720653	-0.24190899501155	0.209409204401753	0.0129165688195671	0.11551724641083
TRAM1L1	583.663674067022	-0.231301949005697	0.192524964820278	0.0129063511600302	0.11551724641083
NEURL3	43.4841639009188	0.361202401955588	0.62841416903962	0.0129475078495251	0.115734866083511
TCAIM	3194.43883522519	-0.18100594306945	0.125397587123567	0.0129547371283043	0.115740435740893
ZBTB1	3937.14988706949	0.153638355184838	0.0938854454096755	0.0129664774205377	0.115786281553425
GPR137B	5403.55148470423	-0.188659175995759	0.13501140360579	0.0130142164310933	0.116094232114437
MSX1	254.358392811551	0.272652876059248	0.26992016232386	0.0130115596024919	0.116094232114437
EXPH5	184.485837908353	-0.262464374858864	0.248235817282003	0.0130399422176632	0.116170561390016
LOC100287896	586.722764515871	-0.222003098671804	0.179519964909206	0.0130359357265084	0.116170561390016
RPL32	24056.6633789049	-0.221714160898128	0.17917702980639	0.0130492959369608	0.116170561390016
STEAP1	35.7093113175419	-0.342786101595122	0.518520139791048	0.0130443511401173	0.116170561390016
FIGN	1713.62662206479	0.24766816525122	0.220565356992098	0.0130834687191848	0.116415628217429
MIR4453HG	749.216500817937	-0.224170815000202	0.183297763220533	0.0131458327900627	0.116911162681166
GNB4	16786.9217767573	-0.169092485438129	0.111860492569029	0.0131799807592803	0.117155384526936
ZC3H6	3674.58746526168	-0.198138182672272	0.147849181352582	0.0132208594731177	0.117459157185103
ALDH5A1	5968.76416630023	-0.167550940482478	0.11019994065379	0.0132316533014123	0.117487876142454
EEF2	214761.652241303	-0.151267505709305	0.0919315329524594	0.0132375038530368	0.117487876142454
RPS4X	46893.9175357406	-0.169331815435695	0.112443946454371	0.0132882132710396	0.117878226080311
SLC17A6	732.163111906695	0.21614220445155	0.172547705314613	0.0132993274069942	0.117917113446629
AQP11	249.597505337781	-0.246918148140871	0.221309836295416	0.0133330833928128	0.11802189306233
AQP4	38501.7401119696	-0.326106865307105	0.449956177922846	0.0133238420496666	0.11802189306233
LONRF3	370.39441573068	0.255451849814971	0.23717619497	0.013325993831567	0.11802189306233
OSBPL5	4232.45881557414	0.156738691557546	0.0981324643364256	0.0133380906543044	0.11802189306233
COL9A2	460.917120142826	-0.260780115873535	0.248244628562031	0.0133609178417326	0.118164200195434
TNR	30318.4845996724	-0.295091117155149	0.336953003652943	0.0134230325694434	0.118653648141599
CD36	440.846001955375	-0.276373109648309	0.285546566567113	0.0134899591086759	0.119065029513351
FANCI	1496.79525510292	0.209645528513116	0.164384410276522	0.0134858719340065	0.119065029513351
SDHC	9255.59775411958	-0.181170434962177	0.127316151997182	0.0134821201347318	0.119065029513351
HRH1	293.353796564622	0.315188616689704	0.410752756515513	0.013520991449221	0.119278836953853
SORL1	18485.740418589	-0.206172653016682	0.159857649323485	0.0135363939208257	0.1193546157488
PEMT	1377.54950118074	-0.186806791758931	0.134997476654147	0.0136693502579919	0.120466306096589
SLC2A13	11040.6731683302	-0.217353324280277	0.17631481507701	0.0136928498507733	0.12061273473381
IRAK3	21.0493053075022	0.357591243161895	0.680191975338681	0.0137050013848503	0.120659107669637
CRTAP	5940.61555323726	-0.17760554257316	0.12376284280158	0.0137483750630868	0.120980176346198
ATP13A5	72.7136890103881	-0.310544235784252	0.400735897466568	0.0137904165019544	0.121031238293446
ATP6V0E2-AS1	990.782423332068	-0.211751015187061	0.168790944024769	0.0137945268969439	0.121031238293446
CCDC149	1932.32866853315	0.197652939038206	0.149385552455765	0.013762840988527	0.121031238293446
E2F7	570.020164750925	0.25237591972788	0.235478718248543	0.0137787763795141	0.121031238293446
LOC105378936	24.898953067546	-0.337415251709466	0.529507107262511	0.0137754682079373	0.121031238293446
RAB29	6317.91590090763	0.192364549000405	0.142580271852554	0.0137956268762564	0.121031238293446
ARHGEF11	19036.6912566187	0.152819998274222	0.0948699831938501	0.0138156374474614	0.121090594949145
CEP95	1316.63647763167	0.199066336084688	0.151478381172645	0.013816215713661	0.121090594949145
[truncated: 36,770 more rows]
