# Supplementary material for: Reactive Astrocytes Derived From Human Induced Pluripotent Stem Cells Suppress Oligodendrocyte Precursor Cell Differentiation
Source: Front Mol Neurosci. 2022 May 6;15:874299. doi: 10.3389/fnmol.2022.874299 (PMC9120968; doi:10.3389/fnmol.2022.874299)
Supplement: Supplementary file 7 [file Table_6.CSV]

	ID	Description	GeneRatio	BgRatio	pvalue	p.adjust	qvalue	geneID	Count
GO:0009615	GO:0009615	response to virus	56/594	363/17866	4.04631710673111e-22	1.90905241095574e-18	1.46135936770468e-18	ADAR/AIM2/BIRC2/BIRC3/BST2/CCL5/CXCL10/CXCL12/DDX58/DDX60/DTX3L/EIF2AK2/F2RL1/FOSL1/HERC5/HSPB1/IFI16/IFI44/IFI44L/IFI6/IFIH1/IFIT1/IFIT2/IFIT3/IFIT5/IFITM1/IFITM3/IKBKE/IRF1/IRF7/IRF9/ISG15/LGALS9/MICA/MOV10/MX1/MX2/NFKB1/NLRC5/NMI/OAS1/OAS2/OAS3/PML/RSAD2/RTP4/SAMHD1/SMAD3/STAT1/STAT2/TICAM1/TNFAIP3/TRIM22/TRIM56/UNC93B1/ZC3HAV1	56
GO:0019221	GO:0019221	cytokine-mediated signaling pathway	63/594	470/17866	1.87652961388469e-21	4.42673335915397e-18	3.38861742380966e-18	ACKR1/ADAR/AGPAT2/AIM2/BIRC2/BIRC3/CAV1/CCL5/CD70/CLCF1/CSF3/CXCL10/CXCL11/CXCL12/CXCL2/CXCL3/CXCL5/CXCL6/CXCL8/CYLD/F2RL1/FAS/IFITM1/IFITM3/IKBKE/IL15RA/IL17RC/IL18R1/IL1A/IL1R1/IL33/IL34/IRAK1/IRAK2/IRF1/IRF7/ISG15/LEPR/MX1/NFKBIA/NLRC5/NMI/NUMBL/OAS1/OAS2/OAS3/PARP14/PTPRN/PXDN/SAMHD1/SH2B2/SLIT3/SPHK1/STAT1/STAT2/STAT5A/TNFAIP3/TNFRSF14/TRADD/TRAF1/UGCG/USP18/WNT5A	63
GO:0051607	GO:0051607	defense response to virus	46/594	262/17866	1.11393439411733e-20	1.31388561786139e-17	1.00576550163594e-17	ADAR/AIM2/BIRC2/BIRC3/BST2/CXCL10/DDX58/DDX60/DTX3L/EIF2AK2/F2RL1/HERC5/IFI16/IFI44L/IFI6/IFIH1/IFIT1/IFIT2/IFIT3/IFIT5/IFITM1/IFITM3/IRF1/IRF7/IRF9/ISG15/MICA/MOV10/MX1/MX2/NLRC5/OAS1/OAS2/OAS3/PML/RSAD2/RTP4/SAMHD1/STAT1/STAT2/TICAM1/TNFAIP3/TRIM22/TRIM56/UNC93B1/ZC3HAV1	46
GO:0140546	GO:0140546	defense response to symbiont	46/594	262/17866	1.11393439411733e-20	1.31388561786139e-17	1.00576550163594e-17	ADAR/AIM2/BIRC2/BIRC3/BST2/CXCL10/DDX58/DDX60/DTX3L/EIF2AK2/F2RL1/HERC5/IFI16/IFI44L/IFI6/IFIH1/IFIT1/IFIT2/IFIT3/IFIT5/IFITM1/IFITM3/IRF1/IRF7/IRF9/ISG15/MICA/MOV10/MX1/MX2/NLRC5/OAS1/OAS2/OAS3/PML/RSAD2/RTP4/SAMHD1/STAT1/STAT2/TICAM1/TNFAIP3/TRIM22/TRIM56/UNC93B1/ZC3HAV1	46
GO:0019058	GO:0019058	viral life cycle	47/594	314/17866	3.5258788582296e-18	3.32701929062545e-15	2.54679797107069e-15	ADAR/BST2/CAV1/CAV2/CCL5/CDHR3/CIITA/CLDN1/CXCL8/EFNB2/EIF2AK2/EPHA2/F11R/ICAM1/IFI16/IFIH1/IFIT1/IFIT5/IFITM1/IFITM3/ISG15/ITGA5/ITGB3/LAMP3/LDLR/LGALS1/LGALS9/LRRC15/MX1/OAS1/OAS2/OAS3/PARP10/PCSK5/PML/PTX3/RAB43/RSAD2/SLPI/STOM/TFRC/TNFRSF14/TRIM14/TRIM21/TRIM22/TRIM25/ZC3HAV1	47
GO:0050792	GO:0050792	regulation of viral process	33/594	161/17866	2.92748749045868e-17	2.30198099666401e-14	1.7621420315375e-14	ADAR/BST2/CAV2/CCL5/CIITA/CXCL8/EIF2AK2/IFI16/IFIH1/IFIT1/IFIT5/IFITM1/IFITM3/ISG15/LAMP3/LGALS1/LGALS9/MX1/OAS1/OAS2/OAS3/PARP10/PML/PTX3/RSAD2/SLPI/STAT1/STOM/TRIM14/TRIM21/TRIM22/TRIM25/ZC3HAV1	33
GO:1903900	GO:1903900	regulation of viral life cycle	31/594	145/17866	7.68393199364292e-17	4.54275569224121e-14	3.47743128892251e-14	ADAR/BST2/CAV2/CCL5/CIITA/CXCL8/EIF2AK2/IFI16/IFIH1/IFIT1/IFIT5/IFITM1/IFITM3/ISG15/LAMP3/LGALS1/LGALS9/MX1/OAS1/OAS2/OAS3/PARP10/PML/PTX3/RSAD2/SLPI/TRIM14/TRIM21/TRIM22/TRIM25/ZC3HAV1	31
GO:0048525	GO:0048525	negative regulation of viral process	25/594	89/17866	7.70284983847597e-17	4.54275569224121e-14	3.47743128892251e-14	BST2/CCL5/CIITA/EIF2AK2/IFI16/IFIH1/IFIT1/IFIT5/IFITM1/IFITM3/ISG15/MX1/OAS1/OAS2/OAS3/PARP10/PML/PTX3/RSAD2/SLPI/STAT1/TRIM14/TRIM21/TRIM25/ZC3HAV1	25
GO:0016032	GO:0016032	viral process	50/594	409/17866	1.47340501335514e-15	7.72391650334392e-13	5.91257614131166e-13	ADAR/BST2/CAV1/CAV2/CCL5/CDHR3/CIITA/CLDN1/CXCL8/EFNB2/EIF2AK2/EPHA2/F11R/ICAM1/IFI16/IFIH1/IFIT1/IFIT5/IFITM1/IFITM3/IRF7/ISG15/ITGA5/ITGB3/LAMP3/LDLR/LGALS1/LGALS9/LRRC15/MX1/OAS1/OAS2/OAS3/PARP10/PCSK5/PML/PTX3/RAB43/RSAD2/SLPI/ST3GAL1/STAT1/STOM/TFRC/TNFRSF14/TRIM14/TRIM21/TRIM22/TRIM25/ZC3HAV1	50
GO:0001819	GO:0001819	positive regulation of cytokine production	53/594	464/17866	3.56012704576614e-15	1.67966794019247e-12	1.28576798884459e-12	AGPAT2/AIM2/BTN3A2/C3/C5AR1/CD83/CEBPB/CHI3L1/CYP1B1/DDX58/EIF2AK2/F2RL1/GATA6/HEG1/HLA-A/HLA-F/HMOX1/HSPB1/IFI16/IFIH1/IL18R1/IL1A/IL1R1/IL33/IRAK1/IRF1/IRF7/IRF8/ISG15/ITK/LACC1/LGALS9/MALT1/NOD2/OAS1/OAS2/OAS3/PIK3CD/PLA2G3/PLA2R1/PTGER4/PTGS2/RSAD2/RUNX1/S100A13/SAA1/SMAD3/SPHK1/STAT1/TICAM1/TNFRSF14/TRIM56/WNT5A	53
GO:0002831	GO:0002831	regulation of response to biotic stimulus	43/594	322/17866	6.69937982937822e-15	2.87342491227331e-12	2.19957628656428e-12	ADAR/AHR/AIM2/BIRC2/BIRC3/CCL5/CXCL6/DDX58/DDX60/DTX3L/DUSP10/ERAP1/F2RL1/GATA6/HERC5/HLA-A/HLA-B/HLA-F/IFI16/IFIT1/IKBKE/IL4I1/IRF1/IRF7/ISG15/LGALS9/LYN/MICA/NLRC5/NMI/NOD2/OAS1/OAS3/OPTN/PARP14/SAMHD1/SERPING1/STAT1/STAT2/TNFAIP3/TRIM21/USP18/WNT5A	43
GO:0030198	GO:0030198	extracellular matrix organization	41/594	299/17866	1.1650812499966e-14	4.38983143008912e-12	3.36036938859815e-12	ADAMTS16/ADAMTS9/AEBP1/ANXA2/B4GALT1/BMP1/CAV1/CAV2/CFLAR/COL12A1/COL18A1/COL24A1/COL4A4/COL8A2/COLQ/CREB3L1/CTSS/CYP1B1/DDR2/ELF3/FBLN2/FBLN5/HAS3/LAMB1/LAMB3/LOXL2/MMP14/MMP7/MYH11/NFKB2/OLFML2B/PBXIP1/PDPN/PHLDB2/PTX3/PXDN/RUNX1/SERPINH1/SLC39A8/SMAD3/TNXB	41
GO:0034340	GO:0034340	response to type I interferon	19/594	57/17866	1.20957627365745e-14	4.38983143008912e-12	3.36036938859815e-12	ADAR/IFIT1/IFITM1/IFITM3/IKBKE/IRAK1/IRF7/ISG15/MX1/NLRC5/OAS1/OAS2/OAS3/SAMHD1/STAT1/STAT2/TRIM56/USP18/WNT5A	19
GO:0043062	GO:0043062	extracellular structure organization	41/594	300/17866	1.30829613347707e-14	4.40839837431674e-12	3.37458218743016e-12	ADAMTS16/ADAMTS9/AEBP1/ANXA2/B4GALT1/BMP1/CAV1/CAV2/CFLAR/COL12A1/COL18A1/COL24A1/COL4A4/COL8A2/COLQ/CREB3L1/CTSS/CYP1B1/DDR2/ELF3/FBLN2/FBLN5/HAS3/LAMB1/LAMB3/LOXL2/MMP14/MMP7/MYH11/NFKB2/OLFML2B/PBXIP1/PDPN/PHLDB2/PTX3/PXDN/RUNX1/SERPINH1/SLC39A8/SMAD3/TNXB	41
GO:0032496	GO:0032496	response to lipopolysaccharide	44/594	343/17866	1.40156794435674e-14	4.40839837431674e-12	3.37458218743016e-12	ABCA1/ASS1/C5AR1/CCL5/CEBPB/CLDN1/CMPK2/CSF3/CXCL10/CXCL11/CXCL2/CXCL3/CXCL5/CXCL6/CXCL8/DUSP10/GGT5/ICAM1/IL18BP/IL1A/IRAK1/IRAK2/IRF8/LGALS9/LYN/MALT1/MGST1/NFKB1/NFKB2/NFKBIA/NOCT/NOD2/OPRM1/PTGER4/PTGS2/SBNO2/SELE/SLPI/SOD2/TICAM1/TNFAIP3/TNIP3/VCAM1/WNT5A	44
GO:0045229	GO:0045229	external encapsulating structure organization	41/594	302/17866	1.64710472003099e-14	4.85690004319138e-12	3.71790545685942e-12	ADAMTS16/ADAMTS9/AEBP1/ANXA2/B4GALT1/BMP1/CAV1/CAV2/CFLAR/COL12A1/COL18A1/COL24A1/COL4A4/COL8A2/COLQ/CREB3L1/CTSS/CYP1B1/DDR2/ELF3/FBLN2/FBLN5/HAS3/LAMB1/LAMB3/LOXL2/MMP14/MMP7/MYH11/NFKB2/OLFML2B/PBXIP1/PDPN/PHLDB2/PTX3/PXDN/RUNX1/SERPINH1/SLC39A8/SMAD3/TNXB	41
GO:0045071	GO:0045071	negative regulation of viral genome replication	18/594	53/17866	4.17903400740122e-14	1.15980484981876e-11	8.87818308321585e-12	BST2/CCL5/EIF2AK2/IFI16/IFIH1/IFIT1/IFIT5/IFITM1/IFITM3/ISG15/MX1/OAS1/OAS2/OAS3/PARP10/RSAD2/SLPI/ZC3HAV1	18
GO:0045824	GO:0045824	negative regulation of innate immune response	20/594	71/17866	9.19455368967596e-14	2.40999468377173e-11	1.84482536311569e-11	ADAR/DUSP10/HLA-A/HLA-B/HLA-F/IFI16/ISG15/LGALS9/MICA/NLRC5/NMI/OAS1/OAS3/PARP14/SAMHD1/SERPING1/STAT2/TNFAIP3/TRIM21/USP18	20
GO:0002237	GO:0002237	response to molecule of bacterial origin	44/594	362/17866	9.76753712624644e-14	2.42543369271741e-11	1.85664376067322e-11	ABCA1/ASS1/C5AR1/CCL5/CEBPB/CLDN1/CMPK2/CSF3/CXCL10/CXCL11/CXCL2/CXCL3/CXCL5/CXCL6/CXCL8/DUSP10/GGT5/ICAM1/IL18BP/IL1A/IRAK1/IRAK2/IRF8/LGALS9/LYN/MALT1/MGST1/NFKB1/NFKB2/NFKBIA/NOCT/NOD2/OPRM1/PTGER4/PTGS2/SBNO2/SELE/SLPI/SOD2/TICAM1/TNFAIP3/TNIP3/VCAM1/WNT5A	44
GO:0007249	GO:0007249	I-kappaB kinase/NF-kappaB signaling	38/594	281/17866	1.75280875040991e-13	4.13487584221699e-11	3.1652035908718e-11	AJUBA/APOL3/BIRC2/BIRC3/BST2/CFLAR/F2RL1/FLNA/HMOX1/HSPB1/IFIT5/IKBKE/IRAK1/IRAK2/LGALS1/LGALS9/MALT1/NFKBIA/NOD2/OPTN/RELB/S100A13/SHISA5/SQSTM1/STAT1/TFRC/TGM2/TICAM1/TNFAIP3/TNIP3/TRADD/TRAF1/TRIM14/TRIM21/TRIM22/TRIM25/UBD/WNT5A	38
GO:0071357	GO:0071357	cellular response to type I interferon	17/594	52/17866	4.39817675778674e-13	9.88123711582753e-11	7.56398218344175e-11	ADAR/IFIT1/IFITM1/IFITM3/IKBKE/IRAK1/IRF7/ISG15/NLRC5/OAS1/OAS2/OAS3/SAMHD1/STAT1/STAT2/USP18/WNT5A	17
GO:0043122	GO:0043122	regulation of I-kappaB kinase/NF-kappaB signaling	35/594	249/17866	5.13618496893317e-13	1.10147821288303e-10	8.4316988652678e-11	AJUBA/APOL3/BIRC2/BIRC3/BST2/CFLAR/F2RL1/FLNA/HMOX1/HSPB1/IFIT5/IKBKE/IRAK1/LGALS1/LGALS9/MALT1/NOD2/OPTN/S100A13/SHISA5/SQSTM1/STAT1/TFRC/TGM2/TICAM1/TNFAIP3/TNIP3/TRADD/TRAF1/TRIM14/TRIM21/TRIM22/TRIM25/UBD/WNT5A	35
GO:0002250	GO:0002250	adaptive immune response	47/594	429/17866	6.49290948503303e-13	1.33189334566895e-10	1.01955022623104e-10	AHR/BTN3A2/BTN3A3/C1R/C1RL/C1S/C3/CD70/CLCF1/CRACR2A/CTSH/CTSS/DUSP10/ERAP1/HLA-A/HLA-B/HLA-C/HLA-F/HLA-H/HLX/ICAM1/IL18BP/IL18R1/IL1R1/IL4I1/IRF1/IRF7/ITK/LAMP3/LYN/MALT1/MICA/NFKB2/NFKBIZ/NOD2/PIK3CD/RAB27A/RELB/RSAD2/SERPING1/TAP1/TAP2/TCIRG1/TFRC/TNFAIP3/TNFRSF14/UNC93B1	47
GO:0045069	GO:0045069	regulation of viral genome replication	20/594	82/17866	1.79979280740256e-12	3.53809269388553e-10	2.70837242201675e-10	ADAR/BST2/CCL5/CXCL8/EIF2AK2/IFI16/IFIH1/IFIT1/IFIT5/IFITM1/IFITM3/ISG15/MX1/OAS1/OAS2/OAS3/PARP10/RSAD2/SLPI/ZC3HAV1	20
GO:0060337	GO:0060337	type I interferon signaling pathway	16/594	50/17866	3.14989096719236e-12	5.94447423328541e-10	4.55043196144715e-10	ADAR/IFITM1/IFITM3/IKBKE/IRAK1/IRF7/ISG15/NLRC5/OAS1/OAS2/OAS3/SAMHD1/STAT1/STAT2/USP18/WNT5A	16
GO:0034341	GO:0034341	response to interferon-gamma	25/594	139/17866	4.71510248005891e-12	8.55609750035305e-10	6.54960186602515e-10	ASS1/BST2/CCL5/CD47/CDC42EP2/CIITA/CLDN1/DAPK3/GBP2/ICAM1/IFITM1/IFITM3/IRF1/IRF8/LGALS9/MYO1C/NLRC5/NMI/PARP14/RAB20/RAB43/STAT1/TRIM21/UBD/WNT5A	25
GO:0002832	GO:0002832	negative regulation of response to biotic stimulus	22/594	107/17866	5.65450236694929e-12	9.62945540761426e-10	7.37124595692299e-10	ADAR/AHR/DUSP10/HLA-A/HLA-B/HLA-F/IFI16/IL4I1/ISG15/LGALS9/MICA/NLRC5/NMI/OAS1/OAS3/PARP14/SAMHD1/SERPING1/STAT2/TNFAIP3/TRIM21/USP18	22
GO:0045088	GO:0045088	regulation of innate immune response	31/594	215/17866	5.71481033092835e-12	9.62945540761426e-10	7.37124595692299e-10	ADAR/AIM2/BIRC2/BIRC3/CCL5/DUSP10/ERAP1/HLA-A/HLA-B/HLA-F/IFI16/IKBKE/IRF1/IRF7/ISG15/LGALS9/LYN/MICA/NLRC5/NMI/NOD2/OAS1/OAS3/PARP14/SAMHD1/SERPING1/STAT2/TNFAIP3/TRIM21/USP18/WNT5A	31
GO:0002221	GO:0002221	pattern recognition receptor signaling pathway	27/594	171/17866	1.58481756678148e-11	2.57833423450862e-09	1.97368750331297e-09	BIRC2/BIRC3/CAV1/CTSS/CYLD/DDX58/DDX60/F2RL1/IFIH1/IRAK1/IRAK2/IRF1/IRF7/LACC1/LYN/NFKBIA/NMI/NOD2/OAS1/OAS3/PIK3AP1/RSAD2/SLC15A3/TICAM1/TNFAIP3/TNIP3/UNC93B1	27
GO:0060759	GO:0060759	regulation of response to cytokine stimulus	26/594	160/17866	1.9410470127374e-11	3.05261993536501e-09	2.33674817568491e-09	ADAR/AGPAT2/CAV1/CCL5/CYLD/DDX58/F2RL1/IFIH1/IKBKE/IL1R1/IRAK1/IRAK2/IRF7/ISG15/NLRC5/OAS1/OAS3/PARP14/PXDN/SAMHD1/SLIT3/SPHK1/STAT2/TNFAIP3/USP18/WNT5A	26
GO:0002683	GO:0002683	negative regulation of immune system process	44/594	429/17866	3.33929849805934e-11	5.08219687543354e-09	3.8903677917968e-09	ADAR/AHR/BST2/CD47/CEBPB/CXCL12/DUSP10/DUSP3/GAL/GPNMB/HLA-A/HLA-B/HLA-F/HLX/HMOX1/IFI16/IL4I1/IRF1/ISG15/KITLG/LDLR/LGALS9/LRRC32/LYN/MICA/NLRC5/NMI/NOD2/OAS1/OAS3/PARP14/PTGER4/RUNX1/SAMHD1/SDC4/SERPING1/STAT2/TAPBPL/TGFB3/TNFAIP3/TNFRSF14/TRIM21/TWSG1/USP18	44
GO:0045785	GO:0045785	positive regulation of cell adhesion	44/594	433/17866	4.53473934713188e-11	6.65689125997369e-09	5.09577963743998e-09	CAV1/CCL5/CD47/CD70/CD83/CXCL12/DUSP10/F11R/FBLN2/FLNA/FN1/HES1/HLA-A/HLX/ICAM1/IL1A/IL4I1/IQGAP1/IRAK1/ITGA3/KIF26B/LGALS1/LGALS9/LIF/LYN/MALT1/MAP3K8/MYADM/NFKBIZ/NOD2/PDPN/PIEZO1/RUNX1/SAA1/SDC4/SELE/SMAD3/STX3/TFRC/TGM2/TNFRSF14/TPM1/VCAM1/WNT5A	44
GO:0042110	GO:0042110	T cell activation	47/594	484/17866	4.65615539591208e-11	6.65689125997369e-09	5.09577963743998e-09	CAV1/CCL5/CD47/CD70/CD83/CEBPB/CRACR2A/DUSP10/DUSP3/ELF4/F2RL1/GPNMB/HES1/HLA-A/HLX/ICAM1/IL18R1/IL1A/IL4I1/IRF1/ITK/LEPR/LGALS1/LGALS9/LRRC32/LYN/MALT1/MAP3K8/MICA/MSN/MYH9/NFKBIZ/NOD2/PIK3CD/PTGER4/RAB27A/RELB/RSAD2/RUNX1/RUNX2/SDC4/SMAD3/TCIRG1/TFRC/TNFRSF14/TWSG1/VCAM1	47
GO:0002460	GO:0002460	adaptive immune response based on somatic recombination of immune receptors built from immunoglobulin superfamily domains	34/594	278/17866	5.69944389155638e-11	7.90881655304795e-09	6.05411516778017e-09	AHR/BTN3A2/BTN3A3/C1R/C1RL/C1S/C3/CD70/CLCF1/CRACR2A/CTSH/HLA-A/HLA-B/HLA-F/HLA-H/HLX/ICAM1/IL18BP/IL18R1/IL1R1/IL4I1/IRF7/MALT1/MICA/NFKB2/NFKBIZ/NOD2/RAB27A/RELB/RSAD2/SERPING1/TCIRG1/TFRC/TNFAIP3	34
GO:0043123	GO:0043123	positive regulation of I-kappaB kinase/NF-kappaB signaling	27/594	186/17866	1.15582262495874e-10	1.55804889844438e-08	1.19266990262659e-08	AJUBA/APOL3/BIRC2/BIRC3/BST2/CFLAR/F2RL1/FLNA/HMOX1/IFIT5/IKBKE/IRAK1/LGALS1/LGALS9/MALT1/NOD2/S100A13/SHISA5/TFRC/TGM2/TICAM1/TRADD/TRIM14/TRIM21/TRIM22/TRIM25/UBD	27
GO:0001959	GO:0001959	regulation of cytokine-mediated signaling pathway	24/594	149/17866	1.40286569789809e-10	1.83853343407866e-08	1.40737783903168e-08	ADAR/AGPAT2/CAV1/CCL5/CYLD/F2RL1/IKBKE/IL1R1/IRAK1/IRAK2/IRF7/ISG15/NLRC5/OAS1/OAS3/PARP14/PXDN/SAMHD1/SLIT3/SPHK1/STAT2/TNFAIP3/USP18/WNT5A	24
GO:0044409	GO:0044409	entry into host	24/594	151/17866	1.86583911762303e-10	2.37919701539067e-08	1.82125007469833e-08	CAV1/CAV2/CDHR3/CIITA/CLDN1/CXCL8/EFNB2/EPHA2/F11R/ICAM1/IFITM1/IFITM3/ITGA5/ITGB3/LDLR/LGALS1/LGALS9/PTX3/TFRC/TNFRSF14/TRIM14/TRIM21/TRIM22/TRIM25	24
GO:0050777	GO:0050777	negative regulation of immune response	27/594	193/17866	2.71769876096896e-10	3.3742375669083e-08	2.58294306063283e-08	ADAR/AHR/DUSP10/HLA-A/HLA-B/HLA-F/HLX/HMOX1/IFI16/IL4I1/ISG15/LGALS9/LYN/MICA/NLRC5/NMI/NOD2/OAS1/OAS3/PARP14/SAMHD1/SERPING1/STAT2/TNFAIP3/TNFRSF14/TRIM21/USP18	27
GO:0071222	GO:0071222	cellular response to lipopolysaccharide	28/594	209/17866	3.52346544486151e-10	4.26248973560426e-08	3.26289067242101e-08	ABCA1/ASS1/CCL5/CEBPB/CMPK2/CSF3/CXCL10/CXCL11/CXCL2/CXCL3/CXCL5/CXCL6/CXCL8/ICAM1/IL1A/IRAK1/IRAK2/IRF8/LYN/MALT1/NFKB1/NFKBIA/NOD2/SBNO2/TICAM1/TNFAIP3/TNIP3/WNT5A	28
GO:0002443	GO:0002443	leukocyte mediated immunity	38/594	362/17866	3.92404826718984e-10	4.62841493115042e-08	3.54300252756009e-08	AHR/BST2/BTN3A2/BTN3A3/C1R/C1RL/C1S/C3/CD70/CLCF1/CTSH/CXCL6/DDX58/F2RL1/HLA-A/HLA-B/HLA-F/HLA-H/HMOX1/ICAM1/IL18R1/IL1R1/IL4I1/IRF7/LGALS9/LYN/MALT1/MICA/NOD2/PIK3CD/PLA2G3/RAB27A/RSAD2/S100A13/SERPING1/TCIRG1/TFRC/TICAM1	38
GO:0046718	GO:0046718	viral entry into host cell	23/594	144/17866	4.04409789009556e-10	4.65367166962704e-08	3.56233629291858e-08	CAV1/CAV2/CDHR3/CIITA/CLDN1/EFNB2/EPHA2/F11R/ICAM1/IFITM1/IFITM3/ITGA5/ITGB3/LDLR/LGALS1/LGALS9/PTX3/TFRC/TNFRSF14/TRIM14/TRIM21/TRIM22/TRIM25	23
GO:0007159	GO:0007159	leukocyte cell-cell adhesion	38/594	367/17866	5.81911861409503e-10	6.53680990983341e-08	5.00385863783459e-08	ASS1/CAV1/CCL5/CD47/CD70/CD83/CEBPB/CXCL12/DUSP10/DUSP3/F11R/GCNT1/GPNMB/HES1/HLA-A/HLX/ICAM1/IL1A/IL4I1/IRAK1/IRF1/LGALS1/LGALS9/LRRC32/LYN/MALT1/MAP3K8/MSN/NFKBIZ/NOD2/RUNX1/SDC4/SELE/SLC39A8/TFRC/TNFRSF14/TWSG1/VCAM1	38
GO:0002474	GO:0002474	antigen processing and presentation of peptide antigen via MHC class I	11/594	28/17866	6.42843964691779e-10	7.05334378003678e-08	5.39925983563646e-08	ERAP1/HLA-A/HLA-B/HLA-C/HLA-F/HLA-H/IFI30/TAP1/TAP2/TAPBP/TAPBPL	11
GO:0052126	GO:0052126	movement in host environment	25/594	175/17866	8.0007810773712e-10	8.57901934614484e-08	6.56714829580396e-08	CAV1/CAV2/CDHR3/CIITA/CLDN1/CXCL8/EFNB2/EPHA2/F11R/ICAM1/IFITM1/IFITM3/ITGA5/ITGB3/LDLR/LGALS1/LGALS9/PML/PTX3/TFRC/TNFRSF14/TRIM14/TRIM21/TRIM22/TRIM25	25
GO:0019885	GO:0019885	antigen processing and presentation of endogenous peptide antigen via MHC class I	9/594	17/17866	8.95697507651428e-10	9.39089075799876e-08	7.18862724854281e-08	ERAP1/HLA-A/HLA-B/HLA-C/HLA-F/HLA-H/TAP1/TAP2/TAPBP	9
GO:0019882	GO:0019882	antigen processing and presentation	19/594	103/17866	1.11960623217595e-09	1.14832656595785e-07	8.79031803797638e-08	CTSH/CTSS/ERAP1/HLA-A/HLA-B/HLA-C/HLA-F/HLA-H/ICAM1/IFI30/NOD2/PSMB8/PSME1/RAB27A/RELB/TAP1/TAP2/TAPBP/TAPBPL	19
GO:0071219	GO:0071219	cellular response to molecule of bacterial origin	28/594	220/17866	1.16104890487217e-09	1.16131027153298e-07	8.88970692673003e-08	ABCA1/ASS1/CCL5/CEBPB/CMPK2/CSF3/CXCL10/CXCL11/CXCL2/CXCL3/CXCL5/CXCL6/CXCL8/ICAM1/IL1A/IRAK1/IRAK2/IRF8/LYN/MALT1/NFKB1/NFKBIA/NOD2/SBNO2/TICAM1/TNFAIP3/TNIP3/WNT5A	28
GO:0002764	GO:0002764	immune response-regulating signaling pathway	39/594	393/17866	1.18149412957998e-09	1.16131027153298e-07	8.88970692673003e-08	BIRC2/BIRC3/BTN3A2/BTN3A3/C5AR1/CAV1/CD47/CTSH/CTSS/CYLD/DDX58/DDX60/DUSP3/F2RL1/HLA-A/IFIH1/IRAK1/IRAK2/IRF1/IRF7/ITK/LACC1/LYN/MALT1/NFKBIA/NFKBIZ/NMI/NOD2/OAS1/OAS3/PIK3AP1/PIK3CD/RSAD2/SH2B2/SLC15A3/TICAM1/TNFAIP3/TNIP3/UNC93B1	39
GO:0022407	GO:0022407	regulation of cell-cell adhesion	42/594	445/17866	1.23790131155344e-09	1.19192211998145e-07	9.12403737903296e-08	ASS1/CAV1/CCL5/CD47/CD70/CD83/CEBPB/CXCL12/DUSP10/DUSP3/F11R/GPNMB/HES1/HLA-A/HLX/ICAM1/IL1A/IL4I1/IRAK1/IRF1/KIF26B/LGALS1/LGALS9/LRRC32/LYN/MALT1/MAP3K8/MDGA1/MYADM/NFKBIZ/NOD2/PCDH8/PDPN/PIEZO1/RUNX1/SDC4/SELE/TFRC/TNFRSF14/TWSG1/VCAM1/WNT5A	42
GO:0043903	GO:0043903	regulation of biological process involved in symbiotic interaction	16/594	72/17866	1.33557313431007e-09	1.23775632372205e-07	9.4748933461778e-08	CAV1/CAV2/CIITA/CXCL6/CXCL8/F2RL1/IFITM1/IFITM3/LGALS1/LGALS9/PML/PTX3/TRIM14/TRIM21/TRIM22/TRIM25	16
GO:0032479	GO:0032479	regulation of type I interferon production	18/594	93/17866	1.36420790236428e-09	1.23775632372205e-07	9.4748933461778e-08	CYLD/DDX58/DTX4/IFIH1/IRAK1/IRF1/IRF7/IRF8/ISG15/NMI/OAS1/OAS2/OAS3/RELB/STAT1/TICAM1/TRIM21/TRIM56	18
GO:0032606	GO:0032606	type I interferon production	18/594	93/17866	1.36420790236428e-09	1.23775632372205e-07	9.4748933461778e-08	CYLD/DDX58/DTX4/IFIH1/IRAK1/IRF1/IRF7/IRF8/ISG15/NMI/OAS1/OAS2/OAS3/RELB/STAT1/TICAM1/TRIM21/TRIM56	18
GO:0019079	GO:0019079	viral genome replication	21/594	128/17866	1.41492739625251e-09	1.25955235009799e-07	9.64173961577432e-08	ADAR/BST2/CCL5/CXCL8/EIF2AK2/IFI16/IFIH1/IFIT1/IFIT5/IFITM1/IFITM3/ISG15/MX1/OAS1/OAS2/OAS3/PARP10/RSAD2/SLPI/STOM/ZC3HAV1	21
GO:0002697	GO:0002697	regulation of immune effector process	35/594	334/17866	2.05472603817488e-09	1.78801600808687e-07	1.36870728536758e-07	AHR/BST2/C3/CD47/CLCF1/CXCL6/DDX58/DDX60/DUSP10/F2RL1/HLA-A/HLA-B/HLA-F/HLA-H/HLX/HMOX1/ICAM1/IL18R1/IL1R1/IL4I1/LACC1/LGALS9/LYN/MALT1/MICA/NFKBIZ/NOD2/PLA2G3/RSAD2/SERPING1/TFRC/TGFB3/TICAM1/TNFRSF14/WNT5A	35
GO:0042060	GO:0042060	wound healing	40/594	418/17866	2.08437644011822e-09	1.78801600808687e-07	1.36870728536758e-07	AJUBA/ANXA2/B4GALT1/CAV1/CFLAR/CLDN1/CLIC1/DSP/F11R/F2RL1/FLNA/FN1/HMOX1/HSPB1/IL1A/ITGA5/ITGB3/LYN/MYH9/MYL9/MYLK/MYOF/NRG1/OPRM1/PDPN/PHLDB2/PLAU/RAB27A/SAA1/SDC4/SERPING1/SMAD3/TFPI2/TGFB3/TLN1/TNC/TNFAIP3/TPM1/VCL/WNT5A	40
GO:0032103	GO:0032103	positive regulation of response to external stimulus	40/594	421/17866	2.56338427719719e-09	2.14387492957488e-07	1.64111351450691e-07	AIM2/C3/C5AR1/CCL5/CD47/CEBPB/CXCL10/CXCL12/CXCL8/DDX60/F2RL1/FLNA/HLA-F/HSPB1/IFI16/IKBKE/IL33/IL34/IRF7/LDLR/LGALS9/LYN/NFKBIA/NFKBIZ/NLRC5/NMI/NOD2/NTF3/NUPR1/OPRM1/OPTN/PLA2G3/PTGER4/PTGS2/SMAD3/STX3/TGM2/TPBG/TRADD/WNT5A	40
GO:0002224	GO:0002224	toll-like receptor signaling pathway	20/594	120/17866	2.62544987678203e-09	2.14387492957488e-07	1.64111351450691e-07	BIRC2/BIRC3/CAV1/CTSS/F2RL1/IRAK1/IRAK2/IRF1/IRF7/LYN/NFKBIA/NMI/NOD2/OAS1/PIK3AP1/RSAD2/TICAM1/TNFAIP3/TNIP3/UNC93B1	20
GO:0044403	GO:0044403	biological process involved in symbiotic interaction	32/594	289/17866	2.6355393369085e-09	2.14387492957488e-07	1.64111351450691e-07	CAV1/CAV2/CCL5/CDHR3/CIITA/CLDN1/CXCL6/CXCL8/EFNB2/EPHA2/F11R/F2RL1/FN1/ICAM1/IFIT1/IFITM1/IFITM3/ITGA5/ITGB3/LDLR/LGALS1/LGALS9/LRRC15/PML/PTX3/STOM/TFRC/TNFRSF14/TRIM14/TRIM21/TRIM22/TRIM25	32
GO:0002483	GO:0002483	antigen processing and presentation of endogenous peptide antigen	9/594	19/17866	3.20633460633587e-09	2.53129748363802e-07	1.93768136952813e-07	ERAP1/HLA-A/HLA-B/HLA-C/HLA-F/HLA-H/TAP1/TAP2/TAPBP	9
GO:0071216	GO:0071216	cellular response to biotic stimulus	29/594	245/17866	3.21911507033237e-09	2.53129748363802e-07	1.93768136952813e-07	ABCA1/ASS1/BID/CCL5/CEBPB/CMPK2/CSF3/CXCL10/CXCL11/CXCL2/CXCL3/CXCL5/CXCL6/CXCL8/ICAM1/IL1A/IRAK1/IRAK2/IRF8/LYN/MALT1/NFKB1/NFKBIA/NOD2/SBNO2/TICAM1/TNFAIP3/TNIP3/WNT5A	29
GO:0007517	GO:0007517	muscle organ development	34/594	324/17866	3.38037387493125e-09	2.61452523638125e-07	2.00139133130097e-07	ACTA1/ARID5B/ASB2/ASS1/ATF3/BVES/CAV1/CAV2/CFLAR/CXCL10/DSP/HEG1/HLX/ITGA11/JPH2/KLF5/LAMA5/LIF/MAFF/MSC/MYLK/NRG1/NUPR1/POPDC3/RCAN1/SMAD3/SPEG/SVIL/TAGLN/TEAD4/TPM1/WNT5A/YBX3/ZBTB42	34
GO:0051701	GO:0051701	biological process involved in interaction with host	26/594	203/17866	3.9897285588476e-09	3.03605473236177e-07	2.32406768852396e-07	CAV1/CAV2/CDHR3/CIITA/CLDN1/CXCL8/EFNB2/EPHA2/F11R/ICAM1/IFIT1/IFITM1/IFITM3/ITGA5/ITGB3/LDLR/LGALS1/LGALS9/PML/PTX3/TFRC/TNFRSF14/TRIM14/TRIM21/TRIM22/TRIM25	26
GO:0035455	GO:0035455	response to interferon-alpha	9/594	20/17866	5.65826673884952e-09	4.20397587905815e-07	3.21809893600065e-07	ADAR/BST2/EIF2AK2/IFIT2/IFIT3/IFITM1/IFITM3/LAMP3/MX2	9
GO:0050900	GO:0050900	leukocyte migration	36/594	364/17866	5.70272268460622e-09	4.20397587905815e-07	3.21809893600065e-07	ASB2/B4GALT1/C5AR1/CCL5/CD47/CH25H/CXCL10/CXCL11/CXCL12/CXCL2/CXCL3/CXCL5/CXCL6/CXCL8/F11R/F2RL1/GCNT1/HMOX1/ICAM1/IL1R1/IL34/ITGA1/KITLG/LGALS9/LYN/MMP14/MSN/MYH9/NOD2/PIK3CD/PTGER4/SAA1/SELE/TNFRSF14/VCAM1/WNT5A	36
GO:0034612	GO:0034612	response to tumor necrosis factor	29/594	252/17866	6.15842694226295e-09	4.47007050978409e-07	3.42179155285898e-07	AIM2/ASS1/BIRC2/BIRC3/CCL5/CD70/CHI3L1/CLDN1/CXCL8/CYLD/F2RL1/FAS/GBP2/GGT5/ICAM1/IL18BP/NFKB1/NFKBIA/PTGS2/SELE/SPHK1/STAT1/TNFAIP3/TNFRSF14/TRADD/TRAF1/UBD/VCAM1/YBX3	29
GO:1903037	GO:1903037	regulation of leukocyte cell-cell adhesion	34/594	333/17866	6.81621575592174e-09	4.87256150552102e-07	3.72989414012241e-07	ASS1/CAV1/CCL5/CD47/CD70/CD83/CEBPB/CXCL12/DUSP10/DUSP3/GPNMB/HES1/HLA-A/HLX/ICAM1/IL1A/IL4I1/IRAK1/IRF1/LGALS1/LGALS9/LRRC32/LYN/MALT1/MAP3K8/NFKBIZ/NOD2/RUNX1/SDC4/SELE/TFRC/TNFRSF14/TWSG1/VCAM1	34
GO:0071346	GO:0071346	cellular response to interferon-gamma	19/594	117/17866	1.02271038575611e-08	7.18536088941899e-07	5.50031753231667e-07	ASS1/CCL5/CD47/CDC42EP2/CLDN1/DAPK3/GBP2/ICAM1/IRF1/IRF8/LGALS9/MYO1C/NLRC5/NMI/PARP14/RAB20/RAB43/STAT1/WNT5A	19
GO:0002456	GO:0002456	T cell mediated immunity	18/594	105/17866	1.03561793234525e-08	7.18536088941899e-07	5.50031753231667e-07	AHR/BTN3A2/BTN3A3/CD70/CTSH/HLA-A/HLA-B/HLA-F/HLA-H/ICAM1/IL18R1/IL1R1/IL4I1/MALT1/MICA/NOD2/RAB27A/RSAD2	18
GO:0060338	GO:0060338	regulation of type I interferon-mediated signaling pathway	11/594	36/17866	1.41164496459072e-08	9.64979279672339e-07	7.38681401252938e-07	ADAR/IKBKE/IRF7/ISG15/NLRC5/OAS1/OAS3/SAMHD1/STAT2/USP18/WNT5A	11
GO:0098586	GO:0098586	cellular response to virus	16/594	84/17866	1.43171999951386e-08	9.64979279672339e-07	7.38681401252938e-07	ADAR/BIRC2/BIRC3/CCL5/CXCL10/DDX58/DDX60/IFI6/IFIH1/IKBKE/IRF7/LGALS9/NFKB1/OAS1/OAS3/SMAD3	16
GO:0022409	GO:0022409	positive regulation of cell-cell adhesion	30/594	282/17866	2.09590070713136e-08	1.39274077975292e-06	1.06612829150003e-06	CAV1/CCL5/CD47/CD70/CD83/DUSP10/F11R/HES1/HLA-A/HLX/ICAM1/IL1A/IL4I1/IRAK1/KIF26B/LGALS1/LGALS9/LYN/MALT1/MAP3K8/NFKBIZ/NOD2/PDPN/PIEZO1/RUNX1/SELE/TFRC/TNFRSF14/VCAM1/WNT5A	30
GO:0035456	GO:0035456	response to interferon-beta	10/594	30/17866	2.52197478387025e-08	1.65259403198609e-06	1.26504319933609e-06	AIM2/BST2/IFI16/IFITM1/IFITM3/IKBKE/IRF1/OAS1/STAT1/XAF1	10
GO:0051090	GO:0051090	regulation of DNA-binding transcription factor activity	39/594	439/17866	2.60945309705434e-08	1.68649311121951e-06	1.29099258485846e-06	AIM2/ARID5B/CAV1/CFLAR/CSF3/CYLD/CYP1B1/DDR2/DDX58/EIF2AK2/FLNA/FOSL1/HES1/HMOX1/ICAM1/IKBKE/IL18R1/IRAK1/IRAK2/LGALS9/MALT1/NFKBIA/NLRC5/NOD2/NUPR1/PARP10/SFRP4/SMAD3/SPHK1/TFRC/TICAM1/TNFAIP3/TRADD/TRAF1/TRIM14/TRIM21/TRIM22/TRIM25/WNT5A	39
GO:0031348	GO:0031348	negative regulation of defense response	28/594	254/17866	2.88892895625874e-08	1.84188740751739e-06	1.40994527011717e-06	ADAR/DUSP10/HLA-A/HLA-B/HLA-F/IFI16/ISG15/LDLR/LGALS9/LYN/METRNL/MICA/NFKB1/NLRC5/NMI/NOD2/OAS1/OAS3/PARP14/PTGER4/SAA1/SAMHD1/SERPING1/SMAD3/STAT2/TNFAIP3/TRIM21/USP18	28
GO:0051092	GO:0051092	positive regulation of NF-kappaB transcription factor activity	21/594	152/17866	3.30731795794772e-08	2.08052348341298e-06	1.592618654557e-06	AIM2/CAV1/CFLAR/EIF2AK2/ICAM1/IL18R1/IRAK1/IRAK2/LGALS9/MALT1/NOD2/SPHK1/TFRC/TICAM1/TRADD/TRAF1/TRIM14/TRIM21/TRIM22/TRIM25/WNT5A	21
GO:0034109	GO:0034109	homotypic cell-cell adhesion	16/594	90/17866	4.0001368298523e-08	2.48324283726884e-06	1.90089604753785e-06	CCL5/CLIC1/DSG2/DSP/F11R/FLNA/FN1/HSPB1/ITGB3/LGALS1/LYN/MYH9/MYL9/PDPN/TLN1/VCL	16
GO:0051091	GO:0051091	positive regulation of DNA-binding transcription factor activity	28/594	259/17866	4.40143396476611e-08	2.69687862932032e-06	2.06443197991969e-06	AIM2/ARID5B/CAV1/CFLAR/CSF3/DDR2/DDX58/EIF2AK2/FOSL1/ICAM1/IKBKE/IL18R1/IRAK1/IRAK2/LGALS9/MALT1/NOD2/SMAD3/SPHK1/TFRC/TICAM1/TRADD/TRAF1/TRIM14/TRIM21/TRIM22/TRIM25/WNT5A	28
GO:0052372	GO:0052372	modulation by symbiont of entry into host	12/594	49/17866	4.89224731516607e-08	2.95918241448122e-06	2.26522274471455e-06	CAV1/CIITA/CXCL8/IFITM1/IFITM3/LGALS1/LGALS9/PTX3/TRIM14/TRIM21/TRIM22/TRIM25	12
GO:0038061	GO:0038061	NIK/NF-kappaB signaling	20/594	142/17866	5.05458189594172e-08	2.98304915478341e-06	2.28349248121682e-06	BIRC2/BIRC3/CHI3L1/CYLD/EIF2AK2/HDAC7/IKBKE/IL18R1/IRAK1/LGALS9/MALT1/NFKB2/NFKBIA/NMI/NOD2/RELB/SPHK1/TCIM/TRADD/TRIP6	20
GO:0048145	GO:0048145	regulation of fibroblast proliferation	15/594	80/17866	5.05815880421096e-08	2.98304915478341e-06	2.28349248121682e-06	ANXA2/CCNB1/DDR2/E2F1/FN1/FOSL2/FTH1/IFI30/NGFR/NUPR1/PARP10/PML/S100A6/SPHK1/WNT5A	15
GO:0050727	GO:0050727	regulation of inflammatory response	35/594	380/17866	5.64445294333215e-08	3.28771962798038e-06	2.51671449624075e-06	BIRC2/BIRC3/C3/CCL5/CD47/CEBPB/CYLD/DUSP10/IL1R1/IL33/LACC1/LDLR/LYN/METRNL/MGLL/NFKB1/NFKBIA/NFKBIZ/NMI/NOD2/NUPR1/PIK3AP1/PLA2G3/PTGER4/PTGS2/SAA1/SBNO2/SELE/SMAD3/SPHK1/TGM2/TNFAIP3/TRADD/USP18/WNT5A	35
GO:0048144	GO:0048144	fibroblast proliferation	15/594	81/17866	6.02002543048219e-08	3.46371707085548e-06	2.65143867162829e-06	ANXA2/CCNB1/DDR2/E2F1/FN1/FOSL2/FTH1/IFI30/NGFR/NUPR1/PARP10/PML/S100A6/SPHK1/WNT5A	15
GO:0002753	GO:0002753	cytoplasmic pattern recognition receptor signaling pathway	13/594	60/17866	6.54543508172589e-08	3.72064611031117e-06	2.84811512560577e-06	BIRC2/BIRC3/CYLD/DDX58/DDX60/IFIH1/IRF7/LACC1/NFKBIA/NOD2/OAS3/SLC15A3/TNFAIP3	13
GO:0051249	GO:0051249	regulation of lymphocyte activation	38/594	437/17866	6.93500100915165e-08	3.89515890014018e-06	2.98170281483701e-06	AHR/CAV1/CCL5/CD47/CD70/CD83/CEBPB/CLCF1/DUSP10/DUSP3/GAL/GPNMB/HES1/HLA-A/HLA-F/HLX/IL15RA/IL1A/IL4I1/IRF1/LGALS1/LGALS9/LRRC32/LYN/MALT1/MAP3K8/MICA/MMP14/NFKBIZ/NOD2/RUNX1/SDC4/TFRC/TICAM1/TNFAIP3/TNFRSF14/TWSG1/VCAM1	38
GO:0070661	GO:0070661	leukocyte proliferation	31/594	317/17866	8.55764204409063e-08	4.74999472517877e-06	3.63607057006501e-06	AHR/BST2/CCL5/CD70/CEBPB/CLCF1/ELF4/F2RL1/GAL/GPNMB/HES1/HLA-A/IL1A/IL33/IL34/IL4I1/IRF1/KITLG/LGALS9/LRRC32/LYN/MALT1/MSN/SDC4/TCIRG1/TFRC/TICAM1/TNFAIP3/TNFRSF14/TWSG1/VCAM1	31
GO:0019883	GO:0019883	antigen processing and presentation of endogenous antigen	9/594	26/17866	8.80165668571775e-08	4.82862979572283e-06	3.69626488233753e-06	ERAP1/HLA-A/HLA-B/HLA-C/HLA-F/HLA-H/TAP1/TAP2/TAPBP	9
GO:0032970	GO:0032970	regulation of actin filament-based process	35/594	388/17866	9.43895561868146e-08	5.11873478263668e-06	3.91833717213504e-06	ARHGAP17/ARPC1B/BST2/CAPG/CAV1/CD47/CDC42EP1/CDC42EP2/CGNL1/CSF3/CXCL12/DAPK3/DLC1/DSG2/DSP/F11R/F2RL1/FLNA/ICAM1/IQGAP1/LMOD1/MYADM/MYH9/MYO1C/NTF3/PDPN/PHLDB2/PTGER4/RND3/SDC4/SMAD3/SVIL/SYNPO/TGFB3/TPM1	35
GO:0002703	GO:0002703	regulation of leukocyte mediated immunity	25/594	221/17866	9.65074372213022e-08	5.17411464556936e-06	3.96072986969244e-06	AHR/BST2/C3/CLCF1/CXCL6/DDX58/F2RL1/HLA-A/HLA-B/HLA-F/HLA-H/HMOX1/ICAM1/IL18R1/IL1R1/IL4I1/LGALS9/LYN/MALT1/MICA/NOD2/PLA2G3/RSAD2/TFRC/TICAM1	25
GO:0002718	GO:0002718	regulation of cytokine production involved in immune response	16/594	96/17866	1.02596616766443e-07	5.43877345959637e-06	4.16332338410012e-06	BST2/DDX58/F2RL1/HLA-A/HLA-F/HMOX1/IL18R1/IL1R1/LACC1/MALT1/NOD2/RSAD2/TGFB3/TICAM1/TNFRSF14/WNT5A	16
GO:0002449	GO:0002449	lymphocyte mediated immunity	28/594	272/17866	1.24695268177144e-07	6.53418538593819e-06	5.00184959263603e-06	AHR/BTN3A2/BTN3A3/C1R/C1RL/C1S/C3/CD70/CLCF1/CTSH/HLA-A/HLA-B/HLA-F/HLA-H/ICAM1/IL18R1/IL1R1/IL4I1/IRF7/LGALS9/MALT1/MICA/NOD2/RAB27A/RSAD2/SERPING1/TCIRG1/TFRC	28
GO:0060339	GO:0060339	negative regulation of type I interferon-mediated signaling pathway	8/594	20/17866	1.26030281924624e-07	6.53418538593819e-06	5.00184959263603e-06	ADAR/ISG15/NLRC5/OAS1/OAS3/SAMHD1/STAT2/USP18	8
GO:0002367	GO:0002367	cytokine production involved in immune response	16/594	98/17866	1.38072973973811e-07	7.0807422957439e-06	5.42023310874307e-06	BST2/DDX58/F2RL1/HLA-A/HLA-F/HMOX1/IL18R1/IL1R1/LACC1/MALT1/NOD2/RSAD2/TGFB3/TICAM1/TNFRSF14/WNT5A	16
GO:0031589	GO:0031589	cell-substrate adhesion	33/594	359/17866	1.42275065628861e-07	7.21778236168781e-06	5.52513582538338e-06	ACTN1/ADAMTS9/AJUBA/BVES/DAPK3/DLC1/DUSP3/EPDR1/FBLN2/FBLN5/FLNA/FN1/IQGAP1/ITGA1/ITGA11/ITGA3/ITGA5/ITGB3/LAMA5/LAMB1/LAMB3/LGALS1/MMP14/MYADM/PDPN/PHLDB2/PLAU/SDC4/SMAD3/TNXB/TRIP6/VCAM1/VCL	33
GO:0071356	GO:0071356	cellular response to tumor necrosis factor	25/594	228/17866	1.77053858534631e-07	8.77764258596404e-06	6.71919227871815e-06	AIM2/ASS1/BIRC2/BIRC3/CCL5/CD70/CHI3L1/CLDN1/CXCL8/CYLD/F2RL1/FAS/GBP2/ICAM1/IL18BP/NFKB1/NFKBIA/SPHK1/STAT1/TNFAIP3/TNFRSF14/TRADD/TRAF1/VCAM1/YBX3	25
GO:0070663	GO:0070663	regulation of leukocyte proliferation	26/594	244/17866	1.78056958775466e-07	8.77764258596404e-06	6.71919227871815e-06	AHR/BST2/CCL5/CD70/CEBPB/CLCF1/GAL/GPNMB/HES1/HLA-A/IL1A/IL33/IL34/IL4I1/IRF1/KITLG/LGALS9/LRRC32/LYN/SDC4/TFRC/TICAM1/TNFAIP3/TNFRSF14/TWSG1/VCAM1	26
GO:0002720	GO:0002720	positive regulation of cytokine production involved in immune response	13/594	65/17866	1.78604003444796e-07	8.77764258596404e-06	6.71919227871815e-06	DDX58/F2RL1/HLA-A/HLA-F/IL18R1/IL1R1/LACC1/MALT1/NOD2/RSAD2/TICAM1/TNFRSF14/WNT5A	13
GO:0032608	GO:0032608	interferon-beta production	12/594	55/17866	1.93881109877326e-07	9.33399057552271e-06	7.14507076250383e-06	DDX58/IFIH1/IRF1/IRF7/ISG15/NMI/OAS1/OAS2/OAS3/RELB/TICAM1/TRIM56	12
GO:0032648	GO:0032648	regulation of interferon-beta production	12/594	55/17866	1.93881109877326e-07	9.33399057552271e-06	7.14507076250383e-06	DDX58/IFIH1/IRF1/IRF7/ISG15/NMI/OAS1/OAS2/OAS3/RELB/TICAM1/TRIM56	12
GO:0002699	GO:0002699	positive regulation of immune effector process	25/594	230/17866	2.09542472939962e-07	9.98607461950243e-06	7.64423418029781e-06	C3/CLCF1/DDX58/DDX60/F2RL1/HLA-A/HLA-B/HLA-F/HLA-H/HLX/HMOX1/IL18R1/IL1R1/LACC1/LGALS9/LYN/MALT1/NFKBIZ/NOD2/PLA2G3/RSAD2/TFRC/TICAM1/TNFRSF14/WNT5A	25
GO:0002696	GO:0002696	positive regulation of leukocyte activation	31/594	331/17866	2.2566586748434e-07	1.06469156279112e-05	8.15010096146076e-06	CAV1/CCL5/CD47/CD70/CD83/CLCF1/DUSP10/F2RL1/HES1/HLA-A/HLA-F/HLX/IL15RA/IL1A/IL33/IL4I1/LGALS1/LGALS9/LYN/MALT1/MAP3K8/MMP14/NFKBIZ/NOD2/PLA2G3/RUNX1/TFRC/TICAM1/TNFRSF14/VCAM1/WNT5A	31
GO:0032481	GO:0032481	positive regulation of type I interferon production	12/594	57/17866	2.94151772678723e-07	1.37406738960219e-05	1.05183400944315e-05	DDX58/IFIH1/IRAK1/IRF1/IRF7/ISG15/OAS1/OAS2/OAS3/STAT1/TICAM1/TRIM56	12
GO:1903131	GO:1903131	mononuclear cell differentiation	36/594	426/17866	3.1073010457204e-07	1.42949013387041e-05	1.09425953220798e-05	CD83/CEBPB/CLCF1/CRACR2A/DUSP10/F2RL1/HLA-B/HLX/IFI16/IL15RA/IL18R1/IL1A/IL34/IL4I1/IRF1/IRF7/IRF8/ITK/LEPR/LGALS1/LGALS9/LYN/MALT1/MMP14/MYH9/NFKBIZ/PIK3CD/PTGER4/RELB/RSAD2/RUNX1/RUNX2/ST3GAL1/TCIRG1/UBD/VCAM1	36
GO:0032728	GO:0032728	positive regulation of interferon-beta production	10/594	38/17866	3.12076057203587e-07	1.42949013387041e-05	1.09425953220798e-05	DDX58/IFIH1/IRF1/IRF7/ISG15/OAS1/OAS2/OAS3/TICAM1/TRIM56	10
GO:0001960	GO:0001960	negative regulation of cytokine-mediated signaling pathway	14/594	80/17866	3.45542964160381e-07	1.56756894702757e-05	1.19995739882011e-05	ADAR/CAV1/CCL5/F2RL1/ISG15/NLRC5/OAS1/OAS3/PARP14/PXDN/SAMHD1/SLIT3/STAT2/USP18	14
GO:0048146	GO:0048146	positive regulation of fibroblast proliferation	11/594	48/17866	3.6941627288722e-07	1.65465105433296e-05	1.26661782811994e-05	ANXA2/CCNB1/DDR2/E2F1/FN1/FOSL2/NGFR/PML/S100A6/SPHK1/WNT5A	11
GO:1903039	GO:1903039	positive regulation of leukocyte cell-cell adhesion	25/594	237/17866	3.71752886306261e-07	1.65465105433296e-05	1.26661782811994e-05	CAV1/CCL5/CD47/CD70/CD83/DUSP10/HES1/HLA-A/HLX/ICAM1/IL1A/IL4I1/IRAK1/LGALS1/LGALS9/LYN/MALT1/MAP3K8/NFKBIZ/NOD2/RUNX1/SELE/TFRC/TNFRSF14/VCAM1	25
GO:0048771	GO:0048771	tissue remodeling	21/594	175/17866	3.81073715640741e-07	1.68028578541403e-05	1.28624094280706e-05	CAV1/DDR2/ELF3/EPAS1/EPHA2/FLNA/GPNMB/IL1A/ITGB3/LEPR/LIF/MMP14/RUNX1/SPP1/TCIRG1/TFRC/TGFB3/TGM2/TMBIM1/TNFAIP3/VDR	21
GO:0050867	GO:0050867	positive regulation of cell activation	31/594	341/17866	4.34411075143994e-07	1.8965951460803e-05	1.45182346359999e-05	CAV1/CCL5/CD47/CD70/CD83/CLCF1/DUSP10/F2RL1/HES1/HLA-A/HLA-F/HLX/IL15RA/IL1A/IL33/IL4I1/LGALS1/LGALS9/LYN/MALT1/MAP3K8/MMP14/NFKBIZ/NOD2/PLA2G3/RUNX1/TFRC/TICAM1/TNFRSF14/VCAM1/WNT5A	31
GO:0048002	GO:0048002	antigen processing and presentation of peptide antigen	12/594	59/17866	4.38170561514949e-07	1.8965951460803e-05	1.45182346359999e-05	CTSS/ERAP1/HLA-A/HLA-B/HLA-C/HLA-F/HLA-H/IFI30/TAP1/TAP2/TAPBP/TAPBPL	12
GO:0032102	GO:0032102	negative regulation of response to external stimulus	35/594	414/17866	4.49991609163108e-07	1.93005492002868e-05	1.4774365655872e-05	ADAR/ANXA2/DUSP10/DUSP3/HLA-A/HLA-B/HLA-F/IFI16/ISG15/KREMEN1/LDLR/LGALS9/LYN/METRNL/MICA/NFKB1/NLRC5/NMI/NOD2/OAS1/OAS3/PARP14/PHLDB2/PLAU/PTGER4/SAA1/SAMHD1/SERPING1/SMAD3/SPP1/STAT2/TNFAIP3/TRIM21/USP18/WNT5A	35
GO:0002819	GO:0002819	regulation of adaptive immune response	21/594	178/17866	5.07205982845438e-07	2.15585389825655e-05	1.65028328794945e-05	AHR/C3/CLCF1/DUSP10/HLA-A/HLA-B/HLA-F/HLA-H/HLX/IL18R1/IL1R1/IL4I1/IRF1/IRF7/MALT1/NFKBIZ/NOD2/RSAD2/TFRC/TNFAIP3/TNFRSF14	21
GO:0030099	GO:0030099	myeloid cell differentiation	32/594	364/17866	5.97790999905758e-07	2.51497908139887e-05	1.92518980573381e-05	ACTN1/ADAR/ANXA2/CDKN2B/CEBPB/CSF3/DYRK3/EPAS1/EPHA2/F2RL1/IFI16/IL34/IRF7/IRF8/ISG15/JUNB/KITLG/LIF/LYN/MYH9/NFKBIA/PIK3CD/PLA2G3/PML/RELB/RUNX1/SBNO2/SH3PXD2A/STAT1/TCIRG1/TFRC/UBD	32
GO:0050778	GO:0050778	positive regulation of immune response	39/594	495/17866	6.02358279351574e-07	2.51497908139887e-05	1.92518980573381e-05	AIM2/BTN3A2/BTN3A3/C1R/C1RL/C1S/C3/C5AR1/CCL5/CD47/CFB/CLCF1/DUSP3/F2RL1/HLA-A/HLA-B/HLA-F/HLA-H/HLX/IFI16/IKBKE/IL18R1/IL1R1/IRF7/ITK/LGALS9/LYN/MALT1/NFKBIZ/NLRC5/NMI/NOD2/PIK3CD/PLA2G3/RSAD2/SERPING1/SH2B2/TFRC/WNT5A	39
GO:0060761	GO:0060761	negative regulation of response to cytokine stimulus	14/594	84/17866	6.43463920357549e-07	2.66303752302361e-05	2.03852697206533e-05	ADAR/CAV1/CCL5/F2RL1/ISG15/NLRC5/OAS1/OAS3/PARP14/PXDN/SAMHD1/SLIT3/STAT2/USP18	14
GO:0046596	GO:0046596	regulation of viral entry into host cell	10/594	42/17866	8.61589293814398e-07	3.53476372888376e-05	2.70582413462444e-05	CIITA/IFITM1/IFITM3/LGALS1/LGALS9/PTX3/TRIM14/TRIM21/TRIM22/TRIM25	10
GO:0070423	GO:0070423	nucleotide-binding oligomerization domain containing signaling pathway	8/594	25/17866	9.33883528730819e-07	3.79832973151035e-05	2.90758111349859e-05	BIRC2/BIRC3/CYLD/LACC1/NFKBIA/NOD2/SLC15A3/TNFAIP3	8
GO:0051251	GO:0051251	positive regulation of lymphocyte activation	27/594	286/17866	1.16629966115973e-06	4.70307846269367e-05	3.60015666886102e-05	CAV1/CCL5/CD47/CD70/CD83/CLCF1/DUSP10/HES1/HLA-A/HLA-F/HLX/IL15RA/IL1A/IL4I1/LGALS1/LGALS9/LYN/MALT1/MAP3K8/MMP14/NFKBIZ/NOD2/RUNX1/TFRC/TICAM1/TNFRSF14/VCAM1	27
GO:0007015	GO:0007015	actin filament organization	35/594	432/17866	1.21317478208956e-06	4.85064289991401e-05	3.71311568006179e-05	ACTA1/ACTN1/ARPC1B/CALD1/CAPG/CD47/CDC42EP1/CDC42EP2/CGNL1/CSF3/CTNNA1/CXCL12/DIAPH3/DLC1/ESPN/F11R/F2RL1/FLNA/ICAM1/LMOD1/MICAL2/MYADM/MYO1C/MYO5B/PDLIM1/PHLDB2/PTGER4/RND3/SDC4/SMAD3/SVIL/SYNPO/TGFB3/TPM1/TPM2	35
GO:0035872	GO:0035872	nucleotide-binding domain, leucine rich repeat containing receptor signaling pathway	8/594	26/17866	1.30982440067466e-06	5.19306850620424e-05	3.97523884892946e-05	BIRC2/BIRC3/CYLD/LACC1/NFKBIA/NOD2/SLC15A3/TNFAIP3	8
GO:0031349	GO:0031349	positive regulation of defense response	26/594	272/17866	1.4546509628036e-06	5.71920270208947e-05	4.37798899419222e-05	AIM2/C3/CCL5/CD47/CEBPB/F2RL1/HLA-F/IFI16/IKBKE/IL33/IRF7/LDLR/LYN/NFKBIA/NFKBIZ/NLRC5/NMI/NOD2/NUPR1/OPTN/PLA2G3/PTGER4/PTGS2/TGM2/TRADD/WNT5A	26
GO:0002573	GO:0002573	myeloid leukocyte differentiation	22/594	206/17866	1.50771148341778e-06	5.87882874278107e-05	4.5001810348903e-05	ANXA2/CEBPB/CSF3/EPHA2/F2RL1/IFI16/IL34/IRF7/JUNB/KITLG/LIF/LYN/MYH9/PIK3CD/PLA2G3/RELB/RUNX1/SBNO2/SH3PXD2A/TCIRG1/TFRC/UBD	22
GO:0014706	GO:0014706	striated muscle tissue development	32/594	380/17866	1.52843589676305e-06	5.910787345023e-05	4.52464500586196e-05	ACTA1/ADAMTS9/ALPK2/ASB2/ATF3/BVES/CAV1/CAV2/CCNB1/CFLAR/DSG2/DSP/EFNB2/GATA6/HEG1/HLX/JPH2/KLF5/LMNA/MAFF/MSC/MYH11/NRG1/NUPR1/POPDC3/RCAN1/RUNX1/SMAD3/SVIL/TPM1/WNT5A/YBX3	32
GO:0060537	GO:0060537	muscle tissue development	33/594	399/17866	1.56166138903012e-06	5.99017758816595e-05	4.58541739474741e-05	ACTA1/ADAMTS9/ALPK2/ASB2/ATF3/BVES/CAV1/CAV2/CCNB1/CFLAR/DSG2/DSP/EFNB2/GATA6/HEG1/HLX/JPH2/KLF5/LMNA/MAFF/MSC/MYH11/MYLK/NRG1/NUPR1/POPDC3/RCAN1/RUNX1/SMAD3/SVIL/TPM1/WNT5A/YBX3	33
GO:0050863	GO:0050863	regulation of T cell activation	29/594	326/17866	1.58986105934182e-06	6.04916490159251e-05	4.63057155738692e-05	CAV1/CCL5/CD47/CD70/CD83/CEBPB/DUSP10/DUSP3/GPNMB/HES1/HLA-A/HLX/IL1A/IL4I1/IRF1/LGALS1/LGALS9/LRRC32/LYN/MALT1/MAP3K8/NFKBIZ/NOD2/RUNX1/SDC4/TFRC/TNFRSF14/TWSG1/VCAM1	29
GO:0002263	GO:0002263	cell activation involved in immune response	26/594	275/17866	1.78708575027496e-06	6.74517645583782e-05	5.16336101826813e-05	CLCF1/CRACR2A/F2RL1/HLA-F/HLX/HMOX1/ICAM1/IL18R1/IRF8/LGALS1/LGALS9/LYN/MALT1/NFKBIZ/NMI/PIK3CD/PLA2G3/PTGER4/RAB27A/RELB/S100A13/SBNO2/ST3GAL1/TCIM/TFRC/TICAM1	26
GO:0070527	GO:0070527	platelet aggregation	12/594	67/17866	1.84178272391337e-06	6.89645308843117e-05	5.27916167564476e-05	CLIC1/F11R/FLNA/FN1/HSPB1/ITGB3/LYN/MYH9/MYL9/PDPN/TLN1/VCL	12
GO:0032956	GO:0032956	regulation of actin cytoskeleton organization	30/594	349/17866	2.13519327187009e-06	7.93215894227013e-05	6.07198351909347e-05	ARHGAP17/ARPC1B/BST2/CAPG/CD47/CDC42EP1/CDC42EP2/CGNL1/CSF3/CXCL12/DAPK3/DLC1/F11R/F2RL1/FLNA/ICAM1/IQGAP1/LMOD1/MYADM/MYO1C/NTF3/PHLDB2/PTGER4/RND3/SDC4/SMAD3/SVIL/SYNPO/TGFB3/TPM1	30
GO:0007160	GO:0007160	cell-matrix adhesion	23/594	230/17866	2.72885301286939e-06	0.000100583816521233	7.69958444667341e-05	ACTN1/ADAMTS9/AJUBA/DAPK3/DLC1/DUSP3/EPDR1/FBLN5/FN1/IQGAP1/ITGA1/ITGA11/ITGA3/ITGB3/MMP14/PHLDB2/PLAU/SDC4/SMAD3/TNXB/TRIP6/VCAM1/VCL	23
GO:0050870	GO:0050870	positive regulation of T cell activation	22/594	214/17866	2.84585535795266e-06	0.000104083299060625	7.96746612250966e-05	CAV1/CCL5/CD47/CD70/CD83/DUSP10/HES1/HLA-A/HLX/IL1A/IL4I1/LGALS1/LGALS9/LYN/MALT1/MAP3K8/NFKBIZ/NOD2/RUNX1/TFRC/TNFRSF14/VCAM1	22
GO:0007044	GO:0007044	cell-substrate junction assembly	14/594	95/17866	2.96172088874571e-06	0.000107487685793094	8.22806831521177e-05	ACTN1/AJUBA/DAPK3/DLC1/DUSP3/FN1/IQGAP1/MMP14/PHLDB2/SDC4/SMAD3/TLN1/TRIP6/VCL	14
GO:0033627	GO:0033627	cell adhesion mediated by integrin	12/594	71/17866	3.48344389190208e-06	0.00012545716245797	9.60361269033028e-05	CCL5/CYP1B1/EPHA2/ICAM1/ITGA11/ITGA5/ITGB3/LIF/LYN/MUC1/PIEZO1/PLAU	12
GO:0002698	GO:0002698	negative regulation of immune effector process	15/594	110/17866	3.57271868409543e-06	0.000127697626905775	9.77511786693097e-05	AHR/BST2/CD47/DUSP10/HLA-A/HLA-B/HLA-F/HLX/HMOX1/IL4I1/LGALS9/MICA/NOD2/SERPING1/TGFB3	15
GO:0070482	GO:0070482	response to oxygen levels	29/594	340/17866	3.67516746733253e-06	0.000130371730156954	9.97981763388834e-05	AJUBA/AK4/BIRC2/CAV1/CCNB1/CFLAR/CXCL12/E2F1/EDNRA/EPAS1/FAS/GATA6/HMOX1/ICAM1/IRAK1/LMNA/LOXL2/MMP14/NAMPT/PDLIM1/PDPN/PLAU/PML/PTGS2/SMAD3/SOD2/SOD3/TGFB3/VCAM1	29
GO:0052547	GO:0052547	regulation of peptidase activity	35/594	456/17866	4.11177921523656e-06	0.000143997126523196	0.000110228272707232	AIM2/ANXA2/BID/BIRC2/BIRC3/BST2/C3/CAV1/CFLAR/CRB2/CTSH/DLC1/FAS/FN1/IFI16/IFI6/LAMP3/LGALS9/LYN/MALT1/NGFR/OVOS2/PI3/PML/PSMB8/PSMB9/PSME1/PSME2/PTGS2/SERPINB8/SERPING1/SERPINH1/SLPI/SMAD3/TFPI2	35
GO:0046631	GO:0046631	alpha-beta T cell activation	18/594	155/17866	4.12030777461454e-06	0.000143997126523196	0.000110228272707232	CD83/CRACR2A/ELF4/HLA-A/HLX/IL18R1/IRF1/ITK/LGALS9/MALT1/NFKBIZ/PTGER4/RELB/RSAD2/RUNX1/TCIRG1/TNFRSF14/TWSG1	18
GO:0097191	GO:0097191	extrinsic apoptotic signaling pathway	22/594	219/17866	4.1597789634264e-06	0.000144307626098866	0.000110465956838359	ATF3/BID/CAV1/CD70/CFLAR/CTNNA1/CYLD/DAPK3/FAS/GCLM/HMOX1/ICAM1/IFI6/IL1A/KITLG/LMNA/PML/SMAD3/TMBIM1/TNFAIP3/TRADD/TRAF1	22
GO:0033209	GO:0033209	tumor necrosis factor-mediated signaling pathway	14/594	98/17866	4.31412567544058e-06	0.000148569671071012	0.000113728507049071	AIM2/BIRC2/BIRC3/CD70/CYLD/F2RL1/FAS/NFKBIA/SPHK1/STAT1/TNFAIP3/TNFRSF14/TRADD/TRAF1	14
GO:0002366	GO:0002366	leukocyte activation involved in immune response	25/594	271/17866	4.37198288527381e-06	0.000149471125019724	0.000114418560483405	CLCF1/CRACR2A/F2RL1/HLA-F/HLX/HMOX1/ICAM1/IL18R1/IRF8/LGALS1/LGALS9/LYN/MALT1/NFKBIZ/NMI/PIK3CD/PLA2G3/PTGER4/RAB27A/RELB/S100A13/SBNO2/ST3GAL1/TFRC/TICAM1	25
GO:0002526	GO:0002526	acute inflammatory response	15/594	112/17866	4.48661954340099e-06	0.0001522868417681	0.000116573961782725	APOL2/ASS1/B4GALT1/C3/CEBPB/FN1/HP/ICAM1/IL1A/NUPR1/OPRM1/PTGS2/SAA1/SAA2/VCAM1	15
GO:0002009	GO:0002009	morphogenesis of an epithelium	37/594	498/17866	4.63315972805159e-06	0.000156137482835339	0.000119521586668759	ADAMTS16/AJUBA/ASB2/CLIC4/CTSH/CTSZ/CXCL10/DAB2/DLC1/EDNRA/EGF/EPHA2/FLNA/HES1/ITGA5/KIF26B/LAMA5/LIF/MICAL2/MMP14/MSN/NGFR/PCDH8/PDPN/PHLDB2/PIK3CD/PML/RDH10/SDC4/SMAD3/STAT1/TGM2/TNC/VCL/VDR/WNK4/WNT5A	37
GO:0002702	GO:0002702	positive regulation of production of molecular mediator of immune response	15/594	114/17866	5.60364099730598e-06	0.000187503391668721	0.000143531857123978	CLCF1/DDX58/F2RL1/HLA-A/HLA-F/IL18R1/IL1R1/LACC1/MALT1/NOD2/RSAD2/TFRC/TICAM1/TNFRSF14/WNT5A	15
GO:0150115	GO:0150115	cell-substrate junction organization	14/594	101/17866	6.18985632772054e-06	0.000205660156015391	0.000157430667608667	ACTN1/AJUBA/DAPK3/DLC1/DUSP3/FN1/IQGAP1/MMP14/PHLDB2/SDC4/SMAD3/TLN1/TRIP6/VCL	14
GO:0043627	GO:0043627	response to estrogen	12/594	75/17866	6.29770294361467e-06	0.000207649327805701	0.000158953357511291	ARID5A/ARPC1B/CAV1/CTNNA1/GAL/GATA6/HMOX1/MMP14/PTPRN/SLC34A2/TGFB3/TRIM25	12
GO:0002685	GO:0002685	regulation of leukocyte migration	21/594	208/17866	6.33774972531176e-06	0.000207649327805701	0.000158953357511291	C5AR1/CCL5/CD47/CXCL10/CXCL12/CXCL8/F2RL1/HMOX1/ICAM1/IL1R1/IL34/KITLG/LGALS9/LYN/MMP14/MSN/NOD2/PTGER4/SELE/TNFRSF14/WNT5A	21
GO:0052548	GO:0052548	regulation of endopeptidase activity	33/594	428/17866	7.04250282909098e-06	0.000228159075542061	0.000174653351818302	AIM2/ANXA2/BID/BIRC2/BIRC3/BST2/C3/CFLAR/CRB2/CTSH/DLC1/FAS/IFI16/IFI6/LAMP3/LGALS9/LYN/MALT1/NGFR/OVOS2/PI3/PML/PSMB8/PSMB9/PSME1/PSME2/PTGS2/SERPINB8/SERPING1/SERPINH1/SLPI/SMAD3/TFPI2	33
GO:0002700	GO:0002700	regulation of production of molecular mediator of immune response	18/594	161/17866	7.0604546479739e-06	0.000228159075542061	0.000174653351818302	BST2/CLCF1/DDX58/F2RL1/HLA-A/HLA-F/HMOX1/IL18R1/IL1R1/LACC1/MALT1/NOD2/RSAD2/TFRC/TGFB3/TICAM1/TNFRSF14/WNT5A	18
GO:2001233	GO:2001233	regulation of apoptotic signaling pathway	29/594	353/17866	7.62689141194643e-06	0.000244649724280511	0.000187276768480497	ATF3/BDKRB2/BID/CAV1/CFLAR/CREB3L1/CTNNA1/CTSH/CXCL12/CYLD/DAPK3/FAS/GCLM/HMOX1/HSPB1/ICAM1/IFI6/IL1A/LMNA/MUC1/NGFR/NUPR1/PML/PTGS2/SOD2/TMBIM1/TNFAIP3/TRAF1/YBX3	29
GO:0036293	GO:0036293	response to decreased oxygen levels	27/594	316/17866	7.6744720630597e-06	0.000244649724280511	0.000187276768480497	AJUBA/AK4/BIRC2/CAV1/CCNB1/CFLAR/CXCL12/E2F1/EDNRA/EPAS1/GATA6/HMOX1/ICAM1/IRAK1/LMNA/LOXL2/MMP14/NAMPT/PDLIM1/PLAU/PML/PTGS2/SMAD3/SOD2/SOD3/TGFB3/VCAM1	27
GO:0090136	GO:0090136	epithelial cell-cell adhesion	6/594	16/17866	7.93313919557287e-06	0.000251198327011495	0.000192289654397814	BVES/CTNNA1/CYP1B1/DSP/SERPINB8/VCL	6
GO:0022612	GO:0022612	gland morphogenesis	15/594	118/17866	8.60624166680444e-06	0.000270694987893222	0.000207214141465305	CAV1/CEBPB/CFLAR/ELF3/EPHA2/LAMA5/MSN/PML/TGFB3/TGM2/TNC/TNFAIP3/TWSG1/VDR/WNT5A	15
GO:0034142	GO:0034142	toll-like receptor 4 signaling pathway	9/594	43/17866	9.58479571991639e-06	0.000299477259646129	0.000229246665144881	F2RL1/IRAK1/LYN/NFKBIA/NMI/OAS1/PIK3AP1/TNFAIP3/TNIP3	9
GO:0001666	GO:0001666	response to hypoxia	26/594	302/17866	9.86351199226926e-06	0.000306158220917937	0.000234360870121024	AJUBA/AK4/BIRC2/CAV1/CCNB1/CFLAR/CXCL12/E2F1/EDNRA/EPAS1/GATA6/HMOX1/ICAM1/IRAK1/LMNA/LOXL2/MMP14/PDLIM1/PLAU/PML/PTGS2/SMAD3/SOD2/SOD3/TGFB3/VCAM1	26
GO:0018212	GO:0018212	peptidyl-tyrosine modification	30/594	377/17866	9.97249750060223e-06	0.000307517929463015	0.000235401712587315	ALKAL2/CAV1/CCL5/CLCF1/CSF3/DDR2/DYRK3/EFEMP1/EGF/EIF2AK2/EPHA2/GPRC5A/HES1/ICAM1/IL34/IQGAP1/ITGA5/ITGB3/ITK/KITLG/LIF/LYN/MVP/NOD2/NRG1/NTF3/PARP14/SHC1/TNFRSF14/TPST2	30
GO:0050673	GO:0050673	epithelial cell proliferation	33/594	436/17866	1.03568965548814e-05	0.000317297648999548	0.000242887984140793	B4GALT1/C5AR1/CAV1/CAV2/CDKN2B/CEBPB/CFLAR/CLDN1/COL8A2/CXCL12/DUSP10/EGF/EPHA2/GLUL/HES1/HMOX1/ITGB3/LAMB1/LOXL2/MMP14/NGFR/NOD2/NRP2/NUPR1/PIK3CD/PTPRN/SGPP2/SMAD3/STAT1/STAT5A/TNFAIP3/VDR/WNT5A	33
GO:0009612	GO:0009612	response to mechanical stimulus	21/594	216/17866	1.13776884867284e-05	0.000346322156647644	0.000265105936828287	ACTA1/CCNB1/CHI3L1/CHRNA9/CXCL10/CXCL12/F11R/FAS/FOSL1/IRF1/MMP14/MMP7/NFKB1/NFKBIA/PIEZO1/PIEZO2/PTGER4/PTGS2/STAT1/TNC/TRPA1	21
GO:2001236	GO:2001236	regulation of extrinsic apoptotic signaling pathway	17/594	151/17866	1.1509916865645e-05	0.000348101203667393	0.000266467778448233	ATF3/BID/CAV1/CFLAR/CTNNA1/CYLD/DAPK3/GCLM/HMOX1/ICAM1/IFI6/IL1A/LMNA/PML/TMBIM1/TNFAIP3/TRAF1	17
GO:0110053	GO:0110053	regulation of actin filament organization	24/594	269/17866	1.19163275448662e-05	0.000358097027749545	0.000274119475738758	ARPC1B/CAPG/CD47/CDC42EP1/CDC42EP2/CGNL1/CSF3/CXCL12/DLC1/F11R/F2RL1/FLNA/ICAM1/LMOD1/MYADM/MYO1C/PHLDB2/PTGER4/SDC4/SMAD3/SVIL/SYNPO/TGFB3/TPM1	24
GO:0001503	GO:0001503	ossification	31/594	401/17866	1.26497702771596e-05	0.00037773174789645	0.000289149645709092	ADAR/BMP1/CEBPB/CLIC1/CREB3L1/DDR2/EPHA2/FBN2/GPNMB/HDAC7/IFITM1/ISG15/ITGA11/JUNB/KREMEN1/MMP14/NOCT/NPR2/PDLIM7/PTGER4/PTGS2/RUNX1/RUNX2/SBNO2/SMAD3/SPP1/TCIRG1/TGFB3/TNC/TWSG1/WNT5A	31
GO:0002695	GO:0002695	negative regulation of leukocyte activation	19/594	185/17866	1.36000196556883e-05	0.000403552784500234	0.000308915375297361	CEBPB/DUSP3/GAL/GPNMB/HLA-F/HLX/HMOX1/IL4I1/IRF1/LDLR/LGALS9/LRRC32/LYN/MICA/RUNX1/SDC4/TNFAIP3/TNFRSF14/TWSG1	19
GO:0085029	GO:0085029	extracellular matrix assembly	9/594	45/17866	1.41951315063987e-05	0.000418578940294931	0.000320417738147723	FBLN5/HAS3/LAMB1/LAMB3/MYH11/PHLDB2/PXDN/SMAD3/TNXB	9
GO:0002274	GO:0002274	myeloid leukocyte activation	21/594	221/17866	1.6137313459635e-05	0.000472893446599737	0.000361994916508712	C5AR1/CCL5/CXCL6/CXCL8/F2RL1/HMOX1/IL33/LDLR/LGALS9/LYN/NAMPT/NMI/PIK3CD/PLA2G3/RELB/S100A13/SBNO2/SPHK1/TICAM1/UBD/WNT5A	21
GO:1905954	GO:1905954	positive regulation of lipid localization	14/594	110/17866	1.68512204975297e-05	0.000490765792020649	0.000375676007323095	ABCA1/ABCA13/ANXA2/C3/CAV1/FABP3/GAL/IKBKE/NFKB1/NFKBIA/PLA2G3/PLA2R1/PLIN3/SPP1	14
GO:0034134	GO:0034134	toll-like receptor 2 signaling pathway	6/594	18/17866	1.73732303754703e-05	0.000502864422769747	0.000384937380808773	F2RL1/IRAK1/LYN/NOD2/PIK3AP1/TNFAIP3	6
GO:0051250	GO:0051250	negative regulation of lymphocyte activation	17/594	156/17866	1.77182482189183e-05	0.000509723750590588	0.000390188123485935	CEBPB/DUSP3/GAL/GPNMB/HLA-F/HLX/IL4I1/IRF1/LGALS9/LRRC32/LYN/MICA/RUNX1/SDC4/TNFAIP3/TNFRSF14/TWSG1	17
GO:0045123	GO:0045123	cellular extravasation	11/594	70/17866	1.82395479663247e-05	0.00052154052912194	0.00039923374208906	CD47/CXCL12/F11R/GCNT1/ICAM1/IL1R1/ITGA1/PIK3CD/PTGER4/SELE/VCAM1	11
GO:1901222	GO:1901222	regulation of NIK/NF-kappaB signaling	14/594	111/17866	1.87051032913614e-05	0.000531630586317127	0.000406957573827907	BIRC2/CYLD/EIF2AK2/HDAC7/IL18R1/IRAK1/LGALS9/NFKBIA/NMI/NOD2/SPHK1/TCIM/TRADD/TRIP6	14
GO:0050670	GO:0050670	regulation of lymphocyte proliferation	21/594	224/17866	1.97891806606194e-05	0.000559073978184445	0.000427965199159062	AHR/CCL5/CD70/CEBPB/CLCF1/GAL/GPNMB/HES1/HLA-A/IL1A/IL4I1/IRF1/LGALS9/LRRC32/LYN/SDC4/TFRC/TICAM1/TNFRSF14/TWSG1/VCAM1	21
GO:0032642	GO:0032642	regulation of chemokine production	13/594	98/17866	2.14283712729506e-05	0.000601780093248695	0.000460656277177277	ACKR1/CXCL6/EIF2AK2/EPHA2/F2RL1/HMOX1/IL33/LGALS9/NOD2/OAS1/OAS3/TICAM1/WNT5A	13
GO:1902903	GO:1902903	regulation of supramolecular fiber organization	29/594	373/17866	2.16008604138071e-05	0.000603034671197288	0.000461616643287275	AEBP1/ARPC1B/CAPG/CD47/CDC42EP1/CDC42EP2/CGNL1/CLIP1/CSF3/CXCL12/DAPK3/DLC1/F11R/F2RL1/FLNA/ICAM1/LDLR/LMOD1/MYADM/MYO1C/PHLDB2/PTGER4/SDC4/SMAD3/SVIL/SYNPO/TGFB3/TPM1/TPX2	29
GO:0032944	GO:0032944	regulation of mononuclear cell proliferation	21/594	226/17866	2.26201467943227e-05	0.000626292182347678	0.00047942002133707	AHR/CCL5/CD70/CEBPB/CLCF1/GAL/GPNMB/HES1/HLA-A/IL1A/IL4I1/IRF1/LGALS9/LRRC32/LYN/SDC4/TFRC/TICAM1/TNFRSF14/TWSG1/VCAM1	21
GO:0018108	GO:0018108	peptidyl-tyrosine phosphorylation	29/594	374/17866	2.26994411151871e-05	0.000626292182347678	0.00047942002133707	ALKAL2/CAV1/CCL5/CLCF1/CSF3/DDR2/DYRK3/EFEMP1/EGF/EIF2AK2/EPHA2/GPRC5A/HES1/ICAM1/IL34/IQGAP1/ITGA5/ITGB3/ITK/KITLG/LIF/LYN/MVP/NOD2/NRG1/NTF3/PARP14/SHC1/TNFRSF14	29
GO:0045765	GO:0045765	regulation of angiogenesis	27/594	336/17866	2.31782830857031e-05	0.000635785695339227	0.00048668720481669	ADAM12/ADAMTS9/C3/C5AR1/CHI3L1/CREB3L1/CTSH/CXCL10/CXCL8/CYP1B1/EPHA2/ERAP1/GATA6/GLUL/GPNMB/HMOX1/HSPB1/IL1A/ITGA5/PIK3CD/PKM/PML/RUNX1/SPHK1/STAT1/TNFAIP3/WNT5A	27
GO:0032602	GO:0032602	chemokine production	13/594	99/17866	2.39308142643339e-05	0.000650499638180713	0.000497950571963595	ACKR1/CXCL6/EIF2AK2/EPHA2/F2RL1/HMOX1/IL33/LGALS9/NOD2/OAS1/OAS3/TICAM1/WNT5A	13
GO:0032732	GO:0032732	positive regulation of interleukin-1 production	11/594	72/17866	2.39904487162874e-05	0.000650499638180713	0.000497950571963595	AIM2/F2RL1/HSPB1/IFI16/LGALS9/MALT1/NOD2/S100A13/SAA1/SMAD3/WNT5A	11
GO:0050731	GO:0050731	positive regulation of peptidyl-tyrosine phosphorylation	19/594	193/17866	2.4752590200163e-05	0.000665521053373101	0.000509449305933181	ALKAL2/CCL5/CLCF1/CSF3/EGF/HES1/ICAM1/IL34/IQGAP1/ITGA5/ITGB3/KITLG/LIF/LYN/NOD2/NRG1/NTF3/PARP14/TNFRSF14	19
GO:0050730	GO:0050730	regulation of peptidyl-tyrosine phosphorylation	23/594	263/17866	2.48265590067117e-05	0.000665521053373101	0.000509449305933181	ALKAL2/CAV1/CCL5/CLCF1/CSF3/EGF/GPRC5A/HES1/ICAM1/IL34/IQGAP1/ITGA5/ITGB3/KITLG/LIF/LYN/MVP/NOD2/NRG1/NTF3/PARP14/SHC1/TNFRSF14	23
GO:0002705	GO:0002705	positive regulation of leukocyte mediated immunity	15/594	129/17866	2.54259376569595e-05	0.000677737705454998	0.000518801023497044	C3/CLCF1/DDX58/F2RL1/HLA-A/HLA-B/HLA-F/HLA-H/IL18R1/IL1R1/MALT1/NOD2/RSAD2/TFRC/TICAM1	15
GO:0006979	GO:0006979	response to oxidative stress	32/594	436/17866	2.5935466240146e-05	0.000687435560230388	0.000526224628444359	AIFM2/CYP1B1/EPAS1/FBLN5/FOSL1/GCLM/GPX3/HMOX1/HP/HSPB1/IL18BP/MAPKAP1/MGST1/MMP14/MSRB3/NQO1/PDLIM1/PLA2R1/PML/PRDX6/PTGS2/PTPRN/PXDN/RBPMS/RCAN1/SOD2/SOD3/SPHK1/STAT1/TNFAIP3/TPM1/TRPA1	32
GO:0006953	GO:0006953	acute-phase response	9/594	49/17866	2.92345168907318e-05	0.00077055000385739	0.000589847853290802	APOL2/ASS1/CEBPB/FN1/HP/IL1A/PTGS2/SAA1/SAA2	9
GO:0035710	GO:0035710	CD4-positive, alpha-beta T cell activation	13/594	101/17866	2.97130382676794e-05	0.000775626535642469	0.000593733884516033	CD83/CRACR2A/HLX/IL18R1/LGALS9/MALT1/NFKBIZ/PTGER4/RELB/RSAD2/RUNX1/TCIRG1/TWSG1	13
GO:0048041	GO:0048041	focal adhesion assembly	12/594	87/17866	2.97561324338181e-05	0.000775626535642469	0.000593733884516033	ACTN1/AJUBA/DAPK3/DLC1/DUSP3/IQGAP1/MMP14/PHLDB2/SDC4/SMAD3/TRIP6/VCL	12
GO:0030199	GO:0030199	collagen fibril organization	10/594	61/17866	2.99203114639528e-05	0.000775626535642469	0.000593733884516033	AEBP1/ANXA2/BMP1/COL12A1/CYP1B1/DDR2/LOXL2/PXDN/SERPINH1/TNXB	10
GO:0006809	GO:0006809	nitric oxide biosynthetic process	11/594	74/17866	3.1245501577654e-05	0.000804675910622876	0.000615970872882597	ASS1/CAV1/CD47/CYP1B1/ICAM1/NOS1AP/NQO1/PTGS2/PTX3/SMAD3/TICAM1	11
GO:0002822	GO:0002822	regulation of adaptive immune response based on somatic recombination of immune receptors built from immunoglobulin superfamily domains	17/594	163/17866	3.13820194053856e-05	0.000804675910622876	0.000615970872882597	AHR/C3/CLCF1/HLA-A/HLA-B/HLA-F/HLA-H/HLX/IL18R1/IL1R1/IL4I1/MALT1/NFKBIZ/NOD2/RSAD2/TFRC/TNFAIP3	17
GO:1901342	GO:1901342	regulation of vasculature development	27/594	342/17866	3.16283407968668e-05	0.000806608172322257	0.000617449998714367	ADAM12/ADAMTS9/C3/C5AR1/CHI3L1/CREB3L1/CTSH/CXCL10/CXCL8/CYP1B1/EPHA2/ERAP1/GATA6/GLUL/GPNMB/HMOX1/HSPB1/IL1A/ITGA5/PIK3CD/PKM/PML/RUNX1/SPHK1/STAT1/TNFAIP3/WNT5A	27
GO:0002824	GO:0002824	positive regulation of adaptive immune response based on somatic recombination of immune receptors built from immunoglobulin superfamily domains	13/594	102/17866	3.303663608812e-05	0.0008379938121707	0.000641475373052291	C3/CLCF1/HLA-A/HLA-B/HLA-F/HLA-H/IL18R1/IL1R1/MALT1/NFKBIZ/NOD2/RSAD2/TFRC	13
GO:0070371	GO:0070371	ERK1 and ERK2 cascade	26/594	324/17866	3.34889707284246e-05	0.000844924940624104	0.000646781078351956	ALKAL2/ATF3/C5AR1/CCL5/CFLAR/CHI3L1/CHRNA9/CTSH/DUSP10/DUSP3/EGF/EPHA2/F2RL1/FN1/GPNMB/ICAM1/LGALS9/LIF/LYN/NOD2/NRG1/OPRM1/PTGER4/SHC1/TNFAIP8L3/TPBG	26
GO:0060538	GO:0060538	skeletal muscle organ development	17/594	164/17866	3.39536474389247e-05	0.000852092067110887	0.000652267437642501	ACTA1/ASB2/ASS1/ATF3/BVES/CAV1/CAV2/CFLAR/HLX/KLF5/MAFF/MSC/NUPR1/POPDC3/RCAN1/SVIL/YBX3	17
GO:0097530	GO:0097530	granulocyte migration	16/594	148/17866	3.43199867248567e-05	0.000856728557501978	0.000655816621848974	C5AR1/CCL5/CXCL10/CXCL11/CXCL2/CXCL3/CXCL5/CXCL6/CXCL8/IL1R1/IL34/ITGA1/NOD2/PIK3CD/PTGER4/SAA1	16
GO:0046651	GO:0046651	lymphocyte proliferation	24/594	287/17866	3.45571924549479e-05	0.000858109652644443	0.000656873835528677	AHR/CCL5/CD70/CEBPB/CLCF1/ELF4/GAL/GPNMB/HES1/HLA-A/IL1A/IL4I1/IRF1/LGALS9/LRRC32/LYN/MALT1/MSN/SDC4/TFRC/TICAM1/TNFRSF14/TWSG1/VCAM1	24
GO:0045766	GO:0045766	positive regulation of angiogenesis	18/594	181/17866	3.51532777103783e-05	0.000860480781965084	0.000658688909868634	ADAM12/C3/C5AR1/CHI3L1/CTSH/CXCL8/CYP1B1/ERAP1/GATA6/HMOX1/HSPB1/IL1A/ITGA5/PIK3CD/PKM/RUNX1/SPHK1/WNT5A	18
GO:1904018	GO:1904018	positive regulation of vasculature development	18/594	181/17866	3.51532777103783e-05	0.000860480781965084	0.000658688909868634	ADAM12/C3/C5AR1/CHI3L1/CTSH/CXCL8/CYP1B1/ERAP1/GATA6/HMOX1/HSPB1/IL1A/ITGA5/PIK3CD/PKM/RUNX1/SPHK1/WNT5A	18
GO:0042098	GO:0042098	T cell proliferation	19/594	198/17866	3.5332469784218e-05	0.000860480781965084	0.000658688909868634	CCL5/CD70/CEBPB/ELF4/GPNMB/HES1/HLA-A/IL1A/IL4I1/IRF1/LGALS9/LRRC32/MALT1/MSN/SDC4/TFRC/TNFRSF14/TWSG1/VCAM1	19
GO:0010876	GO:0010876	lipid localization	32/594	443/17866	3.53822110430747e-05	0.000860480781965084	0.000658688909868634	ABCA1/ABCA13/ABCC3/ANXA2/APOL2/APOL3/APOL6/ATP8B1/BDKRB2/C3/CAV1/CPT1A/DRD4/EGF/FABP3/GAL/IKBKE/ITGB3/LDLR/LRP10/NFKB1/NFKBIA/PITPNM1/PLA2G3/PLA2G4C/PLA2R1/PLIN3/SELENOM/SPP1/TNFAIP8L3/UGCG/VLDLR	32
GO:0062098	GO:0062098	regulation of programmed necrotic cell death	7/594	29/17866	3.57470181326274e-05	0.000864894520767878	0.000662067580097407	BIRC2/BIRC3/CAV1/CFLAR/CYLD/NUPR1/YBX3	7
GO:0030593	GO:0030593	neutrophil chemotaxis	13/594	103/17866	3.66801828978729e-05	0.000882944402613083	0.000675884573161127	C5AR1/CCL5/CXCL10/CXCL11/CXCL2/CXCL3/CXCL5/CXCL6/CXCL8/ITGA1/NOD2/PIK3CD/SAA1	13
GO:0097529	GO:0097529	myeloid leukocyte migration	20/594	216/17866	3.70697729473907e-05	0.000887792836374566	0.000679595997769156	C5AR1/CCL5/CD47/CXCL10/CXCL11/CXCL12/CXCL2/CXCL3/CXCL5/CXCL6/CXCL8/IL1R1/IL34/ITGA1/LYN/MMP14/NOD2/PIK3CD/PTGER4/SAA1	20
GO:0070664	GO:0070664	negative regulation of leukocyte proliferation	12/594	89/17866	3.74922774601027e-05	0.000893376591195781	0.000683870302847488	CEBPB/GAL/GPNMB/IL33/IL4I1/LGALS9/LRRC32/LYN/SDC4/TNFAIP3/TNFRSF14/TWSG1	12
GO:0007596	GO:0007596	blood coagulation	20/594	217/17866	3.95932801402711e-05	0.000938698973375876	0.000718564105587254	ANXA2/CAV1/CLIC1/F11R/F2RL1/FLNA/FN1/HSPB1/ITGB3/LYN/MYH9/MYL9/PDPN/PLAU/RAB27A/SAA1/SERPING1/TFPI2/TLN1/VCL	20
GO:0002704	GO:0002704	negative regulation of leukocyte mediated immunity	10/594	63/17866	3.9950763651908e-05	0.000942438514548509	0.000721426684682612	AHR/BST2/HLA-A/HLA-B/HLA-F/HMOX1/IL4I1/LGALS9/MICA/NOD2	10
GO:0045216	GO:0045216	cell-cell junction organization	19/594	200/17866	4.05849367150414e-05	0.00095263547970928	0.000729232353334941	CAV1/CDHR3/CLDN1/CTNNA1/DSG2/DSP/EPHA2/F11R/F2RL1/FLNA/HDAC7/HEG1/MYO1C/NUMBL/SMAD3/SVEP1/TGFB3/TLN1/VCL	19
GO:0032943	GO:0032943	mononuclear cell proliferation	24/594	290/17866	4.08437590708153e-05	0.000953964630178746	0.000730249803918537	AHR/CCL5/CD70/CEBPB/CLCF1/ELF4/GAL/GPNMB/HES1/HLA-A/IL1A/IL4I1/IRF1/LGALS9/LRRC32/LYN/MALT1/MSN/SDC4/TFRC/TICAM1/TNFRSF14/TWSG1/VCAM1	24
GO:0002687	GO:0002687	positive regulation of leukocyte migration	15/594	135/17866	4.35403240128375e-05	0.00101193718567767	0.000774627180129869	C5AR1/CCL5/CD47/CXCL10/CXCL12/CXCL8/F2RL1/ICAM1/IL1R1/IL34/KITLG/LGALS9/MMP14/TNFRSF14/WNT5A	15
GO:0044706	GO:0044706	multi-multicellular organism process	20/594	219/17866	4.51048418668049e-05	0.00104245860137849	0.000797991000051223	APOL2/B4GALT1/CLIC5/FOSL1/IDO1/IGFBP7/ITGA3/JUNB/LGALS9/LIF/MAFF/MMP7/NAMPT/PCSK5/PLA2G4C/PTGS2/SPP1/TEAD3/TGFB3/VDR	20
GO:0001704	GO:0001704	formation of primary germ layer	14/594	120/17866	4.52954669950381e-05	0.00104245860137849	0.000797991000051223	COL12A1/CRB2/EPHA2/FN1/GATA6/ITGA3/ITGA5/ITGB3/LAMB1/LAMB3/MMP14/SMAD3/TWSG1/WNT5A	14
GO:0009636	GO:0009636	response to toxic substance	22/594	255/17866	4.55229875273483e-05	0.00104260900560208	0.000798106132888768	AHR/ASS1/CCL5/CCNB1/CLDN1/CYP1B1/FBLN5/GPX3/HP/LYN/MGST1/MT2A/NQO1/NUPR1/PRDX6/PTGS2/PXDN/SCN9A/SLC18A2/SLC47A2/SOD2/SOD3	22
GO:0001885	GO:0001885	endothelial cell development	10/594	64/17866	4.59589083508113e-05	0.00104750787245955	0.000801856163496738	CLDN1/CLIC4/COL18A1/F11R/F2RL1/HEG1/ICAM1/MSN/MYADM/VCL	10
GO:0007229	GO:0007229	integrin-mediated signaling pathway	13/594	106/17866	4.97949182084796e-05	0.00112948280820965	0.000864607107152295	CD47/CTNNA1/FLNA/FN1/ISG15/ITGA1/ITGA11/ITGA3/ITGA5/ITGB3/LAMA5/MYH9/TLN1	13
GO:0007519	GO:0007519	skeletal muscle tissue development	16/594	153/17866	5.15664076756902e-05	0.00116406847566462	0.000891082068674354	ACTA1/ASB2/ATF3/BVES/CAV1/CAV2/CFLAR/HLX/KLF5/MAFF/MSC/NUPR1/POPDC3/RCAN1/SVIL/YBX3	16
GO:0009991	GO:0009991	response to extracellular stimulus	34/594	494/17866	5.37739484551196e-05	0.00120812137529169	0.000924804095987545	ABCA1/ACTA1/ASS1/ATF3/CDKN2B/CPT1A/CXCL10/EIF2AK2/FAS/FOSL1/GCLM/GLUL/HMOX1/ICAM1/IFI16/LDLR/LYN/MMP7/NAMPT/NOCT/NOD2/NQO1/NUAK2/OPRM1/PTGS2/SOD2/SPP1/STAT1/TNC/TRIM25/UPP1/VCAM1/VDR/VGF	34
GO:1990266	GO:1990266	neutrophil migration	14/594	122/17866	5.44491408322846e-05	0.00121067956215024	0.000926762360888307	C5AR1/CCL5/CXCL10/CXCL11/CXCL2/CXCL3/CXCL5/CXCL6/CXCL8/IL1R1/ITGA1/NOD2/PIK3CD/SAA1	14
GO:0007599	GO:0007599	hemostasis	20/594	222/17866	5.46576402581606e-05	0.00121067956215024	0.000926762360888307	ANXA2/CAV1/CLIC1/F11R/F2RL1/FLNA/FN1/HSPB1/ITGB3/LYN/MYH9/MYL9/PDPN/PLAU/RAB27A/SAA1/SERPING1/TFPI2/TLN1/VCL	20
GO:0050817	GO:0050817	coagulation	20/594	222/17866	5.46576402581606e-05	0.00121067956215024	0.000926762360888307	ANXA2/CAV1/CLIC1/F11R/F2RL1/FLNA/FN1/HSPB1/ITGB3/LYN/MYH9/MYL9/PDPN/PLAU/RAB27A/SAA1/SERPING1/TFPI2/TLN1/VCL	20
GO:0002821	GO:0002821	positive regulation of adaptive immune response	13/594	107/17866	5.49909846343109e-05	0.00121237133413401	0.000928057394394102	C3/CLCF1/HLA-A/HLA-B/HLA-F/HLA-H/IL18R1/IL1R1/MALT1/NFKBIZ/NOD2/RSAD2/TFRC	13
GO:0071711	GO:0071711	basement membrane organization	7/594	31/17866	5.68455178133474e-05	0.00124742861880639	0.000954893373892753	CAV1/CAV2/CTSS/LAMB1/LAMB3/PHLDB2/PXDN	7
GO:0046209	GO:0046209	nitric oxide metabolic process	11/594	79/17866	5.81467216792601e-05	0.00127007515223495	0.000972229054978271	ASS1/CAV1/CD47/CYP1B1/ICAM1/NOS1AP/NQO1/PTGS2/PTX3/SMAD3/TICAM1	11
GO:0072678	GO:0072678	T cell migration	10/594	66/17866	6.03120445665398e-05	0.00131130058186606	0.00100378668400581	CCL5/CXCL10/CXCL11/CXCL12/F11R/ICAM1/MSN/PIK3CD/TNFRSF14/WNT5A	10
GO:0050729	GO:0050729	positive regulation of inflammatory response	15/594	139/17866	6.11790005482386e-05	0.00132404827792014	0.0010135449100966	C3/CD47/CEBPB/IL33/LDLR/NFKBIA/NFKBIZ/NMI/NUPR1/PLA2G3/PTGER4/PTGS2/TGM2/TRADD/WNT5A	15
GO:0001649	GO:0001649	osteoblast differentiation	20/594	224/17866	6.19880386887657e-05	0.00133543181065569	0.00102225888363929	ADAR/CEBPB/CLIC1/CREB3L1/DDR2/EPHA2/FBN2/GPNMB/HDAC7/IFITM1/ITGA11/JUNB/NOCT/PDLIM7/RUNX2/SMAD3/SPP1/TCIRG1/TNC/TWSG1	20
GO:0051017	GO:0051017	actin filament bundle assembly	16/594	156/17866	6.52364357514219e-05	0.00139673994897154	0.00106918961311023	ACTN1/CALD1/CD47/CGNL1/DLC1/ESPN/F11R/FLNA/PDLIM1/PHLDB2/PTGER4/SDC4/SMAD3/SYNPO/TGFB3/TPM1	16
GO:2001057	GO:2001057	reactive nitrogen species metabolic process	11/594	80/17866	6.54259280887475e-05	0.00139673994897154	0.00106918961311023	ASS1/CAV1/CD47/CYP1B1/ICAM1/NOS1AP/NQO1/PTGS2/PTX3/SMAD3/TICAM1	11
GO:0051146	GO:0051146	striated muscle cell differentiation	23/594	280/17866	6.59047647196712e-05	0.00140062468444779	0.00107216333690466	ACTA1/ADAM12/ALPK2/ASB2/BVES/CAV2/CCNB1/CFLAR/CXCL10/EFNB2/GATA6/KLF5/LMNA/LMOD1/MMP14/MYH11/MYH9/MYOF/NRG1/PIEZO1/POPDC3/RCAN1/TPM1	23
GO:0042692	GO:0042692	muscle cell differentiation	28/594	377/17866	6.68912201660623e-05	0.00140295455838557	0.00107394683068671	ACTA1/ACTN1/ADAM12/ALPK2/ASB2/BVES/CAV2/CCNB1/CFLAR/CXCL10/EFNB2/FLNC/GATA6/HES1/KLF5/LMNA/LMOD1/MMP14/MYH11/MYH9/MYOF/NRG1/PIEZO1/POPDC3/RCAN1/SOD2/SPEG/TPM1	28
GO:0050878	GO:0050878	regulation of body fluid levels	28/594	377/17866	6.68912201660623e-05	0.00140295455838557	0.00107394683068671	ANXA2/CAV1/CLDN1/CLIC1/F11R/F2RL1/FLNA/FN1/HEG1/HSPB1/ITGB3/LYN/MYH9/MYL9/MYO5B/OAS2/PDPN/PLAU/RAB27A/SAA1/SERPING1/STAT5A/TFPI2/TLN1/UGCG/VCL/VDR/WNK4	28
GO:0009410	GO:0009410	response to xenobiotic stimulus	32/594	458/17866	6.69064806351746e-05	0.00140295455838557	0.00107394683068671	ABCA1/AGPAT2/AHR/AIM2/AK4/ASS1/CBR3/CCNB1/COL18A1/CPT1A/CYP1B1/E2F1/FABP3/FOSL1/GABRG3/GAL/GATA6/GCLM/HMOX1/ICAM1/ITGA3/LGALS1/LYN/MGST1/NCEH1/NNMT/NQO1/PTGS2/SOD2/STAT1/TFRC/TRPA1	32
GO:0050866	GO:0050866	negative regulation of cell activation	19/594	208/17866	6.92294970822812e-05	0.0014452423328947	0.0011063176734481	CEBPB/DUSP3/GAL/GPNMB/HLA-F/HLX/HMOX1/IL4I1/IRF1/LDLR/LGALS9/LRRC32/LYN/MICA/RUNX1/SDC4/TNFAIP3/TNFRSF14/TWSG1	19
GO:0030595	GO:0030595	leukocyte chemotaxis	20/594	226/17866	7.01798766575754e-05	0.00145862844964952	0.00111656460381239	C5AR1/CCL5/CH25H/CXCL10/CXCL11/CXCL12/CXCL2/CXCL3/CXCL5/CXCL6/CXCL8/F2RL1/IL34/ITGA1/LGALS9/LYN/NOD2/PIK3CD/SAA1/WNT5A	20
GO:0071621	GO:0071621	granulocyte chemotaxis	14/594	125/17866	7.12032376711594e-05	0.00147340734794969	0.00112787769367381	C5AR1/CCL5/CXCL10/CXCL11/CXCL2/CXCL3/CXCL5/CXCL6/CXCL8/IL34/ITGA1/NOD2/PIK3CD/SAA1	14
GO:2000106	GO:2000106	regulation of leukocyte apoptotic process	11/594	81/17866	7.34723329890645e-05	0.00151372256350396	0.00115873856348187	CCL5/CXCL12/IDO1/IRF7/KITLG/LGALS9/LYN/NOD2/PIK3CD/ST3GAL1/WNT5A	11
GO:0034329	GO:0034329	cell junction assembly	30/594	420/17866	7.5682535895312e-05	0.00155247914936557	0.00118840631879549	ACTN1/AJUBA/CAV1/CDHR3/CLDN1/COLQ/CTNNA1/DAPK3/DLC1/DUSP3/EFNB2/EPHA2/F11R/FN1/HDAC7/HEG1/IQGAP1/MDGA1/MMP14/MYO1C/NRG1/PHLDB2/SDC4/SDK1/SMAD3/TLN1/TPBG/TRIP6/VCL/WNT5A	30
GO:0071674	GO:0071674	mononuclear cell migration	18/594	192/17866	7.63630440868973e-05	0.0015596573246839	0.00119390113584937	ASB2/C5AR1/CCL5/CD47/CH25H/CXCL10/CXCL11/CXCL12/F11R/ICAM1/IL34/LGALS9/LYN/MSN/PIK3CD/SAA1/TNFRSF14/WNT5A	18
GO:0050678	GO:0050678	regulation of epithelial cell proliferation	28/594	381/17866	8.02705240850564e-05	0.00163239798548835	0.00124958333999922	B4GALT1/C5AR1/CAV1/CAV2/CDKN2B/CFLAR/CLDN1/CXCL12/DUSP10/EGF/GLUL/HES1/HMOX1/ITGB3/LAMB1/NGFR/NOD2/NRP2/NUPR1/PIK3CD/PTPRN/SGPP2/SMAD3/STAT1/STAT5A/TNFAIP3/VDR/WNT5A	28
GO:0002440	GO:0002440	production of molecular mediator of immune response	19/594	211/17866	8.39031188409018e-05	0.00169894813172264	0.00130052677091996	BST2/CLCF1/DDX58/F2RL1/HLA-A/HLA-F/HMOX1/IL18R1/IL1R1/LACC1/MALT1/NOD2/RSAD2/SAMHD1/TFRC/TGFB3/TICAM1/TNFRSF14/WNT5A	19
GO:0032612	GO:0032612	interleukin-1 production	14/594	127/17866	8.47223131295177e-05	0.00170093563125559	0.00130204818072732	AIM2/F2RL1/HSPB1/IFI16/LGALS9/MALT1/NOD2/PML/S100A13/SAA1/SMAD3/SPHK1/TNFAIP3/WNT5A	14
GO:0032652	GO:0032652	regulation of interleukin-1 production	14/594	127/17866	8.47223131295177e-05	0.00170093563125559	0.00130204818072732	AIM2/F2RL1/HSPB1/IFI16/LGALS9/MALT1/NOD2/PML/S100A13/SAA1/SMAD3/SPHK1/TNFAIP3/WNT5A	14
GO:0060326	GO:0060326	cell chemotaxis	24/594	304/17866	8.59682052401139e-05	0.00171863556069007	0.00131559728893323	C5AR1/CCL5/CH25H/CXCL10/CXCL11/CXCL12/CXCL2/CXCL3/CXCL5/CXCL6/CXCL8/EPHA2/F2RL1/HSPB1/IL34/ITGA1/LGALS9/LYN/NOD2/PIK3CD/SAA1/TPBG/VCAM1/WNT5A	24
GO:0002886	GO:0002886	regulation of myeloid leukocyte mediated immunity	9/594	56/17866	8.76604678431852e-05	0.00174507209824535	0.0013358341779701	C3/CXCL6/DDX58/F2RL1/HMOX1/LGALS9/LYN/PLA2G3/TICAM1	9
GO:0061572	GO:0061572	actin filament bundle organization	16/594	160/17866	8.83635707353305e-05	0.00174762421279807	0.00133778779458517	ACTN1/CALD1/CD47/CGNL1/DLC1/ESPN/F11R/FLNA/PDLIM1/PHLDB2/PTGER4/SDC4/SMAD3/SYNPO/TGFB3/TPM1	16
GO:0046632	GO:0046632	alpha-beta T cell differentiation	13/594	112/17866	8.86619022474719e-05	0.00174762421279807	0.00133778779458517	CD83/CRACR2A/HLX/IL18R1/IRF1/ITK/LGALS9/MALT1/NFKBIZ/PTGER4/RELB/RSAD2/RUNX1	13
GO:1901224	GO:1901224	positive regulation of NIK/NF-kappaB signaling	10/594	69/17866	8.88999175649719e-05	0.00174762421279807	0.00133778779458517	EIF2AK2/IL18R1/IRAK1/LGALS9/NMI/NOD2/SPHK1/TCIM/TRADD/TRIP6	10
GO:0140374	GO:0140374	antiviral innate immune response	5/594	15/17866	9.09227925081894e-05	0.00177997400437194	0.00136255121684035	CXCL10/DDX58/IFIT1/MX1/OAS1	5
GO:0002709	GO:0002709	regulation of T cell mediated immunity	11/594	83/17866	9.21315785890879e-05	0.00178879336536344	0.00136930234411592	AHR/HLA-A/HLA-B/HLA-F/HLA-H/IL18R1/IL1R1/IL4I1/MALT1/NOD2/RSAD2	11
GO:0043367	GO:0043367	CD4-positive, alpha-beta T cell differentiation	11/594	83/17866	9.21315785890879e-05	0.00178879336536344	0.00136930234411592	CD83/CRACR2A/HLX/IL18R1/LGALS9/MALT1/NFKBIZ/PTGER4/RELB/RSAD2/RUNX1	11
GO:0031032	GO:0031032	actomyosin structure organization	18/594	195/17866	9.32743063803159e-05	0.00179619664286665	0.00137496947450425	ACTA1/ANLN/CD47/CFLAR/CGNL1/CNN1/DLC1/F11R/LMOD1/MYH11/MYH9/PDLIM1/PHLDB2/PTGER4/SDC4/SMAD3/TGFB3/TPM1	18
GO:0031099	GO:0031099	regeneration	18/594	195/17866	9.32743063803159e-05	0.00179619664286665	0.00137496947450425	C5AR1/CCNB1/CEBPB/CFLAR/CLDN1/CPT1A/CTNNA1/CXCL12/DUSP10/FLNA/HMOX1/KLF5/KREMEN1/NNMT/PRRX1/RUNX1/SPP1/TNC	18
GO:0060760	GO:0060760	positive regulation of response to cytokine stimulus	9/594	57/17866	0.00010106978911678	0.00193840351647549	0.00148382732759809	AGPAT2/DDX58/IFIH1/IKBKE/IL1R1/IRF7/NLRC5/PARP14/WNT5A	9
GO:0030323	GO:0030323	respiratory tube development	17/594	179/17866	0.000102254102007355	0.00195317754360608	0.00149513668863088	CHI3L1/CTSH/CTSZ/EPAS1/GATA6/HEG1/HES1/ITGA3/LAMA5/LIF/MMP14/PCSK5/PDPN/RDH10/TGFB3/TNC/WNT5A	17
GO:0039528	GO:0039528	cytoplasmic pattern recognition receptor signaling pathway in response to virus	7/594	34/17866	0.000106654027099	0.0020290068542463	0.00155318322146294	BIRC2/BIRC3/DDX58/DDX60/IFIH1/IRF7/OAS3	7
GO:0002706	GO:0002706	regulation of lymphocyte mediated immunity	16/594	163/17866	0.000110145914003558	0.00208702177617986	0.00159759302873053	AHR/C3/CLCF1/HLA-A/HLA-B/HLA-F/HLA-H/IL18R1/IL1R1/IL4I1/LGALS9/MALT1/MICA/NOD2/RSAD2/TFRC	16
GO:0032722	GO:0032722	positive regulation of chemokine production	10/594	71/17866	0.000113747434703234	0.00214664158771943	0.00164323136196546	EIF2AK2/F2RL1/HMOX1/IL33/LGALS9/NOD2/OAS1/OAS3/TICAM1/WNT5A	10
GO:0001667	GO:0001667	ameboidal-type cell migration	32/594	472/17866	0.000117303591365757	0.00220493364168782	0.00168785331086565	ADAMTS9/ANLN/ARID5B/CRB2/CTSH/CYP1B1/DDR2/DUSP10/EFNB2/EGF/EPHA2/FN1/FSTL1/GLUL/HDAC7/HMOX1/HSPB1/ITGA3/ITGB3/KITLG/LAMA5/LOXL2/MYH9/NRP2/PDLIM1/PIK3CD/PML/PTGS2/SDC4/STAT5A/TPBG/WNT5A	32
GO:0034138	GO:0034138	toll-like receptor 3 signaling pathway	5/594	16/17866	0.000128645362195743	0.00239900718908899	0.00183641455250091	CAV1/F2RL1/OAS1/TNFAIP3/UNC93B1	5
GO:0070431	GO:0070431	nucleotide-binding oligomerization domain containing 2 signaling pathway	5/594	16/17866	0.000128645362195743	0.00239900718908899	0.00183641455250091	LACC1/NFKBIA/NOD2/SLC15A3/TNFAIP3	5
GO:0031638	GO:0031638	zymogen activation	9/594	59/17866	0.000133081113587034	0.00247195548780956	0.00189225570127275	C1R/C1RL/CTSH/CTSZ/HP/IFI16/MMP14/PLAU/RUNX1	9
GO:0071496	GO:0071496	cellular response to external stimulus	24/594	313/17866	0.000134713321867335	0.00248491966658477	0.00190217964258994	ATF3/CDKN2B/EIF2AK2/F11R/FAS/FOSL1/GLUL/HMOX1/ICAM1/IFI16/IRF1/LYN/MMP7/NAMPT/NFKB1/NUAK2/PIEZO1/PIEZO2/PTGER4/PTGS2/TNC/UPP1/VCAM1/VDR	24
GO:0033622	GO:0033622	integrin activation	6/594	25/17866	0.000135885814747535	0.00248491966658477	0.00190217964258994	CXCL12/FBLIM1/FN1/PIEZO1/PTGER4/TLN1	6
GO:1903055	GO:1903055	positive regulation of extracellular matrix organization	6/594	25/17866	0.000135885814747535	0.00248491966658477	0.00190217964258994	CFLAR/DDR2/PDPN/PHLDB2/RUNX1/SMAD3	6
GO:1903901	GO:1903901	negative regulation of viral life cycle	6/594	25/17866	0.000135885814747535	0.00248491966658477	0.00190217964258994	BST2/CIITA/IFITM1/IFITM3/PTX3/TRIM25	6
GO:0060541	GO:0060541	respiratory system development	18/594	201/17866	0.000137258447698844	0.00250032956078434	0.0019139757531182	ASS1/CHI3L1/CTSH/CTSZ/EPAS1/GATA6/HEG1/HES1/ITGA3/LAMA5/LIF/MMP14/MSC/PDPN/RDH10/TGFB3/TNC/WNT5A	18
GO:0006869	GO:0006869	lipid transport	28/594	394/17866	0.000141959867706459	0.00256571341844445	0.0019640264025084	ABCA1/ABCA13/ABCC3/ANXA2/APOL2/APOL3/APOL6/ATP8B1/BDKRB2/CAV1/CPT1A/DRD4/EGF/FABP3/GAL/ITGB3/LDLR/LRP10/NFKB1/NFKBIA/PITPNM1/PLA2G3/PLA2R1/SELENOM/SPP1/TNFAIP8L3/UGCG/VLDLR	28
GO:0097028	GO:0097028	dendritic cell differentiation	8/594	47/17866	0.000142479210604588	0.00256571341844445	0.0019640264025084	CEBPB/F2RL1/HLA-B/IRF8/LGALS9/LYN/RELB/UBD	8
GO:0097300	GO:0097300	programmed necrotic cell death	8/594	47/17866	0.000142479210604588	0.00256571341844445	0.0019640264025084	BIRC2/BIRC3/CAV1/CFLAR/CYLD/FAS/NUPR1/YBX3	8
GO:0062197	GO:0062197	cellular response to chemical stress	25/594	334/17866	0.0001436862495619	0.00256911183679644	0.00196662785570348	AIFM2/BDKRB2/CAV1/CYP1B1/EPAS1/FAS/FBLN5/HMOX1/HSPB1/IL18BP/LRRC8E/MAPKAP1/MGST1/MYLK/NQO1/PLA2R1/PML/PTGS2/RELB/SOD2/SOD3/SPHK1/TNFAIP3/TPM1/YBX3	25
GO:0030098	GO:0030098	lymphocyte differentiation	27/594	374/17866	0.000143756999769873	0.00256911183679644	0.00196662785570348	CD83/CLCF1/CRACR2A/DUSP10/HLX/IL15RA/IL18R1/IL1A/IL4I1/IRF1/IRF8/ITK/LEPR/LGALS1/LGALS9/MALT1/MMP14/NFKBIZ/PIK3CD/PTGER4/RELB/RSAD2/RUNX1/RUNX2/ST3GAL1/TCIRG1/VCAM1	27
GO:0045446	GO:0045446	endothelial cell differentiation	13/594	118/17866	0.000151423219352899	0.00269590471285651	0.00206368645719879	CLDN1/CLIC4/COL18A1/F11R/F2RL1/FSTL1/HEG1/ICAM1/MSN/MYADM/NRG1/PDPN/VCL	13
GO:0070098	GO:0070098	chemokine-mediated signaling pathway	11/594	88/17866	0.000157290715111776	0.0027898405785615	0.00213559336584291	ACKR1/CCL5/CXCL10/CXCL11/CXCL12/CXCL2/CXCL3/CXCL5/CXCL6/CXCL8/SLIT3	11
GO:0032760	GO:0032760	positive regulation of tumor necrosis factor production	12/594	103/17866	0.000158430728428115	0.00279953624241142	0.00214301529366002	DDX58/HSPB1/IFIH1/IL1A/IL33/LGALS9/NOD2/OAS1/OAS2/OAS3/TICAM1/WNT5A	12
GO:0034121	GO:0034121	regulation of toll-like receptor signaling pathway	10/594	74/17866	0.00016187969374014	0.00284980744427605	0.00218149736536693	BIRC2/BIRC3/CAV1/F2RL1/IRF1/IRF7/LYN/NOD2/RSAD2/TNFAIP3	10
GO:2001234	GO:2001234	negative regulation of apoptotic signaling pathway	19/594	222/17866	0.000163978122857374	0.00287601778305237	0.00220156110163823	BDKRB2/BID/CFLAR/CREB3L1/CTNNA1/CXCL12/GCLM/HMOX1/HSPB1/ICAM1/IFI6/IL1A/LMNA/MUC1/PTGS2/SOD2/TMBIM1/TNFAIP3/YBX3	19
GO:1901888	GO:1901888	regulation of cell junction assembly	18/594	204/17866	0.000165410275299692	0.0028903914031998	0.00221256395537327	CAV1/CLDN1/COLQ/DAPK3/DLC1/DUSP3/EPHA2/F11R/IQGAP1/MDGA1/MMP14/MYO1C/PHLDB2/SDC4/SMAD3/TPBG/VCL/WNT5A	18
GO:0033628	GO:0033628	regulation of cell adhesion mediated by integrin	8/594	48/17866	0.000166058731867979	0.00289101511790822	0.00221304140236565	CCL5/CYP1B1/EPHA2/LIF/LYN/MUC1/PIEZO1/PLAU	8
GO:0060544	GO:0060544	regulation of necroptotic process	6/594	26/17866	0.000171722202484137	0.00296771190959764	0.00227175198273789	BIRC2/BIRC3/CAV1/CFLAR/CYLD/YBX3	6
GO:2000108	GO:2000108	positive regulation of leukocyte apoptotic process	6/594	26/17866	0.000171722202484137	0.00296771190959764	0.00227175198273789	CCL5/IDO1/LGALS9/LYN/PIK3CD/WNT5A	6
GO:0032231	GO:0032231	regulation of actin filament bundle assembly	12/594	104/17866	0.000173790913787191	0.00298162011362896	0.00228239856537359	CD47/CGNL1/DLC1/F11R/FLNA/PHLDB2/PTGER4/SDC4/SMAD3/SYNPO/TGFB3/TPM1	12
GO:0062207	GO:0062207	regulation of pattern recognition receptor signaling pathway	12/594	104/17866	0.000173790913787191	0.00298162011362896	0.00228239856537359	BIRC2/BIRC3/CAV1/DDX60/F2RL1/IRF1/IRF7/LYN/NOD2/RSAD2/SLC15A3/TNFAIP3	12
GO:0003158	GO:0003158	endothelium development	14/594	136/17866	0.000176935469100074	0.00302457080874693	0.00231527686682821	CLDN1/CLIC4/COL18A1/CXCL10/F11R/F2RL1/FSTL1/HEG1/ICAM1/MSN/MYADM/NRG1/PDPN/VCL	14
GO:0042129	GO:0042129	regulation of T cell proliferation	16/594	170/17866	0.000180053422808109	0.00306675829894823	0.00234757094301586	CCL5/CD70/CEBPB/GPNMB/HES1/HLA-A/IL1A/IL4I1/IRF1/LGALS9/LRRC32/SDC4/TFRC/TNFRSF14/TWSG1/VCAM1	16
GO:0048608	GO:0048608	reproductive structure development	29/594	421/17866	0.000185266436908945	0.00314419801919569	0.00240685022731764	ARID5B/BIRC2/C3/CEBPB/CTNNA1/EPAS1/FLNA/FOSL1/GATA6/HES1/ICAM1/JUNB/KITLG/LIF/MGST1/MMP14/NUPR1/PTGS2/PTPRN/PTX3/RDH10/SLIT3/SPP1/TFAP2C/TNC/VDR/VGF/WNT5A/YBX3	29
GO:0032731	GO:0032731	positive regulation of interleukin-1 beta production	9/594	62/17866	0.000196673108083521	0.0033021484837653	0.00252775963227031	AIM2/F2RL1/HSPB1/IFI16/LGALS9/MALT1/NOD2/SMAD3/WNT5A	9
GO:0045428	GO:0045428	regulation of nitric oxide biosynthetic process	9/594	62/17866	0.000196673108083521	0.0033021484837653	0.00252775963227031	ASS1/CAV1/CD47/ICAM1/NOS1AP/PTGS2/PTX3/SMAD3/TICAM1	9
GO:0060135	GO:0060135	maternal process involved in female pregnancy	9/594	62/17866	0.000196673108083521	0.0033021484837653	0.00252775963227031	APOL2/ITGA3/JUNB/LGALS9/LIF/MMP7/PTGS2/SPP1/VDR	9
GO:0050679	GO:0050679	positive regulation of epithelial cell proliferation	18/594	207/17866	0.000198497236533816	0.00332095731193811	0.00254215759069625	B4GALT1/C5AR1/CAV2/CFLAR/CLDN1/CXCL12/EGF/GLUL/HMOX1/ITGB3/LAMB1/NOD2/NRP2/PIK3CD/PTPRN/STAT5A/TNFAIP3/WNT5A	18
GO:0042742	GO:0042742	defense response to bacterium	21/594	263/17866	0.000200288603072859	0.00333908702932067	0.00255603569701685	C5AR1/CEBPB/CXCL6/EPHA2/F2RL1/GBP2/HLA-A/HP/IRF8/ISG15/MICA/NOD2/OAS1/OAS2/OAS3/OPTN/PI3/SHC1/SLPI/TNFRSF14/VGF	21
GO:0009266	GO:0009266	response to temperature stimulus	16/594	172/17866	0.000206050705809286	0.00342305362678948	0.00262031123658881	CXCL10/CXCL12/HMOX1/IGFBP7/IL1A/IRAK1/LYN/METRNL/MICA/NFKBIA/NGFR/PTGS2/SOD2/TCIM/TRPA1/VGF	16
GO:0071887	GO:0071887	leukocyte apoptotic process	12/594	106/17866	0.000208355295738997	0.00344557605047214	0.00263755191298051	CCL5/CXCL12/FAS/IDO1/IRF7/KITLG/LGALS9/LYN/NOD2/PIK3CD/ST3GAL1/WNT5A	12
GO:0061458	GO:0061458	reproductive system development	29/594	424/17866	0.000208867051809036	0.00344557605047214	0.00263755191298051	ARID5B/BIRC2/C3/CEBPB/CTNNA1/EPAS1/FLNA/FOSL1/GATA6/HES1/ICAM1/JUNB/KITLG/LIF/MGST1/MMP14/NUPR1/PTGS2/PTPRN/PTX3/RDH10/SLIT3/SPP1/TFAP2C/TNC/VDR/VGF/WNT5A/YBX3	29
GO:0007584	GO:0007584	response to nutrient	16/594	173/17866	0.000220229553485299	0.00362035900119736	0.00277134640751169	ABCA1/ASS1/CDKN2B/CXCL10/GCLM/HMOX1/NOD2/NQO1/PTGS2/SOD2/SPP1/STAT1/TNC/TRIM25/VCAM1/VDR	16
GO:0050918	GO:0050918	positive chemotaxis	9/594	63/17866	0.000222793498822123	0.00364979072028741	0.00279387607623795	CCL5/CXCL10/CXCL12/CXCL8/F2RL1/GPNMB/NTF3/SMAD3/WNT5A	9
GO:0070372	GO:0070372	regulation of ERK1 and ERK2 cascade	23/594	304/17866	0.000224313192825534	0.00365351828377863	0.00279672948654525	ALKAL2/ATF3/C5AR1/CCL5/CFLAR/CHI3L1/CHRNA9/DUSP10/DUSP3/EPHA2/F2RL1/FN1/GPNMB/ICAM1/LGALS9/LIF/LYN/NOD2/NRG1/OPRM1/SHC1/TNFAIP8L3/TPBG	23
GO:0002285	GO:0002285	lymphocyte activation involved in immune response	17/594	191/17866	0.000224569797010556	0.00365351828377863	0.00279672948654525	CLCF1/CRACR2A/F2RL1/HLA-F/HLX/ICAM1/IL18R1/IRF8/LGALS1/LGALS9/MALT1/NFKBIZ/PTGER4/RAB27A/RELB/ST3GAL1/TFRC	17
GO:1903557	GO:1903557	positive regulation of tumor necrosis factor superfamily cytokine production	12/594	107/17866	0.000227727629773274	0.00369216136519005	0.00282631035540641	DDX58/HSPB1/IFIH1/IL1A/IL33/LGALS9/NOD2/OAS1/OAS2/OAS3/TICAM1/WNT5A	12
GO:0030168	GO:0030168	platelet activation	13/594	123/17866	0.00022986208828739	0.00370889317469449	0.00283911837807653	CLIC1/F11R/FLNA/FN1/HSPB1/ITGB3/LYN/MYH9/MYL9/PDPN/SAA1/TLN1/VCL	13
GO:0097193	GO:0097193	intrinsic apoptotic signaling pathway	22/594	285/17866	0.000230331856758263	0.00370889317469449	0.00283911837807653	BDKRB2/BID/CAV1/CEBPB/CREB3L1/CXCL12/CYLD/CYP1B1/E2F1/EPHA2/HMOX1/HSPB1/IFI16/IFI6/IKBKE/MUC1/NUPR1/PML/PTGS2/SHISA5/SOD2/YBX3	22
GO:0060562	GO:0060562	epithelial tube morphogenesis	24/594	325/17866	0.00023726179481462	0.00380748689773938	0.00291459082709976	ADAMTS16/ASB2/CLIC4/CTSH/CTSZ/CXCL10/DLC1/EDNRA/EGF/EPHA2/HES1/KIF26B/LAMA5/MICAL2/MMP14/PIK3CD/PML/RDH10/SDC4/SMAD3/TNC/VDR/WNK4/WNT5A	24
GO:0045953	GO:0045953	negative regulation of natural killer cell mediated cytotoxicity	5/594	18/17866	0.00023878602314814	0.00380894061248571	0.0029157036303158	HLA-A/HLA-B/HLA-F/LGALS9/MICA	5
GO:0007565	GO:0007565	female pregnancy	17/594	192/17866	0.000238967024437425	0.00380894061248571	0.0029157036303158	APOL2/CLIC5/FOSL1/IDO1/IGFBP7/ITGA3/JUNB/LGALS9/LIF/MMP7/NAMPT/PCSK5/PTGS2/SPP1/TEAD3/TGFB3/VDR	17
GO:1903038	GO:1903038	negative regulation of leukocyte cell-cell adhesion	14/594	140/17866	0.00024004865051662	0.00381329809137176	0.00291903923417517	ASS1/CEBPB/CXCL12/DUSP3/GPNMB/HLX/IL4I1/IRF1/LGALS9/LRRC32/RUNX1/SDC4/TNFRSF14/TWSG1	14
GO:0002708	GO:0002708	positive regulation of lymphocyte mediated immunity	12/594	108/17866	0.000248612092253931	0.00392291589048176	0.00300295049647329	C3/CLCF1/HLA-A/HLA-B/HLA-F/HLA-H/IL18R1/IL1R1/MALT1/NOD2/RSAD2/TFRC	12
GO:0019730	GO:0019730	antimicrobial humoral response	12/594	108/17866	0.000248612092253931	0.00392291589048176	0.00300295049647329	CXCL10/CXCL11/CXCL2/CXCL3/CXCL5/CXCL6/CXCL8/GATA6/HLA-A/NOD2/PI3/SLPI	12
GO:0030324	GO:0030324	lung development	16/594	175/17866	0.000251144940638945	0.00394572246390488	0.00302040868647679	CHI3L1/CTSH/CTSZ/EPAS1/GATA6/HEG1/HES1/ITGA3/LAMA5/LIF/MMP14/PDPN/RDH10/TGFB3/TNC/WNT5A	16
GO:0080164	GO:0080164	regulation of nitric oxide metabolic process	9/594	64/17866	0.000251730068171973	0.00394572246390488	0.00302040868647679	ASS1/CAV1/CD47/ICAM1/NOS1AP/PTGS2/PTX3/SMAD3/TICAM1	9
GO:0032088	GO:0032088	negative regulation of NF-kappaB transcription factor activity	11/594	93/17866	0.000258010188193649	0.00402599424247436	0.00308185588137916	AIM2/CYLD/CYP1B1/IRAK1/IRAK2/NFKBIA/NLRC5/NOD2/PARP10/TNFAIP3/TRIM21	11
GO:0050921	GO:0050921	positive regulation of chemotaxis	14/594	141/17866	0.000258557917649371	0.00402599424247436	0.00308185588137916	C5AR1/CCL5/CXCL10/CXCL12/CXCL8/F2RL1/HSPB1/IL34/LGALS9/NTF3/SMAD3/STX3/TPBG/WNT5A	14
GO:1990830	GO:1990830	cellular response to leukemia inhibitory factor	11/594	94/17866	0.000283606880272603	0.00440150414844125	0.0033693047306624	ARID5B/B3GNT2/GCLM/ICAM1/KLF5/MSC/NRP2/PML/SBNO2/TFRC/TRIM25	11
GO:0010952	GO:0010952	positive regulation of peptidase activity	17/594	195/17866	0.000287082253427302	0.00444083302186889	0.00339941056603649	AIM2/BID/CAV1/CFLAR/CTSH/DLC1/FAS/FN1/IFI16/LGALS9/LYN/MALT1/NGFR/PML/PSME1/PSME2/SMAD3	17
GO:0032611	GO:0032611	interleukin-1 beta production	12/594	110/17866	0.000295298101836564	0.00453816431421795	0.00347391663775502	AIM2/F2RL1/HSPB1/IFI16/LGALS9/MALT1/NOD2/PML/SMAD3/SPHK1/TNFAIP3/WNT5A	12
GO:0032651	GO:0032651	regulation of interleukin-1 beta production	12/594	110/17866	0.000295298101836564	0.00453816431421795	0.00347391663775502	AIM2/F2RL1/HSPB1/IFI16/LGALS9/MALT1/NOD2/PML/SMAD3/SPHK1/TNFAIP3/WNT5A	12
GO:0048732	GO:0048732	gland development	29/594	434/17866	0.00030807827581385	0.00469254316050641	0.00359209200680429	AK4/ARID5B/ASS1/CAV1/CEBPB/CFLAR/CLDN1/CPT1A/EGF/ELF3/EPHA2/GATA6/HES1/HLX/HMOX1/LAMA5/MSN/NRG1/OAS2/PML/SMAD3/STAT5A/TGFB3/TGM2/TNC/TNFAIP3/TWSG1/VDR/WNT5A	29
GO:0010939	GO:0010939	regulation of necrotic cell death	7/594	40/17866	0.00031099724057935	0.00469254316050641	0.00359209200680429	BIRC2/BIRC3/CAV1/CFLAR/CYLD/NUPR1/YBX3	7
GO:0045429	GO:0045429	positive regulation of nitric oxide biosynthetic process	7/594	40/17866	0.00031099724057935	0.00469254316050641	0.00359209200680429	ASS1/ICAM1/NOS1AP/PTGS2/PTX3/SMAD3/TICAM1	7
GO:0070266	GO:0070266	necroptotic process	7/594	40/17866	0.00031099724057935	0.00469254316050641	0.00359209200680429	BIRC2/BIRC3/CAV1/CFLAR/CYLD/FAS/YBX3	7
GO:0008585	GO:0008585	female gonad development	11/594	95/17866	0.000311311150750001	0.00469254316050641	0.00359209200680429	ARID5B/CEBPB/CTNNA1/ICAM1/KITLG/MMP14/NUPR1/PTPRN/PTX3/SLIT3/VGF	11
GO:1990823	GO:1990823	response to leukemia inhibitory factor	11/594	95/17866	0.000311311150750001	0.00469254316050641	0.00359209200680429	ARID5B/B3GNT2/GCLM/ICAM1/KLF5/MSC/NRP2/PML/SBNO2/TFRC/TRIM25	11
GO:0002716	GO:0002716	negative regulation of natural killer cell mediated immunity	5/594	19/17866	0.000315252441763741	0.00472178101663914	0.00361447327549339	HLA-A/HLA-B/HLA-F/LGALS9/MICA	5
GO:0062099	GO:0062099	negative regulation of programmed necrotic cell death	5/594	19/17866	0.000315252441763741	0.00472178101663914	0.00361447327549339	BIRC2/BIRC3/CAV1/NUPR1/YBX3	5
GO:0051893	GO:0051893	regulation of focal adhesion assembly	9/594	66/17866	0.000318987636482735	0.00474758255181559	0.00363422407694592	DAPK3/DLC1/DUSP3/IQGAP1/MMP14/PHLDB2/SDC4/SMAD3/VCL	9
GO:0090109	GO:0090109	regulation of cell-substrate junction assembly	9/594	66/17866	0.000318987636482735	0.00474758255181559	0.00363422407694592	DAPK3/DLC1/DUSP3/IQGAP1/MMP14/PHLDB2/SDC4/SMAD3/VCL	9
GO:0039530	GO:0039530	MDA-5 signaling pathway	4/594	11/17866	0.000331252033054038	0.00491461349669481	0.00376208449324199	DDX60/IFIH1/IRF7/OAS3	4
GO:0002707	GO:0002707	negative regulation of lymphocyte mediated immunity	8/594	53/17866	0.00033715957222775	0.00498657950398283	0.00381717370834321	AHR/HLA-A/HLA-B/HLA-F/IL4I1/LGALS9/MICA/NOD2	8
GO:0006959	GO:0006959	humoral immune response	19/594	235/17866	0.000339328140504358	0.00500296927156114	0.00382971990154755	C1R/C1RL/C1S/C3/CD83/CFB/CXCL10/CXCL11/CXCL2/CXCL3/CXCL5/CXCL6/CXCL8/GATA6/HLA-A/NOD2/PI3/SERPING1/SLPI	19
GO:1905952	GO:1905952	regulation of lipid localization	16/594	180/17866	0.00034537148936656	0.00507620774713842	0.00388578317762475	ABCA1/ABCA13/ANXA2/C3/CAV1/EGF/FABP3/GAL/IKBKE/ITGB3/NFKB1/NFKBIA/PLA2G3/PLA2R1/PLIN3/SPP1	16
GO:1904407	GO:1904407	positive regulation of nitric oxide metabolic process	7/594	41/17866	0.000364405036079875	0.00533932596343121	0.00408719738081089	ASS1/ICAM1/NOS1AP/PTGS2/PTX3/SMAD3/TICAM1	7
GO:1990868	GO:1990868	response to chemokine	11/594	97/17866	0.000373592267958892	0.00544014913651251	0.00416437645018506	ACKR1/CCL5/CXCL10/CXCL11/CXCL12/CXCL2/CXCL3/CXCL5/CXCL6/CXCL8/SLIT3	11
GO:1990869	GO:1990869	cellular response to chemokine	11/594	97/17866	0.000373592267958892	0.00544014913651251	0.00416437645018506	ACKR1/CCL5/CXCL10/CXCL11/CXCL12/CXCL2/CXCL3/CXCL5/CXCL6/CXCL8/SLIT3	11
GO:0050672	GO:0050672	negative regulation of lymphocyte proliferation	10/594	82/17866	0.000380186187670295	0.00551913364131832	0.00422483825067784	CEBPB/GAL/GPNMB/IL4I1/LGALS9/LRRC32/LYN/SDC4/TNFRSF14/TWSG1	10
GO:0002711	GO:0002711	positive regulation of T cell mediated immunity	8/594	54/17866	0.000384443660804642	0.00554680486751163	0.00424602028076848	HLA-A/HLA-B/HLA-F/HLA-H/IL18R1/IL1R1/MALT1/RSAD2	8
GO:0043331	GO:0043331	response to dsRNA	8/594	54/17866	0.000384443660804642	0.00554680486751163	0.00424602028076848	CAV1/DDX58/IFIH1/IFIT1/NFKB1/NFKBIA/NOD2/TICAM1	8
GO:0030217	GO:0030217	T cell differentiation	20/594	257/17866	0.000393582207817266	0.00566134407463982	0.00433369882869397	CD83/CRACR2A/DUSP10/HLX/IL18R1/IL1A/IL4I1/IRF1/ITK/LEPR/LGALS9/MALT1/NFKBIZ/PIK3CD/PTGER4/RELB/RSAD2/RUNX1/RUNX2/TCIRG1	20
GO:0008406	GO:0008406	gonad development	18/594	219/17866	0.000395626824037174	0.00567345700853309	0.00434297115108476	ARID5B/CEBPB/CTNNA1/FLNA/GATA6/ICAM1/KITLG/MGST1/MMP14/NUPR1/PTPRN/PTX3/RDH10/SLIT3/TFAP2C/VGF/WNT5A/YBX3	18
GO:0008630	GO:0008630	intrinsic apoptotic signaling pathway in response to DNA damage	11/594	98/17866	0.000408459270147216	0.00583972980774111	0.00447025121491259	BID/CXCL12/E2F1/EPHA2/HMOX1/IFI16/IKBKE/MUC1/NUPR1/PML/SHISA5	11
GO:0046660	GO:0046660	female sex differentiation	12/594	114/17866	0.000411243328467942	0.00586177046438596	0.00448712310374785	ARID5B/CEBPB/CTNNA1/ICAM1/KITLG/MMP14/NUPR1/PTPRN/PTX3/SLIT3/VGF/WNT5A	12
GO:0007369	GO:0007369	gastrulation	16/594	183/17866	0.000415428388787235	0.0058858592741687	0.00450556283208157	COL12A1/CRB2/EPHA2/FN1/GATA6/ITGA3/ITGA5/ITGB3/LAMB1/LAMB3/MMP14/MYADM/PHLDB2/SMAD3/TWSG1/WNT5A	16
GO:0055001	GO:0055001	muscle cell development	16/594	183/17866	0.000415428388787235	0.0058858592741687	0.00450556283208157	ACTA1/ACTN1/ALPK2/ASB2/BVES/CAV2/CCNB1/CFLAR/FLNC/HES1/LMNA/LMOD1/MYH11/MYOF/RCAN1/TPM1	16
GO:0050920	GO:0050920	regulation of chemotaxis	18/594	220/17866	0.000417894130601374	0.00590306738975234	0.00451873546200225	C5AR1/CCL5/CXCL10/CXCL12/CXCL8/DUSP3/EFNB2/F2RL1/HSPB1/IL34/LGALS9/LYN/NOD2/NTF3/SMAD3/STX3/TPBG/WNT5A	18
GO:0032945	GO:0032945	negative regulation of mononuclear cell proliferation	10/594	83/17866	0.000419645723160871	0.00591011499066565	0.00452413032573433	CEBPB/GAL/GPNMB/IL4I1/LGALS9/LRRC32/LYN/SDC4/TNFRSF14/TWSG1	10
GO:0031667	GO:0031667	response to nutrient levels	30/594	465/17866	0.000439962679874497	0.00617780929657107	0.00472904747697181	ABCA1/ASS1/ATF3/CDKN2B/CPT1A/CXCL10/EIF2AK2/FAS/GCLM/GLUL/HMOX1/ICAM1/IFI16/LDLR/MMP7/NAMPT/NOD2/NQO1/NUAK2/OPRM1/PTGS2/SOD2/SPP1/STAT1/TNC/TRIM25/UPP1/VCAM1/VDR/VGF	30
GO:0002444	GO:0002444	myeloid leukocyte mediated immunity	11/594	99/17866	0.000446014377129266	0.00624420127980972	0.00477986983579732	C3/CXCL6/DDX58/F2RL1/HMOX1/LGALS9/LYN/PIK3CD/PLA2G3/S100A13/TICAM1	11
GO:0032370	GO:0032370	positive regulation of lipid transport	10/594	84/17866	0.000462450921053257	0.00645515812286766	0.0049413550611452	ABCA1/ABCA13/ANXA2/CAV1/FABP3/GAL/NFKBIA/PLA2G3/PLA2R1/SPP1	10
GO:0043433	GO:0043433	negative regulation of DNA-binding transcription factor activity	16/594	185/17866	0.000468645461389046	0.00652232827974489	0.00499277310363551	AIM2/CYLD/CYP1B1/FLNA/HES1/HMOX1/IRAK1/IRAK2/NFKBIA/NLRC5/NOD2/NUPR1/PARP10/SFRP4/TNFAIP3/TRIM21	16
GO:0046545	GO:0046545	development of primary female sexual characteristics	11/594	100/17866	0.000486418376261333	0.00674977029176755	0.00516687755093694	ARID5B/CEBPB/CTNNA1/ICAM1/KITLG/MMP14/NUPR1/PTPRN/PTX3/SLIT3/VGF	11
GO:0070665	GO:0070665	positive regulation of leukocyte proliferation	14/594	150/17866	0.000487979690204286	0.00675157823572968	0.00516826151285972	BST2/CCL5/CD70/CLCF1/HES1/HLA-A/IL1A/IL34/KITLG/LGALS9/LYN/TFRC/TICAM1/VCAM1	14
GO:0003012	GO:0003012	muscle system process	29/594	447/17866	0.000498352033163748	0.00687492658615954	0.00526268336652761	ACTA1/BDKRB2/CALD1/CAV1/CFLAR/CNN1/DAPK3/DSG2/DSP/EDNRA/FLNA/GATA6/HMOX1/KCNE4/LMCD1/LMNA/LMOD1/MLIP/MYBPC2/MYH11/MYL9/MYLK/MYOF/NOS1AP/PTGS2/SMAD3/SPHK1/TPM1/TPM2	29
GO:0007162	GO:0007162	negative regulation of cell adhesion	22/594	302/17866	0.000511892815254973	0.00704113790779289	0.00538991636992423	ASS1/CEBPB/CXCL12/CYP1B1/DLC1/DUSP3/GPNMB/HLX/IL4I1/IRF1/LGALS1/LGALS9/LRRC32/MMP14/MUC1/MYADM/PHLDB2/RUNX1/SDC4/TNC/TNFRSF14/TWSG1	22
GO:0072676	GO:0072676	lymphocyte migration	12/594	117/17866	0.000521574334573789	0.00705841756460678	0.0054031437638977	CCL5/CH25H/CXCL10/CXCL11/CXCL12/F11R/ICAM1/MSN/PIK3CD/SAA1/TNFRSF14/WNT5A	12
GO:0008360	GO:0008360	regulation of cell shape	14/594	151/17866	0.000521825884733244	0.00705841756460678	0.0054031437638977	BVES/CDC42EP1/CDC42EP2/DAPK3/DLC1/F11R/FBLIM1/FN1/ICAM1/MSN/MYH9/PDPN/RND3/TPM1	14
GO:0048754	GO:0048754	branching morphogenesis of an epithelial tube	14/594	151/17866	0.000521825884733244	0.00705841756460678	0.0054031437638977	ADAMTS16/CLIC4/CTSH/CTSZ/EDNRA/EGF/EPHA2/LAMA5/MMP14/PML/RDH10/TNC/VDR/WNT5A	14
GO:0046597	GO:0046597	negative regulation of viral entry into host cell	5/594	21/17866	0.000522125419679476	0.00705841756460678	0.0054031437638977	CIITA/IFITM1/IFITM3/PTX3/TRIM25	5
GO:0071359	GO:0071359	cellular response to dsRNA	5/594	21/17866	0.000522125419679476	0.00705841756460678	0.0054031437638977	CAV1/DDX58/IFIH1/IFIT1/NFKB1	5
GO:0150105	GO:0150105	protein localization to cell-cell junction	5/594	21/17866	0.000522125419679476	0.00705841756460678	0.0054031437638977	CGNL1/DSP/F11R/FLNA/VCL	5
GO:0045137	GO:0045137	development of primary sexual characteristics	18/594	225/17866	0.000546260865484974	0.00736359646673744	0.00563675497587652	ARID5B/CEBPB/CTNNA1/FLNA/GATA6/ICAM1/KITLG/MGST1/MMP14/NUPR1/PTPRN/PTX3/RDH10/SLIT3/TFAP2C/VGF/WNT5A/YBX3	18
GO:0032729	GO:0032729	positive regulation of interferon-gamma production	9/594	71/17866	0.000554118420542142	0.00742707587533473	0.00568534778971318	BTN3A2/F2RL1/HLA-A/IL18R1/IL1R1/IRF8/ISG15/LGALS9/WNT5A	9
GO:0150116	GO:0150116	regulation of cell-substrate junction organization	9/594	71/17866	0.000554118420542142	0.00742707587533473	0.00568534778971318	DAPK3/DLC1/DUSP3/IQGAP1/MMP14/PHLDB2/SDC4/SMAD3/VCL	9
GO:0019915	GO:0019915	lipid storage	10/594	86/17866	0.000558973167577641	0.00745752474692652	0.00570865607788869	ABCA1/C3/CAV1/CPT1A/IKBKE/ITGB3/NFKB1/NFKBIA/PLA2G4C/PLIN3	10
GO:0010883	GO:0010883	regulation of lipid storage	8/594	57/17866	0.000559551454093258	0.00745752474692652	0.00570865607788869	ABCA1/C3/CPT1A/IKBKE/ITGB3/NFKB1/NFKBIA/PLIN3	8
GO:0035987	GO:0035987	endodermal cell differentiation	7/594	44/17866	0.000569889591079254	0.00757391293158287	0.00579774999849642	COL12A1/FN1/GATA6/ITGA5/LAMB1/LAMB3/MMP14	7
GO:0045444	GO:0045444	fat cell differentiation	18/594	227/17866	0.000606407759423337	0.00803660620494187	0.00615193679060163	ARID5B/ATF5/CCDC71L/CEBPB/DUSP10/E2F1/ERAP1/FABP3/HES1/KLF5/LAMB3/METRNL/NOCT/PSMB8/PTGS2/SH2B2/SMAD3/WNT5A	18
GO:0043410	GO:0043410	positive regulation of MAPK cascade	30/594	477/17866	0.000667249905110358	0.00881816541263493	0.00675021207263347	AJUBA/ALKAL2/C5AR1/CAV2/CCL5/CFLAR/CHI3L1/CRACR2A/DRD4/EGF/EIF2AK2/F2RL1/GPNMB/ICAM1/IL34/IQGAP1/IRAK1/KITLG/LGALS9/LIF/NOD2/NRG1/NTF3/OPRM1/SHC1/SPHK1/TNFAIP8L3/TPBG/TRAF1/WNT5A	30
GO:0034112	GO:0034112	positive regulation of homotypic cell-cell adhesion	4/594	13/17866	0.000680589645021946	0.00885316969830517	0.00677700748195824	CCL5/F11R/LGALS1/PDPN	4
GO:0034135	GO:0034135	regulation of toll-like receptor 2 signaling pathway	4/594	13/17866	0.000680589645021946	0.00885316969830517	0.00677700748195824	F2RL1/LYN/NOD2/TNFAIP3	4
GO:0060340	GO:0060340	positive regulation of type I interferon-mediated signaling pathway	4/594	13/17866	0.000680589645021946	0.00885316969830517	0.00677700748195824	IKBKE/IRF7/NLRC5/WNT5A	4
GO:0070234	GO:0070234	positive regulation of T cell apoptotic process	4/594	13/17866	0.000680589645021946	0.00885316969830517	0.00677700748195824	CCL5/IDO1/LGALS9/WNT5A	4
GO:0070424	GO:0070424	regulation of nucleotide-binding oligomerization domain containing signaling pathway	4/594	13/17866	0.000680589645021946	0.00885316969830517	0.00677700748195824	BIRC2/BIRC3/SLC15A3/TNFAIP3	4
GO:0043299	GO:0043299	leukocyte degranulation	9/594	73/17866	0.000681157397304955	0.00885316969830517	0.00677700748195824	F2RL1/HLA-F/HMOX1/LGALS9/LYN/PIK3CD/PLA2G3/RAB27A/S100A13	9
GO:0050868	GO:0050868	negative regulation of T cell activation	12/594	121/17866	0.000706529256578593	0.00914246010256018	0.00699845621737221	CEBPB/DUSP3/GPNMB/HLX/IL4I1/IRF1/LGALS9/LRRC32/RUNX1/SDC4/TNFRSF14/TWSG1	12
GO:0072593	GO:0072593	reactive oxygen species metabolic process	18/594	230/17866	0.000707290787925914	0.00914246010256018	0.00699845621737221	BIRC2/CFLAR/CYP1B1/F2RL1/FBLN5/GPX3/HP/IFI6/NQO1/PLA2R1/PRDX6/PXDN/RAB27A/SH3PXD2A/SLC18A2/SOD2/SOD3/STK17A	18
GO:0030038	GO:0030038	contractile actin filament bundle assembly	11/594	105/17866	0.000737255939491719	0.00947785700959654	0.00725519899152757	CD47/CGNL1/DLC1/F11R/PDLIM1/PHLDB2/PTGER4/SDC4/SMAD3/TGFB3/TPM1	11
GO:0043149	GO:0043149	stress fiber assembly	11/594	105/17866	0.000737255939491719	0.00947785700959654	0.00725519899152757	CD47/CGNL1/DLC1/F11R/PDLIM1/PHLDB2/PTGER4/SDC4/SMAD3/TGFB3/TPM1	11
GO:0001913	GO:0001913	T cell mediated cytotoxicity	7/594	46/17866	0.000751654591216251	0.00961058634514437	0.00735680188978165	CTSH/HLA-A/HLA-B/HLA-F/HLA-H/MICA/RAB27A	7
GO:0061028	GO:0061028	establishment of endothelial barrier	7/594	46/17866	0.000751654591216251	0.00961058634514437	0.00735680188978165	CLDN1/F11R/F2RL1/ICAM1/MSN/MYADM/VCL	7
GO:1902107	GO:1902107	positive regulation of leukocyte differentiation	14/594	157/17866	0.000769714796000159	0.00978844853781334	0.00749295351135351	CD83/DUSP10/HLX/IL15RA/IL34/IL4I1/KITLG/LGALS9/LIF/MALT1/MMP14/NFKBIZ/PLA2G3/RUNX1	14
GO:1903708	GO:1903708	positive regulation of hemopoiesis	14/594	157/17866	0.000769714796000159	0.00978844853781334	0.00749295351135351	CD83/DUSP10/HLX/IL15RA/IL34/IL4I1/KITLG/LGALS9/LIF/MALT1/MMP14/NFKBIZ/PLA2G3/RUNX1	14
GO:0031663	GO:0031663	lipopolysaccharide-mediated signaling pathway	8/594	60/17866	0.000794136159843555	0.0100448643489059	0.00768923709446377	CCL5/IRAK1/IRAK2/LYN/MALT1/NFKBIA/TICAM1/TNFAIP3	8
GO:0070265	GO:0070265	necrotic cell death	8/594	60/17866	0.000794136159843555	0.0100448643489059	0.00768923709446377	BIRC2/BIRC3/CAV1/CFLAR/CYLD/FAS/NUPR1/YBX3	8
GO:0002275	GO:0002275	myeloid cell activation involved in immune response	10/594	90/17866	0.000802302449861824	0.0100940345558616	0.00772687636624819	F2RL1/HMOX1/LGALS9/LYN/NMI/PIK3CD/PLA2G3/S100A13/SBNO2/TICAM1	10
GO:0051492	GO:0051492	regulation of stress fiber assembly	10/594	90/17866	0.000802302449861824	0.0100940345558616	0.00772687636624819	CD47/CGNL1/DLC1/F11R/PHLDB2/PTGER4/SDC4/SMAD3/TGFB3/TPM1	10
GO:0001818	GO:0001818	negative regulation of cytokine production	24/594	354/17866	0.000810549187744524	0.0101541059019117	0.00777286034436067	BST2/CD83/CYLD/EPHA2/F2RL1/FN1/GATA6/GPNMB/HDAC7/HLA-F/HMOX1/LGALS9/LRRC32/NFKB1/NMI/NOD2/OAS1/OAS3/PML/PTGER4/RELB/TGFB3/TNFAIP3/TWSG1	24
GO:0071453	GO:0071453	cellular response to oxygen levels	15/594	176/17866	0.000811381501700022	0.0101541059019117	0.00777286034436067	AJUBA/AK4/CAV1/CCNB1/CFLAR/E2F1/EPAS1/FAS/GATA6/HMOX1/ICAM1/IRAK1/LMNA/NAMPT/PTGS2	15
GO:0035458	GO:0035458	cellular response to interferon-beta	5/594	23/17866	0.000817190164916436	0.0101728316571919	0.00778719471136868	AIM2/IFI16/IRF1/OAS1/STAT1	5
GO:0060547	GO:0060547	negative regulation of necrotic cell death	5/594	23/17866	0.000817190164916436	0.0101728316571919	0.00778719471136868	BIRC2/BIRC3/CAV1/NUPR1/YBX3	5
GO:2000116	GO:2000116	regulation of cysteine-type endopeptidase activity	18/594	233/17866	0.00082226200785107	0.0102090319816878	0.00781490567572582	AIM2/BID/BIRC2/BIRC3/CFLAR/CTSH/DLC1/FAS/IFI16/IFI6/LAMP3/LGALS9/MALT1/NGFR/PML/PSMB9/PTGS2/SMAD3	18
GO:0006024	GO:0006024	glycosaminoglycan biosynthetic process	9/594	75/17866	0.000831021905570025	0.0102907122059826	0.00787743102088895	B3GNT2/CHST1/CHST7/CSGALNACT1/EGF/HAS3/HS3ST3B1/NFKB1/ST3GAL1	9
GO:0010950	GO:0010950	positive regulation of endopeptidase activity	15/594	177/17866	0.000860050985086247	0.0106223050985259	0.00813126186230618	AIM2/BID/CFLAR/CTSH/DLC1/FAS/IFI16/LGALS9/LYN/MALT1/NGFR/PML/PSME1/PSME2/SMAD3	15
GO:0048738	GO:0048738	cardiac muscle tissue development	18/594	234/17866	0.000863983011442797	0.0106430074359977	0.00814710928201247	ADAMTS9/ALPK2/ASB2/BVES/CCNB1/DSG2/DSP/EFNB2/GATA6/HEG1/JPH2/LMNA/MSC/MYH11/NRG1/RUNX1/TPM1/WNT5A	18
GO:0048762	GO:0048762	mesenchymal cell differentiation	18/594	235/17866	0.000907502770322484	0.0111499949749518	0.00853520286451876	CRB2/DAB2/EDNRA/FLNA/FN1/HES1/KITLG/LAMA5/LOXL2/NRG1/NRP2/PDPN/PHLDB2/RDH10/SMAD3/STAT1/TGFB3/WNT5A	18
GO:0015698	GO:0015698	inorganic anion transport	15/594	178/17866	0.000911170782718168	0.0111659837736735	0.00854744212031725	ABCC3/ATP8B1/CEBPB/CLIC1/CLIC4/CLIC5/GABRG3/LRRC8E/SFRP4/SLC12A7/SLC1A4/SLC34A2/SLC39A14/SLC39A8/WNK4	15
GO:0070555	GO:0070555	response to interleukin-1	13/594	142/17866	0.000918875929228673	0.0112312348033702	0.00859739109131054	CCL5/CD47/CEBPB/CHI3L1/CXCL8/GBP2/ICAM1/IL1R1/IRAK1/IRAK2/LGALS9/NFKB1/SELE	13
GO:0009159	GO:0009159	deoxyribonucleoside monophosphate catabolic process	4/594	14/17866	0.000927899233911307	0.0113122185674252	0.00865938330354874	DPYD/GDA/TYMP/UPP1	4
GO:0033280	GO:0033280	response to vitamin D	6/594	35/17866	0.00093921753724693	0.0114206915998222	0.00874241825907275	CXCL10/PTGS2/SPP1/TNC/TRIM25/VDR	6
GO:0070997	GO:0070997	neuron death	24/594	358/17866	0.000946804830767661	0.0114833552482309	0.00879038661713935	BID/C5AR1/CCL5/CEBPB/CLCF1/CSF3/CTSZ/EFNB2/FAS/GCLM/GPNMB/HLA-F/HMOX1/ITGA1/NAMPT/NGFR/NQO1/NTF3/NUPR1/PLA2G3/SOD2/TGFB3/VSTM2L/WNT5A	24
GO:0043330	GO:0043330	response to exogenous dsRNA	7/594	48/17866	0.000976441035425413	0.0117521653192273	0.00899615787471695	CAV1/DDX58/IFIH1/IFIT1/NFKBIA/NOD2/TICAM1	7
GO:1903053	GO:1903053	regulation of extracellular matrix organization	7/594	48/17866	0.000976441035425413	0.0117521653192273	0.00899615787471695	AEBP1/CFLAR/DDR2/PDPN/PHLDB2/RUNX1/SMAD3	7
GO:2001238	GO:2001238	positive regulation of extrinsic apoptotic signaling pathway	7/594	48/17866	0.000976441035425413	0.0117521653192273	0.00899615787471695	ATF3/BID/CAV1/CTNNA1/CYLD/DAPK3/PML	7
GO:0001911	GO:0001911	negative regulation of leukocyte mediated cytotoxicity	5/594	24/17866	0.00100428241048091	0.0120258995244897	0.00920569850483573	HLA-A/HLA-B/HLA-F/LGALS9/MICA	5
GO:0002726	GO:0002726	positive regulation of T cell cytokine production	5/594	24/17866	0.00100428241048091	0.0120258995244897	0.00920569850483573	HLA-A/IL18R1/IL1R1/MALT1/RSAD2	5
GO:0030048	GO:0030048	actin filament-based movement	12/594	126/17866	0.00101204718842651	0.0120881990759399	0.00925338815054323	CAV1/DSG2/DSP/EPDR1/FLNA/KCNE4/MYH9/MYO1C/MYO5B/NOS1AP/PDPN/TPM1	12
GO:0032640	GO:0032640	tumor necrosis factor production	15/594	180/17866	0.00102115342039859	0.0121355210011097	0.00928961258222875	CD47/DDX58/GPNMB/HSPB1/IFIH1/IL1A/IL33/LGALS9/NOD2/OAS1/OAS2/OAS3/TICAM1/TNFAIP3/WNT5A	15
GO:0032680	GO:0032680	regulation of tumor necrosis factor production	15/594	180/17866	0.00102115342039859	0.0121355210011097	0.00928961258222875	CD47/DDX58/GPNMB/HSPB1/IFIH1/IL1A/IL33/LGALS9/NOD2/OAS1/OAS2/OAS3/TICAM1/TNFAIP3/WNT5A	15
GO:0010810	GO:0010810	regulation of cell-substrate adhesion	17/594	219/17866	0.00107665136292527	0.0127629174127674	0.00976987787938799	DAPK3/DLC1/DUSP3/FBLN2/FLNA/FN1/IQGAP1/ITGA3/LGALS1/MMP14/MYADM/PDPN/PHLDB2/PLAU/SDC4/SMAD3/VCL	17
GO:0090287	GO:0090287	regulation of cellular response to growth factor stimulus	21/594	299/17866	0.00108311714599108	0.0128073851999647	0.0098039174987347	CAV1/CAV2/CDKN2B/CFLAR/CRB2/CREB3L1/DAB2/FBN2/FSTL1/HES1/ITGA3/ITGA5/ITGB3/MYO1C/NGFR/RUNX2/SFRP4/SMAD3/TGFB3/TWSG1/WNT5A	21
GO:0002691	GO:0002691	regulation of cellular extravasation	6/594	36/17866	0.00109581487774425	0.0129251364829934	0.00989405485668557	CD47/CXCL12/ICAM1/IL1R1/PTGER4/SELE	6
GO:0070542	GO:0070542	response to fatty acid	8/594	63/17866	0.00110190227721017	0.0129645260445825	0.00992420714820341	ASS1/CCNB1/CLDN1/CPT1A/E2F1/FABP3/LDLR/PTGS2	8
GO:0002253	GO:0002253	activation of immune response	21/594	300/17866	0.00112942606473722	0.0132187724597031	0.010118830081712	AIM2/BTN3A2/BTN3A3/C1R/C1RL/C1S/C3/C5AR1/CD47/CFB/DUSP3/HLA-A/IFI16/ITK/LYN/MALT1/NFKBIZ/NOD2/PIK3CD/SERPING1/SH2B2	21
GO:0002064	GO:0002064	epithelial cell development	17/594	220/17866	0.0011318182247455	0.0132187724597031	0.010118830081712	B4GALT1/CLDN1/CLIC4/COL18A1/EPHA2/F11R/F2RL1/FLNA/FOSL2/HEG1/ICAM1/IQGAP1/KLF5/MSN/MYADM/VCL/WNT5A	17
GO:0045860	GO:0045860	positive regulation of protein kinase activity	25/594	384/17866	0.00113191692957186	0.0132187724597031	0.010118830081712	AJUBA/ALKAL2/CCL5/CCNB1/CDC25B/CHI3L1/DDR2/DRD4/EGF/GPRC5A/GPRC5C/IL34/IQGAP1/IRAK1/ITGB3/KITLG/MALT1/NOD2/NRG1/NTF3/SDC4/TCIM/TPX2/VLDLR/WNT5A	25
GO:0061138	GO:0061138	morphogenesis of a branching epithelium	15/594	182/17866	0.00114214015124852	0.0133052277372606	0.0101850106794897	ADAMTS16/CLIC4/CTSH/CTSZ/EDNRA/EGF/EPHA2/LAMA5/MMP14/PML/RDH10/TGM2/TNC/VDR/WNT5A	15
GO:0032609	GO:0032609	interferon-gamma production	11/594	111/17866	0.00117148918803517	0.0135800638554052	0.0103953948122298	BTN3A2/CD47/F2RL1/HLA-A/IL18R1/IL1R1/IRF8/ISG15/LGALS9/NOD2/WNT5A	11
GO:0032649	GO:0032649	regulation of interferon-gamma production	11/594	111/17866	0.00117148918803517	0.0135800638554052	0.0103953948122298	BTN3A2/CD47/F2RL1/HLA-A/IL18R1/IL1R1/IRF8/ISG15/LGALS9/NOD2/WNT5A	11
GO:0051235	GO:0051235	maintenance of location	22/594	322/17866	0.00119173035698407	0.0137808427064971	0.0105490888927047	ABCA1/C3/CAV1/CPT1A/CXCL10/CXCL11/FBN2/FLNA/FTH1/FTL/IKBKE/ITGB3/ITPR3/JPH2/LYN/NFKB1/NFKBIA/PLA2G4C/PLIN3/PML/SLC18A2/TRPA1	22
GO:0006023	GO:0006023	aminoglycan biosynthetic process	9/594	79/17866	0.00121122504779923	0.0139720287909945	0.0106954398121198	B3GNT2/CHST1/CHST7/CSGALNACT1/EGF/HAS3/HS3ST3B1/NFKB1/ST3GAL1	9
GO:0050927	GO:0050927	positive regulation of positive chemotaxis	5/594	25/17866	0.00122138155941426	0.0140548248715036	0.010758819333377	CXCL12/CXCL8/F2RL1/NTF3/SMAD3	5
GO:0002730	GO:0002730	regulation of dendritic cell cytokine production	4/594	15/17866	0.00123225430351244	0.0141111063203197	0.0108019021853633	BST2/DDX58/NOD2/TICAM1	4
GO:0070831	GO:0070831	basement membrane assembly	4/594	15/17866	0.00123225430351244	0.0141111063203197	0.0108019021853633	LAMB1/LAMB3/PHLDB2/PXDN	4
GO:0045667	GO:0045667	regulation of osteoblast differentiation	12/594	129/17866	0.00124312346243617	0.0141879207484085	0.0108607028151513	CEBPB/CLIC1/DDR2/FBN2/HDAC7/IFITM1/NOCT/PDLIM7/RUNX2/SMAD3/TCIRG1/TWSG1	12
GO:0051495	GO:0051495	positive regulation of cytoskeleton organization	17/594	222/17866	0.00124937769203916	0.0141879207484085	0.0108607028151513	ARPC1B/CD47/CDC42EP1/CDC42EP2/CLIP1/CSF3/F2RL1/FLNA/ICAM1/LMOD1/MYO1C/NTF3/SDC4/SMAD3/SYNPO/TGFB3/TPM1	17
GO:0001961	GO:0001961	positive regulation of cytokine-mediated signaling pathway	7/594	50/17866	0.00125099089261084	0.0141879207484085	0.0108607028151513	AGPAT2/IKBKE/IL1R1/IRF7/NLRC5/PARP14/WNT5A	7
GO:0050873	GO:0050873	brown fat cell differentiation	7/594	50/17866	0.00125099089261084	0.0141879207484085	0.0108607028151513	CEBPB/DUSP10/FABP3/LAMB3/METRNL/PTGS2/SH2B2	7
GO:0001889	GO:0001889	liver development	13/594	147/17866	0.00126476985655657	0.0143097942043979	0.0109539956527719	AK4/ARID5B/ASS1/CEBPB/CFLAR/CLDN1/CPT1A/GATA6/HES1/HLX/HMOX1/SMAD3/TNFAIP3	13
GO:0002369	GO:0002369	T cell cytokine production	6/594	37/17866	0.00127167261735449	0.0143192157725024	0.0109612077632038	HLA-A/HLA-F/IL18R1/IL1R1/MALT1/RSAD2	6
GO:0002724	GO:0002724	regulation of T cell cytokine production	6/594	37/17866	0.00127167261735449	0.0143192157725024	0.0109612077632038	HLA-A/HLA-F/IL18R1/IL1R1/MALT1/RSAD2	6
GO:1901652	GO:1901652	response to peptide	30/594	497/17866	0.0012783228386347	0.0143598265539965	0.0109922948856032	ASS1/CAV1/CAV2/CFLAR/CXCL12/FABP3/GAL/GCNT1/ICAM1/IQGAP1/KLF5/LYN/MYO1C/NAMPT/NFKB1/NFKBIA/NGFR/NOD2/PKM/PTGS2/PTPRN/SH2B2/SHC1/SLC39A14/STAT1/STAT2/STAT5A/TNFAIP3/VCAM1/VGF	30
GO:0043112	GO:0043112	receptor metabolic process	14/594	166/17866	0.00132364045679049	0.0148335764255048	0.0113549453862937	ANXA2/BVES/CAV1/CXCL8/DRD4/DTX3L/EGF/ITGB3/NRG1/NTF3/OPTN/SELE/SFRP4/TFRC	14
GO:0032368	GO:0032368	regulation of lipid transport	13/594	148/17866	0.00134555353091374	0.0149788958305474	0.0114661858491797	ABCA1/ABCA13/ANXA2/CAV1/EGF/FABP3/GAL/ITGB3/NFKB1/NFKBIA/PLA2G3/PLA2R1/SPP1	13
GO:0071706	GO:0071706	tumor necrosis factor superfamily cytokine production	15/594	185/17866	0.00134613222385589	0.0149788958305474	0.0114661858491797	CD47/DDX58/GPNMB/HSPB1/IFIH1/IL1A/IL33/LGALS9/NOD2/OAS1/OAS2/OAS3/TICAM1/TNFAIP3/WNT5A	15
GO:1903555	GO:1903555	regulation of tumor necrosis factor superfamily cytokine production	15/594	185/17866	0.00134613222385589	0.0149788958305474	0.0114661858491797	CD47/DDX58/GPNMB/HSPB1/IFIH1/IL1A/IL33/LGALS9/NOD2/OAS1/OAS2/OAS3/TICAM1/TNFAIP3/WNT5A	15
GO:0048524	GO:0048524	positive regulation of viral process	8/594	65/17866	0.00135523499488421	0.0149843316261714	0.0114703468930622	ADAR/CAV2/CCL5/IFIT1/LGALS1/LGALS9/STOM/TRIM21	8
GO:0071347	GO:0071347	cellular response to interleukin-1	11/594	113/17866	0.00135614870800661	0.0149843316261714	0.0114703468930622	CCL5/CD47/CEBPB/CHI3L1/CXCL8/GBP2/ICAM1/IL1R1/IRAK1/IRAK2/NFKB1	11
GO:0071675	GO:0071675	regulation of mononuclear cell migration	11/594	113/17866	0.00135614870800661	0.0149843316261714	0.0114703468930622	C5AR1/CCL5/CD47/CXCL10/CXCL12/IL34/LGALS9/LYN/MSN/TNFRSF14/WNT5A	11
GO:1902905	GO:1902905	positive regulation of supramolecular fiber organization	16/594	205/17866	0.00140993185915727	0.0155421927838878	0.0118973836910196	ARPC1B/CD47/CDC42EP1/CDC42EP2/CLIP1/CSF3/F2RL1/FLNA/ICAM1/LMOD1/MYO1C/SDC4/SMAD3/SYNPO/TGFB3/TPM1	16
GO:0045862	GO:0045862	positive regulation of proteolysis	24/594	369/17866	0.00142838485846717	0.0157026049311274	0.0120201774879405	AIM2/BID/CAV1/CFLAR/CTSH/DAB2/DLC1/EGF/FAS/FN1/IFI16/LGALS9/LYN/MALT1/MMP14/MYH9/NGFR/NUPR1/PML/PSME1/PSME2/RNF144B/RNF19A/SMAD3	24
GO:0098869	GO:0098869	cellular oxidant detoxification	10/594	97/17866	0.0014344685725553	0.0157026049311274	0.0120201774879405	FBLN5/GPX3/HP/MGST1/NQO1/PRDX6/PTGS2/PXDN/SOD2/SOD3	10
GO:2001237	GO:2001237	negative regulation of extrinsic apoptotic signaling pathway	10/594	97/17866	0.0014344685725553	0.0157026049311274	0.0120201774879405	CFLAR/CTNNA1/GCLM/HMOX1/ICAM1/IFI6/IL1A/LMNA/TMBIM1/TNFAIP3	10
GO:0001910	GO:0001910	regulation of leukocyte mediated cytotoxicity	9/594	81/17866	0.00144809595792258	0.0157049672886907	0.0120219858475933	CXCL6/F2RL1/HLA-A/HLA-B/HLA-F/HLA-H/ICAM1/LGALS9/MICA	9
GO:0071260	GO:0071260	cellular response to mechanical stimulus	9/594	81/17866	0.00144809595792258	0.0157049672886907	0.0120219858475933	F11R/FAS/IRF1/MMP7/NFKB1/PIEZO1/PIEZO2/PTGER4/PTGS2	9
GO:0031098	GO:0031098	stress-activated protein kinase signaling cascade	18/594	245/17866	0.00145611488565343	0.0157049672886907	0.0120219858475933	CRACR2A/CYLD/DUSP10/DUSP3/EIF2AK2/F2RL1/FAS/IRAK1/LGALS9/LYN/MAP3K20/NFKB1/NOD2/PTGER4/SMAD3/SPHK1/TRAF1/WNT5A	18
GO:0002286	GO:0002286	T cell activation involved in immune response	11/594	114/17866	0.00145706093300588	0.0157049672886907	0.0120219858475933	CRACR2A/F2RL1/HLX/ICAM1/IL18R1/LGALS9/MALT1/NFKBIZ/PTGER4/RAB27A/RELB	11
GO:0010742	GO:0010742	macrophage derived foam cell differentiation	6/594	38/17866	0.00146830212840206	0.0157049672886907	0.0120219858475933	ABCA1/ITGB3/NFKB1/NFKBIA/PLA2G3/STAT1	6
GO:0046633	GO:0046633	alpha-beta T cell proliferation	6/594	38/17866	0.00146830212840206	0.0157049672886907	0.0120219858475933	ELF4/HLA-A/IRF1/LGALS9/TNFRSF14/TWSG1	6
GO:0071398	GO:0071398	cellular response to fatty acid	6/594	38/17866	0.00146830212840206	0.0157049672886907	0.0120219858475933	ASS1/CCNB1/CLDN1/CPT1A/E2F1/LDLR	6
GO:0090077	GO:0090077	foam cell differentiation	6/594	38/17866	0.00146830212840206	0.0157049672886907	0.0120219858475933	ABCA1/ITGB3/NFKB1/NFKBIA/PLA2G3/STAT1	6
GO:0032682	GO:0032682	negative regulation of chemokine production	5/594	26/17866	0.00147130045392143	0.0157049672886907	0.0120219858475933	EPHA2/F2RL1/LGALS9/OAS1/OAS3	5
GO:0046697	GO:0046697	decidualization	5/594	26/17866	0.00147130045392143	0.0157049672886907	0.0120219858475933	JUNB/LIF/PTGS2/SPP1/VDR	5
GO:0050926	GO:0050926	regulation of positive chemotaxis	5/594	26/17866	0.00147130045392143	0.0157049672886907	0.0120219858475933	CXCL12/CXCL8/F2RL1/NTF3/SMAD3	5
GO:0042130	GO:0042130	negative regulation of T cell proliferation	8/594	66/17866	0.00149816566500855	0.0159556334255313	0.0122138681160612	CEBPB/GPNMB/IL4I1/LGALS9/LRRC32/SDC4/TNFRSF14/TWSG1	8
GO:0061008	GO:0061008	hepaticobiliary system development	13/594	150/17866	0.00152002647553135	0.0161519930440471	0.0123641793208821	AK4/ARID5B/ASS1/CEBPB/CFLAR/CLDN1/CPT1A/GATA6/HES1/HLX/HMOX1/SMAD3/TNFAIP3	13
GO:0014902	GO:0014902	myotube differentiation	11/594	115/17866	0.00156404349779568	0.0165823757811236	0.0126936327402412	ACTA1/ADAM12/CAV2/CFLAR/CXCL10/KLF5/MMP14/MYH9/MYOF/PIEZO1/RCAN1	11
GO:0048260	GO:0048260	positive regulation of receptor-mediated endocytosis	7/594	52/17866	0.00158252255032966	0.0167406757678371	0.012814809700687	ANXA2/C3/DAB2/EGF/NTF3/SELE/SFRP4	7
GO:0002371	GO:0002371	dendritic cell cytokine production	4/594	16/17866	0.00160012395061801	0.0167764106644795	0.01284216438496	BST2/DDX58/NOD2/TICAM1	4
GO:0051770	GO:0051770	positive regulation of nitric-oxide synthase biosynthetic process	4/594	16/17866	0.00160012395061801	0.0167764106644795	0.01284216438496	IL33/NAMPT/NOD2/STAT1	4
GO:0070230	GO:0070230	positive regulation of lymphocyte apoptotic process	4/594	16/17866	0.00160012395061801	0.0167764106644795	0.01284216438496	CCL5/IDO1/LGALS9/WNT5A	4
GO:0071639	GO:0071639	positive regulation of monocyte chemotactic protein-1 production	4/594	16/17866	0.00160012395061801	0.0167764106644795	0.01284216438496	LGALS9/NOD2/OAS1/OAS3	4
GO:0007259	GO:0007259	receptor signaling pathway via JAK-STAT	14/594	170/17866	0.00166002965121153	0.0173658977703238	0.0132934105106938	CAV1/CCL5/CLCF1/CYP1B1/EGF/HES1/LIF/LYN/NMI/OCIAD2/PARP14/STAT1/STAT2/STAT5A	14
GO:0110020	GO:0110020	regulation of actomyosin structure organization	10/594	99/17866	0.00167522302880644	0.0174554328351729	0.0133619486529703	CD47/CGNL1/DLC1/F11R/PHLDB2/PTGER4/SDC4/SMAD3/TGFB3/TPM1	10
GO:1903706	GO:1903706	regulation of hemopoiesis	23/594	352/17866	0.00167598793436484	0.0174554328351729	0.0133619486529703	CD83/CEBPB/CSF3/DUSP10/HLA-B/HLX/IL15RA/IL34/IL4I1/IRF1/IRF7/ISG15/KITLG/LGALS9/LIF/LYN/MALT1/MMP14/NFKBIA/NFKBIZ/PLA2G3/RUNX1/STAT1	23
GO:0032147	GO:0032147	activation of protein kinase activity	12/594	134/17866	0.00172447784204442	0.0179208952836246	0.0137182552192312	CCL5/CHI3L1/EGF/GPRC5A/GPRC5C/IRAK1/ITGB3/MALT1/NRG1/NTF3/TPX2/WNT5A	12
GO:0039529	GO:0039529	RIG-I signaling pathway	5/594	27/17866	0.00175690767486957	0.0181749084011219	0.0139126995658841	BIRC2/BIRC3/DDX58/DDX60/OAS3	5
GO:0060333	GO:0060333	interferon-gamma-mediated signaling pathway	5/594	27/17866	0.00175690767486957	0.0181749084011219	0.0139126995658841	IRF1/NLRC5/NMI/PARP14/STAT1	5
GO:0001541	GO:0001541	ovarian follicle development	7/594	53/17866	0.00177203430786691	0.0181749084011219	0.0139126995658841	CEBPB/CTNNA1/ICAM1/KITLG/MMP14/PTX3/VGF	7
GO:0001706	GO:0001706	endoderm formation	7/594	53/17866	0.00177203430786691	0.0181749084011219	0.0139126995658841	COL12A1/FN1/GATA6/ITGA5/LAMB1/LAMB3/MMP14	7
GO:0006968	GO:0006968	cellular defense response	7/594	53/17866	0.00177203430786691	0.0181749084011219	0.0139126995658841	C5AR1/FCMR/FOSL1/IL33/ITK/LGALS3BP/TCIRG1	7
GO:0043620	GO:0043620	regulation of DNA-templated transcription in response to stress	7/594	53/17866	0.00177203430786691	0.0181749084011219	0.0139126995658841	ATF3/CEBPB/CREB3L1/EPAS1/HMOX1/MUC1/TCIM	7
GO:0045807	GO:0045807	positive regulation of endocytosis	10/594	100/17866	0.00180731243464478	0.0184965294287507	0.0141588970504995	ABCA13/ANXA2/C3/DAB2/EGF/F2RL1/NTF3/SELE/SFRP4/WNT5A	10
GO:0002294	GO:0002294	CD4-positive, alpha-beta T cell differentiation involved in immune response	8/594	68/17866	0.00181977016152286	0.0185690246409359	0.0142143913663352	CRACR2A/HLX/IL18R1/LGALS9/MALT1/NFKBIZ/PTGER4/RELB	8
GO:0097305	GO:0097305	response to alcohol	18/594	250/17866	0.00182226757285997	0.0185690246409359	0.0142143913663352	ABCA1/AHR/BIRC2/CLDN1/CPT1A/CSF3/CTNNA1/DRD4/FOSL1/ICAM1/IGFBP7/NQO1/OPRM1/PTGER4/SLIT3/SOD2/TNC/VCAM1	18
GO:0030879	GO:0030879	mammary gland development	12/594	135/17866	0.00183707675512488	0.0186394153347939	0.0142682746957181	CAV1/CEBPB/EGF/ELF3/EPHA2/NRG1/OAS2/PML/STAT5A/TGFB3/VDR/WNT5A	12
GO:1900180	GO:1900180	regulation of protein localization to nucleus	12/594	135/17866	0.00183707675512488	0.0186394153347939	0.0142682746957181	CTNNA1/DTX3L/FLNA/GLUL/LIF/LIMK2/LMNA/NGFR/PKIG/PTGS2/SMAD3/TFRC	12
GO:0033674	GO:0033674	positive regulation of kinase activity	28/594	465/17866	0.00189611117794117	0.0191971084496275	0.0146951828586315	AJUBA/ALKAL2/CCL5/CCNB1/CDC25B/CHI3L1/DDR2/DRD4/EGF/EPHA2/GPRC5A/GPRC5C/IL34/IQGAP1/IRAK1/ITGB3/KITLG/LYN/MALT1/NOD2/NRG1/NTF3/SDC4/TCIM/TNFAIP8L3/TPX2/VLDLR/WNT5A	28
GO:0009394	GO:0009394	2'-deoxyribonucleotide metabolic process	6/594	40/17866	0.00193012540825346	0.0194996395634686	0.0149267672167646	CMPK2/DPYD/GDA/SAMHD1/TYMP/UPP1	6
GO:0001822	GO:0001822	kidney development	20/594	293/17866	0.00197574728302062	0.0199178967548959	0.0152469386595676	ADAMTS16/ARID5B/ASS1/CFLAR/COL4A4/CTSH/GCNT1/HES1/IQGAP1/ITGA3/KIF26B/LAMA5/LIF/PCSK5/RDH10/SDC4/SMAD3/STAT1/WNK4/WNT5A	20
GO:0002287	GO:0002287	alpha-beta T cell activation involved in immune response	8/594	69/17866	0.00199978275163243	0.0200744149408549	0.0153667516704387	CRACR2A/HLX/IL18R1/LGALS9/MALT1/NFKBIZ/PTGER4/RELB	8
GO:0002293	GO:0002293	alpha-beta T cell differentiation involved in immune response	8/594	69/17866	0.00199978275163243	0.0200744149408549	0.0153667516704387	CRACR2A/HLX/IL18R1/LGALS9/MALT1/NFKBIZ/PTGER4/RELB	8
GO:0051797	GO:0051797	regulation of hair follicle development	4/594	17/17866	0.00203792132939273	0.0203084428786401	0.0155458975740421	GAL/NGFR/TRADD/WNT5A	4
GO:0061484	GO:0061484	hematopoietic stem cell homeostasis	4/594	17/17866	0.00203792132939273	0.0203084428786401	0.0155458975740421	ADAR/FSTL1/OCIAD2/TCIRG1	4
GO:0071360	GO:0071360	cellular response to exogenous dsRNA	4/594	17/17866	0.00203792132939273	0.0203084428786401	0.0155458975740421	CAV1/DDX58/IFIH1/IFIT1	4
GO:0001935	GO:0001935	endothelial cell proliferation	15/594	193/17866	0.00204461856027004	0.0203084428786401	0.0155458975740421	CAV1/CAV2/CXCL12/EGF/EPHA2/HMOX1/ITGB3/LOXL2/MMP14/NGFR/NRP2/PIK3CD/STAT1/STAT5A/WNT5A	15
GO:1901654	GO:1901654	response to ketone	15/594	193/17866	0.00204461856027004	0.0203084428786401	0.0155458975740421	AHR/ASS1/CAV1/CFLAR/CLDN1/FOSL1/ICAM1/IGFBP7/MSN/NQO1/PTGER4/SLIT3/SPP1/TGFB3/TNC	15
GO:0010575	GO:0010575	positive regulation of vascular endothelial growth factor production	5/594	28/17866	0.00208111565873636	0.0204131053594972	0.0156260155927879	C3/C5AR1/CYP1B1/IL1A/PTGS2	5
GO:0010818	GO:0010818	T cell chemotaxis	5/594	28/17866	0.00208111565873636	0.0204131053594972	0.0156260155927879	CCL5/CXCL10/CXCL11/PIK3CD/WNT5A	5
GO:0031342	GO:0031342	negative regulation of cell killing	5/594	28/17866	0.00208111565873636	0.0204131053594972	0.0156260155927879	HLA-A/HLA-B/HLA-F/LGALS9/MICA	5
GO:0032607	GO:0032607	interferon-alpha production	5/594	28/17866	0.00208111565873636	0.0204131053594972	0.0156260155927879	DDX58/IFIH1/IRF7/NMI/STAT1	5
GO:0032647	GO:0032647	regulation of interferon-alpha production	5/594	28/17866	0.00208111565873636	0.0204131053594972	0.0156260155927879	DDX58/IFIH1/IRF7/NMI/STAT1	5
GO:0061082	GO:0061082	myeloid leukocyte cytokine production	5/594	28/17866	0.00208111565873636	0.0204131053594972	0.0156260155927879	DDX58/HMOX1/TGFB3/TICAM1/WNT5A	5
GO:0061844	GO:0061844	antimicrobial humoral immune response mediated by antimicrobial peptide	8/594	70/17866	0.00219352288135521	0.0212801264459561	0.0162897110363614	CXCL10/CXCL11/CXCL2/CXCL3/CXCL5/CXCL6/CXCL8/NOD2	8
GO:0006040	GO:0006040	amino sugar metabolic process	6/594	41/17866	0.00219853461491179	0.0212801264459561	0.0162897110363614	CHI3L1/CHI3L2/CHST1/CHST7/CSGALNACT1/ST3GAL1	6
GO:0071470	GO:0071470	cellular response to osmotic stress	6/594	41/17866	0.00219853461491179	0.0212801264459561	0.0162897110363614	BDKRB2/LRRC8E/MYLK/PTGS2/RELB/YBX3	6
GO:0071634	GO:0071634	regulation of transforming growth factor beta production	6/594	41/17866	0.00219853461491179	0.0212801264459561	0.0162897110363614	FN1/GATA6/LGALS9/LRRC32/PTGS2/SMAD3	6
GO:0002688	GO:0002688	regulation of leukocyte chemotaxis	11/594	120/17866	0.00219970817482194	0.0212801264459561	0.0162897110363614	C5AR1/CCL5/CXCL10/CXCL12/CXCL8/F2RL1/IL34/LGALS9/LYN/NOD2/WNT5A	11
GO:0000768	GO:0000768	syncytium formation by plasma membrane fusion	7/594	55/17866	0.00220353003306716	0.0212801264459561	0.0162897110363614	ADAM12/CFLAR/CXCL10/MYH9/MYOF/SBNO2/SH3PXD2A	7
GO:0140253	GO:0140253	cell-cell fusion	7/594	55/17866	0.00220353003306716	0.0212801264459561	0.0162897110363614	ADAM12/CFLAR/CXCL10/MYH9/MYOF/SBNO2/SH3PXD2A	7
GO:0034103	GO:0034103	regulation of tissue remodeling	9/594	86/17866	0.00220559174058341	0.0212801264459561	0.0162897110363614	DDR2/GPNMB/ITGB3/LEPR/RUNX1/SPP1/TFRC/TMBIM1/TNFAIP3	9
GO:0032963	GO:0032963	collagen metabolic process	10/594	103/17866	0.00225484086297268	0.0216666785977701	0.0165856126076948	CIITA/CREB3L1/CTSS/MMP14/MMP7/P3H2/RUNX1/SERPINH1/TGFB3/TNXB	10
GO:0046634	GO:0046634	regulation of alpha-beta T cell activation	10/594	103/17866	0.00225484086297268	0.0216666785977701	0.0165856126076948	CD83/HLA-A/HLX/IRF1/LGALS9/MALT1/NFKBIZ/RUNX1/TNFRSF14/TWSG1	10
GO:0022408	GO:0022408	negative regulation of cell-cell adhesion	15/594	195/17866	0.00225990672962278	0.0216712194113014	0.0165890885522802	ASS1/CEBPB/CXCL12/DUSP3/GPNMB/HLX/IL4I1/IRF1/LGALS9/LRRC32/MYADM/RUNX1/SDC4/TNFRSF14/TWSG1	15
GO:0001909	GO:0001909	leukocyte mediated cytotoxicity	11/594	121/17866	0.00234902606664627	0.022439059595566	0.0171768620674209	CTSH/CXCL6/F2RL1/HLA-A/HLA-B/HLA-F/HLA-H/ICAM1/LGALS9/MICA/RAB27A	11
GO:0008584	GO:0008584	male gonad development	12/594	139/17866	0.00234949034341026	0.022439059595566	0.0171768620674209	ARID5B/CTNNA1/FLNA/GATA6/ICAM1/KITLG/MGST1/MMP14/NUPR1/TFAP2C/WNT5A/YBX3	12
GO:0001763	GO:0001763	morphogenesis of a branching structure	15/594	196/17866	0.00237440923271748	0.0226312378989112	0.0173239725198377	ADAMTS16/CLIC4/CTSH/CTSZ/EDNRA/EGF/EPHA2/LAMA5/MMP14/PML/RDH10/TGM2/TNC/VDR/WNT5A	15
GO:0001776	GO:0001776	leukocyte homeostasis	9/594	87/17866	0.0023893349678234	0.0227275854399008	0.017397725540327	CXCL6/FAS/KITLG/LGALS9/LYN/PIK3CD/SH2B2/TCIRG1/TNFAIP3	9
GO:0006909	GO:0006909	phagocytosis	17/594	236/17866	0.00239829330780585	0.022766897034664	0.0174278181490667	ABCA1/C3/CD47/F2RL1/IL15RA/IRF8/ITGB3/LDLR/LEPR/LYN/MYH9/NOD2/PTX3/RAB20/RAB27A/SPHK1/TGM2	17
GO:0043405	GO:0043405	regulation of MAP kinase activity	14/594	177/17866	0.00241911667527755	0.0228575838783757	0.0174972379658434	AJUBA/CAV1/DRD4/DUSP10/EGF/IL34/IQGAP1/IRAK1/KITLG/LYN/NOD2/NTF3/TNXB/WNT5A	14
GO:0042116	GO:0042116	macrophage activation	10/594	104/17866	0.00242238065688593	0.0228575838783757	0.0174972379658434	C5AR1/IL33/LDLR/NAMPT/NMI/PLA2G3/SBNO2/SPHK1/TICAM1/WNT5A	10
GO:0045621	GO:0045621	positive regulation of lymphocyte differentiation	10/594	104/17866	0.00242238065688593	0.0228575838783757	0.0174972379658434	CD83/DUSP10/HLX/IL15RA/IL4I1/LGALS9/MALT1/MMP14/NFKBIZ/RUNX1	10
GO:2000406	GO:2000406	positive regulation of T cell migration	5/594	29/17866	0.00244686896250759	0.0230425703894428	0.0176388431775681	CCL5/CXCL10/CXCL12/TNFRSF14/WNT5A	5
GO:0090130	GO:0090130	tissue migration	23/594	363/17866	0.0024809793301471	0.0233128164835852	0.0178457136956295	ACTA1/ADAMTS9/ANLN/CTSH/CYP1B1/DUSP10/EFNB2/EGF/EPHA2/FSTL1/GLUL/HDAC7/HMOX1/HSPB1/ITGA3/ITGB3/LOXL2/MYH9/NRP2/PIK3CD/PTGS2/STAT5A/WNT5A	23
GO:0019692	GO:0019692	deoxyribose phosphate metabolic process	6/594	42/17866	0.00249413902398448	0.0233128164835852	0.0178457136956295	CMPK2/DPYD/GDA/SAMHD1/TYMP/UPP1	6
GO:0046546	GO:0046546	development of primary male sexual characteristics	12/594	140/17866	0.00249430913983497	0.0233128164835852	0.0178457136956295	ARID5B/CTNNA1/FLNA/GATA6/ICAM1/KITLG/MGST1/MMP14/NUPR1/TFAP2C/WNT5A/YBX3	12
GO:1902105	GO:1902105	regulation of leukocyte differentiation	19/594	278/17866	0.00249533114120613	0.0233128164835852	0.0178457136956295	CD83/CEBPB/DUSP10/HLA-B/HLX/IL15RA/IL34/IL4I1/IRF1/IRF7/KITLG/LGALS9/LIF/LYN/MALT1/MMP14/NFKBIZ/PLA2G3/RUNX1	19
GO:0051403	GO:0051403	stress-activated MAPK cascade	17/594	237/17866	0.00250632860759705	0.023369285317476	0.0178889399889026	CRACR2A/CYLD/DUSP10/DUSP3/EIF2AK2/F2RL1/FAS/IRAK1/LGALS9/MAP3K20/NFKB1/NOD2/PTGER4/SMAD3/SPHK1/TRAF1/WNT5A	17
GO:0006936	GO:0006936	muscle contraction	22/594	342/17866	0.00253615194744549	0.0236007197002915	0.0180661005536914	ACTA1/BDKRB2/CALD1/CAV1/CNN1/DAPK3/DSG2/DSP/EDNRA/FLNA/KCNE4/LMOD1/MYBPC2/MYH11/MYL9/MYLK/MYOF/NOS1AP/PTGS2/SPHK1/TPM1/TPM2	22
GO:0009125	GO:0009125	nucleoside monophosphate catabolic process	4/594	18/17866	0.00255195998831976	0.0236081318135149	0.0180717744477298	DPYD/GDA/TYMP/UPP1	4
GO:0034162	GO:0034162	toll-like receptor 9 signaling pathway	4/594	18/17866	0.00255195998831976	0.0236081318135149	0.0180717744477298	IRAK1/PIK3AP1/RSAD2/UNC93B1	4
GO:0060546	GO:0060546	negative regulation of necroptotic process	4/594	18/17866	0.00255195998831976	0.0236081318135149	0.0180717744477298	BIRC2/BIRC3/CAV1/YBX3	4
GO:0036294	GO:0036294	cellular response to decreased oxygen levels	13/594	160/17866	0.00269770196008115	0.0249075496040369	0.0190664649810247	AJUBA/AK4/CCNB1/CFLAR/E2F1/EPAS1/GATA6/HMOX1/ICAM1/IRAK1/LMNA/NAMPT/PTGS2	13
GO:0006949	GO:0006949	syncytium formation	7/594	57/17866	0.00271190026932729	0.0249410243093297	0.0190920895127976	ADAM12/CFLAR/CXCL10/MYH9/MYOF/SBNO2/SH3PXD2A	7
GO:0061756	GO:0061756	leukocyte adhesion to vascular endothelial cell	7/594	57/17866	0.00271190026932729	0.0249410243093297	0.0190920895127976	CXCL12/GCNT1/ICAM1/IRAK1/SELE/SLC39A8/VCAM1	7
GO:0009408	GO:0009408	response to heat	10/594	106/17866	0.00278739399144181	0.0255394194290253	0.0195501546286307	CXCL10/CXCL12/HMOX1/IGFBP7/IL1A/IRAK1/LYN/MICA/PTGS2/TCIM	10
GO:0042113	GO:0042113	B cell activation	18/594	260/17866	0.00279032990238197	0.0255394194290253	0.0195501546286307	AHR/BST2/CD70/CLCF1/IL4I1/IRF8/LGALS1/LYN/MALT1/MMP14/NOD2/PIK3CD/ST3GAL1/TCIRG1/TFRC/TICAM1/TNFAIP3/VCAM1	18
GO:0061097	GO:0061097	regulation of protein tyrosine kinase activity	9/594	89/17866	0.00279320483793494	0.0255394194290253	0.0195501546286307	ALKAL2/CAV1/CCL5/EGF/GPRC5A/IL34/MVP/NRG1/SHC1	9
GO:0072001	GO:0072001	renal system development	20/594	302/17866	0.00280385198500865	0.0255735597787249	0.0195762887041354	ADAMTS16/ARID5B/ASS1/CFLAR/COL4A4/CTSH/GCNT1/HES1/IQGAP1/ITGA3/KIF26B/LAMA5/LIF/PCSK5/RDH10/SDC4/SMAD3/STAT1/WNK4/WNT5A	20
GO:0042088	GO:0042088	T-helper 1 type immune response	6/594	43/17866	0.00281862040799851	0.0255735597787249	0.0195762887041354	CRACR2A/HLX/IL18BP/IL18R1/IL1R1/RELB	6
GO:0060443	GO:0060443	mammary gland morphogenesis	6/594	43/17866	0.00281862040799851	0.0255735597787249	0.0195762887041354	CAV1/ELF3/EPHA2/PML/VDR/WNT5A	6
GO:0071604	GO:0071604	transforming growth factor beta production	6/594	43/17866	0.00281862040799851	0.0255735597787249	0.0195762887041354	FN1/GATA6/LGALS9/LRRC32/PTGS2/SMAD3	6
GO:0009264	GO:0009264	deoxyribonucleotide catabolic process	5/594	30/17866	0.00285713274345718	0.0258236633786034	0.0197677403565267	DPYD/GDA/SAMHD1/TYMP/UPP1	5
GO:0010800	GO:0010800	positive regulation of peptidyl-threonine phosphorylation	5/594	30/17866	0.00285713274345718	0.0258236633786034	0.0197677403565267	CHI3L1/EGF/SPHK1/TNKS1BP1/WNT5A	5
GO:0097696	GO:0097696	receptor signaling pathway via STAT	14/594	181/17866	0.00296828227052172	0.0267678284351001	0.020490488690754	CAV1/CCL5/CLCF1/CYP1B1/EGF/HES1/LIF/LYN/NMI/OCIAD2/PARP14/STAT1/STAT2/STAT5A	14
GO:0061351	GO:0061351	neural precursor cell proliferation	12/594	143/17866	0.00297294236964656	0.0267678284351001	0.020490488690754	ATF5/C5AR1/CTNNA1/CTSZ/EGF/EML1/FLNA/LYN/NUMBL/SHCBP1/TEAD3/WNT5A	12
GO:2001235	GO:2001235	positive regulation of apoptotic signaling pathway	11/594	125/17866	0.00303054383920661	0.0272344873016701	0.0208477111023917	ATF3/BID/CAV1/CTNNA1/CTSH/CYLD/DAPK3/FAS/NGFR/NUPR1/PML	11
GO:0072503	GO:0072503	cellular divalent inorganic cation homeostasis	28/594	481/17866	0.00306664722029559	0.0275065429379365	0.0210559668057518	BDKRB2/C5AR1/CAV1/CAV2/CCL5/CHRNA9/CXCL10/CXCL11/CXCL12/DRD4/EDNRA/F2RL1/ITPR3/JPH2/LYN/MCHR1/MT2A/PML/PTGER4/SAA1/SLC39A14/SLC39A8/SMAD3/TCIRG1/TGM2/TRPA1/VDR/WNT5A	28
GO:0060491	GO:0060491	regulation of cell projection assembly	14/594	182/17866	0.00312046078046117	0.027936117575362	0.0213848016334011	ADAMTS16/ANLN/ATP8B1/CAV1/CDC42EP1/CDC42EP2/CYLD/EPHA2/F2RL1/FAM110C/ICAM1/KLF5/LIMK2/TGFB3	14
GO:0002888	GO:0002888	positive regulation of myeloid leukocyte mediated immunity	4/594	19/17866	0.00314841533406802	0.0281329991404033	0.02153551238275	C3/DDX58/F2RL1/TICAM1	4
GO:0009262	GO:0009262	deoxyribonucleotide metabolic process	6/594	44/17866	0.00317368316856471	0.0283051742708663	0.0216673106185365	CMPK2/DPYD/GDA/SAMHD1/TYMP/UPP1	6
GO:0048565	GO:0048565	digestive tract development	11/594	126/17866	0.00322361743188993	0.0286962774408616	0.0219666959460066	ASS1/CCNB1/CXCL8/GATA6/HES1/HLX/KLF5/PCSK5/SMAD3/TGFB3/WNT5A	11
GO:0046386	GO:0046386	deoxyribose phosphate catabolic process	5/594	31/17866	0.00331488151193995	0.0293426097060651	0.0224614564381672	DPYD/GDA/SAMHD1/TYMP/UPP1	5
GO:0061036	GO:0061036	positive regulation of cartilage development	5/594	31/17866	0.00331488151193995	0.0293426097060651	0.0224614564381672	BMP1/LOXL2/RUNX2/SMAD3/WNT5A	5
GO:1902042	GO:1902042	negative regulation of extrinsic apoptotic signaling pathway via death domain receptors	5/594	31/17866	0.00331488151193995	0.0293426097060651	0.0224614564381672	CFLAR/HMOX1/ICAM1/TMBIM1/TNFAIP3	5
GO:0002833	GO:0002833	positive regulation of response to biotic stimulus	13/594	164/17866	0.00334100825419025	0.0294083525061	0.0225117818541374	AIM2/CCL5/DDX60/F2RL1/HLA-F/IFI16/IKBKE/IRF7/LYN/NLRC5/NMI/NOD2/WNT5A	13
GO:0032635	GO:0032635	interleukin-6 production	13/594	164/17866	0.00334100825419025	0.0294083525061	0.0225117818541374	CD47/CEBPB/DDX58/F2RL1/HLA-B/IFIH1/IL1A/IL33/LGALS9/NOD2/TICAM1/TNFAIP3/WNT5A	13
GO:0032675	GO:0032675	regulation of interleukin-6 production	13/594	164/17866	0.00334100825419025	0.0294083525061	0.0225117818541374	CD47/CEBPB/DDX58/F2RL1/HLA-B/IFIH1/IL1A/IL33/LGALS9/NOD2/TICAM1/TNFAIP3/WNT5A	13
GO:0007178	GO:0007178	transmembrane receptor protein serine/threonine kinase signaling pathway	22/594	350/17866	0.00335376904432433	0.0294657027022759	0.0225556828208895	BTBD11/CAV1/CAV2/CDKN2B/CRB2/DAB2/FAM83G/FBN2/FSTL1/HES1/ITGA3/LRRC32/LTBP2/NCEH1/PML/RBPMS/RUNX2/SFRP4/SMAD3/TGFB3/TWSG1/WNT5A	22
GO:0006898	GO:0006898	receptor-mediated endocytosis	17/594	244/17866	0.00338196548220144	0.0296031783766723	0.0226609189911788	ANXA2/C3/CAV1/CAV2/CXCL8/DAB2/DRD4/EGF/ITGB3/LDLR/NTF3/PDLIM7/PLA2R1/SELE/SFRP4/TFRC/VLDLR	17
GO:0051402	GO:0051402	neuron apoptotic process	17/594	244/17866	0.00338196548220144	0.0296031783766723	0.0226609189911788	BID/C5AR1/CEBPB/CLCF1/CTSZ/FAS/GCLM/HMOX1/ITGA1/NGFR/NQO1/NTF3/NUPR1/PLA2G3/SOD2/TGFB3/VSTM2L	17
GO:0002292	GO:0002292	T cell differentiation involved in immune response	8/594	75/17866	0.0033935330601435	0.0296494240328834	0.0226963195503944	CRACR2A/HLX/IL18R1/LGALS9/MALT1/NFKBIZ/PTGER4/RELB	8
GO:0043254	GO:0043254	regulation of protein-containing complex assembly	25/594	417/17866	0.00342851849090912	0.0298997231794995	0.0228879208917389	ABCA1/AJUBA/ARPC1B/BID/BIRC2/CAPG/CDC42EP1/CDC42EP2/CLIP1/CSF3/EIF2AK2/FBLIM1/ICAM1/IKBKE/ISG15/LMOD1/MSN/MYADM/MYO1C/NRG1/PIEZO1/PTGER4/SVIL/TFRC/TICAM1	25
GO:1903034	GO:1903034	regulation of response to wounding	13/594	165/17866	0.00351992099239838	0.0305582252664364	0.0233919972533284	ANXA2/CAV1/CLDN1/F2RL1/FLNA/KREMEN1/MYLK/PHLDB2/PLAU/SERPING1/SMAD3/SPP1/TNFAIP3	13
GO:0098754	GO:0098754	detoxification	12/594	146/17866	0.00352345793661327	0.0305582252664364	0.0233919972533284	FBLN5/GPX3/HP/MGST1/MT2A/NQO1/PRDX6/PTGS2/PXDN/SLC47A2/SOD2/SOD3	12
GO:2001056	GO:2001056	positive regulation of cysteine-type endopeptidase activity	12/594	146/17866	0.00352345793661327	0.0305582252664364	0.0233919972533284	AIM2/BID/CFLAR/CTSH/DLC1/FAS/IFI16/LGALS9/MALT1/NGFR/PML/SMAD3	12
GO:0006022	GO:0006022	aminoglycan metabolic process	11/594	128/17866	0.00363936884476177	0.0314397544672873	0.0240667985045542	B3GNT2/CHI3L1/CHI3L2/CHST1/CHST7/CSGALNACT1/EGF/HAS3/HS3ST3B1/NFKB1/ST3GAL1	11
GO:0045089	GO:0045089	positive regulation of innate immune response	11/594	128/17866	0.00363936884476177	0.0314397544672873	0.0240667985045542	AIM2/CCL5/HLA-F/IFI16/IKBKE/IRF7/LYN/NLRC5/NMI/NOD2/WNT5A	11
GO:1990748	GO:1990748	cellular detoxification	10/594	110/17866	0.00364887144042894	0.0314397544672873	0.0240667985045542	FBLN5/GPX3/HP/MGST1/NQO1/PRDX6/PTGS2/PXDN/SOD2/SOD3	10
GO:0034356	GO:0034356	NAD biosynthesis via nicotinamide riboside salvage pathway	3/594	10/17866	0.00368412870846806	0.0314397544672873	0.0240667985045542	NAMPT/NNMT/PARP10	3
GO:0048251	GO:0048251	elastic fiber assembly	3/594	10/17866	0.00368412870846806	0.0314397544672873	0.0240667985045542	FBLN5/MYH11/TNXB	3
GO:0098903	GO:0098903	regulation of membrane repolarization during action potential	3/594	10/17866	0.00368412870846806	0.0314397544672873	0.0240667985045542	CAV1/FLNA/NOS1AP	3
GO:1902946	GO:1902946	protein localization to early endosome	3/594	10/17866	0.00368412870846806	0.0314397544672873	0.0240667985045542	DTX3L/EGF/MSN	3
GO:2001269	GO:2001269	positive regulation of cysteine-type endopeptidase activity involved in apoptotic signaling pathway	3/594	10/17866	0.00368412870846806	0.0314397544672873	0.0240667985045542	FAS/LGALS9/SMAD3	3
GO:0007492	GO:0007492	endoderm development	8/594	76/17866	0.00368507507850993	0.0314397544672873	0.0240667985045542	COL12A1/FN1/GATA6/ITGA5/LAMB1/LAMB3/MMP14/SMAD3	8
GO:0007254	GO:0007254	JNK cascade	13/594	166/17866	0.00370653306405134	0.031565745480495	0.0241632432885429	CRACR2A/CYLD/DUSP10/DUSP3/F2RL1/IRAK1/MAP3K20/NFKB1/NOD2/PTGER4/SMAD3/TRAF1/WNT5A	13
GO:0032755	GO:0032755	positive regulation of interleukin-6 production	9/594	93/17866	0.00376187877371395	0.0319218418244288	0.0244358312620457	DDX58/F2RL1/IFIH1/IL1A/IL33/LGALS9/NOD2/TICAM1/WNT5A	9
GO:1902414	GO:1902414	protein localization to cell junction	9/594	93/17866	0.00376187877371395	0.0319218418244288	0.0244358312620457	CGNL1/DSP/F11R/FLNA/HEG1/HSPB1/STX3/VCL/WNT5A	9
GO:0008217	GO:0008217	regulation of blood pressure	14/594	186/17866	0.00379443706605936	0.0321403125272317	0.0246030682673149	ADAMTS16/CTSZ/EDNRA/ERAP1/F11R/F2RL1/HMOX1/NAMPT/NPR2/PCSK5/PTGS2/SMAD3/SOD2/TPM1	14
GO:0010743	GO:0010743	regulation of macrophage derived foam cell differentiation	5/594	32/17866	0.00382308820726203	0.0321521036753338	0.0246120942660963	ABCA1/ITGB3/NFKB1/NFKBIA/PLA2G3	5
GO:0043372	GO:0043372	positive regulation of CD4-positive, alpha-beta T cell differentiation	5/594	32/17866	0.00382308820726203	0.0321521036753338	0.0246120942660963	CD83/HLX/LGALS9/MALT1/NFKBIZ	5
GO:0044319	GO:0044319	wound healing, spreading of cells	5/594	32/17866	0.00382308820726203	0.0321521036753338	0.0246120942660963	AJUBA/FLNA/ITGA5/PDPN/PHLDB2	5
GO:0090505	GO:0090505	epiboly involved in wound healing	5/594	32/17866	0.00382308820726203	0.0321521036753338	0.0246120942660963	AJUBA/FLNA/ITGA5/PDPN/PHLDB2	5
GO:0045063	GO:0045063	T-helper 1 cell differentiation	4/594	20/17866	0.00383329083180566	0.0321805447410305	0.0246338656001596	CRACR2A/HLX/IL18R1/RELB	4
GO:0060485	GO:0060485	mesenchyme development	19/594	290/17866	0.00396731630970706	0.0330145662356344	0.0252723002062563	ACTA1/CRB2/DAB2/EDNRA/FLNA/FN1/HES1/KITLG/LAMA5/LOXL2/NRG1/NRP2/PDPN/PHLDB2/RDH10/SMAD3/STAT1/TGFB3/WNT5A	19
GO:0010631	GO:0010631	epithelial cell migration	22/594	355/17866	0.0039693251158915	0.0330145662356344	0.0252723002062563	ADAMTS9/ANLN/CTSH/CYP1B1/DUSP10/EFNB2/EGF/EPHA2/FSTL1/GLUL/HDAC7/HMOX1/HSPB1/ITGA3/ITGB3/LOXL2/MYH9/NRP2/PIK3CD/PTGS2/STAT5A/WNT5A	22
GO:0019884	GO:0019884	antigen processing and presentation of exogenous antigen	6/594	46/17866	0.00398245973481738	0.0330145662356344	0.0252723002062563	CTSS/HLA-A/HLA-F/IFI30/PSME1/TAP1	6
GO:0043300	GO:0043300	regulation of leukocyte degranulation	6/594	46/17866	0.00398245973481738	0.0330145662356344	0.0252723002062563	F2RL1/HLA-F/HMOX1/LGALS9/LYN/PLA2G3	6
GO:0048701	GO:0048701	embryonic cranial skeleton morphogenesis	6/594	46/17866	0.00398245973481738	0.0330145662356344	0.0252723002062563	MMP14/PRRX1/RDH10/RUNX2/SMAD3/TGFB3	6
GO:2000107	GO:2000107	negative regulation of leukocyte apoptotic process	6/594	46/17866	0.00398245973481738	0.0330145662356344	0.0252723002062563	CCL5/CXCL12/IRF7/KITLG/NOD2/ST3GAL1	6
GO:0043281	GO:0043281	regulation of cysteine-type endopeptidase activity involved in apoptotic process	15/594	207/17866	0.00398288322235473	0.0330145662356344	0.0252723002062563	BID/BIRC2/BIRC3/CFLAR/CTSH/DLC1/FAS/IFI6/LAMP3/LGALS9/MALT1/NGFR/PML/PTGS2/SMAD3	15
GO:0034113	GO:0034113	heterotypic cell-cell adhesion	7/594	61/17866	0.00399387248019144	0.0330145662356344	0.0252723002062563	CD47/DSG2/DSP/ITGA5/ITGB3/MYADM/VCAM1	7
GO:0048644	GO:0048644	muscle organ morphogenesis	8/594	77/17866	0.00399561621885274	0.0330145662356344	0.0252723002062563	ARID5B/DSP/HEG1/LIF/MYLK/NRG1/TPM1/WNT5A	8
GO:0002690	GO:0002690	positive regulation of leukocyte chemotaxis	9/594	94/17866	0.00404089880630077	0.0333303506435787	0.0255140298204231	C5AR1/CCL5/CXCL10/CXCL12/CXCL8/F2RL1/IL34/LGALS9/WNT5A	9
GO:0043406	GO:0043406	positive regulation of MAP kinase activity	10/594	112/17866	0.00415230516988757	0.034189486547172	0.0261716892401658	AJUBA/DRD4/EGF/IL34/IQGAP1/IRAK1/KITLG/NOD2/NTF3/WNT5A	10
GO:0048568	GO:0048568	embryonic organ development	25/594	424/17866	0.00424285706493884	0.0348742153874241	0.026695841903182	ASB2/CEBPB/CHRNA9/CRB2/CXCL8/EFEMP1/EPAS1/EPHA2/FBN2/HES1/HLX/JUNB/KITLG/LIF/MICAL2/MMP14/PCSK5/PRRX1/RDH10/RUNX2/SMAD3/TEAD3/TEAD4/TGFB3/WNT5A	25
GO:0043270	GO:0043270	positive regulation of ion transport	18/594	271/17866	0.0043168612121147	0.0353021825090244	0.027023446194521	CAV1/CCL5/CEBPB/CRACR2A/CTSS/CXCL10/CXCL11/CXCL12/DRD4/FLNA/GAL/JPH2/MCHR1/MYLK/NOS1AP/PLA2G3/PLA2R1/WNK4	18
GO:0010951	GO:0010951	negative regulation of endopeptidase activity	17/594	250/17866	0.00432119848375472	0.0353021825090244	0.027023446194521	ANXA2/BIRC2/BIRC3/BST2/C3/CRB2/IFI16/IFI6/LAMP3/OVOS2/PI3/PTGS2/SERPINB8/SERPING1/SERPINH1/SLPI/TFPI2	17
GO:0050764	GO:0050764	regulation of phagocytosis	9/594	95/17866	0.00433583533188224	0.0353021825090244	0.027023446194521	C3/CD47/F2RL1/IL15RA/NOD2/PTX3/RAB27A/SPHK1/TGM2	9
GO:0032233	GO:0032233	positive regulation of actin filament bundle assembly	7/594	62/17866	0.00437614923375694	0.0353021825090244	0.027023446194521	CD47/FLNA/SDC4/SMAD3/SYNPO/TGFB3/TPM1	7
GO:0032615	GO:0032615	interleukin-12 production	7/594	62/17866	0.00437614923375694	0.0353021825090244	0.027023446194521	CD47/HLA-B/IRF1/IRF8/LGALS9/NFKB1/NOD2	7
GO:0032623	GO:0032623	interleukin-2 production	7/594	62/17866	0.00437614923375694	0.0353021825090244	0.027023446194521	CD83/HDAC7/IL1A/MALT1/NOD2/RUNX1/TNFAIP3	7
GO:0032655	GO:0032655	regulation of interleukin-12 production	7/594	62/17866	0.00437614923375694	0.0353021825090244	0.027023446194521	CD47/HLA-B/IRF1/IRF8/LGALS9/NFKB1/NOD2	7
GO:0032663	GO:0032663	regulation of interleukin-2 production	7/594	62/17866	0.00437614923375694	0.0353021825090244	0.027023446194521	CD83/HDAC7/IL1A/MALT1/NOD2/RUNX1/TNFAIP3	7
GO:0090132	GO:0090132	epithelium migration	22/594	358/17866	0.00438201849414999	0.0353021825090244	0.027023446194521	ADAMTS9/ANLN/CTSH/CYP1B1/DUSP10/EFNB2/EGF/EPHA2/FSTL1/GLUL/HDAC7/HMOX1/HSPB1/ITGA3/ITGB3/LOXL2/MYH9/NRP2/PIK3CD/PTGS2/STAT5A/WNT5A	22
GO:0071456	GO:0071456	cellular response to hypoxia	12/594	150/17866	0.00438238991078125	0.0353021825090244	0.027023446194521	AJUBA/AK4/CCNB1/CFLAR/E2F1/EPAS1/GATA6/HMOX1/ICAM1/IRAK1/LMNA/PTGS2	12
GO:0034110	GO:0034110	regulation of homotypic cell-cell adhesion	5/594	33/17866	0.00438471363931503	0.0353021825090244	0.027023446194521	CCL5/F11R/LGALS1/LYN/PDPN	5
GO:0090504	GO:0090504	epiboly	5/594	33/17866	0.00438471363931503	0.0353021825090244	0.027023446194521	AJUBA/FLNA/ITGA5/PDPN/PHLDB2	5
GO:0009409	GO:0009409	response to cold	6/594	47/17866	0.00443965965462139	0.0355625029719928	0.0272227187472183	CXCL10/METRNL/NFKBIA/SOD2/TRPA1/VGF	6
GO:0043618	GO:0043618	regulation of transcription from RNA polymerase II promoter in response to stress	6/594	47/17866	0.00443965965462139	0.0355625029719928	0.0272227187472183	ATF3/CEBPB/CREB3L1/EPAS1/HMOX1/MUC1	6
GO:0048483	GO:0048483	autonomic nervous system development	6/594	47/17866	0.00443965965462139	0.0355625029719928	0.0272227187472183	EDNRA/FN1/HES1/HLX/NRP2/VCAM1	6
GO:0044766	GO:0044766	multi-organism transport	4/594	21/17866	0.00461238857583535	0.0365735282366238	0.0279966478614614	BST2/CAV1/CAV2/IFIT1	4
GO:0051767	GO:0051767	nitric-oxide synthase biosynthetic process	4/594	21/17866	0.00461238857583535	0.0365735282366238	0.0279966478614614	IL33/NAMPT/NOD2/STAT1	4
GO:0051769	GO:0051769	regulation of nitric-oxide synthase biosynthetic process	4/594	21/17866	0.00461238857583535	0.0365735282366238	0.0279966478614614	IL33/NAMPT/NOD2/STAT1	4
GO:0071605	GO:0071605	monocyte chemotactic protein-1 production	4/594	21/17866	0.00461238857583535	0.0365735282366238	0.0279966478614614	LGALS9/NOD2/OAS1/OAS3	4
GO:0071637	GO:0071637	regulation of monocyte chemotactic protein-1 production	4/594	21/17866	0.00461238857583535	0.0365735282366238	0.0279966478614614	LGALS9/NOD2/OAS1/OAS3	4
GO:1902579	GO:1902579	multi-organism localization	4/594	21/17866	0.00461238857583535	0.0365735282366238	0.0279966478614614	BST2/CAV1/CAV2/IFIT1	4
GO:0070252	GO:0070252	actin-mediated cell contraction	9/594	96/17866	0.0046472907233156	0.0367884524036963	0.0281611700312537	CAV1/DSG2/DSP/EPDR1/FLNA/KCNE4/NOS1AP/PDPN/TPM1	9
GO:0001655	GO:0001655	urogenital system development	21/594	338/17866	0.00468454815718989	0.0370212700261673	0.0283393894513242	ADAMTS16/ARID5B/ASS1/CFLAR/COL4A4/CTSH/GCNT1/HES1/IQGAP1/ITGA3/KIF26B/LAMA5/LIF/PCSK5/RDH10/SDC4/SMAD3/STAT1/TNC/WNK4/WNT5A	21
GO:1901214	GO:1901214	regulation of neuron death	20/594	317/17866	0.00482363568541055	0.0380322941346305	0.0291133176805331	C5AR1/CCL5/CEBPB/CLCF1/CSF3/CTSZ/EFNB2/GCLM/GPNMB/HLA-F/HMOX1/ITGA1/NQO1/NTF3/NUPR1/PLA2G3/SOD2/TGFB3/VSTM2L/WNT5A	20
GO:0007548	GO:0007548	sex differentiation	18/594	274/17866	0.00483572733172654	0.0380322941346305	0.0291133176805331	ARID5B/CEBPB/CTNNA1/FLNA/GATA6/ICAM1/KITLG/MGST1/MMP14/NUPR1/PTPRN/PTX3/RDH10/SLIT3/TFAP2C/VGF/WNT5A/YBX3	18
GO:0031334	GO:0031334	positive regulation of protein-containing complex assembly	16/594	232/17866	0.00484227969903245	0.0380322941346305	0.0291133176805331	ABCA1/AJUBA/ARPC1B/BID/CDC42EP1/CDC42EP2/CLIP1/CSF3/ICAM1/ISG15/LMOD1/MSN/MYO1C/NRG1/PIEZO1/TFRC	16
GO:0043303	GO:0043303	mast cell degranulation	6/594	48/17866	0.00493440517164938	0.0380322941346305	0.0291133176805331	HMOX1/LGALS9/LYN/PIK3CD/PLA2G3/S100A13	6
GO:0001765	GO:0001765	membrane raft assembly	3/594	11/17866	0.0049414574617483	0.0380322941346305	0.0291133176805331	ANXA2/CAV1/CAV2	3
GO:0002732	GO:0002732	positive regulation of dendritic cell cytokine production	3/594	11/17866	0.0049414574617483	0.0380322941346305	0.0291133176805331	DDX58/NOD2/TICAM1	3
GO:0033033	GO:0033033	negative regulation of myeloid cell apoptotic process	3/594	11/17866	0.0049414574617483	0.0380322941346305	0.0291133176805331	IRF7/KITLG/NOD2	3
GO:0034154	GO:0034154	toll-like receptor 7 signaling pathway	3/594	11/17866	0.0049414574617483	0.0380322941346305	0.0291133176805331	PIK3AP1/RSAD2/UNC93B1	3
GO:0046598	GO:0046598	positive regulation of viral entry into host cell	3/594	11/17866	0.0049414574617483	0.0380322941346305	0.0291133176805331	LGALS1/LGALS9/TRIM21	3
GO:0051798	GO:0051798	positive regulation of hair follicle development	3/594	11/17866	0.0049414574617483	0.0380322941346305	0.0291133176805331	GAL/TRADD/WNT5A	3
GO:0075294	GO:0075294	positive regulation by symbiont of entry into host	3/594	11/17866	0.0049414574617483	0.0380322941346305	0.0291133176805331	LGALS1/LGALS9/TRIM21	3
GO:0097048	GO:0097048	dendritic cell apoptotic process	3/594	11/17866	0.0049414574617483	0.0380322941346305	0.0291133176805331	CXCL12/LGALS9/LYN	3
GO:0106049	GO:0106049	regulation of cellular response to osmotic stress	3/594	11/17866	0.0049414574617483	0.0380322941346305	0.0291133176805331	BDKRB2/PTGS2/YBX3	3
GO:1905668	GO:1905668	positive regulation of protein localization to endosome	3/594	11/17866	0.0049414574617483	0.0380322941346305	0.0291133176805331	DTX3L/EGF/MSN	3
GO:1990440	GO:1990440	positive regulation of transcription from RNA polymerase II promoter in response to endoplasmic reticulum stress	3/594	11/17866	0.0049414574617483	0.0380322941346305	0.0291133176805331	ATF3/CEBPB/CREB3L1	3
GO:2000668	GO:2000668	regulation of dendritic cell apoptotic process	3/594	11/17866	0.0049414574617483	0.0380322941346305	0.0291133176805331	CXCL12/LGALS9/LYN	3
GO:2001243	GO:2001243	negative regulation of intrinsic apoptotic signaling pathway	9/594	97/17866	0.00497587480691608	0.0382348165130783	0.029268346412702	BDKRB2/BID/CREB3L1/CXCL12/HSPB1/MUC1/PTGS2/SOD2/YBX3	9
GO:0008544	GO:0008544	epidermis development	20/594	318/17866	0.00499272837397527	0.0382540053387501	0.0292830352551821	AGPAT2/CLIC4/DSP/EMP1/EPHA2/FOSL2/GAL/GATA6/HES1/LAMA5/LAMB3/LAMC2/MAFF/NGFR/SFRP4/SVEP1/TRADD/UGCG/VDR/WNT5A	20
GO:0070232	GO:0070232	regulation of T cell apoptotic process	5/594	34/17866	0.00500269633192217	0.0382540053387501	0.0292830352551821	CCL5/IDO1/LGALS9/ST3GAL1/WNT5A	5
GO:0086005	GO:0086005	ventricular cardiac muscle cell action potential	5/594	34/17866	0.00500269633192217	0.0382540053387501	0.0292830352551821	CAV1/DSG2/DSP/KCNE4/NOS1AP	5
GO:0048247	GO:0048247	lymphocyte chemotaxis	7/594	64/17866	0.00522287786777734	0.0398730384792451	0.0305223879481248	CCL5/CH25H/CXCL10/CXCL11/PIK3CD/SAA1/WNT5A	7
GO:0031341	GO:0031341	regulation of cell killing	9/594	98/17866	0.00532220433965318	0.0405656867116053	0.031052602821784	CXCL6/F2RL1/HLA-A/HLA-B/HLA-F/HLA-H/ICAM1/LGALS9/MICA	9
GO:0043542	GO:0043542	endothelial cell migration	18/594	277/17866	0.00540474990251976	0.0410738154370741	0.0314415699704605	ADAMTS9/CYP1B1/EFNB2/EGF/EPHA2/FSTL1/GLUL/HDAC7/HMOX1/HSPB1/ITGB3/LOXL2/MYH9/NRP2/PIK3CD/PTGS2/STAT5A/WNT5A	18
GO:0070374	GO:0070374	positive regulation of ERK1 and ERK2 cascade	15/594	214/17866	0.00540628219296799	0.0410738154370741	0.0314415699704605	ALKAL2/C5AR1/CCL5/CFLAR/CHI3L1/F2RL1/GPNMB/ICAM1/LGALS9/NOD2/NRG1/OPRM1/SHC1/TNFAIP8L3/TPBG	15
GO:0019724	GO:0019724	B cell mediated immunity	11/594	135/17866	0.0054430004072062	0.0411612064819042	0.0315084668881581	C1R/C1RL/C1S/C3/CD70/CLCF1/IRF7/NOD2/SERPING1/TCIRG1/TFRC	11
GO:0045471	GO:0045471	response to ethanol	11/594	135/17866	0.0054430004072062	0.0411612064819042	0.0315084668881581	BIRC2/CLDN1/CPT1A/CSF3/DRD4/ICAM1/NQO1/OPRM1/SOD2/TNC/VCAM1	11
GO:0014032	GO:0014032	neural crest cell development	8/594	81/17866	0.00544395778819589	0.0411612064819042	0.0315084668881581	EDNRA/FN1/HES1/KITLG/LAMA5/NRG1/NRP2/RDH10	8
GO:0002279	GO:0002279	mast cell activation involved in immune response	6/594	49/17866	0.00546845400703512	0.0411889942462687	0.0315297381269824	HMOX1/LGALS9/LYN/PIK3CD/PLA2G3/S100A13	6
GO:1902041	GO:1902041	regulation of extrinsic apoptotic signaling pathway via death domain receptors	6/594	49/17866	0.00546845400703512	0.0411889942462687	0.0315297381269824	ATF3/CFLAR/HMOX1/ICAM1/TMBIM1/TNFAIP3	6
GO:0019430	GO:0019430	removal of superoxide radicals	4/594	22/17866	0.00549128388743175	0.0411889942462687	0.0315297381269824	FBLN5/NQO1/SOD2/SOD3	4
GO:0032727	GO:0032727	positive regulation of interferon-alpha production	4/594	22/17866	0.00549128388743175	0.0411889942462687	0.0315297381269824	DDX58/IFIH1/IRF7/STAT1	4
GO:0060444	GO:0060444	branching involved in mammary gland duct morphogenesis	4/594	22/17866	0.00549128388743175	0.0411889942462687	0.0315297381269824	EPHA2/PML/VDR/WNT5A	4
GO:0007346	GO:0007346	regulation of mitotic cell cycle	26/594	456/17866	0.00553399700338771	0.0414434886698146	0.0317245509083095	ANLN/BID/BRINP2/CAV2/CCNB1/CDC25B/CDKN2B/CYLD/DAPK3/DUSP3/E2F1/EGF/GPNMB/GTSE1/HES1/IL1A/IQGAP1/MAP3K20/MUC1/NABP1/PML/PSME1/PSME2/SMAD3/SPHK1/UBD	26
GO:0001893	GO:0001893	maternal placenta development	5/594	35/17866	0.00567994279770137	0.0422072751238948	0.0323092213359995	JUNB/LIF/PTGS2/SPP1/VDR	5
GO:0034405	GO:0034405	response to fluid shear stress	5/594	35/17866	0.00567994279770137	0.0422072751238948	0.0323092213359995	ABCA1/ASS1/PTGS2/TFPI2/TGFB3	5
GO:0046640	GO:0046640	regulation of alpha-beta T cell proliferation	5/594	35/17866	0.00567994279770137	0.0422072751238948	0.0323092213359995	HLA-A/IRF1/LGALS9/TNFRSF14/TWSG1	5
GO:2000403	GO:2000403	positive regulation of lymphocyte migration	5/594	35/17866	0.00567994279770137	0.0422072751238948	0.0323092213359995	CCL5/CXCL10/CXCL12/TNFRSF14/WNT5A	5
GO:0006879	GO:0006879	cellular iron ion homeostasis	7/594	65/17866	0.00568966235243686	0.0422072751238948	0.0323092213359995	CYB561/FTH1/FTL/HMOX1/SLC39A14/SLC39A8/TFRC	7
GO:0071677	GO:0071677	positive regulation of mononuclear cell migration	7/594	65/17866	0.00568966235243686	0.0422072751238948	0.0323092213359995	CCL5/CD47/CXCL10/CXCL12/LGALS9/TNFRSF14/WNT5A	7
GO:0007266	GO:0007266	Rho protein signal transduction	11/594	136/17866	0.0057498880803864	0.0425203322308198	0.0325488632301695	ABCA1/ARHGAP29/CDC42EP1/CDC42EP2/DLC1/F11R/F2RL1/HEG1/ITGA3/NGFR/PDPN	11
GO:0055123	GO:0055123	digestive system development	11/594	136/17866	0.0057498880803864	0.0425203322308198	0.0325488632301695	ASS1/CCNB1/CXCL8/GATA6/HES1/HLX/KLF5/PCSK5/SMAD3/TGFB3/WNT5A	11
GO:0008625	GO:0008625	extrinsic apoptotic signaling pathway via death domain receptors	8/594	82/17866	0.00586170932566746	0.043279412517213	0.0331299311364222	ATF3/BID/CFLAR/HMOX1/ICAM1/TMBIM1/TNFAIP3/TRADD	8
GO:0097237	GO:0097237	cellular response to toxic substance	10/594	118/17866	0.00599751255930536	0.0442129128981292	0.0338445157746327	FBLN5/GPX3/HP/MGST1/NQO1/PRDX6/PTGS2/PXDN/SOD2/SOD3	10
GO:0002448	GO:0002448	mast cell mediated immunity	6/594	50/17866	0.00604356261354753	0.044275665234033	0.0338925520220359	HMOX1/LGALS9/LYN/PIK3CD/PLA2G3/S100A13	6
GO:0002455	GO:0002455	humoral immune response mediated by circulating immunoglobulin	6/594	50/17866	0.00604356261354753	0.044275665234033	0.0338925520220359	C1R/C1RL/C1S/C3/NOD2/SERPING1	6
GO:0046638	GO:0046638	positive regulation of alpha-beta T cell differentiation	6/594	50/17866	0.00604356261354753	0.044275665234033	0.0338925520220359	CD83/HLX/LGALS9/MALT1/NFKBIZ/RUNX1	6
GO:0070231	GO:0070231	T cell apoptotic process	6/594	50/17866	0.00604356261354753	0.044275665234033	0.0338925520220359	CCL5/FAS/IDO1/LGALS9/ST3GAL1/WNT5A	6
GO:0045598	GO:0045598	regulation of fat cell differentiation	11/594	137/17866	0.00607023991825195	0.0444021580376941	0.0339893809212933	CCDC71L/CEBPB/DUSP10/E2F1/HES1/KLF5/METRNL/NOCT/PTGS2/SMAD3/WNT5A	11
GO:0000302	GO:0000302	response to reactive oxygen species	15/594	217/17866	0.00613054300333797	0.044770046827182	0.0342709958867632	CYP1B1/FBLN5/FOSL1/HMOX1/HP/IL18BP/NQO1/PTPRN/SOD2/SOD3/SPHK1/STAT1/TNFAIP3/TPM1/TRPA1	15
GO:0034605	GO:0034605	cellular response to heat	7/594	66/17866	0.00618695856958938	0.044770046827182	0.0342709958867632	CXCL10/HMOX1/IL1A/IRAK1/LYN/PTGS2/TCIM	7
GO:0042093	GO:0042093	T-helper cell differentiation	7/594	66/17866	0.00618695856958938	0.044770046827182	0.0342709958867632	CRACR2A/HLX/IL18R1/MALT1/NFKBIZ/PTGER4/RELB	7
GO:0045669	GO:0045669	positive regulation of osteoblast differentiation	7/594	66/17866	0.00618695856958938	0.044770046827182	0.0342709958867632	CEBPB/CLIC1/DDR2/FBN2/IFITM1/PDLIM7/RUNX2	7
GO:0046635	GO:0046635	positive regulation of alpha-beta T cell activation	7/594	66/17866	0.00618695856958938	0.044770046827182	0.0342709958867632	CD83/HLA-A/HLX/LGALS9/MALT1/NFKBIZ/RUNX1	7
GO:0050766	GO:0050766	positive regulation of phagocytosis	7/594	66/17866	0.00618695856958938	0.044770046827182	0.0342709958867632	C3/CD47/F2RL1/IL15RA/NOD2/PTX3/RAB27A	7
GO:2000514	GO:2000514	regulation of CD4-positive, alpha-beta T cell activation	7/594	66/17866	0.00618695856958938	0.044770046827182	0.0342709958867632	CD83/HLX/LGALS9/MALT1/NFKBIZ/RUNX1/TWSG1	7
GO:0055072	GO:0055072	iron ion homeostasis	8/594	83/17866	0.00630340092650549	0.0455427956680749	0.0348625269264775	CYB561/EPAS1/FTH1/FTL/HMOX1/SLC39A14/SLC39A8/TFRC	8
GO:0010466	GO:0010466	negative regulation of peptidase activity	17/594	260/17866	0.00635607600877899	0.0456658930822489	0.0349567566911037	ANXA2/BIRC2/BIRC3/BST2/C3/CRB2/IFI16/IFI6/LAMP3/OVOS2/PI3/PTGS2/SERPINB8/SERPING1/SERPINH1/SLPI/TFPI2	17
GO:0031668	GO:0031668	cellular response to extracellular stimulus	16/594	239/17866	0.006408523268488	0.0456658930822489	0.0349567566911037	ATF3/CDKN2B/EIF2AK2/FAS/FOSL1/GLUL/HMOX1/ICAM1/IFI16/LYN/NAMPT/NUAK2/TNC/UPP1/VCAM1/VDR	16
GO:1903320	GO:1903320	regulation of protein modification by small protein conjugation or removal	16/594	239/17866	0.006408523268488	0.0456658930822489	0.0349567566911037	ARRDC4/BIRC2/BIRC3/CAV1/DTX3L/EPAS1/ISG15/MALT1/NMI/NOD2/PARP10/SPHK1/SQSTM1/TICAM1/TNFAIP3/TRIM21	16
GO:0009176	GO:0009176	pyrimidine deoxyribonucleoside monophosphate metabolic process	3/594	12/17866	0.00642732671445021	0.0456658930822489	0.0349567566911037	DPYD/TYMP/UPP1	3
GO:0043129	GO:0043129	surfactant homeostasis	3/594	12/17866	0.00642732671445021	0.0456658930822489	0.0349567566911037	CTSH/EPAS1/OAS1	3
GO:0043301	GO:0043301	negative regulation of leukocyte degranulation	3/594	12/17866	0.00642732671445021	0.0456658930822489	0.0349567566911037	HLA-F/HMOX1/LGALS9	3
GO:0090557	GO:0090557	establishment of endothelial intestinal barrier	3/594	12/17866	0.00642732671445021	0.0456658930822489	0.0349567566911037	CLDN1/F11R/ICAM1	3
GO:0098911	GO:0098911	regulation of ventricular cardiac muscle cell action potential	3/594	12/17866	0.00642732671445021	0.0456658930822489	0.0349567566911037	CAV1/DSG2/DSP	3
GO:0140289	GO:0140289	protein mono-ADP-ribosylation	3/594	12/17866	0.00642732671445021	0.0456658930822489	0.0349567566911037	PARP10/PARP12/PARP14	3
GO:1905666	GO:1905666	regulation of protein localization to endosome	3/594	12/17866	0.00642732671445021	0.0456658930822489	0.0349567566911037	DTX3L/EGF/MSN	3
GO:0002418	GO:0002418	immune response to tumor cell	4/594	23/17866	0.0064753036184876	0.0456658930822489	0.0349567566911037	AHR/HLA-A/IL4I1/MICA	4
GO:0009162	GO:0009162	deoxyribonucleoside monophosphate metabolic process	4/594	23/17866	0.0064753036184876	0.0456658930822489	0.0349567566911037	DPYD/GDA/TYMP/UPP1	4
GO:0071450	GO:0071450	cellular response to oxygen radical	4/594	23/17866	0.0064753036184876	0.0456658930822489	0.0349567566911037	FBLN5/NQO1/SOD2/SOD3	4
GO:0071451	GO:0071451	cellular response to superoxide	4/594	23/17866	0.0064753036184876	0.0456658930822489	0.0349567566911037	FBLN5/NQO1/SOD2/SOD3	4
GO:0071636	GO:0071636	positive regulation of transforming growth factor beta production	4/594	23/17866	0.0064753036184876	0.0456658930822489	0.0349567566911037	GATA6/LGALS9/PTGS2/SMAD3	4
GO:2000810	GO:2000810	regulation of bicellular tight junction assembly	4/594	23/17866	0.0064753036184876	0.0456658930822489	0.0349567566911037	CLDN1/EPHA2/F11R/MYO1C	4
GO:0043370	GO:0043370	regulation of CD4-positive, alpha-beta T cell differentiation	6/594	51/17866	0.00666148227833047	0.0469087662524823	0.035908162917442	CD83/HLX/LGALS9/MALT1/NFKBIZ/RUNX1	6
GO:0050688	GO:0050688	regulation of defense response to virus	7/594	67/17866	0.00671594484848999	0.0472217999928104	0.03614778692473	AIM2/DDX58/DTX3L/HERC5/IFIT1/STAT1/TNFAIP3	7
