# Supplementary material for: Reactive Astrocytes Derived From Human Induced Pluripotent Stem Cells Suppress Oligodendrocyte Precursor Cell Differentiation
Source: Front Mol Neurosci. 2022 May 6;15:874299. doi: 10.3389/fnmol.2022.874299 (PMC9120968; doi:10.3389/fnmol.2022.874299)
Supplement: Supplementary file 8 [file Table_7.CSV]

	ID	Description	GeneRatio	BgRatio	pvalue	p.adjust	qvalue	geneID	Count
GO:0042552	GO:0042552	myelination	12/165	133/17866	3.76412751794808e-09	3.45982267605528e-06	2.95866709502327e-06	ACSBG1/FA2H/GAL3ST1/KCNJ10/MBP/MPZ/PLP1/PMP22/RARB/SLC8A3/SOX10/UGT8	12
GO:0007272	GO:0007272	ensheathment of neurons	12/165	135/17866	4.46620827373746e-09	3.45982267605528e-06	2.95866709502327e-06	ACSBG1/FA2H/GAL3ST1/KCNJ10/MBP/MPZ/PLP1/PMP22/RARB/SLC8A3/SOX10/UGT8	12
GO:0008366	GO:0008366	axon ensheathment	12/165	135/17866	4.46620827373746e-09	3.45982267605528e-06	2.95866709502327e-06	ACSBG1/FA2H/GAL3ST1/KCNJ10/MBP/MPZ/PLP1/PMP22/RARB/SLC8A3/SOX10/UGT8	12
GO:0051961	GO:0051961	negative regulation of nervous system development	12/165	144/17866	9.31723887655802e-09	5.41331578728021e-06	4.62919657866883e-06	BRINP1/DAAM2/GPR37L1/MCF2/NOG/PAX6/PRTG/ROBO2/SEMA3D/SEMA6D/SOX10/WNT7A	12
GO:0042391	GO:0042391	regulation of membrane potential	19/165	428/17866	1.66490374517294e-08	7.73847260756384e-06	6.61755425449793e-06	ADRA1A/ATP1A2/FGF12/GABBR1/GABRA2/GABRB1/GLRA3/GPER1/KCNA5/KCNE5/KCNJ10/KCNK2/KCNN2/NLGN3/SCN4B/SLC4A4/SLC8A3/TMEM108/WNT7A	19
GO:0050768	GO:0050768	negative regulation of neurogenesis	11/165	140/17866	7.24651064204069e-08	2.80681512201709e-05	2.40024773546892e-05	BRINP1/DAAM2/GPR37L1/MCF2/NOG/PAX6/PRTG/SEMA3D/SEMA6D/SOX10/WNT7A	11
GO:0098659	GO:0098659	inorganic cation import across plasma membrane	9/165	106/17866	5.99713282560041e-07	0.000174216708583692	0.000148981404930705	ABCC9/ATP1A2/KCNJ10/KCNJ16/SLC24A2/SLC39A12/SLC6A1/SLC8A3/STEAP2	9
GO:0099587	GO:0099587	inorganic ion import across plasma membrane	9/165	106/17866	5.99713282560041e-07	0.000174216708583692	0.000148981404930705	ABCC9/ATP1A2/KCNJ10/KCNJ16/SLC24A2/SLC39A12/SLC6A1/SLC8A3/STEAP2	9
GO:0010721	GO:0010721	negative regulation of cell development	11/165	180/17866	9.17723056820007e-07	0.000236976487116633	0.000202650424710663	BRINP1/DAAM2/GPR37L1/MCF2/NOG/PAX6/PRTG/SEMA3D/SEMA6D/SOX10/WNT7A	11
GO:0048709	GO:0048709	oligodendrocyte differentiation	8/165	95/17866	2.74468297033998e-06	0.000604682123327896	0.000517093871203491	DAAM2/FA2H/KCNJ10/PAX6/PLP1/SLC8A3/SOX10/ZNF488	8
GO:0050804	GO:0050804	modulation of chemical synaptic transmission	16/165	437/17866	3.03224048661593e-06	0.000604682123327896	0.000517093871203491	ADRA1A/ATP1A2/CD38/CDH1/GPER1/KCNJ10/NLGN3/OPHN1/RASGRF1/SHISA6/SLC24A2/SLC6A1/SLC8A3/SORCS3/TMEM108/WNT7A	16
GO:0099177	GO:0099177	regulation of trans-synaptic signaling	16/165	438/17866	3.12228290874989e-06	0.000604682123327896	0.000517093871203491	ADRA1A/ATP1A2/CD38/CDH1/GPER1/KCNJ10/NLGN3/OPHN1/RASGRF1/SHISA6/SLC24A2/SLC6A1/SLC8A3/SORCS3/TMEM108/WNT7A	16
GO:0098739	GO:0098739	import across plasma membrane	10/165	175/17866	5.30816763112463e-06	0.000948937044210279	0.000811483440288526	ABCC9/ATP1A2/KCNJ10/KCNJ16/SLC15A2/SLC24A2/SLC39A12/SLC6A1/SLC8A3/STEAP2	10
GO:0071805	GO:0071805	potassium ion transmembrane transport	11/165	218/17866	5.90200704078126e-06	0.000972325957484031	0.000831484467673635	ABCC9/ATP1A2/KCNA5/KCNE5/KCNJ10/KCNJ16/KCNK2/KCNN2/KCNQ5/KCNV1/SLC24A2	11
GO:0006688	GO:0006688	glycosphingolipid biosynthetic process	5/165	29/17866	6.27576994933755e-06	0.000972325957484031	0.000831484467673635	FA2H/GAL3ST1/ST6GALNAC5/ST8SIA5/UGT8	5
GO:0010001	GO:0010001	glial cell differentiation	11/165	224/17866	7.64022946523632e-06	0.00104446431042407	0.000893173574635676	DAAM2/ERBB3/FA2H/GPR37L1/KCNJ10/NOG/PAX6/PLP1/SLC8A3/SOX10/ZNF488	11
GO:0098657	GO:0098657	import into cell	11/165	224/17866	7.64022946523632e-06	0.00104446431042407	0.000893173574635676	ABCC9/ATP1A2/KCNJ10/KCNJ16/SLC15A2/SLC24A2/SLC39A12/SLC6A1/SLC6A11/SLC8A3/STEAP2	11
GO:0007613	GO:0007613	memory	8/165	117/17866	1.29694179674518e-05	0.00167449596424211	0.00143194509488591	BRINP1/KCNK2/RASGRF1/SGK1/SLC24A2/SLC6A1/SLC8A3/SORCS3	8
GO:0006813	GO:0006813	potassium ion transport	11/165	240/17866	1.46227552208073e-05	0.00178859384911348	0.00152951589234815	ABCC9/ATP1A2/KCNA5/KCNE5/KCNJ10/KCNJ16/KCNK2/KCNN2/KCNQ5/KCNV1/SLC24A2	11
GO:0051960	GO:0051960	regulation of nervous system development	15/165	442/17866	1.54242377750695e-05	0.00179229642946307	0.00153268215364901	BRINP1/DAAM2/GPER1/GPR37L1/MCF2/NLGN3/NOG/PAX6/PRTG/RARB/ROBO2/SEMA3D/SEMA6D/SOX10/WNT7A	15
GO:0035637	GO:0035637	multicellular organismal signaling	9/165	159/17866	1.71146485237865e-05	0.00189402110329904	0.00161967200064706	ABCC9/ATP1A2/FGF12/GPER1/KCNA5/KCNE5/KCNN2/SCN4B/SLC8A3	9
GO:0042063	GO:0042063	gliogenesis	12/165	299/17866	2.2391704315392e-05	0.00236537821949868	0.00202275300227081	CSPG4/DAAM2/ERBB3/FA2H/GPR37L1/KCNJ10/NOG/PAX6/PLP1/SLC8A3/SOX10/ZNF488	12
GO:0007611	GO:0007611	learning or memory	11/165	254/17866	2.47406388900987e-05	0.00249988020785171	0.0021377723672543	ATP1A2/BRINP1/GATM/KCNK2/NLGN3/RASGRF1/SGK1/SLC24A2/SLC6A1/SLC8A3/SORCS3	11
GO:0061337	GO:0061337	cardiac conduction	7/165	97/17866	3.22701447011305e-05	0.0028769111238514	0.00246019032604015	ABCC9/ATP1A2/KCNA5/KCNE5/KCNN2/SCN4B/SLC8A3	7
GO:0001508	GO:0001508	action potential	8/165	133/17866	3.2894566995733e-05	0.0028769111238514	0.00246019032604015	ADRA1A/ATP1A2/FGF12/GPER1/KCNA5/KCNE5/KCNN2/SCN4B	8
GO:0050767	GO:0050767	regulation of neurogenesis	13/165	364/17866	3.44294878625135e-05	0.0028769111238514	0.00246019032604015	BRINP1/DAAM2/GPER1/GPR37L1/MCF2/NOG/PAX6/PRTG/ROBO2/SEMA3D/SEMA6D/SOX10/WNT7A	13
GO:0006941	GO:0006941	striated muscle contraction	9/165	175/17866	3.65535870802001e-05	0.0028769111238514	0.00246019032604015	ADRA1A/ATP1A2/FGF12/KCNA5/KCNE5/KCNN2/PGAM2/SCN4B/SLC8A3	9
GO:0060078	GO:0060078	regulation of postsynaptic membrane potential	8/165	135/17866	3.66120156356666e-05	0.0028769111238514	0.00246019032604015	GABBR1/GABRA2/GABRB1/GLRA3/NLGN3/SLC8A3/TMEM108/WNT7A	8
GO:0022010	GO:0022010	central nervous system myelination	4/165	21/17866	3.71374069343985e-05	0.0028769111238514	0.00246019032604015	FA2H/KCNJ10/PLP1/SOX10	4
GO:0032291	GO:0032291	axon ensheathment in central nervous system	4/165	21/17866	3.71374069343985e-05	0.0028769111238514	0.00246019032604015	FA2H/KCNJ10/PLP1/SOX10	4
GO:0014003	GO:0014003	oligodendrocyte development	5/165	42/17866	4.0802848511392e-05	0.0030425159563082	0.00260180728576405	FA2H/KCNJ10/PLP1/SOX10/ZNF488	5
GO:0030148	GO:0030148	sphingolipid biosynthetic process	7/165	101/17866	4.18935071436585e-05	0.0030425159563082	0.00260180728576405	ABCA8/ELOVL2/FA2H/GAL3ST1/ST6GALNAC5/ST8SIA5/UGT8	7
GO:0034765	GO:0034765	regulation of ion transmembrane transport	15/165	485/17866	4.50570456800046e-05	0.00317310830788881	0.00271348332516264	ATP1A2/FGF12/GPER1/KCNA5/KCNE5/KCNJ10/KCNJ16/KCNN2/KCNQ5/KCNV1/NLGN3/PLP1/RASGRF1/SCN4B/SHISA6	15
GO:0086003	GO:0086003	cardiac muscle cell contraction	6/165	72/17866	5.34861757142379e-05	0.00365593742234968	0.00312637460521614	ATP1A2/FGF12/KCNA5/KCNE5/KCNN2/SCN4B	6
GO:0086001	GO:0086001	cardiac muscle cell action potential	6/165	75/17866	6.73790996244354e-05	0.00434969520908855	0.00371964152312673	ATP1A2/FGF12/KCNA5/KCNE5/KCNN2/SCN4B	6
GO:0140115	GO:0140115	export across plasma membrane	6/165	75/17866	6.73790996244354e-05	0.00434969520908855	0.00371964152312673	ATP1A2/KCNA5/KCNE5/SLC15A2/SLC4A4/SLC8A3	6
GO:0060047	GO:0060047	heart contraction	10/165	238/17866	7.50121436002583e-05	0.0047115735601892	0.00402910176720591	ABCC9/ADRA1A/ADRA1D/ATP1A2/FGF12/KCNA5/KCNE5/KCNN2/SCN4B/SLC8A3	10
GO:0086009	GO:0086009	membrane repolarization	5/165	48/17866	7.85454473008518e-05	0.00480367419808367	0.00410786162060965	ATP1A2/KCNA5/KCNE5/KCNN2/SCN4B	5
GO:0006936	GO:0006936	muscle contraction	12/165	342/17866	8.2155144759008e-05	0.00489560401076755	0.00418647539284769	ADRA1A/ATP1A2/CD38/FGF12/GPER1/KCNA5/KCNE5/KCNN2/MYOM2/PGAM2/SCN4B/SLC8A3	12
GO:0006814	GO:0006814	sodium ion transport	10/165	243/17866	8.91374950398839e-05	0.00517888846181725	0.00442872606935002	ATP1A2/FGF12/NKAIN3/SCN4B/SGK1/SLC24A2/SLC4A4/SLC6A1/SLC6A11/SLC8A3	10
GO:0050890	GO:0050890	cognition	11/165	294/17866	9.28591641841809e-05	0.00526352920887894	0.0045011065976825	ATP1A2/BRINP1/GATM/KCNK2/NLGN3/RASGRF1/SGK1/SLC24A2/SLC6A1/SLC8A3/SORCS3	11
GO:0003015	GO:0003015	heart process	10/165	248/17866	0.000105458762854562	0.00583538487795241	0.00499012892905795	ABCC9/ADRA1A/ADRA1D/ATP1A2/FGF12/KCNA5/KCNE5/KCNN2/SCN4B/SLC8A3	10
GO:0008016	GO:0008016	regulation of heart contraction	9/165	204/17866	0.000119305799397028	0.00634512295506127	0.0054260314064479	ABCC9/ADRA1A/ADRA1D/ATP1A2/KCNA5/KCNE5/KCNN2/SCN4B/SLC8A3	9
GO:0099624	GO:0099624	atrial cardiac muscle cell membrane repolarization	3/165	11/17866	0.00012086824341052	0.00634512295506127	0.0054260314064479	KCNA5/KCNE5/KCNN2	3
GO:0070839	GO:0070839	metal ion export	5/165	53/17866	0.000126833002479381	0.00634512295506127	0.0054260314064479	ATP1A2/KCNA5/KCNE5/SLC4A4/SLC8A3	5
GO:0086002	GO:0086002	cardiac muscle cell action potential involved in contraction	5/165	53/17866	0.000126833002479381	0.00634512295506127	0.0054260314064479	FGF12/KCNA5/KCNE5/KCNN2/SCN4B	5
GO:1903522	GO:1903522	regulation of blood circulation	10/165	254/17866	0.000128322194013718	0.00634512295506127	0.0054260314064479	ABCC9/ADRA1A/ADRA1D/ATP1A2/CD38/KCNA5/KCNE5/KCNN2/SCN4B/SLC8A3	10
GO:0001505	GO:0001505	regulation of neurotransmitter levels	9/165	211/17866	0.00015393841289935	0.00745318482454353	0.00637359042881519	ADRA1A/ATP1A2/GABRA2/GPER1/KCNJ10/PRIMA1/SLC6A1/SLC6A11/WNT7A	9
GO:0006687	GO:0006687	glycosphingolipid metabolic process	5/165	56/17866	0.000165105854360509	0.00783073480681272	0.00669645226708144	FA2H/GAL3ST1/ST6GALNAC5/ST8SIA5/UGT8	5
GO:0003018	GO:0003018	vascular process in circulatory system	10/165	263/17866	0.0001703979275297	0.00792009567158043	0.00677286920370679	ABCC9/ADRA1A/ADRA1D/ATP1A2/CD38/GPER1/KCNA5/SLC15A2/SLC4A4/SLC6A1	10
GO:0030178	GO:0030178	negative regulation of Wnt signaling pathway	8/165	169/17866	0.000176986928651655	0.00806505141542053	0.0068968280968901	APCDD1/GPC3/NOG/RBMS3/SFRP2/SHISA6/SOX10/TCF7L2	8
GO:0086065	GO:0086065	cell communication involved in cardiac conduction	5/165	58/17866	0.000195135882890524	0.00872107291995344	0.00745782483597794	ATP1A2/KCNA5/KCNE5/KCNN2/SCN4B	5
GO:0060284	GO:0060284	regulation of cell development	14/165	500/17866	0.00022947886035131	0.010062431536914	0.00860488755398755	BRINP1/DAAM2/GPER1/GPR37L1/MCF2/NOG/PAX6/PRTG/RET/ROBO2/SEMA3D/SEMA6D/SOX10/WNT7A	14
GO:0035725	GO:0035725	sodium ion transmembrane transport	8/165	177/17866	0.000242661195016424	0.0101779267021793	0.00870365323567107	ATP1A2/FGF12/SCN4B/SLC24A2/SLC4A4/SLC6A1/SLC6A11/SLC8A3	8
GO:0060048	GO:0060048	cardiac muscle contraction	7/165	134/17866	0.000247979954385974	0.0101779267021793	0.00870365323567107	ADRA1A/ATP1A2/FGF12/KCNA5/KCNE5/KCNN2/SCN4B	7
GO:0007411	GO:0007411	axon guidance	9/165	225/17866	0.00024866304523393	0.0101779267021793	0.00870365323567107	EPHA6/LAMA1/NOG/OPHN1/PAX6/RET/ROBO2/SEMA3D/SEMA6D	9
GO:0010975	GO:0010975	regulation of neuron projection development	13/165	444/17866	0.000251112229773036	0.0101779267021793	0.00870365323567107	CD38/FUT9/LRRC7/MCF2/PMP22/RET/ROBO2/SEMA3D/SEMA6D/SFRP2/SLC39A12/SPOCK1/WNT7A	13
GO:0097485	GO:0097485	neuron projection guidance	9/165	226/17866	0.000256958825701489	0.0101779267021793	0.00870365323567107	EPHA6/LAMA1/NOG/OPHN1/PAX6/RET/ROBO2/SEMA3D/SEMA6D	9
GO:0086019	GO:0086019	cell-cell signaling involved in cardiac conduction	4/165	34/17866	0.000262077267563068	0.0101779267021793	0.00870365323567107	KCNA5/KCNE5/KCNN2/SCN4B	4
GO:0070252	GO:0070252	actin-mediated cell contraction	6/165	96/17866	0.00026452748470047	0.0101779267021793	0.00870365323567107	ATP1A2/FGF12/KCNA5/KCNE5/KCNN2/SCN4B	6
GO:0003012	GO:0003012	muscle system process	13/165	447/17866	0.000267960185446609	0.0101779267021793	0.00870365323567107	ADRA1A/ATP1A2/CD38/FGF12/GATM/GPER1/KCNA5/KCNE5/KCNN2/MYOM2/PGAM2/SCN4B/SLC8A3	13
GO:0090090	GO:0090090	negative regulation of canonical Wnt signaling pathway	7/165	136/17866	0.000271528165032323	0.0101779267021793	0.00870365323567107	GPC3/NOG/RBMS3/SFRP2/SHISA6/SOX10/TCF7L2	7
GO:0098810	GO:0098810	neurotransmitter reuptake	4/165	35/17866	0.000293776942933877	0.0108371050060052	0.00926734951143124	ATP1A2/KCNJ10/SLC6A1/SLC6A11	4
GO:0048545	GO:0048545	response to steroid hormone	11/165	337/17866	0.000304117121464927	0.0110432529731952	0.00944363692970038	ACSBG1/ATP1A2/CD38/GABRB1/GPER1/NR3C2/PADI2/PAQR8/RXRG/SOX10/TFPI	11
GO:0046467	GO:0046467	membrane lipid biosynthetic process	7/165	139/17866	0.0003101925142412	0.0110905754322546	0.00948410472692123	ABCA8/ELOVL2/FA2H/GAL3ST1/ST6GALNAC5/ST8SIA5/UGT8	7
GO:0031644	GO:0031644	regulation of nervous system process	7/165	140/17866	0.00032402007502864	0.0114094341570691	0.00975677674089429	FGF12/NLGN3/SHISA6/SLC8A3/SOX10/TMEM108/WNT7A	7
GO:0019229	GO:0019229	regulation of vasoconstriction	5/165	66/17866	0.000358664157829478	0.0124408283999359	0.0106387734482648	ADRA1A/ADRA1D/ATP1A2/CD38/KCNA5	5
GO:0099622	GO:0099622	cardiac muscle cell membrane repolarization	4/165	37/17866	0.000365278914187495	0.0124839440672314	0.0106756438078327	KCNA5/KCNE5/KCNN2/SCN4B	4
GO:0061564	GO:0061564	axon development	13/165	464/17866	0.000382876395780875	0.0127729302762413	0.0109227703422156	EPHA6/LAMA1/MCF2/NLGN3/NOG/OPHN1/PAX6/PLP1/RET/ROBO2/SEMA3D/SEMA6D/WNT7A	13
GO:0009247	GO:0009247	glycolipid biosynthetic process	5/165	67/17866	0.000384726815549435	0.0127729302762413	0.0109227703422156	FA2H/GAL3ST1/ST6GALNAC5/ST8SIA5/UGT8	5
GO:0006677	GO:0006677	glycosylceramide metabolic process	3/165	17/17866	0.000478223265996816	0.0156533925376986	0.013385997423306	FA2H/GAL3ST1/UGT8	3
GO:0007409	GO:0007409	axonogenesis	12/165	416/17866	0.000496770217999952	0.0160346387032207	0.0137120200523963	EPHA6/LAMA1/MCF2/NLGN3/NOG/OPHN1/PAX6/RET/ROBO2/SEMA3D/SEMA6D/WNT7A	12
GO:0006665	GO:0006665	sphingolipid metabolic process	7/165	152/17866	0.000531961012356721	0.0168765259550735	0.0144319598709932	ABCA8/ELOVL2/FA2H/GAL3ST1/ST6GALNAC5/ST8SIA5/UGT8	7
GO:0072503	GO:0072503	cellular divalent inorganic cation homeostasis	13/165	481/17866	0.000537376471891325	0.0168765259550735	0.0144319598709932	ADRA1A/ADRA1D/ATP13A4/ATP1A2/CD38/GPER1/GPR17/KCNA5/SLC24A2/SLC30A10/SLC39A12/SLC8A3/TMEM178A	13
GO:0071383	GO:0071383	cellular response to steroid hormone stimulus	8/165	203/17866	0.000606240031169232	0.0187853577658306	0.0160642972469826	ATP1A2/GPER1/NR3C2/PADI2/PAQR8/RXRG/SOX10/TFPI	8
GO:0001504	GO:0001504	neurotransmitter uptake	4/165	43/17866	0.000653816004019037	0.0187916954391233	0.0160697169078109	ATP1A2/KCNJ10/SLC6A1/SLC6A11	4
GO:0014014	GO:0014014	negative regulation of gliogenesis	4/165	43/17866	0.000653816004019037	0.0187916954391233	0.0160697169078109	DAAM2/GPR37L1/NOG/SOX10	4
GO:0021983	GO:0021983	pituitary gland development	4/165	43/17866	0.000653816004019037	0.0187916954391233	0.0160697169078109	CDH1/NOG/PAX6/SOX3	4
GO:0098815	GO:0098815	modulation of excitatory postsynaptic potential	4/165	43/17866	0.000653816004019037	0.0187916954391233	0.0160697169078109	NLGN3/SLC8A3/TMEM108/WNT7A	4
GO:0006836	GO:0006836	neurotransmitter transport	8/165	206/17866	0.000667444565040162	0.0187916954391233	0.0160697169078109	ADRA1A/ATP1A2/GABRA2/GPER1/KCNJ10/SLC6A1/SLC6A11/WNT7A	8
GO:0086014	GO:0086014	atrial cardiac muscle cell action potential	3/165	19/17866	0.000672285006586631	0.0187916954391233	0.0160697169078109	KCNA5/KCNE5/KCNN2	3
GO:0086026	GO:0086026	atrial cardiac muscle cell to AV node cell signaling	3/165	19/17866	0.000672285006586631	0.0187916954391233	0.0160697169078109	KCNA5/KCNE5/KCNN2	3
GO:0086066	GO:0086066	atrial cardiac muscle cell to AV node cell communication	3/165	19/17866	0.000672285006586631	0.0187916954391233	0.0160697169078109	KCNA5/KCNE5/KCNN2	3
GO:0030900	GO:0030900	forebrain development	11/165	371/17866	0.000679791791574787	0.0187916954391233	0.0160697169078109	ATP1A2/CDH1/NOG/OPHN1/PAX6/RARB/ROBO2/SLC8A3/SOX3/TMEM108/WNT7A	11
GO:0030326	GO:0030326	embryonic limb morphogenesis	6/165	115/17866	0.000695389762377198	0.0187916954391233	0.0160697169078109	FRAS1/GPC3/NOG/RARB/SFRP2/WNT7A	6
GO:0035113	GO:0035113	embryonic appendage morphogenesis	6/165	115/17866	0.000695389762377198	0.0187916954391233	0.0160697169078109	FRAS1/GPC3/NOG/RARB/SFRP2/WNT7A	6
GO:0007422	GO:0007422	peripheral nervous system development	5/165	79/17866	0.00082150927274249	0.0219446844810752	0.0187659952442568	ERBB3/FA2H/PMP22/SOX10/UGT8	5
GO:0021533	GO:0021533	cell differentiation in hindbrain	3/165	21/17866	0.000910320223354077	0.0240407295349418	0.0205584280106758	NOG/OPHN1/WNT7A	3
GO:1990573	GO:1990573	potassium ion import across plasma membrane	4/165	49/17866	0.00107532302393572	0.0280039503349317	0.0239475759726203	ABCC9/ATP1A2/KCNJ10/KCNJ16	4
GO:0042310	GO:0042310	vasoconstriction	5/165	84/17866	0.0010844903313872	0.0280039503349317	0.0239475759726203	ADRA1A/ADRA1D/ATP1A2/CD38/KCNA5	5
GO:0030048	GO:0030048	actin filament-based movement	6/165	126/17866	0.00112022361532286	0.0286087877143993	0.0244648026110997	ATP1A2/FGF12/KCNA5/KCNE5/KCNN2/SCN4B	6
GO:0048864	GO:0048864	stem cell development	5/165	86/17866	0.0012054640605661	0.0304510703995175	0.0260402305074232	RET/SEMA3D/SEMA6D/SOX10/WNT7A	5
GO:0150104	GO:0150104	transport across blood-brain barrier	5/165	87/17866	0.00126956150295284	0.0317253863748645	0.0271299617156193	ABCC9/ATP1A2/SLC15A2/SLC4A4/SLC6A1	5
GO:0010232	GO:0010232	vascular transport	5/165	88/17866	0.0013361433419946	0.0328622121154431	0.0281021181601398	ABCC9/ATP1A2/SLC15A2/SLC4A4/SLC6A1	5
GO:0043090	GO:0043090	amino acid import	4/165	52/17866	0.00134484876064394	0.0328622121154431	0.0281021181601398	ATP1A2/KCNJ10/SLC6A1/SLC6A11	4
GO:0086013	GO:0086013	membrane repolarization during cardiac muscle cell action potential	3/165	24/17866	0.00135747519926099	0.0328622121154431	0.0281021181601398	KCNA5/KCNE5/KCNN2	3
GO:0051480	GO:0051480	regulation of cytosolic calcium ion concentration	10/165	349/17866	0.00153322271362219	0.0367039024257655	0.0313873393332029	ADRA1A/ADRA1D/ATP1A2/CD38/GPER1/GPR17/KCNA5/SLC24A2/SLC8A3/TMEM178A	10
GO:0001657	GO:0001657	ureteric bud development	5/165	91/17866	0.00155138072601024	0.0367039024257655	0.0313873393332029	GPC3/NOG/RARB/RET/ROBO2	5
GO:1904062	GO:1904062	regulation of cation transmembrane transport	10/165	351/17866	0.0015993449582039	0.0367039024257655	0.0313873393332029	ATP1A2/FGF12/GPER1/KCNE5/KCNN2/NLGN3/PLP1/RASGRF1/SCN4B/SHISA6	10
GO:0072163	GO:0072163	mesonephric epithelium development	5/165	92/17866	0.00162848703872367	0.0367039024257655	0.0313873393332029	GPC3/NOG/RARB/RET/ROBO2	5
GO:0072164	GO:0072164	mesonephric tubule development	5/165	92/17866	0.00162848703872367	0.0367039024257655	0.0313873393332029	GPC3/NOG/RARB/RET/ROBO2	5
GO:0010977	GO:0010977	negative regulation of neuron projection development	6/165	136/17866	0.00165765683497854	0.0367039024257655	0.0313873393332029	CD38/MCF2/PMP22/SEMA3D/SEMA6D/SPOCK1	6
GO:0035107	GO:0035107	appendage morphogenesis	6/165	136/17866	0.00165765683497854	0.0367039024257655	0.0313873393332029	FRAS1/GPC3/NOG/RARB/SFRP2/WNT7A	6
GO:0035108	GO:0035108	limb morphogenesis	6/165	136/17866	0.00165765683497854	0.0367039024257655	0.0313873393332029	FRAS1/GPC3/NOG/RARB/SFRP2/WNT7A	6
GO:0001755	GO:0001755	neural crest cell migration	4/165	55/17866	0.0016583088445376	0.0367039024257655	0.0313873393332029	RET/SEMA3D/SEMA6D/SOX10	4
GO:0007214	GO:0007214	gamma-aminobutyric acid signaling pathway	3/165	26/17866	0.00172036393974655	0.0373656616445887	0.0319532426782243	GABBR1/GABRA2/GABRB1	3
GO:2000050	GO:2000050	regulation of non-canonical Wnt signaling pathway	3/165	26/17866	0.00172036393974655	0.0373656616445887	0.0319532426782243	DAAM2/GPC3/SFRP2	3
GO:0001738	GO:0001738	morphogenesis of a polarized epithelium	5/165	94/17866	0.00179109689444663	0.0385417516916108	0.0329589759913766	GPC3/LAMA1/OPHN1/SFRP2/WNT7A	5
GO:0098656	GO:0098656	anion transmembrane transport	8/165	243/17866	0.00191978673172249	0.0395362287791782	0.0338094029962353	ATP1A2/GABRA2/GABRB1/GLRA3/KCNJ10/SLC24A2/SLC4A4/SLC6A1	8
GO:0006865	GO:0006865	amino acid transport	6/165	140/17866	0.00192024472104026	0.0395362287791782	0.0338094029962353	ATP1A2/KCNJ10/SLC25A48/SLC6A1/SLC6A11/XK	6
GO:0035116	GO:0035116	embryonic hindlimb morphogenesis	3/165	27/17866	0.00192237256972768	0.0395362287791782	0.0338094029962353	GPC3/RARB/WNT7A	3
GO:0086011	GO:0086011	membrane repolarization during action potential	3/165	27/17866	0.00192237256972768	0.0395362287791782	0.0338094029962353	KCNA5/KCNE5/KCNN2	3
GO:0099623	GO:0099623	regulation of cardiac muscle cell membrane repolarization	3/165	27/17866	0.00192237256972768	0.0395362287791782	0.0338094029962353	KCNA5/KCNE5/SCN4B	3
GO:0001823	GO:0001823	mesonephros development	5/165	96/17866	0.00196530204450332	0.0397687935845837	0.0340082807716704	GPC3/NOG/RARB/RET/ROBO2	5
GO:0035296	GO:0035296	regulation of tube diameter	6/165	141/17866	0.00199055168596683	0.0397687935845837	0.0340082807716704	ADRA1A/ADRA1D/ATP1A2/CD38/GPER1/KCNA5	6
GO:0097746	GO:0097746	blood vessel diameter maintenance	6/165	141/17866	0.00199055168596683	0.0397687935845837	0.0340082807716704	ADRA1A/ADRA1D/ATP1A2/CD38/GPER1/KCNA5	6
GO:0060070	GO:0060070	canonical Wnt signaling pathway	9/165	302/17866	0.00201023651600907	0.0397687935845837	0.0340082807716704	DAAM2/GPC3/NOG/RBMS3/SFRP2/SHISA6/SOX10/TCF7L2/WNT7A	9
GO:0050808	GO:0050808	synapse organization	11/165	425/17866	0.00201924167081793	0.0397687935845837	0.0340082807716704	CDH1/COL4A1/GABRA2/NLGN3/OPHN1/ROBO2/SHISA6/SLC6A1/SLC8A3/TMEM108/WNT7A	11
GO:0035150	GO:0035150	regulation of tube size	6/165	142/17866	0.00206278959875697	0.0402850674580773	0.0344497723348356	ADRA1A/ADRA1D/ATP1A2/CD38/GPER1/KCNA5	6
GO:0007612	GO:0007612	learning	6/165	143/17866	0.00213699224254672	0.0410745036296216	0.0351248586161453	ATP1A2/NLGN3/SLC24A2/SLC6A1/SLC8A3/SORCS3	6
GO:0045686	GO:0045686	negative regulation of glial cell differentiation	3/165	28/17866	0.00213856064508787	0.0410745036296216	0.0351248586161453	DAAM2/GPR37L1/NOG	3
GO:0006664	GO:0006664	glycolipid metabolic process	5/165	99/17866	0.0022494046201632	0.042679235632463	0.0364971450648112	FA2H/GAL3ST1/ST6GALNAC5/ST8SIA5/UGT8	5
GO:0045664	GO:0045664	regulation of neuron differentiation	7/165	195/17866	0.00225884078433431	0.042679235632463	0.0364971450648112	BRINP1/GPR37L1/MMD2/PAX6/RET/SFRP2/SOX3	7
GO:0006820	GO:0006820	anion transport	12/165	499/17866	0.00234982959483593	0.0433523043911279	0.0370727197619573	ABCC9/ATP1A2/GABRA2/GABRB1/GLRA3/KCNJ10/SLC16A14/SLC16A9/SLC24A2/SLC4A4/SLC6A1/SLC6A11	12
GO:0060079	GO:0060079	excitatory postsynaptic potential	5/165	100/17866	0.00235042614168766	0.0433523043911279	0.0370727197619573	GLRA3/NLGN3/SLC8A3/TMEM108/WNT7A	5
GO:1903509	GO:1903509	liposaccharide metabolic process	5/165	100/17866	0.00235042614168766	0.0433523043911279	0.0370727197619573	FA2H/GAL3ST1/ST6GALNAC5/ST8SIA5/UGT8	5
GO:0060828	GO:0060828	regulation of canonical Wnt signaling pathway	8/165	252/17866	0.00240583306112816	0.0440248506619042	0.0376478476536258	DAAM2/GPC3/NOG/RBMS3/SFRP2/SHISA6/SOX10/TCF7L2	8
GO:0009101	GO:0009101	glycoprotein biosynthetic process	9/165	311/17866	0.00244990158057253	0.0443329709809788	0.0379113367207573	ALG1L/FUT9/GAL3ST1/GALNT13/NDST3/RAMP1/ST6GALNAC5/ST8SIA5/TCF7L2	9
GO:0048167	GO:0048167	regulation of synaptic plasticity	7/165	198/17866	0.00246082326013178	0.0443329709809788	0.0379113367207573	CD38/KCNJ10/RASGRF1/SHISA6/SLC24A2/SLC8A3/SORCS3	7
GO:0006643	GO:0006643	membrane lipid metabolic process	7/165	199/17866	0.00253115316429974	0.0452492304140969	0.0386948759044366	ABCA8/ELOVL2/FA2H/GAL3ST1/ST6GALNAC5/ST8SIA5/UGT8	7
GO:0002027	GO:0002027	regulation of heart rate	5/165	102/17866	0.00256231461414702	0.0454566348341807	0.0388722377783011	ADRA1A/ADRA1D/KCNA5/KCNE5/SCN4B	5
GO:0060292	GO:0060292	long-term synaptic depression	3/165	30/17866	0.00261480635499188	0.0460364391590995	0.0393680574021106	CD38/SLC24A2/SORCS3	3
GO:0016055	GO:0016055	Wnt signaling pathway	11/165	442/17866	0.0027333802870203	0.0474463721014511	0.0405737614491981	APCDD1/DAAM2/GPC3/NDP/NOG/RBMS3/SFRP2/SHISA6/SOX10/TCF7L2/WNT7A	11
GO:0046513	GO:0046513	ceramide biosynthetic process	4/165	63/17866	0.00273572025025578	0.0474463721014511	0.0405737614491981	FA2H/GAL3ST1/ST6GALNAC5/UGT8	4
GO:0006874	GO:0006874	cellular calcium ion homeostasis	11/165	443/17866	0.00278103600998258	0.0475902617847321	0.0406968087007765	ADRA1A/ADRA1D/ATP13A4/ATP1A2/CD38/GPER1/GPR17/KCNA5/SLC24A2/SLC8A3/TMEM178A	11
GO:0099565	GO:0099565	chemical synaptic transmission, postsynaptic	5/165	104/17866	0.00278773633346217	0.0475902617847321	0.0406968087007765	GLRA3/NLGN3/SLC8A3/TMEM108/WNT7A	5
GO:2001236	GO:2001236	regulation of extrinsic apoptotic signaling pathway	6/165	151/17866	0.00280545002775745	0.0475902617847321	0.0406968087007765	EYA2/GPER1/RET/SFRP2/TCF7L2/TIMP3	6
GO:0198738	GO:0198738	cell-cell signaling by wnt	11/165	444/17866	0.00282936137523097	0.0476480857683825	0.0407462568759426	APCDD1/DAAM2/GPC3/NDP/NOG/RBMS3/SFRP2/SHISA6/SOX10/TCF7L2/WNT7A	11
GO:0055075	GO:0055075	potassium ion homeostasis	3/165	31/17866	0.00287549775603103	0.0477332627501152	0.0408190959653127	ATP1A2/KCNA5/KCNJ10	3
GO:0090162	GO:0090162	establishment of epithelial cell polarity	3/165	31/17866	0.00287549775603103	0.0477332627501152	0.0408190959653127	FRMD4B/LAMA1/OPHN1	3
GO:0050922	GO:0050922	negative regulation of chemotaxis	4/165	64/17866	0.00289739734352479	0.0477556838748341	0.0408382693883898	PADI2/ROBO2/SEMA3D/SEMA6D	4
